# Supplementary material for: Tracking Nongenetic Evolution from Primary to Metastatic ccRCC: TRACERx Renal
Source: Cancer Discov. 2025 Jan 9;15(3):530–52. doi: 10.1158/2159-8290.CD-24-0499 (PMC11873726; doi:10.1158/2159-8290.CD-24-0499)
Supplement: Supplementary Table 1 — Variance in gene expression for 16,716 genes passing expression filtering criteria in the TRACERx Renal study [file cd-24-0499_supplementary_table_1_suppst1.xlsx]

## Sheet: ST1_variance_genes
gene	sd_tracerx_renal
XIST	4.5983
FABP7	3.8152
RPS4Y1	3.36237
FGG	3.27792
SLC5A12	3.19516
SLC22A2	3.15509
LBP	3.10478
SLC6A3	3.05995
APOB	3.05128
GSTA1	3.04553
USP9Y	3.03641
HP	3.03322
AOC1	3.02913
FGA	3.02005
FGB	3.00701
AKR1B10	2.9885
CP	2.98777
NUDT4P2	2.97615
HABP2	2.96064
RBP4	2.93978
ALDOB	2.92784
SLC5A8	2.91429
GSTA2	2.89833
C12orf36	2.89199
KRT19	2.88136
SLC34A2	2.86146
NPTX2	2.84142
PIGR	2.83977
KDM5D	2.83601
SORCS3	2.80934
LOC102659288	2.80387
SAA1	2.79679
PCK1	2.79109
HMGCS2	2.78699
REG1A	2.7835
DDX3Y	2.77965
SLC17A3	2.77735
GC	2.77547
PNCK	2.75643
IGFN1	2.74954
EEF1A2	2.73184
CYP24A1	2.7095
CUBN	2.70398
ACE2	2.68997
BASP1P1	2.68311
UGT1A9	2.67679
PROM1	2.65629
IGLL5	2.61766
NDNF	2.61087
SLC5A1	2.60077
NEFL	2.59687
SLC13A1	2.58021
TF	2.57371
NDUFA4L2	2.55647
GRIA4	2.5316
DCN	2.52964
IGFBP1	2.52601
SLC22A6	2.51979
UGT3A1	2.51694
SLC6A19	2.51086
NAT8	2.49355
BIRC7	2.48896
TMEM27	2.48865
TEX15	2.47898
ELK2AP	2.47128
LUM	2.46728
PPP1R1A	2.46529
DNAH11	2.46331
CHRDL1	2.44468
PTGER3	2.44432
LGALS4	2.44219
MAP7D2	2.43962
GSTM1	2.43636
PAH	2.43289
LGI4	2.42924
MAT1A	2.42699
SERPINA3	2.42657
SPON1	2.41701
SST	2.40177
CYP2J2	2.40095
ZFY	2.38945
C7	2.38844
GBA3	2.38575
MMP7	2.37907
BBOX1	2.37551
REN	2.37446
MGAM	2.36877
PRAME	2.36606
NPR3	2.35991
LTF	2.35225
CYP4A11	2.34995
SLC10A2	2.34957
GRIN2A	2.3465
ADCY8	2.34324
CLDN2	2.33205
RGPD8	2.32932
CLEC18C	2.32455
PCDH10	2.31545
ALPI	2.31209
FOSB	2.31139
UTY	2.2971
IGJ	2.2922
LRP2	2.29084
PKHD1	2.27723
ACSM2B	2.26972
TSPAN1	2.26666
PTHLH	2.26074
PRIMA1	2.25819
CHIT1	2.25727
MYEOV	2.24892
EPO	2.24868
PLG	2.24172
PGF	2.2384
LY75-CD302	2.23387
UCHL1	2.22868
C6	2.2204
BHMT	2.21954
IL20RB	2.21458
ADH1B	2.20915
SFRP2	2.20819
AOX1	2.20459
ACSM2A	2.20278
F2	2.19498
SPOCK1	2.19316
MIOX	2.19086
SCGN	2.18517
SLC17A4	2.1851
SLC2A2	2.18423
F10	2.18406
CA9	2.17939
COL1A1	2.17697
A1CF	2.17586
SLC22A12	2.16552
VIL1	2.16204
CDHR5	2.15798
GDA	2.15723
FLNC	2.15661
GLYAT	2.15389
LINC01139	2.15238
SLC6A13	2.14081
VNN1	2.13331
NLGN4Y	2.1331
DDC	2.13023
ALDH1L1	2.12736
CXCL8	2.1271
SLC23A3	2.125
COL11A1	2.11142
TGFBI	2.10263
IGF2	2.10153
HLA-DQA2	2.10146
NEB	2.09318
SYT13	2.09296
MMP1	2.09241
AGXT2	2.09203
CXCL5	2.0916
CDH4	2.0907
SLC28A1	2.09068
SLC16A12	2.09045
C10orf99	2.08968
AZGP1	2.08626
FMO1	2.08098
CXCL14	2.07792
G6PC	2.07694
ENPP3	2.07499
SLC39A5	2.07261
PDGFRA	2.0698
MSLN	2.06937
TUBA3D	2.06679
LOC101929412	2.0657
SLC44A5	2.06416
EIF3C	2.06378
UGT1A6	2.0623
TNFRSF6B	2.06009
SLPI	2.05876
EIF1AY	2.05392
HHLA2	2.05036
SLC13A3	2.04957
PDE10A	2.04918
CCL18	2.04684
LOC285768	2.04336
TTC21B-AS1	2.0426
RMST	2.04008
HNF4A	2.03829
RELN	2.03148
POF1B	2.03059
TFPI2	2.02715
GPNMB	2.02136
HLA-G	2.01402
SULT1C4	2.01298
NCAM1	2.01229
RNF186	2.01136
FRZB	2.00863
RGS5	2.00842
SPTBN2	2.00784
TRHDE	2.00649
TUBB3	2.0044
TMEM174	2.00284
KRT17	2.00257
TINAG	1.99919
DES	1.99613
MTTP	1.99565
B4GALNT1	1.99534
HNRNPA1P10	1.99409
CXCL9	1.99322
CYSLTR2	1.99316
GPR143	1.99226
COL22A1	1.99122
C8orf22	1.98821
ALDH8A1	1.98715
EIF3CL	1.98429
PDK4	1.98256
COL23A1	1.98016
CAPN6	1.97565
IGDCC4	1.97558
S100A1	1.97545
H19	1.97463
PRAP1	1.97421
CLIC6	1.97184
LAD1	1.97063
SFRP1	1.96966
AKR1C1	1.96577
C1QL1	1.96567
UGT2A3	1.96497
UGT1A10	1.96305
SIM1	1.9584
SLC9A3	1.95701
FTCD	1.9556
CLEC18B	1.95293
MCHR1	1.95272
GRIK3	1.95259
LINC00462	1.95034
KCNJ15	1.95008
SLC22A11	1.95003
ASPG	1.94998
ANXA13	1.94774
COL7A1	1.94585
POSTN	1.94497
SLC5A10	1.94355
CCL20	1.94274
ACP5	1.94207
THBS2	1.94125
FMO2	1.94014
AEBP1	1.9399
UPB1	1.93604
CDHR2	1.93604
SMIM24	1.93231
UNC5D	1.92951
ALDH1A2	1.92925
C7orf55-LUC7L2	1.92066
LOX	1.91713
GFRA1	1.91608
NAPSA	1.91417
PRKY	1.91315
EPPK1	1.91238
CLEC18A	1.9094
GSTT1	1.90845
SLC47A1	1.90802
GLYATL1	1.9074
HAPLN1	1.90658
RGPD2	1.90646
MASP1	1.9064
HAO2	1.90622
IL6	1.90517
DSP	1.9029
UBD	1.90157
MMP9	1.89947
SAA2	1.89903
CXCL10	1.89736
GABRB3	1.8961
C6orf223	1.89514
ANGPTL4	1.89463
NTRK2	1.89459
CCDC146	1.89184
ALPL	1.88969
FCAMR	1.88852
MUM1L1	1.88702
MARCO	1.8869
B3GNT3	1.88562
ZMAT4	1.88528
FCGBP	1.88496
FLRT3	1.88367
MAL	1.88248
ANGPTL3	1.88039
MME	1.87529
TXLNGY	1.87523
KHK	1.87487
HPD	1.87478
TMEM130	1.87446
C1orf95	1.8737
CYS1	1.87269
CYP17A1	1.86933
DCAF12L1	1.86342
LOC389332	1.8617
ESM1	1.86107
PTPRH	1.85929
HBB	1.8592
PKLR	1.85676
COMMD3-BMI1	1.85522
AQP9	1.85487
CDHR1	1.85475
MAGED4B	1.85234
EPHA7	1.84696
CYP1B1	1.84588
CTSK	1.84444
EGFR-AS1	1.84333
RBP5	1.84034
MGARP	1.83967
AQP1	1.8344
RYR2	1.83419
NKAIN4	1.83348
SEMA5B	1.83225
PCSK6	1.83111
COL6A3	1.82738
LAMC3	1.82489
ENPP2	1.82053
SLC16A9	1.82021
FAM151A	1.81936
TNFAIP6	1.81747
MYH14	1.81725
DNER	1.81723
C1QTNF3	1.81717
PLA2G12B	1.81607
CA12	1.8157
ADIRF	1.81553
MT3	1.81482
SLC17A1	1.81256
KCNK3	1.81082
FABP4	1.81006
ERBB3	1.80875
OGDHL	1.80763
H3F3A	1.80735
GPRC5A	1.80658
ATRNL1	1.80655
CNTNAP5	1.8064
COL3A1	1.80435
LAMB3	1.80373
F5	1.80353
GPD1	1.80208
PLSCR3	1.80174
C5orf46	1.80171
AKR1C2	1.80039
GFPT2	1.80001
ABCB1	1.79801
PRODH	1.79741
MYOC	1.79679
GALNT5	1.79565
AMN	1.79535
SLC27A2	1.79533
CDH1	1.79517
DEFB1	1.7951
GGT3P	1.79389
TENM3	1.79344
IRX6	1.79171
SLC3A1	1.78904
PCOLCE2	1.78859
CYP4F3	1.78855
SCG2	1.78602
MT1E	1.78579
LINC00671	1.78478
BTNL9	1.78411
LPPR5	1.78364
FREM2	1.78364
MYH11	1.78211
LGALS2	1.78094
DPYS	1.77941
CD70	1.77841
GZMK	1.77788
LINC01234	1.77586
TSKU	1.77505
MTRNR2L2	1.77496
SERPINA6	1.77422
UGT2B7	1.77396
LOC389602	1.77273
CXCL6	1.77234
CYP4F11	1.77229
NEGR1	1.76838
CES1	1.76643
SERPINE1	1.76635
PKP1	1.76584
ELFN2	1.7656
KLHL4	1.7654
GPM6A	1.76377
MFI2	1.76323
FREM1	1.76233
GJB2	1.7616
MLPH	1.76083
TRHDE-AS1	1.76072
LAMA2	1.75796
DMKN	1.7551
CCL21	1.75485
MMP12	1.75446
PTPRD	1.75326
GATM	1.75299
SERF1A	1.7483
SCNN1A	1.74739
TMEM178B	1.74566
GOLGA8A	1.74396
COL1A2	1.7422
COL5A1	1.74151
SCN9A	1.74013
CCDC8	1.73951
FXYD2	1.73919
TFCP2L1	1.73775
PPP2R2C	1.73745
SLC7A2	1.73726
SLC15A1	1.73714
ACAN	1.73617
CHST9	1.73574
CMYA5	1.73472
PADI1	1.73323
CDH16	1.73134
FOLH1	1.73125
ANPEP	1.72993
TENM2	1.72902
FAM83F	1.72804
SORCS2	1.72701
CPXM2	1.72525
SPON2	1.72475
MMRN1	1.72425
GDF6	1.72405
KISS1R	1.72378
PRSS8	1.72346
EFNA5	1.72254
LINC00925	1.72246
SERPINF2	1.72242
SCIN	1.72042
SLC2A5	1.71978
DCDC2	1.7193
TTTY15	1.7184
CCDC80	1.71825
LINC01127	1.71745
HS3ST2	1.71676
MFAP4	1.71653
ACADL	1.71576
CADM3	1.7157
C2CD4A	1.71553
TMEM252	1.71547
EGLN3	1.71524
GPR37	1.71432
ITGB6	1.71312
FAM101A	1.71159
L1CAM	1.70965
EPS8L3	1.70793
AKR7A3	1.7077
C2	1.70302
PAPPA2	1.70233
EFEMP1	1.70177
COL16A1	1.69906
SLC38A5	1.69887
CXCL1	1.69723
ISLR	1.69599
TDRD9	1.69547
AIF1L	1.69425
CXCL11	1.69335
STEAP3	1.6933
ABCA8	1.69291
ARSE	1.69234
KMO	1.69232
ERAP2	1.69217
ACMSD	1.69143
C19orf80	1.68983
DNAJB13	1.68787
SLCO4C1	1.68766
PLVAP	1.68728
DOC2A	1.6864
GREM1	1.68637
PAX2	1.68616
PSAT1	1.68606
PPP1R14D	1.68528
CTSE	1.68126
LOC145837	1.68084
CREB3L3	1.67946
ATP2B2	1.67907
CGN	1.67759
KDR	1.67751
LIPC	1.6773
TEX11	1.6772
CLSTN2	1.67687
CDR1	1.67541
MAL2	1.6752
EGR1	1.67514
IGF2BP3	1.67479
IGF2BP1	1.67442
MDK	1.67407
MT1X	1.67229
APLNR	1.67119
SPP1	1.67029
FMOD	1.66872
TRPM3	1.66713
ELN	1.66684
CES4A	1.6665
CPEB1	1.66511
LOC101929335	1.66275
MTRNR2L9	1.66163
AFF2	1.66145
CDH17	1.65944
ADORA2A	1.65843
BCHE	1.65753
IGFBP3	1.65738
LEFTY1	1.65699
LRRTM4	1.65658
SPECC1L-ADORA2A	1.65651
C19orf33	1.65649
SERPINA1	1.65566
KNDC1	1.65552
ABCC2	1.65412
ASXL3	1.65295
CDCP1	1.65088
MZB1	1.65022
HRNR	1.64969
SVEP1	1.64849
ITIH4	1.64814
SLC26A9	1.64721
ALDH1A1	1.64689
KCNK9	1.64579
LOC101927378	1.64556
PLTP	1.64502
PHYHIPL	1.64494
SLITRK2	1.64478
PCDHA4	1.64466
PTGS1	1.64417
CHI3L2	1.64377
CLDN7	1.64362
ALDOC	1.64296
TACSTD2	1.64208
FABP3	1.64064
SLC7A5	1.64051
NPY6R	1.64034
ABI3BP	1.6392
GPX3	1.6389
FOS	1.63666
EDIL3	1.63565
ARG2	1.63492
LYG1	1.63326
CXorf22	1.63317
CLRN3	1.63312
SYBU	1.63254
MUC20	1.63078
COL21A1	1.63061
SYT9	1.63052
HPN	1.63038
SLC38A4	1.6294
ROR2	1.62937
FLG	1.62887
PCDHB2	1.62873
SPX	1.62695
SRPX2	1.62554
C4B	1.62537
C4B_2	1.62537
SLC22A7	1.62503
MACC1	1.62435
CAPN3	1.62379
HBA2	1.62336
IGLL1	1.62332
CRTAC1	1.62305
CNTNAP3P2	1.62246
NDUFC2-KCTD14	1.62216
IP6K3	1.62179
GUCY1B2	1.62131
TMED6	1.62068
TRIM54	1.61994
MUC1	1.61987
COLEC12	1.61983
ZBTB7C	1.61928
PDZK1	1.61844
DPEP1	1.61796
PREX2	1.61781
SFN	1.61678
LINC01279	1.61643
PTN	1.61502
SPARCL1	1.61497
AHNAK2	1.61383
SEMA3D	1.6127
RCAN2	1.612
PRUNE2	1.61094
PTPN20B	1.60975
VWCE	1.60956
EYA1	1.60682
BAAT	1.60666
SUCNR1	1.60487
VEGFA	1.60482
ITGBL1	1.60286
MACROD2	1.60066
MTRNR2L8	1.60037
CLMP	1.60021
IL12RB2	1.59998
ANO5	1.59952
ANK2	1.59874
FBXL16	1.5984
IRF6	1.59837
SERPINA5	1.59816
TNXB	1.59742
ZBTB16	1.59654
LOC102724550	1.59653
COL14A1	1.59644
CHI3L1	1.59605
MAGED4	1.59555
CD8B	1.59318
BTBD11	1.59232
MT1G	1.59222
TTLL6	1.59205
APOC1	1.59176
ATF3	1.59097
MST1L	1.59045
CHL1	1.58941
MGAT3	1.58871
ACAD11	1.58832
RAMP3	1.58741
F13A1	1.58729
ENPEP	1.58726
GIPC2	1.58525
ANKRD30BL	1.585
CNTN1	1.58471
DLL1	1.58386
ADAM12	1.58317
TLL1	1.58283
EPHA6	1.58267
MGP	1.58231
CD36	1.58226
PCSK1N	1.58199
ADSSL1	1.58195
NR4A1	1.58193
CD8A	1.58152
IL17RB	1.58113
TM4SF4	1.58104
HLA-DRB6	1.58002
WFDC2	1.57974
G0S2	1.57935
TUBB4A	1.57907
SULT1C2	1.5786
MYO7B	1.57762
F3	1.57718
GLDC	1.57671
CFH	1.57629
ANO4	1.57539
ZFHX4	1.57364
SV2B	1.57315
APOM	1.57274
SCARNA5	1.57236
CYP2C9	1.57205
DNAH5	1.57118
DCHS2	1.57062
CYP8B1	1.5704
LAMA1	1.57038
APOLD1	1.5696
IL1R2	1.56956
PTPRN	1.56717
CD5L	1.56673
FOLR1	1.56659
LIME1	1.56581
VWF	1.56498
BLOC1S5-TXNDC5	1.56438
OPCML	1.56203
XDH	1.55968
ACKR1	1.55955
IGLON5	1.55945
LINC00942	1.55922
UGT1A7	1.55897
CRYAB	1.55893
ADCY5	1.55879
CLEC3B	1.55857
LTBP4	1.55844
CPN2	1.55754
MOCOS	1.55747
ITIH3	1.55747
OLFM1	1.55728
LRRC19	1.55696
APLN	1.55693
CSDC2	1.55646
DIRAS2	1.55441
VANGL2	1.55395
EDN1	1.55357
AMBP	1.55262
HILPDA	1.55127
CNTN3	1.54999
FAM65C	1.54995
SLC47A2	1.54865
WDR72	1.54845
CLDN1	1.54799
FAM135B	1.54742
SLC6A18	1.54677
PRODH2	1.54644
SLITRK5	1.54568
ZNF208	1.54469
PCDH17	1.54177
LIPG	1.54142
C14orf132	1.54004
NRCAM	1.53983
HLF	1.53891
CDH13	1.53841
QPCT	1.53829
FBN2	1.53798
BARX2	1.53781
STK33	1.5374
ESRRG	1.53734
IGLL3P	1.53636
SLC30A2	1.53609
PEG10	1.53559
REG3G	1.53531
NRN1	1.53478
GCNT3	1.53474
PCDHGB1	1.5341
ANK3	1.53404
MISP	1.53286
CALCR	1.53265
PKD1L2	1.53144
DDIT4L	1.53023
B4GALNT4	1.52919
IGFBP5	1.52819
OLFML2A	1.52799
EDNRB	1.52635
TMEM72	1.52634
PCDHGB5	1.52627
SOX11	1.52602
SEMA3C	1.52396
TMEM45A	1.52373
ST8SIA6	1.52363
LRRN4	1.52335
PNMAL1	1.52322
NR4A3	1.5228
CLDN4	1.52215
SNCG	1.51927
CHGB	1.51838
GRIN2B	1.5181
STC1	1.51784
DIO2	1.51736
TMEM132E	1.51663
INHBE	1.51625
ZNF385B	1.51624
MOXD1	1.51596
TMEM91	1.51506
FGF11	1.51404
MLXIPL	1.51264
SERPINE2	1.51238
ASPA	1.51214
FRAS1	1.51171
TMEM125	1.51065
CCDC64B	1.51062
PDZD2	1.50914
GALNT9	1.50908
BMPR1B	1.50754
AGT	1.50717
ABCC6	1.50714
KCNJ16	1.50686
PDZK1IP1	1.50685
MEGF11	1.50685
PRELP	1.50614
SLC4A4	1.50489
EMCN	1.50476
VTN	1.50383
GPT	1.50379
CXCL2	1.50369
PROM2	1.50332
SRGAP2C	1.503
C4A	1.50253
ADAMDEC1	1.50163
SLC6A20	1.50143
FAM153A	1.50133
ABCB5	1.50044
WISP2	1.50032
SCO2	1.49989
CPS1	1.49974
EMX2	1.49973
FXYD1	1.49886
DCLK1	1.49879
DGCR5	1.49859
FCN3	1.49854
CX3CR1	1.49787
SLCO2A1	1.49742
CNN1	1.49602
ATP8B3	1.49517
PLCB4	1.49487
SHROOM3	1.49343
RERG	1.49334
ABCA12	1.49287
CLDN10	1.49266
SBSPON	1.49178
GREB1L	1.49149
PCDH20	1.49139
PNMA3	1.4912
TNFRSF11B	1.49016
WT1	1.49
NEFM	1.48942
FABP6	1.48929
WBSCR17	1.48926
IGF2BP2	1.48831
NR2F1	1.48759
NOX4	1.48733
FOXP2	1.48702
ATHL1	1.48644
AMZ1	1.48606
LGALS12	1.48588
COL8A1	1.48529
TEX41	1.48485
BGN	1.48406
FER1L4	1.48389
FKBP10	1.48386
LTBP2	1.48338
KCP	1.4833
FHL1	1.48289
MRC1	1.48251
NTM	1.48216
USP32P1	1.48211
EPCAM	1.4811
TRNP1	1.48102
FLT1	1.48059
KIAA1644	1.48015
SMOC2	1.47949
FNDC1	1.47737
MFSD2A	1.47701
LIF	1.47682
KCNIP3	1.47629
BDKRB2	1.47626
KL	1.4762
UGT1A8	1.47606
MAOA	1.47451
ACSM5	1.47426
LOXL2	1.47209
NEBL	1.47168
TENM4	1.47102
LIX1	1.46998
TIPARP	1.46968
PERM1	1.46897
IFI27	1.46857
PTGDS	1.46826
NTN4	1.46811
CTGF	1.46729
RPSAP58	1.46647
GSTP1	1.46584
CAPN12	1.46526
CCDC144A	1.46497
ITGA11	1.46483
ZNF521	1.46376
SPINK1	1.46324
EGF	1.46317
WNK4	1.46313
PRRX1	1.46291
ACTG2	1.46266
ANGPT2	1.46208
PRR15L	1.46094
JPH2	1.46061
ELTD1	1.46045
AMACR	1.45975
ALOX15B	1.45875
PRLR	1.45845
PPAP2C	1.45832
INHBB	1.45799
SLC7A9	1.45775
LCN2	1.45772
HLA-DQA1	1.4575
ALPK2	1.45747
ENPP7	1.45666
PCDHGB4	1.45584
DMGDH	1.45566
KCND3	1.45486
DYX1C1-CCPG1	1.4541
PPFIA4	1.45383
LOC100422737	1.45378
ARHGEF38	1.45302
GABRE	1.45289
LOC100130705	1.45279
DLL4	1.45201
MRC2	1.45193
NFASC	1.45191
TUB	1.45105
TNC	1.45022
ILDR2	1.44998
TFPI	1.44906
SELE	1.44755
GPR126	1.44746
EEF1E1-BLOC1S5	1.44746
PTGS2	1.44744
C5orf27	1.44738
HSF4	1.44616
KCNJ3	1.44616
UNC93A	1.44578
SCARNA6	1.44517
PCDHA12	1.44447
MEST	1.44437
ITGB4	1.44428
ADCY2	1.44421
COMP	1.44372
SMIM3	1.44305
TMEM139	1.44301
KLHDC7A	1.44298
RGS1	1.44287
CCL28	1.44242
PLCXD3	1.44209
C1QTNF3-AMACR	1.44175
CES3	1.44162
SLITRK4	1.43953
ANO3	1.43947
ALPK3	1.43946
TAGLN	1.43927
EPS8L1	1.43927
COL6A2	1.4391
IL7R	1.43877
CLEC14A	1.43876
KLB	1.43863
CTAGE9	1.43861
HBA1	1.43854
GPR35	1.43761
VCAM1	1.4372
PIEZO2	1.43588
CHDC2	1.43587
PCDHA11	1.43571
SLC4A3	1.43545
LEPREL2	1.43541
FKBP5	1.435
COL5A3	1.43361
CXCL13	1.43304
SLC6A12	1.43265
CPA3	1.43249
GPR64	1.43212
FBLN2	1.43178
SH3RF2	1.43168
GBP5	1.43101
MXRA5	1.43063
PODN	1.42946
KCNB1	1.42885
GULP1	1.42877
FAM153B	1.42851
PLA2G7	1.42779
CDRT4	1.42749
VCAN	1.42723
RTEL1-TNFRSF6B	1.42712
LOC344887	1.42582
CD163	1.42507
ANKRD20A12P	1.42504
LAMC2	1.42401
ERRFI1	1.42385
PRKG2	1.42374
SCN4B	1.42331
ID4	1.42321
CXCR2P1	1.42309
CKMT2	1.42307
IGFBP2	1.42247
FBLN1	1.42245
KCTD16	1.42216
CPZ	1.42214
CD27	1.42191
MEG3	1.42154
GJA5	1.42127
F11	1.42108
PLIN2	1.42069
TMEM176A	1.42052
LPL	1.41997
C1QL4	1.41995
ADAMTS2	1.41959
CLGN	1.41935
CYB5A	1.41929
RRAD	1.41929
AQP3	1.4183
ANXA3	1.41798
PROC	1.41757
PLIN4	1.41747
NDN	1.41727
ADAMTS16	1.41723
APOE	1.41648
PPP1R14C	1.41584
PCDHGB2	1.41516
NGFR	1.4149
ADORA1	1.41453
FAM150B	1.41449
NKD2	1.41427
PTPRB	1.41369
ENAM	1.41358
KCNMA1	1.41338
EGFL7	1.41332
IPO11-LRRC70	1.41331
CASQ2	1.41281
PPARGC1A	1.41273
ITGA8	1.41184
SLC44A4	1.41134
CLIC5	1.41018
STEAP4	1.41015
C2orf72	1.4094
OR2A4	1.4091
RASAL1	1.4087
GAD1	1.40852
VWDE	1.40799
MST1P2	1.4073
PHGDH	1.407
CSPG4	1.4063
SOWAHB	1.40582
HNF4G	1.40508
PLEKHG4B	1.40493
APOC2	1.40477
MUC3A	1.40447
LONRF2	1.40392
GAL3ST1	1.40388
CPA4	1.40362
NR4A2	1.40289
TEK	1.40241
ABCC6P1	1.40208
CPNE7	1.402
CXorf30	1.40151
MST1	1.40143
TENM1	1.40109
TM4SF19	1.4007
FGF7	1.40066
FCRL5	1.40056
AGTR1	1.40018
TMEM256-PLSCR3	1.39998
ATG9B	1.39955
MMP19	1.39953
MEI4	1.39897
COL4A5	1.39865
CCL2	1.39844
SDK1	1.39773
PDGFRB	1.39693
CKB	1.39663
STON1-GTF2A1L	1.39632
ANK1	1.39629
HLA-H	1.39525
MAPT	1.39516
HGF	1.39421
MT2A	1.39386
HPGD	1.39381
SLC29A4	1.39361
SCG5	1.39306
HBG2	1.39293
EOMES	1.39268
CHST1	1.39217
EHF	1.39189
XPNPEP2	1.39127
FBXL21	1.39122
SEMA3G	1.39027
PHOSPHO2-KLHL23	1.39024
TLR3	1.3897
LPHN3	1.38954
TRIM55	1.38933
TMEM92	1.38886
PCDHB5	1.38782
COL12A1	1.38767
IRX3	1.38731
ALB	1.38637
CR1	1.38572
PDGFD	1.38544
DAO	1.38482
HAVCR1	1.38475
ITIH5	1.38464
NOTCH4	1.38414
HMCN1	1.38382
FBLN5	1.38373
C3	1.38288
CPVL	1.38282
THY1	1.38199
CYP3A5	1.38126
GYG2	1.38082
MTRNR2L1	1.38077
TSPAN8	1.38044
C14orf180	1.38016
GALNT15	1.38002
RPS10-NUDT3	1.37992
KRT7	1.37945
GLRB	1.37875
GZMA	1.37871
QPRT	1.37844
IFI44L	1.37728
ID1	1.37679
NPNT	1.37624
ADAMTSL3	1.37624
CCL15	1.37616
AOC3	1.37548
COL28A1	1.37521
LINC00887	1.37474
WDR66	1.37467
ARHGEF37	1.374
CYP21A2	1.37384
CRB2	1.37334
FAM189A1	1.37228
TIMP3	1.372
BIRC3	1.37159
F2RL1	1.37155
C14orf23	1.37065
FBLN7	1.37042
SEZ6L2	1.36825
ERICH5	1.3679
CRISPLD1	1.36763
ANKRD20A1	1.36763
CABP1	1.36745
SLC19A3	1.36726
RARRES1	1.36718
SLC5A9	1.3668
SFRP4	1.36597
APOL1	1.36533
SPAG17	1.36522
ACY3	1.36521
APBA2	1.36489
PCDH7	1.36462
IQSEC3	1.36441
DPP4	1.3642
REPS2	1.36348
CEMIP	1.36322
USH1C	1.36313
ZNF727P	1.36292
ST14	1.36251
HTR6	1.36227
RHOBTB3	1.36221
C11orf86	1.36191
TMC4	1.36075
SMTNL2	1.36056
GPR115	1.36033
SPESP1	1.36022
LRRN2	1.35887
TPSG1	1.35851
QRFPR	1.35826
PITX2	1.35802
GOLGA8M	1.35795
RAP1GAP	1.35789
HLA-DRB5	1.35784
PTH1R	1.35764
MYOM3	1.35735
FN1	1.35704
PCDHB3	1.35681
PTPRU	1.35638
ATOH8	1.35554
SYNPO2	1.35445
KLF15	1.35391
CCL19	1.35328
GBP3	1.35268
NALCN	1.3523
VGLL3	1.35154
MALL	1.35126
DPT	1.35101
TRIB3	1.3495
TM4SF18	1.34828
APOD	1.34821
NRG1	1.34811
EPHA3	1.3479
KRT80	1.3477
IL1RL1	1.34751
ACTN2	1.34743
NBL1	1.34742
SLC22A3	1.34703
ADAMTS14	1.34639
PAIP2B	1.34616
TMEM255A	1.34595
CPE	1.34581
HMCN2	1.34558
APOH	1.34544
ARHGEF16	1.34496
IL2RA	1.34471
APCDD1L	1.34458
THBS4	1.34449
UGT1A3	1.34412
COL25A1	1.34396
ADAMTS5	1.34382
LDB2	1.34369
C1orf186	1.34357
MFAP2	1.34334
MAB21L3	1.34319
SOCS3	1.34187
EMILIN1	1.34178
MOGAT3	1.34173
OR7E47P	1.34138
NKG7	1.34132
CPXM1	1.34114
SLC17A2	1.3411
NOTCH3	1.34094
ASPN	1.34086
SLC7A8	1.3408
FHL5	1.3399
NR1H4	1.33957
TPSB2	1.33945
WNT5B	1.33908
STC2	1.33789
ENO2	1.33699
CD3D	1.33658
CYR61	1.3364
B3GALT5	1.33632
RGCC	1.33631
TPD52L1	1.33621
CD2	1.33608
TCEB3C	1.33604
SPEG	1.33574
NAV3	1.3351
PCDHA6	1.33499
SLC23A1	1.33436
COL15A1	1.33421
PCDHGA9	1.3336
AGMO	1.33359
CRYM	1.33348
ADD2	1.3334
AQP4	1.333
PLA1A	1.3325
EGR3	1.33229
C1S	1.33217
EVPL	1.33191
CRIP1	1.33179
DPYSL4	1.33107
MIA2	1.33047
MYO3A	1.33042
LUCAT1	1.32972
TIGIT	1.32917
GIMAP1-GIMAP5	1.32904
LIN7A	1.3278
CCL3L1	1.32777
SHISA3	1.32715
OSM	1.32669
ESPN	1.3265
OLIG1	1.32616
PDE1A	1.32607
TNNT1	1.32502
ACTA2	1.32499
USP2	1.32494
TTC39A	1.32457
IRX5	1.32447
CD34	1.32409
HLA-DOB	1.32406
PLXNA4	1.32374
HLA-DOA	1.3236
AREG	1.32315
SLN	1.32301
SEMA3B	1.32279
C1R	1.32213
ZNF711	1.32206
CIT	1.32197
SIK1	1.32166
C16orf74	1.3214
SLC6A8	1.32088
SERPINF1	1.32085
FCGR2B	1.32057
TREM1	1.31998
GXYLT2	1.31981
AR	1.31979
MXRA8	1.31947
LMOD1	1.31896
ALDH4A1	1.31878
MTRNR2L6	1.31829
RAB17	1.31795
AGMAT	1.31786
NECAB1	1.31782
FUT6	1.31752
TMEM100	1.31746
CHDH	1.31652
HSD11B2	1.31643
KCNH2	1.31637
DPF3	1.3162
PAPPA	1.31602
FMO3	1.31591
ADAMTS12	1.31586
CYYR1	1.31575
SLC2A10	1.31562
HEYL	1.31519
TPPP	1.31486
SDS	1.31471
RARRES2	1.31448
NMNAT2	1.31427
SAA2-SAA4	1.31422
PLN	1.314
CCDC141	1.31398
NEAT1	1.31349
CREB3L1	1.31249
GRID1	1.31231
ANKS4B	1.31227
PCDHB16	1.31207
ANKRD1	1.31195
ITGB8	1.31146
C11orf54	1.31123
FAT3	1.31113
EHHADH	1.31105
SLC1A3	1.31085
RAB3B	1.31085
PADI2	1.31065
EDN2	1.31047
TRIM15	1.31004
MN1	1.30989
CBLN4	1.30975
P4HA3	1.3088
CDK18	1.3084
CCL4	1.30788
ADAMTS4	1.30762
BRINP1	1.30698
COCH	1.30676
C10orf10	1.30669
PLS1	1.30645
KCNJ2	1.30612
PCDHGB7	1.30519
TSPAN12	1.30487
PCDHGA3	1.3048
ALDH1A3	1.30467
PIPOX	1.30374
SRPX	1.3037
PTGIS	1.30349
CD52	1.30339
PSORS1C3	1.30338
DCBLD2	1.30297
MUC13	1.30296
RAB6B	1.30265
PLXNB3	1.30244
EBF2	1.30212
SERINC2	1.30197
CD248	1.30172
GYLTL1B	1.30119
CYP2C8	1.30082
AKR1C3	1.30008
CACNA1C	1.29992
TMEM119	1.29978
KIAA1211	1.29947
FIBIN	1.2991
LRRC7	1.29898
ATP13A4	1.29894
DNM1	1.29893
NPIPB3	1.29884
CCDC64	1.2987
CDH6	1.29772
AJAP1	1.2966
GBP1	1.2965
ENPP5	1.29644
PVALB	1.29638
C1orf116	1.29592
PLEKHH2	1.29585
MMP24	1.29562
RGPD6	1.29549
COL4A3	1.29536
RGS22	1.29533
TNFSF12-TNFSF13	1.29528
ANO1	1.29515
MMP11	1.29507
P2RY11	1.2949
AP1M2	1.29479
ZNF334	1.29477
TMEM98	1.29456
SCUBE3	1.29395
C4orf6	1.29264
TSPYL5	1.2926
CCL3	1.29252
PGBD5	1.29212
ANKRD22	1.2921
NPY1R	1.29196
HCAR2	1.29195
MPV17L	1.29181
HLA-DRA	1.29153
ADH6	1.29111
GRM8	1.29085
HSPG2	1.29056
BEX1	1.29028
COBL	1.29014
CTHRC1	1.29005
PANX2	1.28996
ROBO4	1.28952
SEPP1	1.28936
PHACTR3	1.28899
CD163L1	1.28869
SAMD12	1.28848
CTSW	1.28817
PDZD3	1.28803
GLI1	1.28768
CCND1	1.28736
ITM2A	1.28702
NAPSB	1.28665
SDC1	1.28657
CDH5	1.28596
DDX43	1.28586
NOG	1.28574
FCRL3	1.28561
FSTL3	1.28489
LOC100507387	1.28429
PLCH2	1.2836
GUSBP9	1.28356
TFEC	1.28307
CHRD	1.28302
UGT1A4	1.2824
HOXA13	1.28225
EGR2	1.28216
COL5A2	1.28184
VEPH1	1.28172
PYCR1	1.28122
PDE2A	1.28103
LOXL1	1.28067
BAMBI	1.28048
FERMT1	1.28031
KCNN3	1.28009
LOC100132735	1.28005
CDH3	1.2798
OLR1	1.27965
FAM26F	1.27897
KIF12	1.27857
CADM4	1.2785
AKR1B1	1.27849
SOGA3	1.27835
BCL6B	1.27833
LEF1	1.27815
SYNDIG1	1.27778
CDH23	1.27773
PITX1	1.27759
DACT2	1.27748
IQGAP3	1.27746
CA4	1.27727
TNFRSF19	1.27702
KRTCAP3	1.2769
CLDN5	1.27681
RTN4RL1	1.27643
CAPN14	1.27641
RANBP17	1.27599
TSPAN10	1.27574
RBM20	1.27519
HGD	1.27495
LOC284412	1.27477
GPRIN2	1.27461
SLC22A24	1.27451
KIAA1244	1.27418
LYVE1	1.27406
TSPAN7	1.27388
COL6A1	1.27386
KIAA1324L	1.27373
PI3	1.27354
CD79A	1.27333
SLC12A8	1.27286
HECW1	1.27265
DIRAS3	1.27231
PDCD1	1.27198
AFAP1-AS1	1.27179
ANKRD18A	1.27177
CCL14	1.27151
NELL2	1.27073
NMB	1.27034
GSTO2	1.27034
PDLIM4	1.26984
C11orf96	1.26972
SOX6	1.26972
RBP7	1.26954
POTEM	1.26943
GPC3	1.26941
PLEKHG4	1.26928
NQO1	1.26891
INO80B-WBP1	1.26866
SH3D21	1.26827
LINC00342	1.26773
C8orf46	1.26753
FLRT2	1.2675
FAP	1.26747
THSD7A	1.26654
GJB1	1.26598
CCDC180	1.26544
SGCD	1.26498
PXDNL	1.26492
PCDHB6	1.2639
NAT8B	1.26364
PAX8	1.26361
TIE1	1.26309
LAMP5	1.26296
HNF1B	1.26294
RORC	1.26278
HLA-DQB2	1.26245
OR2AT4	1.2623
CCDC178	1.26229
PODXL2	1.26211
SAMD11	1.26165
SNORD17	1.26156
FAM46C	1.26146
C8orf4	1.2614
PABPC1L	1.26128
BASP1	1.26036
POU5F1	1.26032
HYDIN	1.26023
HRH2	1.25975
RNASET2	1.2597
OR2A7	1.25962
PCDHA10	1.25933
APOL3	1.25887
ROBO1	1.25885
LY6E	1.25832
MS4A1	1.25768
PCOLCE	1.25768
SOX9	1.25743
TRO	1.25735
DIO1	1.25731
RGS2	1.25725
LTBP1	1.25655
IRF4	1.25644
RNF152	1.25634
ITPKA	1.2561
RARRES3	1.25607
GJA4	1.25604
ACKR3	1.25596
SUGCT	1.25576
SCD	1.25575
LAG3	1.25548
CD44	1.2553
PCDHGA4	1.25473
FOXJ3	1.25467
SPINK5	1.25445
ELF3	1.25431
BDNF	1.25421
STRIP2	1.25397
ACHE	1.25352
CACNA1H	1.25343
STOX1	1.25316
ANKRD30BP2	1.25287
MEOX2	1.25237
LOC100507472	1.25234
EXOC3L2	1.25233
CLU	1.25179
DUSP2	1.25155
RPL36A-HNRNPH2	1.25129
CCDC3	1.25092
KCNC3	1.25043
MAP7	1.24993
TPM2	1.24991
CGNL1	1.24978
GDF15	1.24954
DSEL	1.24936
LOC100130899	1.24925
SH3PXD2B	1.24919
MMP2	1.24917
PDZRN3	1.24916
HOXB9	1.24896
ABCC3	1.24891
MYCT1	1.24823
HOMER2	1.24823
ACSS3	1.24821
FLT4	1.24803
UGT1A5	1.24796
LYZ	1.24771
GPR116	1.24712
STX16-NPEPL1	1.24711
IL32	1.24707
TCEB3CL	1.24696
SDR42E1	1.24689
GHR	1.24657
PBX1	1.24647
ABCG2	1.24642
ANKRD36BP2	1.24605
FAM19A5	1.24594
GGT5	1.24593
INHBA	1.24575
LHFPL3-AS2	1.24512
C3orf55	1.24486
LCK	1.24483
GAREM	1.24447
TMEM176B	1.24442
SLC24A3	1.24437
EFCAB3	1.24434
TPSAB1	1.24424
NXPH4	1.24415
LGALS3	1.2438
TBX18	1.24338
GRB14	1.24328
PCBP3	1.2431
RIMKLA	1.24292
PCDHGA8	1.24282
PLAC4	1.24238
CNNM1	1.24204
RASD1	1.24184
KRBA1	1.24137
FABP1	1.24112
ZNF365	1.24092
TRIM6-TRIM34	1.24052
GABBR1	1.24043
SLIT2	1.24043
ARSF	1.24033
MAP9	1.24033
NAP1L2	1.23987
FRMD3	1.23937
LDHD	1.23935
LOC102723769	1.23934
PPP1R3C	1.23931
ATP6V0D2	1.23922
LOC100288162	1.23908
HCAR3	1.23849
RAB27B	1.23843
NGEF	1.23835
GLDN	1.23828
PRND	1.23777
PDF	1.23775
PROX1	1.23766
FHL2	1.23694
RNF180	1.23676
PCDHGA10	1.2367
SLC51A	1.23629
TMEM204	1.23602
HIST1H4K	1.23597
BMP7	1.23595
BEX2	1.23579
BSPRY	1.23564
TNFSF10	1.23523
BST2	1.23515
CLEC5A	1.23514
LOC100996609	1.23482
LOC100506022	1.23463
HNF1A	1.23453
ZNF831	1.23433
GUCA2B	1.23419
SYT12	1.23414
SLIT3	1.23399
SCARB1	1.23381
HIST2H3A	1.23375
HIST2H3C	1.23375
MATN2	1.23364
SUSD2	1.23325
CST7	1.23306
RGPD1	1.233
CACNA1E	1.23269
RNASE1	1.23256
HIF1A-AS2	1.23222
PLCB1	1.23211
SYTL2	1.23207
TMPRSS3	1.23204
ESAM	1.23199
S100A9	1.23132
AVPR1A	1.23126
PCA3	1.23124
SLC6A10P	1.23079
AMIGO1	1.23051
ITGB3	1.23042
CD3E	1.23028
ANKRD2	1.23014
HLA-DQB1	1.22949
HLA-DPB1	1.2294
CCL4L1	1.22935
TIPARP-AS1	1.22935
MAPK8IP2	1.22934
DUXAP10	1.22919
ARL4C	1.22911
PBLD	1.22891
NETO2	1.22869
TREH	1.22847
EFNB2	1.22823
SLC19A2	1.22818
SMIM2	1.22804
TGM1	1.22803
HAGHL	1.22796
SPSB1	1.22792
SPATA18	1.2279
RNF212	1.22745
KLHL23	1.22732
PODXL	1.2273
DKK3	1.22684
SLC16A10	1.22645
HLA-DPA1	1.2261
HKDC1	1.22592
EGFLAM	1.22555
PCDHGA2	1.22555
CFB	1.22544
SSC5D	1.22496
NOVA1	1.2242
DUOX1	1.22334
NPIPA2	1.22306
ADM	1.22301
LRG1	1.22241
TBX15	1.22194
CLIP4	1.22187
HSPA7	1.22176
TFR2	1.22159
PSD3	1.22138
GOLGA8B	1.22109
CCR5	1.22075
BCL2A1	1.22009
SERPINI1	1.21982
OBSCN	1.21973
LILRB5	1.21961
RAPGEF4	1.21955
RASGEF1A	1.21954
NTS	1.2193
NOSTRIN	1.21916
GBP4	1.21862
UPK1B	1.21855
NLRP2	1.21827
PCDHGA7	1.21823
FBXO41	1.2179
ABCA6	1.21764
CNR1	1.21727
TOX	1.21722
F12	1.21649
ITGAD	1.21633
PDPN	1.21618
LINC01116	1.21581
MKI67	1.21527
TRPC2	1.21522
B3GNT4	1.21501
TM6SF2	1.21473
FAM134B	1.21462
MT1H	1.21455
MYBL2	1.2145
C21orf91	1.21449
PAMR1	1.21367
HAVCR2	1.21337
ETNK2	1.21288
PRF1	1.21282
GABRD	1.2128
RASSF9	1.21247
SHC2	1.21121
THSD4	1.21118
LINC00278	1.21093
SLCO4A1	1.21091
EHD2	1.21072
EFS	1.21007
ISG15	1.20998
UGT1A1	1.20976
DGCR9	1.20965
NRXN3	1.20932
OTOGL	1.2088
NLRP6	1.2086
C1QL3	1.20804
ZNF229	1.20769
SERTAD4	1.20715
MTCL1	1.20705
EDNRA	1.20705
SIGLEC1	1.20682
RNF138P1	1.20569
LIPH	1.20564
CD48	1.20526
CDCA2	1.20525
IER3	1.20515
GUCY1A2	1.20496
SPINT2	1.2048
FAM153C	1.20451
DNASE1L3	1.20448
TMPRSS2	1.20439
STK32A	1.20362
PPM1H	1.20336
CLDN3	1.20317
SELP	1.20287
MGC45800	1.20273
CRISPLD2	1.20157
GPC4	1.20099
PTGES	1.20077
LZTS1	1.19975
PCDH18	1.19928
KCNV1	1.19914
TOX3	1.19879
FAM81B	1.19865
ABCB4	1.19853
SLC2A3	1.19811
LAT	1.19784
C8orf34	1.19767
ZNF204P	1.19765
LRP4	1.19759
SEPHS2	1.19746
AP3B2	1.19743
TMEM179	1.19725
SORBS2	1.19681
FAM47E-STBD1	1.1967
CCR2	1.19651
DSCAML1	1.19651
ARHGEF15	1.19628
MSC	1.1962
COLEC10	1.19617
RTP4	1.19608
VSIG4	1.19603
MYOCD	1.19584
LIFR	1.19574
LOC101929633	1.19565
BHMT2	1.19538
MYO15B	1.19516
FIBCD1	1.1947
SLC2A1	1.1946
ARPC4-TTLL3	1.19456
TRPV4	1.19439
MEDAG	1.19427
BAI2	1.19405
FGFR4	1.19401
FAT4	1.19396
ASRGL1	1.19387
HEPH	1.19356
FOLR2	1.19234
TBX3	1.19225
CD200	1.19215
SGK2	1.19208
MMRN2	1.19187
DLG5	1.19184
NPIPB5	1.19164
RRAGD	1.19157
MMP17	1.19137
KIF26A	1.19135
TSHZ2	1.19127
TTN	1.19123
RAB42	1.19122
CARD14	1.19061
TSC22D3	1.1905
ESRG	1.1905
ZNF702P	1.19022
TGFB2	1.18991
TPPP3	1.18991
RCAN1	1.18968
SIGLEC8	1.18913
S1PR1	1.18907
SDPR	1.18903
PCDH12	1.18881
ABCA17P	1.18876
NPIPA3	1.18874
FLJ23867	1.18811
KIF26B	1.18805
ADAM8	1.18793
FGF2	1.18785
PCDHB8	1.18734
LINC00494	1.18729
TMEM38B	1.18671
TMEM45B	1.18644
IGSF9B	1.18633
CTAGE6	1.18613
DNAJB3	1.18603
PCDHGB3	1.1856
RASGRF2	1.18535
OCA2	1.18533
ZFP91-CNTF	1.18508
SULF1	1.18488
CD22	1.18486
LOC100996266	1.18484
SLAMF7	1.18428
GALNT16	1.18424
GRIA3	1.18396
LOC100506085	1.18354
LOC100507195	1.18316
PCDHGC5	1.18309
ZNF33BP1	1.18304
IL33	1.18233
F2RL3	1.18176
IL1B	1.18174
ZNF883	1.18137
TM4SF5	1.18078
MIAT	1.18074
RGS4	1.18051
AVPR1B	1.18021
KCNN1	1.17975
IBSP	1.17974
FGFR2	1.1797
WSCD1	1.17945
FAXDC2	1.17914
RGN	1.17872
TRIM10	1.17858
PTPRCAP	1.17845
LEPREL1	1.17818
CDH11	1.17783
EBF1	1.17772
PLXDC1	1.17772
C1QA	1.17746
EMP1	1.17742
MAPK8IP3	1.17736
SMN2	1.17728
SLC39A4	1.1772
SULT4A1	1.17712
FRMD1	1.17708
DPY19L2	1.1766
PAX8-AS1	1.17655
PLA2G2D	1.17619
EPHB2	1.17618
VWA1	1.17603
THSD7B	1.17592
PTGFR	1.17591
DMRTA1	1.17575
PRTG	1.17496
PAPLN	1.17484
SMOC1	1.17482
FSCN1	1.17434
BDH1	1.17357
PCLO	1.17348
CLDN11	1.17343
HLA-DRB1	1.17328
EGOT	1.17323
SLC17A9	1.17299
GPR4	1.17293
WISP1	1.17292
PLD4	1.17247
MYO1G	1.17199
PALMD	1.17172
CTLA4	1.17153
NOV	1.17153
SORBS1	1.17137
NPR1	1.17109
DPYSL3	1.17031
RIC3	1.17012
PMEPA1	1.17012
ITK	1.16996
TNFAIP8L2-SCNM1	1.16969
SUSD4	1.16957
CALCRL	1.16868
MAP1B	1.16828
FNDC4	1.16806
MPZL2	1.16786
NFATC4	1.16754
KLRK1	1.16753
DNALI1	1.16729
MAOB	1.1669
DUSP4	1.16688
KCNE4	1.16668
NUPR1	1.16666
PKIA	1.16662
LRMP	1.16605
MT1M	1.16603
OGN	1.16582
KY	1.1658
COL18A1-AS1	1.16571
SLC39A14	1.16562
ACAT1	1.16534
C6orf141	1.16529
SCRN1	1.16488
CNTNAP3B	1.16477
CD200R1	1.1646
FGD5	1.16455
LOC100506123	1.16446
IRS2	1.16445
ZNF320	1.16424
CMBL	1.16351
MIR143HG	1.16342
LOC100506385	1.1631
RNF165	1.16284
FRMD6-AS1	1.16278
CTTNBP2	1.16181
CDON	1.16164
RASSF6	1.16148
PA2G4P4	1.16142
UBE2QL1	1.16137
ZBED9	1.16137
OR51E1	1.16126
PDE3A	1.16111
AHRR	1.16103
CTGLF12P	1.16083
MS4A4A	1.16081
TNIP3	1.16064
EFHC2	1.16058
PECAM1	1.16058
TDO2	1.16033
OVOL1	1.16028
MYL3	1.16001
NOMO3	1.15969
CARD11	1.15962
RPS16	1.15957
IL1RN	1.15951
C1QTNF1	1.15934
CXorf57	1.15918
PYGO1	1.15918
IMPA2	1.15912
TTC22	1.15869
SEMA6A	1.15857
ACSL5	1.15841
SLC9A3R2	1.15828
FOXQ1	1.15827
BAIAP2L2	1.15817
PLAUR	1.15794
SNORA53	1.15767
ATP1A2	1.15744
SNAP25	1.15737
ERG	1.15722
CACNA1D	1.15718
ACTC1	1.15709
RNF128	1.1568
LOC283177	1.15648
TGFA	1.15645
PEG3	1.15643
SLC7A11	1.15636
SULF2	1.15596
SLC5A2	1.15588
CCNYL2	1.15584
SLC34A1	1.15578
UST	1.15553
RGS9	1.15512
ARNT2	1.15511
ELOVL7	1.15508
ZNF826P	1.15481
C11orf52	1.15432
SH2D1A	1.15416
CCDC91	1.15384
PCDHGA1	1.15343
COL4A4	1.1534
LOC101927023	1.15279
WNT5A	1.15277
DAAM2	1.15272
OCLN	1.15219
LENG8	1.15219
LRRIQ1	1.15191
HRSP12	1.15156
EXOC3L4	1.15098
SLC5A3	1.15093
SOWAHA	1.15084
HOXD10	1.1507
CD69	1.1504
DDAH1	1.15028
GOLGA7B	1.15018
AKR7L	1.14998
LOC101928137	1.14943
BAIAP2L1	1.14936
KCNT2	1.14906
INHA	1.1487
GFRA2	1.14852
HK2	1.14833
FAM107A	1.14777
HAGLR	1.14757
ANGPTL2	1.14746
PPAP2A	1.14739
PLA2G4B	1.14729
NTRK3	1.14673
SEMA3A	1.14673
NFKBIZ	1.1466
SPHK1	1.14656
RPL22L1	1.14645
CYBRD1	1.14618
PARM1	1.14608
PCDHB11	1.14605
SLC16A3	1.14602
CCL4L2	1.14602
RNF183	1.14588
FKBP9P1	1.14584
KCNMB2	1.14567
PTK7	1.14557
PCDHGA6	1.14537
[truncated: 14,705 more rows]
