# Supplementary material for: Tracking Nongenetic Evolution from Primary to Metastatic ccRCC: TRACERx Renal
Source: Cancer Discov. 2025 Jan 9;15(3):530–52. doi: 10.1158/2159-8290.CD-24-0499 (PMC11873726; doi:10.1158/2159-8290.CD-24-0499)
Supplement: Supplementary Table 2 — Changes in ssGSEA scores from normal kidney tissue to primary ccRCC tumor in normal-primary pairs. [file cd-24-0499_supplementary_table_2_suppst2.xlsx]

## Sheet: ST2_ssgsea_difs_paired_primary_
Hallmark	sig	t_value	p_value	p_adj	Functional_group
adipogenesis	HALLMARK_ADIPOGENESIS	-4.97404	8.80644e-06	0.00024658	development
allograft_rejection	HALLMARK_ALLOGRAFT_REJECTION	5.51764	1.35553e-06	4.06659e-05	immune
angiogenesis	HALLMARK_ANGIOGENESIS	-3.92116	0.00027949	0.00642828	development
apical_junction	HALLMARK_APICAL_JUNCTION	-7.87344	3.42214e-10	1.40308e-08	cellular_component
apical_surface	HALLMARK_APICAL_SURFACE	-20.0754	5.38916e-25	2.69458e-23	cellular_component
apoptosis	HALLMARK_APOPTOSIS	-1.46756	0.148745	1	pathway
bile_acid_metabolism	HALLMARK_BILE_ACID_METABOLISM	-4.62263	2.87646e-05	0.000747881	metabolic
cholesterol_homeostasis	HALLMARK_CHOLESTEROL_HOMEOSTASIS	-7.91352	2.97585e-10	1.24986e-08	metabolic
coagulation	HALLMARK_COAGULATION	-1.021	0.312371	1	immune
complement	HALLMARK_COMPLEMENT	2.61709	0.011825	0.201024	immune
dna_repair	HALLMARK_DNA_REPAIR	2.44767	0.0180868	0.271302	dna_damage
e2f_targets	HALLMARK_E2F_TARGETS	9.08602	5.30094e-12	2.43843e-10	proliferation
epithelial_mesenchymal_transition	HALLMARK_EPITHELIAL_MESENCHYMAL_TRANSITION	-2.88834	0.00579401	0.110086	development
estrogen_response_early	HALLMARK_ESTROGEN_RESPONSE_EARLY	-10.1749	1.43145e-13	6.72782e-12	signaling
estrogen_response_late	HALLMARK_ESTROGEN_RESPONSE_LATE	-10.1824	1.397e-13	6.70561e-12	signaling
fatty_acid_metabolism	HALLMARK_FATTY_ACID_METABOLISM	-7.20696	3.54393e-09	1.34669e-07	metabolic
g2m_checkpoint	HALLMARK_G2M_CHECKPOINT	6.24324	1.06457e-07	3.51308e-06	proliferation
glycolysis	HALLMARK_GLYCOLYSIS	3.6549	0.000636594	0.0133685	metabolic
hedgehog_signaling	HALLMARK_HEDGEHOG_SIGNALING	-7.00985	7.10183e-09	2.55666e-07	signaling
heme_metabolism	HALLMARK_HEME_METABOLISM	-8.33258	6.95472e-11	3.06008e-09	metabolic
hypoxia	HALLMARK_HYPOXIA	-0.628183	0.532861	1	pathway
il2_stat5_signaling	HALLMARK_IL2_STAT5_SIGNALING	-1.02874	0.308757	1	signaling
il6_jak_stat3_signaling	HALLMARK_IL6_JAK_STAT3_SIGNALING	4.29707	8.40404e-05	0.00201697	immune
inflammatory_response	HALLMARK_INFLAMMATORY_RESPONSE	4.42223	5.58262e-05	0.00139566	immune
interferon_alpha_response	HALLMARK_INTERFERON_ALPHA_RESPONSE	6.10516	1.73188e-07	5.542e-06	immune
interferon_gamma_response	HALLMARK_INTERFERON_GAMMA_RESPONSE	5.21794	3.82282e-06	0.000110862	immune
kras_signaling_dn	HALLMARK_KRAS_SIGNALING_DN	-7.73818	5.48828e-10	2.19531e-08	signaling
kras_signaling_up	HALLMARK_KRAS_SIGNALING_UP	-2.13463	0.0379247	0.530946	signaling
mitotic_spindle	HALLMARK_MITOTIC_SPINDLE	0.686896	0.495454	1	proliferation
mtorc1_signaling	HALLMARK_MTORC1_SIGNALING	2.59229	0.0125969	0.201551	signaling
myc_targets_v1	HALLMARK_MYC_TARGETS_V1	0.600221	0.551182	1	proliferation
myc_targets_v2	HALLMARK_MYC_TARGETS_V2	6.4946	4.38354e-08	1.4904e-06	proliferation
myogenesis	HALLMARK_MYOGENESIS	-7.49992	1.26472e-09	4.93241e-08	development
notch_signaling	HALLMARK_NOTCH_SIGNALING	-3.62335	0.00070061	0.0140122	signaling
oxidative_phosphorylation	HALLMARK_OXIDATIVE_PHOSPHORYLATION	-7.20012	3.63038e-09	1.34669e-07	metabolic
p53_pathway	HALLMARK_P53_PATHWAY	0.207682	0.836356	1	proliferation
pancreas_beta_cells	HALLMARK_PANCREAS_BETA_CELLS	-0.322148	0.748739	1	development
peroxisome	HALLMARK_PEROXISOME	-4.71609	2.10474e-05	0.00056828	cellular_component
pi3k_akt_mtor_signaling	HALLMARK_PI3K_AKT_MTOR_SIGNALING	1.18451	0.242044	1	signaling
protein_secretion	HALLMARK_PROTEIN_SECRETION	-1.65793	0.103853	1	pathway
reactive_oxygen_species_pathway	HALLMARK_REACTIVE_OXYGEN_SPECIES_PATHWAY	-2.65678	0.0106794	0.19223	pathway
spermatogenesis	HALLMARK_SPERMATOGENESIS	3.76582	0.000453188	0.00997014	development
tgf_beta_signaling	HALLMARK_TGF_BETA_SIGNALING	-6.74878	1.78564e-08	6.24973e-07	signaling
tnfa_signaling_via_nfkb	HALLMARK_TNFA_SIGNALING_VIA_NFKB	-0.110862	0.912188	1	signaling
unfolded_protein_response	HALLMARK_UNFOLDED_PROTEIN_RESPONSE	1.33521	0.188104	1	pathway
uv_response_dn	HALLMARK_UV_RESPONSE_DN	-8.59017	2.86687e-11	1.29009e-09	dna_damage
uv_response_up	HALLMARK_UV_RESPONSE_UP	-5.95749	2.91142e-07	9.0254e-06	dna_damage
wnt_beta_catenin_signaling	HALLMARK_WNT_BETA_CATENIN_SIGNALING	0.949593	0.347076	1	signaling
xenobiotic_metabolism	HALLMARK_XENOBIOTIC_METABOLISM	-8.24891	9.28622e-11	3.99307e-09	metabolic
