# Supplementary material for: Tracking Nongenetic Evolution from Primary to Metastatic ccRCC: TRACERx Renal
Source: Cancer Discov. 2025 Jan 9;15(3):530–52. doi: 10.1158/2159-8290.CD-24-0499 (PMC11873726; doi:10.1158/2159-8290.CD-24-0499)
Supplement: Supplementary Table 3 — Changes in ssGSEA scores from primary to metastasis in primary-metastasis pairs. [file cd-24-0499_supplementary_table_3_suppst3.xlsx]

## Sheet: ST3_ssgsea_difs_paired_primary_
Hallmark	sig	t_value	p_value	p_adj	Functional_group
adipogenesis	HALLMARK_ADIPOGENESIS	-1.72828	0.101054	1	development
allograft_rejection	HALLMARK_ALLOGRAFT_REJECTION	-0.458376	0.652168	1	immune
angiogenesis	HALLMARK_ANGIOGENESIS	-0.422956	0.677337	1	development
apical_junction	HALLMARK_APICAL_JUNCTION	1.49947	0.151086	1	cellular_component
apical_surface	HALLMARK_APICAL_SURFACE	1.0716	0.29806	1	cellular_component
apoptosis	HALLMARK_APOPTOSIS	-0.729545	0.475055	1	pathway
bile_acid_metabolism	HALLMARK_BILE_ACID_METABOLISM	-2.35549	0.0300424	1	metabolic
cholesterol_homeostasis	HALLMARK_CHOLESTEROL_HOMEOSTASIS	-3.3945	0.00323064	0.158302	metabolic
coagulation	HALLMARK_COAGULATION	-1.22418	0.236667	1	immune
complement	HALLMARK_COMPLEMENT	-0.507829	0.61774	1	immune
dna_repair	HALLMARK_DNA_REPAIR	-2.32967	0.031664	1	dna_damage
e2f_targets	HALLMARK_E2F_TARGETS	-3.11547	0.00597361	0.286733	proliferation
epithelial_mesenchymal_transition	HALLMARK_EPITHELIAL_MESENCHYMAL_TRANSITION	0.103465	0.918738	1	development
estrogen_response_early	HALLMARK_ESTROGEN_RESPONSE_EARLY	-0.380642	0.707924	1	signaling
estrogen_response_late	HALLMARK_ESTROGEN_RESPONSE_LATE	-2.28849	0.0344203	1	signaling
fatty_acid_metabolism	HALLMARK_FATTY_ACID_METABOLISM	-2.01907	0.0586274	1	metabolic
g2m_checkpoint	HALLMARK_G2M_CHECKPOINT	-2.328	0.0317719	1	proliferation
glycolysis	HALLMARK_GLYCOLYSIS	-1.52979	0.143452	1	metabolic
hedgehog_signaling	HALLMARK_HEDGEHOG_SIGNALING	1.36442	0.189253	1	signaling
heme_metabolism	HALLMARK_HEME_METABOLISM	-0.956888	0.3513	1	metabolic
hypoxia	HALLMARK_HYPOXIA	-0.00893881	0.992966	1	pathway
il2_stat5_signaling	HALLMARK_IL2_STAT5_SIGNALING	0.20956	0.836364	1	signaling
il6_jak_stat3_signaling	HALLMARK_IL6_JAK_STAT3_SIGNALING	-0.285923	0.778202	1	immune
inflammatory_response	HALLMARK_INFLAMMATORY_RESPONSE	0.431809	0.671008	1	immune
interferon_alpha_response	HALLMARK_INTERFERON_ALPHA_RESPONSE	-0.184198	0.855918	1	immune
interferon_gamma_response	HALLMARK_INTERFERON_GAMMA_RESPONSE	-0.176398	0.861951	1	immune
kras_signaling_dn	HALLMARK_KRAS_SIGNALING_DN	2.29722	0.0338179	1	signaling
kras_signaling_up	HALLMARK_KRAS_SIGNALING_UP	-0.815658	0.425358	1	signaling
mitotic_spindle	HALLMARK_MITOTIC_SPINDLE	0.4667	0.646314	1	proliferation
mtorc1_signaling	HALLMARK_MTORC1_SIGNALING	-2.98532	0.00793462	0.364992	signaling
myc_targets_v1	HALLMARK_MYC_TARGETS_V1	-2.96579	0.0082782	0.364992	proliferation
myc_targets_v2	HALLMARK_MYC_TARGETS_V2	-2.43395	0.0255766	1	proliferation
myogenesis	HALLMARK_MYOGENESIS	1.64509	0.117301	1	development
notch_signaling	HALLMARK_NOTCH_SIGNALING	2.67558	0.0154306	0.644209	signaling
oxidative_phosphorylation	HALLMARK_OXIDATIVE_PHOSPHORYLATION	-2.40145	0.0273454	1	metabolic
p53_pathway	HALLMARK_P53_PATHWAY	0.0441086	0.965303	1	proliferation
pancreas_beta_cells	HALLMARK_PANCREAS_BETA_CELLS	0.41039	0.686364	1	development
peroxisome	HALLMARK_PEROXISOME	-2.97767	0.00806756	0.364992	cellular_component
pi3k_akt_mtor_signaling	HALLMARK_PI3K_AKT_MTOR_SIGNALING	-0.0964116	0.924259	1	signaling
protein_secretion	HALLMARK_PROTEIN_SECRETION	-2.89778	0.0095912	0.412422	pathway
reactive_oxygen_species_pathway	HALLMARK_REACTIVE_OXYGEN_SPECIES_PATHWAY	-1.2516	0.226736	1	pathway
spermatogenesis	HALLMARK_SPERMATOGENESIS	-3.1126	0.00601122	0.286733	development
tgf_beta_signaling	HALLMARK_TGF_BETA_SIGNALING	0.953285	0.353073	1	signaling
tnfa_signaling_via_nfkb	HALLMARK_TNFA_SIGNALING_VIA_NFKB	0.255728	0.80106	1	signaling
unfolded_protein_response	HALLMARK_UNFOLDED_PROTEIN_RESPONSE	-1.90288	0.0731757	1	pathway
uv_response_dn	HALLMARK_UV_RESPONSE_DN	0.522582	0.607638	1	dna_damage
uv_response_up	HALLMARK_UV_RESPONSE_UP	-1.12705	0.274521	1	dna_damage
wnt_beta_catenin_signaling	HALLMARK_WNT_BETA_CATENIN_SIGNALING	3.4153	0.00308513	0.154257	signaling
xenobiotic_metabolism	HALLMARK_XENOBIOTIC_METABOLISM	-1.98965	0.0620427	1	metabolic
