# Supplementary material for: Tracking Nongenetic Evolution from Primary to Metastatic ccRCC: TRACERx Renal
Source: Cancer Discov. 2025 Jan 9;15(3):530–52. doi: 10.1158/2159-8290.CD-24-0499 (PMC11873726; doi:10.1158/2159-8290.CD-24-0499)
Supplement: Supplementary Table 5 — Changes in ssGSEA scores from early to late clones. [file cd-24-0499_supplementary_table_5_suppst5.xlsx]

## Sheet: ST5_ssgsea_difs_early_late
Hallmark	sig	t_value	p_value	p_adj	Functional_group
adipogenesis	HALLMARK_ADIPOGENESIS	-0.66173	0.509608	1	development
allograft_rejection	HALLMARK_ALLOGRAFT_REJECTION	-4.77245	5.96838e-06	0.000268577	immune
angiogenesis	HALLMARK_ANGIOGENESIS	-2.83343	0.00553222	0.182563	development
apical_junction	HALLMARK_APICAL_JUNCTION	-2.35631	0.0203309	0.589596	cellular_component
apical_surface	HALLMARK_APICAL_SURFACE	-3.3888	0.000992626	0.039705	cellular_component
apoptosis	HALLMARK_APOPTOSIS	-4.27799	4.20134e-05	0.00176456	pathway
bile_acid_metabolism	HALLMARK_BILE_ACID_METABOLISM	1.33747	0.183988	1	metabolic
cholesterol_homeostasis	HALLMARK_CHOLESTEROL_HOMEOSTASIS	3.09767	0.00250808	0.0901875	metabolic
coagulation	HALLMARK_COAGULATION	-2.2241	0.0283032	0.792489	immune
complement	HALLMARK_COMPLEMENT	-5.09108	1.59221e-06	7.80181e-05	immune
dna_repair	HALLMARK_DNA_REPAIR	-0.179294	0.858056	1	dna_damage
e2f_targets	HALLMARK_E2F_TARGETS	1.65936	0.100055	1	proliferation
epithelial_mesenchymal_transition	HALLMARK_EPITHELIAL_MESENCHYMAL_TRANSITION	-1.10251	0.272784	1	development
estrogen_response_early	HALLMARK_ESTROGEN_RESPONSE_EARLY	0.00772792	0.993849	1	signaling
estrogen_response_late	HALLMARK_ESTROGEN_RESPONSE_LATE	-0.118474	0.905921	1	signaling
fatty_acid_metabolism	HALLMARK_FATTY_ACID_METABOLISM	0.244231	0.807533	1	metabolic
g2m_checkpoint	HALLMARK_G2M_CHECKPOINT	1.25945	0.210688	1	proliferation
glycolysis	HALLMARK_GLYCOLYSIS	1.6717	0.0975897	1	metabolic
hedgehog_signaling	HALLMARK_HEDGEHOG_SIGNALING	-0.525978	0.600024	1	signaling
heme_metabolism	HALLMARK_HEME_METABOLISM	-1.73914	0.0849682	1	metabolic
hypoxia	HALLMARK_HYPOXIA	-1.58416	0.116194	1	pathway
il2_stat5_signaling	HALLMARK_IL2_STAT5_SIGNALING	-5.65791	1.36083e-07	6.80415e-06	signaling
il6_jak_stat3_signaling	HALLMARK_IL6_JAK_STAT3_SIGNALING	-4.47296	1.97595e-05	0.000869418	immune
inflammatory_response	HALLMARK_INFLAMMATORY_RESPONSE	-4.91277	3.35486e-06	0.000157679	immune
interferon_alpha_response	HALLMARK_INTERFERON_ALPHA_RESPONSE	-4.40581	2.56804e-05	0.00110426	immune
interferon_gamma_response	HALLMARK_INTERFERON_GAMMA_RESPONSE	-5.00284	2.30657e-06	0.000110716	immune
kras_signaling_dn	HALLMARK_KRAS_SIGNALING_DN	0.109566	0.912965	1	signaling
kras_signaling_up	HALLMARK_KRAS_SIGNALING_UP	-4.89783	3.56861e-06	0.000164156	signaling
mitotic_spindle	HALLMARK_MITOTIC_SPINDLE	-0.100103	0.920455	1	proliferation
mtorc1_signaling	HALLMARK_MTORC1_SIGNALING	1.74008	0.0848032	1	signaling
myc_targets_v1	HALLMARK_MYC_TARGETS_V1	-0.752525	0.453436	1	proliferation
myc_targets_v2	HALLMARK_MYC_TARGETS_V2	3.2341	0.00163597	0.0605307	proliferation
myogenesis	HALLMARK_MYOGENESIS	-1.31317	0.192015	1	development
notch_signaling	HALLMARK_NOTCH_SIGNALING	-2.00179	0.0479109	1	signaling
oxidative_phosphorylation	HALLMARK_OXIDATIVE_PHOSPHORYLATION	0.0068294	0.994564	1	metabolic
p53_pathway	HALLMARK_P53_PATHWAY	-2.74636	0.00710272	0.220184	proliferation
pancreas_beta_cells	HALLMARK_PANCREAS_BETA_CELLS	0.451136	0.652831	1	development
peroxisome	HALLMARK_PEROXISOME	1.60147	0.112307	1	cellular_component
pi3k_akt_mtor_signaling	HALLMARK_PI3K_AKT_MTOR_SIGNALING	-3.29196	0.00135966	0.0530268	signaling
protein_secretion	HALLMARK_PROTEIN_SECRETION	-0.975124	0.331761	1	pathway
reactive_oxygen_species_pathway	HALLMARK_REACTIVE_OXYGEN_SPECIES_PATHWAY	-0.554898	0.580156	1	pathway
spermatogenesis	HALLMARK_SPERMATOGENESIS	2.00071	0.0480291	1	development
tgf_beta_signaling	HALLMARK_TGF_BETA_SIGNALING	-3.28597	0.00138607	0.0530268	signaling
tnfa_signaling_via_nfkb	HALLMARK_TNFA_SIGNALING_VIA_NFKB	-3.61562	0.000463868	0.0190186	signaling
unfolded_protein_response	HALLMARK_UNFOLDED_PROTEIN_RESPONSE	1.59846	0.112974	1	pathway
uv_response_dn	HALLMARK_UV_RESPONSE_DN	-3.09804	0.00250521	0.0901875	dna_damage
uv_response_up	HALLMARK_UV_RESPONSE_UP	-3.08216	0.00263087	0.0901875	dna_damage
wnt_beta_catenin_signaling	HALLMARK_WNT_BETA_CATENIN_SIGNALING	-2.38414	0.0189317	0.567951	signaling
xenobiotic_metabolism	HALLMARK_XENOBIOTIC_METABOLISM	0.831831	0.40741	1	metabolic
