# Supplementary material for: Tracking Nongenetic Evolution from Primary to Metastatic ccRCC: TRACERx Renal
Source: Cancer Discov. 2025 Jan 9;15(3):530–52. doi: 10.1158/2159-8290.CD-24-0499 (PMC11873726; doi:10.1158/2159-8290.CD-24-0499)
Supplement: Supplementary Table 6 — Differential expression analysis by wGII of genes involved in cGAS-STING pathway. [file cd-24-0499_supplementary_table_6_suppst6.xlsx]

## Sheet: ST6_cGAS_dea
gene_name	baseMean	log2FoldChange	lfcSE	stat	pvalue	padj	gene_cat	log_p
ATM	10471	0.0230187	0.148885	0.154607	0.877131	0.939034	STING_supp_genes	0.0273189
BDNF	201.368	-0.214122	0.525633	-0.40736	0.683743	0.798911	Bakhoum_NFKB_Targets	0.0975017
BIRC2	3137.74	-0.212159	0.160553	-1.32142	0.186361	0.295536	Bakhoum_NonCanonical_NFKB	0.529389
BIRC3	12743.2	0.190739	0.478139	0.39892	0.689952	0.803935	Bakhoum_NonCanonical_NFKB	0.0947789
CCL5	2682.65	0.255756	0.311616	0.820739	0.411795	0.548282	STING_act_genes	0.260996
CTGF	2874.55	-0.138194	0.461218	-0.299628	0.764461	0.862265	Bakhoum_NFKB_Targets	0.0643592
CXCL10	1360.99	-3.53098	0.592516	-5.95929	2.53332e-09	6.94577e-08	STING_act_genes	7.15828
CXCL11	284.457	-4.45654	0.658568	-6.76701	1.31469e-11	7.6612e-10	STING_act_genes	9.1157
CXCL9	2156.15	-2.45234	0.595199	-4.12021	3.78532e-05	0.00023211	STING_act_genes	3.63431
DDIT3	1008.75	1.02854	0.286242	3.59324	0.000326594	0.00141424	Bakhoum_NFKB_Targets	2.84948
ENPP1	846.406	1.11015	0.399113	2.78154	0.00541012	0.0152877	STING_supp_genes	1.81566
F2R	3220.36	-1.05197	0.321626	-3.2708	0.00107245	0.00388905	Bakhoum_NFKB_Targets	2.41016
GSTA4	624.532	-0.590435	0.324125	-1.82163	0.0685116	0.130137	Bakhoum_NFKB_Targets	0.885599
IFI16	4377.28	0.357512	0.215917	1.65578	0.0977656	0.174486	STING_supp_genes	0.758238
IGFBP4	13519.8	0.428577	0.283357	1.5125	0.130407	0.221107	Bakhoum_NFKB_Targets	0.655398
IKBKG	554.01	0.658993	0.210324	3.13324	0.00172891	0.00582118	NFKB1_genes	2.23499
IRF1	3393.79	-1.10817	0.315027	-3.51769	0.000435313	0.0018043	Bakhoum_InterferonRegulators	2.74369
IRF3	967.858	0.449693	0.163966	2.7426	0.00609551	0.0169189	STING_supp_genes	1.77163
IRF7	638.708	0.676156	0.418109	1.61718	0.10584	0.186535	Bakhoum_InterferonRegulators	0.729239
KRT19	4122.6	1.48272	0.833915	1.77802	0.0753998	0.140912	Bakhoum_NFKB_Targets	0.851053
LACTB	1074.02	0.0813306	0.182114	0.446592	0.65517	0.773217	Bakhoum_NFKB_Targets	0.111699
LRRC8C	1343.33	-1.51261	0.250949	-6.02755	1.66464e-09	4.90091e-08	Bakhoum_NFKB_Targets	7.30972
MACROD1	294.277	-0.0691414	0.282824	-0.244468	0.806869	0.891898	Bakhoum_NFKB_Targets	0.0496848
MAFK	1187.34	0.114956	0.204535	0.562037	0.574091	0.702261	Bakhoum_NFKB_Targets	0.153501
MAP3K14	1285.25	0.378102	0.29655	1.275	0.202308	0.315435	NFKB2_genes	0.50109
MB21D1	252.37	-0.775695	0.297019	-2.6116	0.00901193	0.0237634	STING_supp_genes	1.62409
NFKB1	2785.89	-0.850379	0.146838	-5.79129	6.9849e-09	1.65989e-07	NFKB1_genes	6.77992
NFKB2	1621.13	0.121087	0.261903	0.462337	0.64384	0.7634	NFKB2_genes	0.117248
NRG1	514.299	1.89447	0.504347	3.75629	0.000172453	0.000826427	Bakhoum_NFKB_Targets	3.0828
NT5E	1360.61	-0.813876	0.359519	-2.26379	0.0235871	0.0535903	STING_supp_genes	1.27091
NUPR1	3954.95	1.23217	0.413479	2.98	0.00288245	0.00894401	Bakhoum_NFKB_Targets	2.04847
PARP1	4551.74	0.923453	0.17193	5.37109	7.82637e-08	1.28084e-06	STING_supp_genes	5.8925
PPARG	727.787	-0.47092	0.296117	-1.59032	0.111763	0.194858	Bakhoum_NFKB_Targets	0.710282
RAB3B	332.305	3.35435	0.490435	6.83954	7.94482e-12	5.00479e-10	Bakhoum_NFKB_Targets	9.30061
RELA	1463.4	0.104263	0.123725	0.842698	0.399398	0.536048	NFKB1_genes	0.270796
RELB	606.539	-0.122973	0.202711	-0.606641	0.544089	0.674863	NFKB2_genes	0.170785
SCN9A	1383.75	1.18175	0.575279	2.05422	0.0399542	0.0830918	Bakhoum_NFKB_Targets	1.08044
SLC19A1	223.084	1.32976	0.281041	4.73157	2.22787e-06	2.14048e-05	STING_supp_genes	4.66949
TBK1	1649.08	0.101826	0.127355	0.799545	0.423974	0.560264	STING_supp_genes	0.251607
TCP11L2	919.245	-0.0631287	0.203969	-0.309502	0.75694	0.856609	Bakhoum_NFKB_Targets	0.0672175
TMEM173	1545.48	-0.111163	0.279189	-0.398163	0.69051	0.804317	STING_genes	0.0945726
TRAF1	868.208	-0.775394	0.377936	-2.05166	0.0402032	0.0835171	Bakhoum_NFKB_Regulators	1.07822
TRAF2	553.401	-0.44348	0.215646	-2.05652	0.0397322	0.0827369	Bakhoum_NonCanonical_NFKB	1.0823
TRAF3	1305.98	-0.131351	0.133192	-0.986184	0.324043	0.456453	Bakhoum_NonCanonical_NFKB	0.340604
TRAF4	718.881	0.3594	0.252285	1.42458	0.154279	0.253777	Bakhoum_NFKB_Regulators	0.595547
TRAF5	1011.93	1.12447	0.266331	4.22208	2.42061e-05	0.000159759	Bakhoum_NFKB_Regulators	3.79654
TRAF6	1542.87	-0.0795709	0.110179	-0.722198	0.470173	0.60511	NFKB1_genes	0.218166
TREX1	306.932	-1.06087	0.256025	-4.14361	3.41888e-05	0.000213699	STING_supp_genes	3.6702
ZFC3H1	2247.72	1.20975	0.229039	5.28184	1.27891e-07	1.94091e-06	Bakhoum_NFKB_Targets	5.712
