# Supplementary material for: Tracking Nongenetic Evolution from Primary to Metastatic ccRCC: TRACERx Renal
Source: Cancer Discov. 2025 Jan 9;15(3):530–52. doi: 10.1158/2159-8290.CD-24-0499 (PMC11873726; doi:10.1158/2159-8290.CD-24-0499)
Supplement: Supplementary Table 7 — TCR clones identified applying miXCR to bulk RNA-Sequencing data across 243 ccRCC and kidney-adjacent normal samples in TRACERx Renal. [file cd-24-0499_supplementary_table_7_suppst7.xlsx]

## Sheet: ST7_TCR_clones
sample	Clones	Proportion	CDR3.nt	CDR3.aa	V.name	D.name	J.name	V.end	D.start	D.end	J.start	VJ.ins	VD.ins	DJ.ins	Sequence	CDR1.nt	CDR1.aa	CDR2.nt	CDR2.aa
K065_R8	2	0.0769231	TGTGCTTATGCTGGTGGTACTAGCTATGGAAAGCTGACATTT	CAYAGGTSYGKLTF	TRAV36DV7	NA	TRAJ52	6	NA	NA	3	NA	NA	NA	TGTGCTTATGCTGGTGGTACTAGCTATGGAAAGCTGACATTT	NA	NA	NA	NA
K065_R8	2	0.0769231	TGCGCCAGCAGCCAAGATGTGGGCCACTACCCCCTCTATGGCTACACCTTC	CASSQDVGHYPLYGYTF	TRBV4-3, TRBV4-2	TRBD1	TRBJ1-2	18	7	NA	35	16	NA	NA	TGCGCCAGCAGCCAAGATGTGGGCCACTACCCCCTCTATGGCTACACCTTC	NA	NA	NA	NA
K065_R8	2	0.0769231	TGTGCCATCAGTGAGTCTTACCTTATCAACACCGGGGAGCTGTTTTTT	CAISESYLINTGELFF	TRBV10-3	NA	TRBJ2-2	17	NA	NA	27	9	NA	NA	TGTGCCATCAGTGAGTCTTACCTTATCAACACCGGGGAGCTGTTTTTT	NA	NA	NA	NA
K065_R8	2	0.0769231	TGTGCCAGCAGTGAGGGGCCAGGGGACACTGAAGCTTTCTTT	CASSEGPGDTEAFF	TRBV9	TRBD1	TRBJ1-1	11	NA	2	25	13	NA	NA	TGTGCCAGCAGTGAGGGGCCAGGGGACACTGAAGCTTTCTTT	NA	NA	NA	NA
K065_R8	1	0.0384615	TGTGCTGTGAGTGATAATCCGGCGGTTCAGGGAGCCCAGAAGCTGGTATTT	CAVSDNPAVQGAQKLVF	TRAV8-4	NA	TRAJ54	15	NA	NA	25	9	NA	NA	TGTGCTGTGAGTGATAATCCGGCGGTTCAGGGAGCCCAGAAGCTGGTATTT	NA	NA	NA	NA
K065_R8	1	0.0384615	TGTGCAGCATTCTTTTCAGGAGGAGGTGCTGACGGACTCACCTTT	CAAFFSGGGADGLTF	TRAV13-1	NA	TRAJ45	9	NA	NA	14	4	NA	NA	TGTGCAGCATTCTTTTCAGGAGGAGGTGCTGACGGACTCACCTTT	NA	NA	NA	NA
K065_R8	1	0.0384615	TGTGCAGAGTTTGATTCAGGAGGAGGTGCTGACGGACTCACCTTT	CAEFDSGGGADGLTF	TRAV13-2	NA	TRAJ45	9	NA	NA	13	3	NA	NA	TGTGCAGAGTTTGATTCAGGAGGAGGTGCTGACGGACTCACCTTT	NA	NA	NA	NA
K065_R8	1	0.0384615	TGCCTCGTGGGCGTGTTTTCTGGTGGCTACAATAAGCTGATTTTT	CLVGVFSGGYNKLIF	TRAV4	NA	TRAJ4	11	NA	NA	13	1	NA	NA	TGCCTCGTGGGCGTGTTTTCTGGTGGCTACAATAAGCTGATTTTT	NA	NA	NA	NA
K065_R8	1	0.0384615	TGCGGCACAGAGGGGCATACCGGCACTGCCAGTAAACTCACCTTT	CGTEGHTGTASKLTF	TRAV30	NA	TRAJ44	12	NA	NA	16	3	NA	NA	TGCGGCACAGAGGGGCATACCGGCACTGCCAGTAAACTCACCTTT	NA	NA	NA	NA
K065_R8	1	0.0384615	TGCATCCCAGAGAATAGTGGAGGTAGCAACTATAAACTGACATTT	CIPENSGGSNYKLTF	TRAV26-1	NA	TRAJ53	6	NA	NA	10	3	NA	NA	TGCATCCCAGAGAATAGTGGAGGTAGCAACTATAAACTGACATTT	NA	NA	NA	NA
K065_R8	1	0.0384615	TGTGCTGTACCTAATGCTGGCAACAACCGTAAGCTGATTTGG	CAVPNAGNNRKLIW	TRAV20	NA	TRAJ38	8	NA	NA	11	2	NA	NA	TGTGCTGTACCTAATGCTGGCAACAACCGTAAGCTGATTTGG	NA	NA	NA	NA
K065_R8	1	0.0384615	TGTGCCGTGAAGAGAGGCTCAACCCTGGGGAGGCTATACTTT	CAVKRGSTLGRLYF	TRAV12-2	NA	TRAJ18	11	NA	NA	12	0	NA	NA	TGTGCCGTGAAGAGAGGCTCAACCCTGGGGAGGCTATACTTT	NA	NA	NA	NA
K065_R8	1	0.0384615	TGTGCAGCAAGTTTTCCTGGGGGTTACCAGAAAGTTACCTTT	CAASFPGGYQKVTF	TRAV13-1	NA	TRAJ13	12	NA	NA	16	3	NA	NA	TGTGCAGCAAGTTTTCCTGGGGGTTACCAGAAAGTTACCTTT	NA	NA	NA	NA
K065_R8	1	0.0384615	TGTGCAATGAGCGCGAATACTGGAGGCTTCAAAACTATCTTT	CAMSANTGGFKTIF	TRAV12-3	NA	TRAJ9	15	NA	NA	15	NA	NA	NA	TGTGCAATGAGCGCGAATACTGGAGGCTTCAAAACTATCTTT	NA	NA	NA	NA
K065_R8	1	0.0384615	TGTGCAGCAAGCGCGAGCACCGGTAACCAGTTCTATTTT	CAASASTGNQFYF	TRAV29DV5	NA	TRAJ49	15	NA	NA	13	NA	NA	NA	TGTGCAGCAAGCGCGAGCACCGGTAACCAGTTCTATTTT	NA	NA	NA	NA
K065_R8	1	0.0384615	TGTGCAATGAGAACGGATAACACCGACAAGCTCATCTTT	CAMRTDNTDKLIF	TRAV14DV4	NA	TRAJ34	12	NA	NA	16	3	NA	NA	TGTGCAATGAGAACGGATAACACCGACAAGCTCATCTTT	NA	NA	NA	NA
K065_R8	1	0.0384615	TGTGCTCTAAGTGGACATAACAATGACATGCGCTTT	CALSGHNNDMRF	TRAV16	NA	TRAJ43	14	NA	NA	16	1	NA	NA	TGTGCTCTAAGTGGACATAACAATGACATGCGCTTT	NA	NA	NA	NA
K065_R8	1	0.0384615	TGTGCAGCAAGCGCGGAGACCGACAAGCTCATCTTT	CAASAETDKLIF	TRAV29DV5	NA	TRAJ34	15	NA	NA	18	2	NA	NA	TGTGCAGCAAGCGCGGAGACCGACAAGCTCATCTTT	NA	NA	NA	NA
K065_R8	1	0.0384615	TGTGTGGTGACCCCCAATGCCAGACTCATGTTT	CVVTPNARLMF	TRAV12-1	NA	TRAJ31	10	NA	NA	14	3	NA	NA	TGTGTGGTGACCCCCAATGCCAGACTCATGTTT	NA	NA	NA	NA
K065_R8	1	0.0384615	TGTGCCAGCAGCGTAGATAACAGACACTCTGGAAACACCATATATTTT	CASSVDNRHSGNTIYF	TRBV9	NA	TRBJ1-3	16	NA	NA	26	9	NA	NA	TGTGCCAGCAGCGTAGATAACAGACACTCTGGAAACACCATATATTTT	NA	NA	NA	NA
K065_R8	1	0.0384615	TGTGCCAGCAGCTGGGACGGACTGCTGAATTCACCCCTCCACTTT	CASSWDGLLNSPLHF	TRBV6-6, TRBV6-1	TRBD1, TRBD2	TRBJ1-6	11	NA	1	27	15	NA	NA	TGTGCCAGCAGCTGGGACGGACTGCTGAATTCACCCCTCCACTTT	NA	NA	NA	NA
K065_R8	1	0.0384615	TGTGCCAGTAGTATTTACATGGACTATGGCTACACCTTC	CASSIYMDYGYTF	TRBV19	NA	TRBJ1-2	14	NA	NA	22	7	NA	NA	TGTGCCAGTAGTATTTACATGGACTATGGCTACACCTTC	NA	NA	NA	NA
K118_R2	3	0.0714286	TGTGCTCTGAGCGAGCACCAGAATAGTGGAGGTAGCAACTATAAACTGACATTT	CALSEHQNSGGSNYKLTF	TRAV9-2	NA	TRAJ53	18	NA	NA	19	0	NA	NA	TGTGCTCTGAGCGAGCACCAGAATAGTGGAGGTAGCAACTATAAACTGACATTT	NA	NA	NA	NA
K118_R2	2	0.047619	TGTGCTTATAGGTCGAACTCAGGAACCTACAAATACATCTTT	CAYRSNSGTYKYIF	TRAV38-2DV8	NA	TRAJ40	12	NA	NA	17	4	NA	NA	TGTGCTTATAGGTCGAACTCAGGAACCTACAAATACATCTTT	NA	NA	NA	NA
K118_R2	2	0.047619	TGCCTCGTGGCTCCAAATACTGGAGGCTTCAAAACTATCTTT	CLVAPNTGGFKTIF	TRAV4	NA	TRAJ9	10	NA	NA	14	3	NA	NA	TGCCTCGTGGCTCCAAATACTGGAGGCTTCAAAACTATCTTT	NA	NA	NA	NA
K118_R2	2	0.047619	TGTGCAGGCTCGGATAGCAACTATCAGTTAATCTGG	CAGSDSNYQLIW	TRAV13-1	NA	TRAJ33	7	NA	NA	11	3	NA	NA	TGTGCAGGCTCGGATAGCAACTATCAGTTAATCTGG	NA	NA	NA	NA
K118_R2	2	0.047619	TGTGCCAGCAGTACCCCAGCCCCTAGGGGGAATGAGCAGTTCTTC	CASSTPAPRGNEQFF	TRBV6-2, TRBV6-3	TRBD1	TRBJ2-1	12	NA	2	30	17	NA	NA	TGTGCCAGCAGTACCCCAGCCCCTAGGGGGAATGAGCAGTTCTTC	NA	NA	NA	NA
K118_R2	2	0.047619	TGTGCCAGCAGCTTAGCGGCTAGCGGATCCTACGAGCAGTACTTC	CASSLAASGSYEQYF	TRBV7-8, TRBV7-2	TRBD2	TRBJ2-7	18	NA	2	27	8	NA	NA	TGTGCCAGCAGCTTAGCGGCTAGCGGATCCTACGAGCAGTACTTC	NA	NA	NA	NA
K118_R2	2	0.047619	TGTGCCAGCAGCTTAGGGGCGTCAGCTAACTATGGCTACACCTTC	CASSLGASANYGYTF	TRBV7-8	TRBD1	TRBJ1-2	16	NA	2	23	6	NA	NA	TGTGCCAGCAGCTTAGGGGCGTCAGCTAACTATGGCTACACCTTC	NA	NA	NA	NA
K118_R2	2	0.047619	TGTGCCAGCAGCCCCGAGGAAGGGACGCCCGGGGGCTACACCTTC	CASSPEEGTPGGYTF	TRBV4-2, TRBV7-2, TRBV7-3, TRBV7-4, TRBV7-9	TRBD1, TRBD2	TRBJ1-2	13	1	5	33	19	NA	NA	TGTGCCAGCAGCCCCGAGGAAGGGACGCCCGGGGGCTACACCTTC	NA	NA	NA	NA
K118_R2	2	0.047619	TGCAGCGGAGGGACAGGGGAAGAGACCCAGTACTTC	CSGGTGEETQYF	TRBV29-1	TRBD1	TRBJ2-5	7	NA	2	19	11	NA	NA	TGCAGCGGAGGGACAGGGGAAGAGACCCAGTACTTC	NA	NA	NA	NA
K118_R2	1	0.0238095	TGTGCTGGCAGAGACTATGGTGGTGCTACAAACAAGCTCATCTTT	CAGRDYGGATNKLIF	TRAV35	NA	TRAJ32	8	NA	NA	15	6	NA	NA	TGTGCTGGCAGAGACTATGGTGGTGCTACAAACAAGCTCATCTTT	NA	NA	NA	NA
K118_R2	1	0.0238095	TGTGCAGCAACGAATTATGGAGGAAGCCAAGGAAATCTCATCTTT	CAATNYGGSQGNLIF	TRAV29DV5	NA	TRAJ42	10	NA	NA	11	0	NA	NA	TGTGCAGCAACGAATTATGGAGGAAGCCAAGGAAATCTCATCTTT	NA	NA	NA	NA
K118_R2	1	0.0238095	TGTGCAGCAAGTCCCGCTTCAGGTGGCTACAATAAGCTGATTTTT	CAASPASGGYNKLIF	TRAV13-1	NA	TRAJ4	12	NA	NA	17	4	NA	NA	TGTGCAGCAAGTCCCGCTTCAGGTGGCTACAATAAGCTGATTTTT	NA	NA	NA	NA
K118_R2	1	0.0238095	TGTGCAGAGACCTTCAATACCGGCACTGCCAGTAAACTCACCTTT	CAETFNTGTASKLTF	TRAV13-2	NA	TRAJ44	10	NA	NA	15	4	NA	NA	TGTGCAGAGACCTTCAATACCGGCACTGCCAGTAAACTCACCTTT	NA	NA	NA	NA
K118_R2	1	0.0238095	TGTGCTGCCTTTAATTCTGGGGGTTACCAGAAAGTTACCTTT	CAAFNSGGYQKVTF	TRAV21	NA	TRAJ13	7	NA	NA	12	4	NA	NA	TGTGCTGCCTTTAATTCTGGGGGTTACCAGAAAGTTACCTTT	NA	NA	NA	NA
K118_R2	1	0.0238095	TGTGCAGCAAGCTCGGACACCAATGCAGGCAAATCAACCTTT	CAASSDTNAGKSTF	TRAV13-1	NA	TRAJ27	11	NA	NA	16	4	NA	NA	TGTGCAGCAAGCTCGGACACCAATGCAGGCAAATCAACCTTT	NA	NA	NA	NA
K118_R2	1	0.0238095	TGTGCTTACACAGGAGGAGGTGCTGACGGACTCACCTTT	CAYTGGGADGLTF	TRAV38-2DV8	NA	TRAJ45	8	NA	NA	10	1	NA	NA	TGTGCTTACACAGGAGGAGGTGCTGACGGACTCACCTTT	NA	NA	NA	NA
K118_R2	1	0.0238095	TGTGCCGGGAATACCGGCACTGCCAGTAAACTCACCTTT	CAGNTGTASKLTF	TRAV12-2	NA	TRAJ44	11	NA	NA	9	NA	NA	NA	TGTGCCGGGAATACCGGCACTGCCAGTAAACTCACCTTT	NA	NA	NA	NA
K118_R2	1	0.0238095	TGTGCTCCGAAGGGGGCAGGAACTGCTCTGATCTTT	CAPKGAGTALIF	TRAV19	NA	TRAJ15	7	NA	NA	14	6	NA	NA	TGTGCTCCGAAGGGGGCAGGAACTGCTCTGATCTTT	NA	NA	NA	NA
K118_R2	1	0.0238095	TGTGCAGAGCTCCGATTTTACAGCACCCTCACCTTT	CAELRFYSTLTF	TRAV5	NA	TRAJ11	9	NA	NA	18	8	NA	NA	TGTGCAGAGCTCCGATTTTACAGCACCCTCACCTTT	NA	NA	NA	NA
K118_R2	1	0.0238095	TGTGCAATGGGGAGCCAGGGAGGAAAGCTTATCTTC	CAMGSQGGKLIF	TRAV12-3	NA	TRAJ23	9	NA	NA	14	4	NA	NA	TGTGCAATGGGGAGCCAGGGAGGAAAGCTTATCTTC	NA	NA	NA	NA
K118_R2	1	0.0238095	TGTGCAGAGAGTAAGAATGCCAGACTCATGTTT	CAESKNARLMF	TRAV5	NA	TRAJ31	13	NA	NA	11	NA	NA	NA	TGTGCAGAGAGTAAGAATGCCAGACTCATGTTT	NA	NA	NA	NA
K118_R2	1	0.0238095	TGTGCCAGTAGTCCCGTCGCACTAGCGACTAGCACAGATACGCAGTATTTT	CASSPVALATSTDTQYF	TRBV19	TRBD2	TRBJ2-3	12	NA	2	28	15	NA	NA	TGTGCCAGTAGTCCCGTCGCACTAGCGACTAGCACAGATACGCAGTATTTT	NA	NA	NA	NA
K118_R2	1	0.0238095	TGTGCCAGTACCCCAATGGGACTAGCGGACCAAGAGACCCAGTACTTC	CASTPMGLADQETQYF	TRBV19	TRBD2	TRBJ2-5	10	NA	2	28	17	NA	NA	TGTGCCAGTACCCCAATGGGACTAGCGGACCAAGAGACCCAGTACTTC	NA	NA	NA	NA
K118_R2	1	0.0238095	TGCGCCAGCAGCCAAGAAGTGACAGGGGGTTTCTCACCCCTCCACTTT	CASSQEVTGGFSPLHF	TRBV4-3, TRBV4-2	TRBD1	TRBJ1-6	17	NA	2	33	15	NA	NA	TGCGCCAGCAGCCAAGAAGTGACAGGGGGTTTCTCACCCCTCCACTTT	NA	NA	NA	NA
K118_R2	1	0.0238095	TGTGCCATCAGTGAGTCAAGCCAGATTACGGATGGCTACACCTTC	CAISESSQITDGYTF	TRBV10-3	NA	TRBJ1-2	17	NA	NA	31	13	NA	NA	TGTGCCATCAGTGAGTCAAGCCAGATTACGGATGGCTACACCTTC	NA	NA	NA	NA
K118_R2	1	0.0238095	TGTGCCAGTAGTATAGATGGCAGCAAGTGGACTGAAGCTTTCTTT	CASSIDGSKWTEAFF	TRBV19	NA	TRBJ1-1	18	NA	NA	30	11	NA	NA	TGTGCCAGTAGTATAGATGGCAGCAAGTGGACTGAAGCTTTCTTT	NA	NA	NA	NA
K118_R2	1	0.0238095	TGTGCCAGCAGTCCCCGGGAGGGAACAGGGGAGACCCAGTACTTC	CASSPREGTGETQYF	TRBV6-2, TRBV6-3	TRBD2, TRBD1	TRBJ2-5	12	NA	3	30	17	NA	NA	TGTGCCAGCAGTCCCCGGGAGGGAACAGGGGAGACCCAGTACTTC	NA	NA	NA	NA
K118_R2	1	0.0238095	TGTGCCAGCACCGAAAGTCCAGGGGCTGAAAAACTGTTTTTT	CASTESPGAEKLFF	TRBV7-9	TRBD1, TRBD2	TRBJ1-4	10	NA	2	26	15	NA	NA	TGTGCCAGCACCGAAAGTCCAGGGGCTGAAAAACTGTTTTTT	NA	NA	NA	NA
K118_R2	1	0.0238095	TGTGCCAGCAGCTTATCCCCCTCTACGTACGAGCAGTACTTC	CASSLSPSTYEQYF	TRBV7-2, TRBV7-8	TRBD1	TRBJ2-7	15	7	NA	27	11	NA	NA	TGTGCCAGCAGCTTATCCCCCTCTACGTACGAGCAGTACTTC	NA	NA	NA	NA
K118_R2	1	0.0238095	TGTGCCAGCAGCTTAGGGGAGGGATCCTCACCCCTCCACTTT	CASSLGEGSSPLHF	TRBV7-9	TRBD2	TRBJ1-6	16	NA	3	27	10	NA	NA	TGTGCCAGCAGCTTAGGGGAGGGATCCTCACCCCTCCACTTT	NA	NA	NA	NA
K118_R2	1	0.0238095	TGTGCCAGCAGCCCCTTGGGACAGGGAGGCGAGCAGTACTTC	CASSPLGQGGEQYF	TRBV28	TRBD1	TRBJ2-7	11	NA	2	29	17	NA	NA	TGTGCCAGCAGCCCCTTGGGACAGGGAGGCGAGCAGTACTTC	NA	NA	NA	NA
K118_R2	1	0.0238095	TGTGCCAGCAGTTACACTAGCGGTAATGAGCAGTTCTTC	CASSYTSGNEQFF	TRBV6-6, TRBV6-5, TRBV6-1	TRBD2	TRBJ2-1	15	NA	2	24	8	NA	NA	TGTGCCAGCAGTTACACTAGCGGTAATGAGCAGTTCTTC	NA	NA	NA	NA
K153_R26	3	0.0218978	TGTGCTGTGAGAGACAGCGGATCTAACGACTACAAGCTCAGCTTT	CAVRDSGSNDYKLSF	TRAV3	NA	TRAJ20	16	NA	NA	21	4	NA	NA	TGTGCTGTGAGAGACAGCGGATCTAACGACTACAAGCTCAGCTTT	NA	NA	NA	NA
K153_R26	3	0.0218978	TGTGCAGAGAGAGGGTCAGGAGGAGGTGCTGACGGACTCACCTTT	CAERGSGGGADGLTF	TRAV5	NA	TRAJ45	11	NA	NA	15	3	NA	NA	TGTGCAGAGAGAGGGTCAGGAGGAGGTGCTGACGGACTCACCTTT	NA	NA	NA	NA
K153_R26	3	0.0218978	TGTGCAGGTGGCTTCAACAAATTTTACTTT	CAGGFNKFYF	TRAV29DV5	NA	TRAJ21	7	NA	NA	11	3	NA	NA	TGTGCAGGTGGCTTCAACAAATTTTACTTT	NA	NA	NA	NA
K153_R26	2	0.0145985	TGTGCTTTCATGAGGCTTTCAGGAGGAGGTGCTGACGGACTCACCTTT	CAFMRLSGGGADGLTF	TRAV38-1	NA	TRAJ45	13	NA	NA	17	3	NA	NA	TGTGCTTTCATGAGGCTTTCAGGAGGAGGTGCTGACGGACTCACCTTT	NA	NA	NA	NA
K153_R26	2	0.0145985	TGTGCTCCCGCTGGTGGTACTAGCTATGGAAAGCTGACATTT	CAPAGGTSYGKLTF	TRAV16	NA	TRAJ52	7	NA	NA	9	1	NA	NA	TGTGCTCCCGCTGGTGGTACTAGCTATGGAAAGCTGACATTT	NA	NA	NA	NA
K153_R26	2	0.0145985	TGTGCTGTGGAGGGGAACACCAATGCAGGCAAATCAACCTTT	CAVEGNTNAGKSTF	TRAV2	NA	TRAJ27	13	NA	NA	15	1	NA	NA	TGTGCTGTGGAGGGGAACACCAATGCAGGCAAATCAACCTTT	NA	NA	NA	NA
K153_R26	2	0.0145985	TGTGCGGATGGTGGTACTAGCTATGGAAAGCTGACATTT	CADGGTSYGKLTF	TRAV25	NA	TRAJ52	5	NA	NA	8	2	NA	NA	TGTGCGGATGGTGGTACTAGCTATGGAAAGCTGACATTT	NA	NA	NA	NA
K153_R26	2	0.0145985	TGTGCCGTGATAAAGGGAGCCCAGAAGCTGGTATTT	CAVIKGAQKLVF	TRAV12-2	NA	TRAJ54	10	NA	NA	13	2	NA	NA	TGTGCCGTGATAAAGGGAGCCCAGAAGCTGGTATTT	NA	NA	NA	NA
K153_R26	2	0.0145985	TGTGCCAGCAGCTTTGGAGTCGGCTACACAGATACGCAGTATTTT	CASSFGVGYTDTQYF	TRBV11-2, TRBV11-3, TRBV7-2, TRBV7-3, TRBV7-8	NA	TRBJ2-3	14	NA	NA	26	11	NA	NA	TGTGCCAGCAGCTTTGGAGTCGGCTACACAGATACGCAGTATTTT	NA	NA	NA	NA
K153_R26	2	0.0145985	TGTGCCAGCAGCGAGTTCACAGGGGGCAACGAAAAACTGTTTTTT	CASSEFTGGNEKLFF	TRBV28	TRBD1	TRBJ1-4	11	NA	2	30	18	NA	NA	TGTGCCAGCAGCGAGTTCACAGGGGGCAACGAAAAACTGTTTTTT	NA	NA	NA	NA
K153_R26	2	0.0145985	TGTGCCAGCAGCACCGACAGTATCTTCAATCAGCCCCAGCATTTT	CASSTDSIFNQPQHF	TRBV7-2, TRBV7-8	TRBD1	TRBJ1-5	12	NA	1	26	13	NA	NA	TGTGCCAGCAGCACCGACAGTATCTTCAATCAGCCCCAGCATTTT	NA	NA	NA	NA
K153_R26	2	0.0145985	TGTGCCAGTAGTATAAGGGACAGTTTTTGGCCCCAGCATTTT	CASSIRDSFWPQHF	TRBV19	TRBD1	TRBJ1-5	15	NA	1	29	13	NA	NA	TGTGCCAGTAGTATAAGGGACAGTTTTTGGCCCCAGCATTTT	NA	NA	NA	NA
K153_R26	2	0.0145985	TGTGCCAGCAGCTTGCGCCTTGGCCCCAGCGAAGCTTTCTTT	CASSLRLGPSEAFF	TRBV13	TRBD1, TRBD2	TRBJ1-1	14	5	NA	30	15	NA	NA	TGTGCCAGCAGCTTGCGCCTTGGCCCCAGCGAAGCTTTCTTT	NA	NA	NA	NA
K153_R26	2	0.0145985	TGCAGTGCTAGAGATCAGGGCGTCACAGATACGCAGTATTTT	CSARDQGVTDTQYF	TRBV20-1	TRBD1, TRBD2	TRBJ2-3	16	NA	2	23	6	NA	NA	TGCAGTGCTAGAGATCAGGGCGTCACAGATACGCAGTATTTT	NA	NA	NA	NA
K153_R26	2	0.0145985	TGTGCCAGCAGTTTTCTCCCACAGGGTGAAGCTTTCTTT	CASSFLPQGEAFF	TRBV12-3, TRBV12-4	TRBD1	TRBJ1-1	14	NA	2	26	11	NA	NA	TGTGCCAGCAGTTTTCTCCCACAGGGTGAAGCTTTCTTT	NA	NA	NA	NA
K153_R26	2	0.0145985	TGCAGTGCCAGCAGCACCTACGAGCAGTACTTC	CSASSTYEQYF	TRBV20-1	NA	TRBJ2-7	8	NA	NA	12	3	NA	NA	TGCAGTGCCAGCAGCACCTACGAGCAGTACTTC	NA	NA	NA	NA
K153_R26	1	0.00729927	TGTGCAGCAAGTATAGATCGGGTACTCACGGGAGGAGGAAACAAACTCACCTTT	CAASIDRVLTGGGNKLTF	TRAV13-1	NA	TRAJ10	15	NA	NA	22	6	NA	NA	TGTGCAGCAAGTATAGATCGGGTACTCACGGGAGGAGGAAACAAACTCACCTTT	NA	NA	NA	NA
K153_R26	1	0.00729927	TGTGCTCTGAGTCCCCTTGGGACAACTGACAGCTGGGGGAAATTGCAGTTT	CALSPLGTTDSWGKLQF	TRAV19	NA	TRAJ24	12	NA	NA	20	7	NA	NA	TGTGCTCTGAGTCCCCTTGGGACAACTGACAGCTGGGGGAAATTGCAGTTT	NA	NA	NA	NA
K153_R26	1	0.00729927	TGTGCAATGAGAGAGGGTAGCGTAATTCAGGGAGCCCAGAAGCTGGTATTT	CAMREGSVIQGAQKLVF	TRAV14DV4	NA	TRAJ54	17	NA	NA	22	4	NA	NA	TGTGCAATGAGAGAGGGTAGCGTAATTCAGGGAGCCCAGAAGCTGGTATTT	NA	NA	NA	NA
K153_R26	1	0.00729927	TGTGTGGTGAACATTGCTGGTGGTACTAGCTATGGAAAGCTGACATTT	CVVNIAGGTSYGKLTF	TRAV12-1	NA	TRAJ52	14	NA	NA	14	NA	NA	NA	TGTGTGGTGAACATTGCTGGTGGTACTAGCTATGGAAAGCTGACATTT	NA	NA	NA	NA
K153_R26	1	0.00729927	TGTGCTCTGAGCGTAAGAGGGGAGGAATATGGAAACAAACTGGTCTTT	CALSVRGEEYGNKLVF	TRAV9-1, TRAV9-2	NA	TRAJ47	11	NA	NA	23	11	NA	NA	TGTGCTCTGAGCGTAAGAGGGGAGGAATATGGAAACAAACTGGTCTTT	NA	NA	NA	NA
K153_R26	1	0.00729927	TGTGCAGCAAGCGCGGATTATGGTGGTGCTACAAACAAGCTCATCTTT	CAASADYGGATNKLIF	TRAV29DV5	NA	TRAJ32	15	NA	NA	16	0	NA	NA	TGTGCAGCAAGCGCGGATTATGGTGGTGCTACAAACAAGCTCATCTTT	NA	NA	NA	NA
K153_R26	1	0.00729927	TGTGCAATGAGAGAGGGCCGGAGGAGCAGTGCTTCCAAGATAATCTTT	CAMREGRRSSASKIIF	TRAV14DV4	NA	TRAJ3	19	NA	NA	24	4	NA	NA	TGTGCAATGAGAGAGGGCCGGAGGAGCAGTGCTTCCAAGATAATCTTT	NA	NA	NA	NA
K153_R26	1	0.00729927	TGTGCTCTGAGTTGGTATGGAGGAAGCCAAGGAAATCTCATCTTT	CALSWYGGSQGNLIF	TRAV9-2	NA	TRAJ42	12	NA	NA	15	2	NA	NA	TGTGCTCTGAGTTGGTATGGAGGAAGCCAAGGAAATCTCATCTTT	NA	NA	NA	NA
K153_R26	1	0.00729927	TGTGCTCCGGGGGGCCATTCTGGGGGTTACCAGAAAGTTACCTTT	CAPGGHSGGYQKVTF	TRAV1-2	NA	TRAJ13	6	NA	NA	16	9	NA	NA	TGTGCTCCGGGGGGCCATTCTGGGGGTTACCAGAAAGTTACCTTT	NA	NA	NA	NA
K153_R26	1	0.00729927	TGTGCTGTGAGAGGCCTACAAACTGGGGCAAACAACCTCTTCTTT	CAVRGLQTGANNLFF	TRAV3	NA	TRAJ36	13	NA	NA	18	4	NA	NA	TGTGCTGTGAGAGGCCTACAAACTGGGGCAAACAACCTCTTCTTT	NA	NA	NA	NA
K153_R26	1	0.00729927	TGTGCTGGGCAGGGAAATGCTGGCAACAACCGTAAGCTGATTTGG	CAGQGNAGNNRKLIW	TRAV35	NA	TRAJ38	12	NA	NA	15	2	NA	NA	TGTGCTGGGCAGGGAAATGCTGGCAACAACCGTAAGCTGATTTGG	NA	NA	NA	NA
K153_R26	1	0.00729927	TGTGCAGCCCCCAGTGGGCGGGGTAGCAACTATAAACTGACATTT	CAAPSGRGSNYKLTF	TRAV13-1	NA	TRAJ53	8	NA	NA	21	12	NA	NA	TGTGCAGCCCCCAGTGGGCGGGGTAGCAACTATAAACTGACATTT	NA	NA	NA	NA
K153_R26	1	0.00729927	TGTGCTTCCCGCCGGTTTTCAGATGGCCAGAAGCTGCTCTTT	CASRRFSDGQKLLF	TRAV16	NA	TRAJ16	6	NA	NA	11	4	NA	NA	TGTGCTTCCCGCCGGTTTTCAGATGGCCAGAAGCTGCTCTTT	NA	NA	NA	NA
K153_R26	1	0.00729927	TGTGCTCTGAGCCTCAAAGCTGCAGGCAACAAGCTAACTTTT	CALSLKAAGNKLTF	TRAV9-2	NA	TRAJ17	11	NA	NA	13	1	NA	NA	TGTGCTCTGAGCCTCAAAGCTGCAGGCAACAAGCTAACTTTT	NA	NA	NA	NA
K153_R26	1	0.00729927	TGTGCTCTGAGGTTAGGCTCAGGAACCTACAAATACATCTTT	CALRLGSGTYKYIF	TRAV19	NA	TRAJ40	11	NA	NA	17	5	NA	NA	TGTGCTCTGAGGTTAGGCTCAGGAACCTACAAATACATCTTT	NA	NA	NA	NA
K153_R26	1	0.00729927	TGTGCTGTGGAGGATCAGCGGGGCAGGAGAGCACTTACTTTT	CAVEDQRGRRALTF	TRAV2	NA	TRAJ5	16	NA	NA	20	3	NA	NA	TGTGCTGTGGAGGATCAGCGGGGCAGGAGAGCACTTACTTTT	NA	NA	NA	NA
K153_R26	1	0.00729927	TGTGCTGTGAGTGATATTCAGGGAGCCCAGAAGCTGGTATTT	CAVSDIQGAQKLVF	TRAV8-6	NA	TRAJ54	15	NA	NA	15	NA	NA	NA	TGTGCTGTGAGTGATATTCAGGGAGCCCAGAAGCTGGTATTT	NA	NA	NA	NA
K153_R26	1	0.00729927	TGTGCCGGGGGGAATTCTGGGGGTTACCAGAAAGTTACCTTT	CAGGNSGGYQKVTF	TRAV12-2, TRAV12-3, TRAV21	NA	TRAJ13	7	NA	NA	11	3	NA	NA	TGTGCCGGGGGGAATTCTGGGGGTTACCAGAAAGTTACCTTT	NA	NA	NA	NA
K153_R26	1	0.00729927	TGTGCAGCTCCAACATCGAACAGAGATGACAAGATCATCTTT	CAAPTSNRDDKIIF	TRAV13-1	NA	TRAJ30	8	NA	NA	17	8	NA	NA	TGTGCAGCTCCAACATCGAACAGAGATGACAAGATCATCTTT	NA	NA	NA	NA
K153_R26	1	0.00729927	TGTGCAGCCCTTTCTGGCGGAGGAAGCTACATACCTACATTT	CAALSGGGSYIPTF	TRAV13-1	NA	TRAJ6	8	NA	NA	18	9	NA	NA	TGTGCAGCCCTTTCTGGCGGAGGAAGCTACATACCTACATTT	NA	NA	NA	NA
K153_R26	1	0.00729927	TGTGCAGCAAGCCACCCATTTGGAAATGAGAAATTAACCTTT	CAASHPFGNEKLTF	TRAV29DV5	NA	TRAJ48	12	NA	NA	18	5	NA	NA	TGTGCAGCAAGCCACCCATTTGGAAATGAGAAATTAACCTTT	NA	NA	NA	NA
K153_R26	1	0.00729927	TGTGCAGCAAGCGTGGGTTCAACCCTGGGGAGGCTATACTTT	CAASVGSTLGRLYF	TRAV29DV5	NA	TRAJ18	13	NA	NA	18	4	NA	NA	TGTGCAGCAAGCGTGGGTTCAACCCTGGGGAGGCTATACTTT	NA	NA	NA	NA
K153_R26	1	0.00729927	TGTGCAGAGAGCCCAAACACCAATGCAGGCAAATCAACCTTT	CAESPNTNAGKSTF	TRAV5	NA	TRAJ27	11	NA	NA	15	3	NA	NA	TGTGCAGAGAGCCCAAACACCAATGCAGGCAAATCAACCTTT	NA	NA	NA	NA
K153_R26	1	0.00729927	TGTGCAATGAGAGTCAGAGCTGCAGGCAACAAGCTAACTTTT	CAMRVRAAGNKLTF	TRAV14DV4	NA	TRAJ17	13	NA	NA	13	NA	NA	NA	TGTGCAATGAGAGTCAGAGCTGCAGGCAACAAGCTAACTTTT	NA	NA	NA	NA
K153_R26	1	0.00729927	TGTGCAATGAGAGACTACACCAATGCAGGCAAATCAACCTTT	CAMRDYTNAGKSTF	TRAV14DV4	NA	TRAJ27	14	NA	NA	16	1	NA	NA	TGTGCAATGAGAGACTACACCAATGCAGGCAAATCAACCTTT	NA	NA	NA	NA
K153_R26	1	0.00729927	TGTGCTTATAGGAACGTTAACGACTACAAGCTCAGCTTT	CAYRNVNDYKLSF	TRAV38-2DV8	NA	TRAJ20	13	NA	NA	17	3	NA	NA	TGTGCTTATAGGAACGTTAACGACTACAAGCTCAGCTTT	NA	NA	NA	NA
K153_R26	1	0.00729927	TGTGCTCTCCTTACCTCAGGAACCTACAAATACATCTTT	CALLTSGTYKYIF	TRAV19	NA	TRAJ40	8	NA	NA	11	2	NA	NA	TGTGCTCTCCTTACCTCAGGAACCTACAAATACATCTTT	NA	NA	NA	NA
K153_R26	1	0.00729927	TGTGCTGTTACTACCTCAGGAACCTACAAATACATCTTT	CAVTTSGTYKYIF	TRAV20	NA	TRAJ40	8	NA	NA	8	NA	NA	NA	TGTGCTGTTACTACCTCAGGAACCTACAAATACATCTTT	NA	NA	NA	NA
K153_R26	1	0.00729927	TGTGCTGTCCTATTGGCTGCAGGCAACAAGCTAACTTTT	CAVLLAAGNKLTF	TRAV21	NA	TRAJ17	8	NA	NA	15	6	NA	NA	TGTGCTGTCCTATTGGCTGCAGGCAACAAGCTAACTTTT	NA	NA	NA	NA
K153_R26	1	0.00729927	TGTGCTGTGGATCCCGGCACTGCCAGTAAACTCACCTTT	CAVDPGTASKLTF	TRAV2	NA	TRAJ44	11	NA	NA	13	1	NA	NA	TGTGCTGTGGATCCCGGCACTGCCAGTAAACTCACCTTT	NA	NA	NA	NA
K153_R26	1	0.00729927	TGTGCTGTGGACCGCTTTGGAAATGAGAAATTAACCTTT	CAVDRFGNEKLTF	TRAV22	NA	TRAJ48	16	NA	NA	14	NA	NA	NA	TGTGCTGTGGACCGCTTTGGAAATGAGAAATTAACCTTT	NA	NA	NA	NA
K153_R26	1	0.00729927	TGTGCTACGGACGCGGGAGGAAGCTACATACCTACATTT	CATDAGGSYIPTF	TRAV17	NA	TRAJ6	15	NA	NA	15	NA	NA	NA	TGTGCTACGGACGCGGGAGGAAGCTACATACCTACATTT	NA	NA	NA	NA
K153_R26	1	0.00729927	TGTGCCGTGAAAGGGGGTAACAATGCCAGACTCATGTTT	CAVKGGNNARLMF	TRAV12-2	NA	TRAJ31	11	NA	NA	17	5	NA	NA	TGTGCCGTGAAAGGGGGTAACAATGCCAGACTCATGTTT	NA	NA	NA	NA
K153_R26	1	0.00729927	TGTGCCGTAGTCTCAAATTCCGGGTATGCACTCAACTTC	CAVVSNSGYALNF	TRAV12-2, TRAV12-3	NA	TRAJ41	8	NA	NA	11	2	NA	NA	TGTGCCGTAGTCTCAAATTCCGGGTATGCACTCAACTTC	NA	NA	NA	NA
K153_R26	1	0.00729927	TGTGCAGCAGCATACTCAGGAACCTACAAATACATCTTT	CAAAYSGTYKYIF	TRAV29DV5	NA	TRAJ40	9	NA	NA	14	4	NA	NA	TGTGCAGCAGCATACTCAGGAACCTACAAATACATCTTT	NA	NA	NA	NA
K153_R26	1	0.00729927	TGTGCAGAGAGTATGAATTCCGGGTATGCACTCAACTTC	CAESMNSGYALNF	TRAV5	NA	TRAJ41	14	NA	NA	15	0	NA	NA	TGTGCAGAGAGTATGAATTCCGGGTATGCACTCAACTTC	NA	NA	NA	NA
K153_R26	1	0.00729927	TGTGCAATGTCCGGAAACTATGGTCAGAATTTTGTCTTT	CAMSGNYGQNFVF	TRAV12-3	NA	TRAJ26	9	NA	NA	15	5	NA	NA	TGTGCAATGTCCGGAAACTATGGTCAGAATTTTGTCTTT	NA	NA	NA	NA
K153_R26	1	0.00729927	TGTGCAATGAGCCGGGATAGCAACTATCAGTTAATCTGG	CAMSRDSNYQLIW	TRAV12-3	NA	TRAJ33	12	NA	NA	14	1	NA	NA	TGTGCAATGAGCCGGGATAGCAACTATCAGTTAATCTGG	NA	NA	NA	NA
K153_R26	1	0.00729927	TGCATCGCCCTTCTTGGAGGTGCTGACGGACTCACCTTT	CIALLGGADGLTF	TRAV26-1	NA	TRAJ45	7	NA	NA	15	7	NA	NA	TGCATCGCCCTTCTTGGAGGTGCTGACGGACTCACCTTT	NA	NA	NA	NA
K153_R26	1	0.00729927	TGTGCTCTGATAGGCTTTGGGAATGTGCTGCATTGC	CALIGFGNVLHC	TRAV9-2	NA	TRAJ35	10	NA	NA	8	NA	NA	NA	TGTGCTCTGATAGGCTTTGGGAATGTGCTGCATTGC	NA	NA	NA	NA
K153_R26	1	0.00729927	TGTGCTCTGAACTCGGTCTATAACAAGATCATCTTT	CALNSVYNKIIF	TRAV19	NA	TRAJ30	10	NA	NA	22	11	NA	NA	TGTGCTCTGAACTCGGTCTATAACAAGATCATCTTT	NA	NA	NA	NA
K153_R26	1	0.00729927	TGTGCTCTAGTGCATGCAGGCAACATGCTCACCTTT	CALVHAGNMLTF	TRAV6	NA	TRAJ39	10	NA	NA	13	2	NA	NA	TGTGCTCTAGTGCATGCAGGCAACATGCTCACCTTT	NA	NA	NA	NA
K153_R26	1	0.00729927	TGTGCTGTCCGGTACAATAACAATGACATGCGCTTT	CAVRYNNNDMRF	TRAV8-3, TRAV8-5	NA	TRAJ43	8	NA	NA	11	2	NA	NA	TGTGCTGTCCGGTACAATAACAATGACATGCGCTTT	NA	NA	NA	NA
K153_R26	1	0.00729927	TGTGCTGTGAGATCCAATAACAATGACATGCGCTTT	CAVRSNNNDMRF	TRAV3	NA	TRAJ43	12	NA	NA	14	1	NA	NA	TGTGCTGTGAGATCCAATAACAATGACATGCGCTTT	NA	NA	NA	NA
K153_R26	1	0.00729927	TGTGCTGTAAGAGGAGGTGCTGACGGACTCACCTTT	CAVRGGADGLTF	TRAV41	NA	TRAJ45	12	NA	NA	10	NA	NA	NA	TGTGCTGTAAGAGGAGGTGCTGACGGACTCACCTTT	NA	NA	NA	NA
K153_R26	1	0.00729927	TGTGCTACGGATTTTGCAGGAACTGCTCTGATCTTT	CATDFAGTALIF	TRAV17	NA	TRAJ15	11	NA	NA	15	3	NA	NA	TGTGCTACGGATTTTGCAGGAACTGCTCTGATCTTT	NA	NA	NA	NA
K153_R26	1	0.00729927	TGTGCCGTGGATTCGAGCAACTATCAGTTAATCTGG	CAVDSSNYQLIW	TRAV39	NA	TRAJ33	11	NA	NA	15	3	NA	NA	TGTGCCGTGGATTCGAGCAACTATCAGTTAATCTGG	NA	NA	NA	NA
K153_R26	1	0.00729927	TGTGCCGTGAAGGGCAGCTGGGGGAAATTGCAGTTT	CAVKGSWGKLQF	TRAV12-2	NA	TRAJ24	11	NA	NA	14	2	NA	NA	TGTGCCGTGAAGGGCAGCTGGGGGAAATTGCAGTTT	NA	NA	NA	NA
K153_R26	1	0.00729927	TGTGCACGGGACGGCAGAGATGACAAGATCATCTTT	CARDGRDDKIIF	TRAV12-3	NA	TRAJ30	6	NA	NA	14	7	NA	NA	TGTGCACGGGACGGCAGAGATGACAAGATCATCTTT	NA	NA	NA	NA
K153_R26	1	0.00729927	TGTGCAGCAAGTTCCGGGGCAAACAACCTCTTCTTT	CAASSGANNLFF	TRAV13-1	NA	TRAJ36	12	NA	NA	15	2	NA	NA	TGTGCAGCAAGTTCCGGGGCAAACAACCTCTTCTTT	NA	NA	NA	NA
K153_R26	1	0.00729927	TGTGCCGTGAAGACCAACAATGACATGCGCTTT	CAVKTNNDMRF	TRAV12-2	NA	TRAJ43	11	NA	NA	15	3	NA	NA	TGTGCCGTGAAGACCAACAATGACATGCGCTTT	NA	NA	NA	NA
K153_R26	1	0.00729927	TGTGCTTATAGGCAGGACAGACTCATGTTT	CAYRQDRLMF	TRAV38-2DV8	NA	TRAJ31	12	NA	NA	17	4	NA	NA	TGTGCTTATAGGCAGGACAGACTCATGTTT	NA	NA	NA	NA
K153_R26	1	0.00729927	TGTGCCCCTAACGACTACAAGCTCAGCTTT	CAPNDYKLSF	TRAV21	NA	TRAJ20	5	NA	NA	7	1	NA	NA	TGTGCCCCTAACGACTACAAGCTCAGCTTT	NA	NA	NA	NA
K153_R26	1	0.00729927	TGTGCCGTGAGGACCGACAAGCTCATCTTT	CAVRTDKLIF	TRAV12-2	NA	TRAJ34	10	NA	NA	12	1	NA	NA	TGTGCCGTGAGGACCGACAAGCTCATCTTT	NA	NA	NA	NA
K153_R26	1	0.00729927	TGCGGCACATGGGACAATGACATGCGCTTT	CGTWDNDMRF	TRAV30	NA	TRAJ43	9	NA	NA	13	3	NA	NA	TGCGGCACATGGGACAATGACATGCGCTTT	NA	NA	NA	NA
K153_R26	1	0.00729927	TGTGCCAGCAGTCTTGGGGGTTGGCTAGCGGGAGGGGGAAACACAGATACGCAGTATTTT	CASSLGGWLAGGGNTDTQYF	TRBV12-4, TRBV12-3	TRBD2	TRBJ2-3	12	NA	3	41	28	NA	NA	TGTGCCAGCAGTCTTGGGGGTTGGCTAGCGGGAGGGGGAAACACAGATACGCAGTATTTT	NA	NA	NA	NA
K153_R26	1	0.00729927	TGTGCCAGCAGCTTATACTCGTGGACGACCAGTGGGGGCAATGAGCAGTTCTTC	CASSLYSWTTSGGNEQFF	TRBV7-9	TRBD1	TRBJ2-1	15	NA	2	38	22	NA	NA	TGTGCCAGCAGCTTATACTCGTGGACGACCAGTGGGGGCAATGAGCAGTTCTTC	NA	NA	NA	NA
K153_R26	1	0.00729927	TGTGCCAGCAGCTTGCTCTCCCCGGGACAACTAAACTATGGCTACACCTTC	CASSLLSPGQLNYGYTF	TRBV5-5	TRBD1, TRBD2	TRBJ1-2	15	1	8	33	17	NA	NA	TGTGCCAGCAGCTTGCTCTCCCCGGGACAACTAAACTATGGCTACACCTTC	NA	NA	NA	NA
K153_R26	1	0.00729927	TGTGCCAGCAGCCAAGATTTCGACTATGATAGCCGCTATGGCTACACCTTC	CASSQDFDYDSRYGYTF	TRBV4-2, TRBV4-3	TRBD2	TRBJ1-2	18	NA	2	35	16	NA	NA	TGTGCCAGCAGCCAAGATTTCGACTATGATAGCCGCTATGGCTACACCTTC	NA	NA	NA	NA
K153_R26	1	0.00729927	TGTGCCAGTAGTCCGTGGGGGGACCTATGGATATATGGCTACACCTTC	CASSPWGDLWIYGYTF	TRBV19	TRBD1, TRBD2	TRBJ1-2	12	NA	1	33	20	NA	NA	TGTGCCAGTAGTCCGTGGGGGGACCTATGGATATATGGCTACACCTTC	NA	NA	NA	NA
K153_R26	1	0.00729927	TGTGCCAGCAGTTACTCTAGCGGGAGTGGGACCTACGAGCAGTACTTC	CASSYSSGSGTYEQYF	TRBV6-5, TRBV6-6, TRBV6-3, TRBV6-4, TRBV6-8	TRBD2	TRBJ2-7	17	NA	3	31	13	NA	NA	TGTGCCAGCAGTTACTCTAGCGGGAGTGGGACCTACGAGCAGTACTTC	NA	NA	NA	NA
K153_R26	1	0.00729927	TGTGCCAGCAGTGAAGCCTTTGGGACAGGGCGACAGCCCCAGCATTTT	CASSEAFGTGRQPQHF	TRBV2, TRBV6-1	TRBD1	TRBJ1-5	17	NA	2	33	15	NA	NA	TGTGCCAGCAGTGAAGCCTTTGGGACAGGGCGACAGCCCCAGCATTTT	NA	NA	NA	NA
K153_R26	1	0.00729927	TGTGCCAGCAGCCAATTCGTTGGCCTCAGGCATTCACCCCTCCACTTT	CASSQFVGLRHSPLHF	TRBV3-1, TRBV3-2	NA	TRBJ1-6	15	NA	NA	31	15	NA	NA	TGTGCCAGCAGCCAATTCGTTGGCCTCAGGCATTCACCCCTCCACTTT	NA	NA	NA	NA
K153_R26	1	0.00729927	TGTGCCAGCAGCCAAGCTAGCGGACTTCCCTACAATGAGCAGTTCTTC	CASSQASGLPYNEQFF	TRBV28	TRBD2	TRBJ2-1	11	NA	2	28	16	NA	NA	TGTGCCAGCAGCCAAGCTAGCGGACTTCCCTACAATGAGCAGTTCTTC	NA	NA	NA	NA
K153_R26	1	0.00729927	TGTGCCAGCAGAGATCCGGGACAGGGGTCCTACAATGAGCAGTTCTTC	CASRDPGQGSYNEQFF	TRBV6-5	TRBD1	TRBJ2-1	11	NA	2	27	15	NA	NA	TGTGCCAGCAGAGATCCGGGACAGGGGTCCTACAATGAGCAGTTCTTC	NA	NA	NA	NA
K153_R26	1	0.00729927	TGCAGCGTTGAAGATGTCGATGCTGGTTCAGGGAATGAGCAGTTCTTC	CSVEDVDAGSGNEQFF	TRBV29-1	TRBD1	TRBJ2-1	15	NA	2	33	17	NA	NA	TGCAGCGTTGAAGATGTCGATGCTGGTTCAGGGAATGAGCAGTTCTTC	NA	NA	NA	NA
K153_R26	1	0.00729927	TGTGCCAGTAGTATAGAACGGGACATTATTCAGCCCCAGCATTTT	CASSIERDIIQPQHF	TRBV19	TRBD1, TRBD2	TRBJ1-5	17	NA	1	29	11	NA	NA	TGTGCCAGTAGTATAGAACGGGACATTATTCAGCCCCAGCATTTT	NA	NA	NA	NA
K153_R26	1	0.00729927	TGTGCCAGCTCCCCCTCGAGATTCTTGAACACTGAAGCTTTCTTT	CASSPSRFLNTEAFF	TRBV18	TRBD1, TRBD2	TRBJ1-1	11	7	NA	21	9	NA	NA	TGTGCCAGCTCCCCCTCGAGATTCTTGAACACTGAAGCTTTCTTT	NA	NA	NA	NA
K153_R26	1	0.00729927	TGTGCCAGCACACTAGCGGGAGCAGGTGTGAGCGAGCAGTACTTC	CASTLAGAGVSEQYF	TRBV28	TRBD2	TRBJ2-7	10	NA	3	32	21	NA	NA	TGTGCCAGCACACTAGCGGGAGCAGGTGTGAGCGAGCAGTACTTC	NA	NA	NA	NA
K153_R26	1	0.00729927	TGTGCCAGCAGTTTGTTCGGGAGCGTCGACAATGAGCAGTTCTTC	CASSLFGSVDNEQFF	TRBV27	TRBD2	TRBJ2-1	14	NA	3	28	13	NA	NA	TGTGCCAGCAGTTTGTTCGGGAGCGTCGACAATGAGCAGTTCTTC	NA	NA	NA	NA
K153_R26	1	0.00729927	TGTGCCAGCAGTCGCGGAGACAGTACTAATGAAAAACTGTTTTTT	CASSRGDSTNEKLFF	TRBV12-3, TRBV12-4	TRBD1	TRBJ1-4	12	NA	1	24	11	NA	NA	TGTGCCAGCAGTCGCGGAGACAGTACTAATGAAAAACTGTTTTTT	NA	NA	NA	NA
K153_R26	1	0.00729927	TGCGCCAGCAGGCCGGACAGGATTGTCACAGATACGCAGTATTTT	CASRPDRIVTDTQYF	TRBV10-1	TRBD1	TRBJ2-3	11	NA	2	26	14	NA	NA	TGCGCCAGCAGGCCGGACAGGATTGTCACAGATACGCAGTATTTT	NA	NA	NA	NA
K153_R26	1	0.00729927	TGCAGCCCCACGTTGCTTTGGGACCATACGATGGGCTACACCTTC	CSPTLLWDHTMGYTF	TRBV29-1	TRBD1, TRBD2	TRBJ1-2	6	NA	1	33	26	NA	NA	TGCAGCCCCACGTTGCTTTGGGACCATACGATGGGCTACACCTTC	NA	NA	NA	NA
K153_R26	1	0.00729927	TGTGCTAGCAGCCCCGGCGGGGTGGGCACTGAAGCTTTCTTT	CASSPGGVGTEAFF	TRBV7-2	TRBD1, TRBD2	TRBJ1-1	12	1	4	26	13	NA	NA	TGTGCTAGCAGCCCCGGCGGGGTGGGCACTGAAGCTTTCTTT	NA	NA	NA	NA
K153_R26	1	0.00729927	TGTGCCAGTCGAACTAGCGGGTCCTACAATGAGCAGTTCTTC	CASRTSGSYNEQFF	TRBV19	TRBD2	TRBJ2-1	9	NA	2	21	11	NA	NA	TGTGCCAGTCGAACTAGCGGGTCCTACAATGAGCAGTTCTTC	NA	NA	NA	NA
K153_R26	1	0.00729927	TGTGCCAGCGGGCTTAGGGGGCCCCTCTACGAGCAGTACTTC	CASGLRGPLYEQYF	TRBV6-1, TRBV6-4, TRBV6-5, TRBV6-6, TRBV10-3	TRBD1, TRBD2	TRBJ2-7	9	NA	2	26	16	NA	NA	TGTGCCAGCGGGCTTAGGGGGCCCCTCTACGAGCAGTACTTC	NA	NA	NA	NA
K153_R26	1	0.00729927	TGTGCCAGCAGTTTGGTCAGGGTGGCAGATACGCAGTATTTT	CASSLVRVADTQYF	TRBV6-2, TRBV6-3, TRBV6-5, TRBV6-6	TRBD1	TRBJ2-3	13	NA	2	25	11	NA	NA	TGTGCCAGCAGTTTGGTCAGGGTGGCAGATACGCAGTATTTT	NA	NA	NA	NA
K153_R26	1	0.00729927	TGTGCCAGCAGTAAGGGACAGCGATACTATGGCTACACCTTC	CASSKGQRYYGYTF	TRBV6-2, TRBV6-3	TRBD1	TRBJ1-2	12	NA	1	25	12	NA	NA	TGTGCCAGCAGTAAGGGACAGCGATACTATGGCTACACCTTC	NA	NA	NA	NA
K153_R26	1	0.00729927	TGTGCCAGCAGCTTGTTTAATAGCAATCAGCCCCAGCATTTT	CASSLFNSNQPQHF	TRBV5-4	NA	TRBJ1-5	15	NA	NA	19	3	NA	NA	TGTGCCAGCAGCTTGTTTAATAGCAATCAGCCCCAGCATTTT	NA	NA	NA	NA
K153_R26	1	0.00729927	TGTGCCAGCAGCCCCGGCCGGTTGAACACTGAAGCTTTCTTT	CASSPGRLNTEAFF	TRBV4-2	NA	TRBJ1-1	13	NA	NA	22	8	NA	NA	TGTGCCAGCAGCCCCGGCCGGTTGAACACTGAAGCTTTCTTT	NA	NA	NA	NA
K153_R26	1	0.00729927	TGTGCCAGCAGCCACCGGGACGGGAATGAAAAACTGTTTTTT	CASSHRDGNEKLFF	TRBV12-3, TRBV12-4	TRBD1, TRBD2	TRBJ1-4	11	NA	1	24	12	NA	NA	TGTGCCAGCAGCCACCGGGACGGGAATGAAAAACTGTTTTTT	NA	NA	NA	NA
K153_R26	1	0.00729927	TGTGCCAGCAGCATCGGGACAGGGGAAAAAAAACTGTTTTTT	CASSIGTGEKKLFF	TRBV7-9	TRBD1	TRBJ1-4	12	NA	2	28	15	NA	NA	TGTGCCAGCAGCATCGGGACAGGGGAAAAAAAACTGTTTTTT	NA	NA	NA	NA
K153_R26	1	0.00729927	TGCGCCAGCAGCCCTCCGACAGGGAGGGATACGCAGTATTTT	CASSPPTGRDTQYF	TRBV5-1	TRBD1, TRBD2	TRBJ2-3	12	NA	2	27	14	NA	NA	TGCGCCAGCAGCCCTCCGACAGGGAGGGATACGCAGTATTTT	NA	NA	NA	NA
K153_R26	1	0.00729927	TGCAGTGCTAGAGATCGACTCGACTACAATGAGCAGTTCTTC	CSARDRLDYNEQFF	TRBV20-1	NA	TRBJ2-1	16	NA	NA	23	6	NA	NA	TGCAGTGCTAGAGATCGACTCGACTACAATGAGCAGTTCTTC	NA	NA	NA	NA
K153_R26	1	0.00729927	TGTGCCTCCGTAAGCTCCTATAATTCACCCCTCCACTTT	CASVSSYNSPLHF	TRBV28	NA	TRBJ1-6	6	NA	NA	12	5	NA	NA	TGTGCCTCCGTAAGCTCCTATAATTCACCCCTCCACTTT	NA	NA	NA	NA
K153_R26	1	0.00729927	TGTGCCAGCAGTTTTCCAGGGGCGAGGGAGCTGTTTTTT	CASSFPGARELFF	TRBV27	TRBD1	TRBJ2-2	14	NA	2	25	10	NA	NA	TGTGCCAGCAGTTTTCCAGGGGCGAGGGAGCTGTTTTTT	NA	NA	NA	NA
K153_R26	1	0.00729927	TGTGCCAGCAGTTTAGTCCGGGATCAGCCCCAGCATTTT	CASSLVRDQPQHF	TRBV27	TRBD1, TRBD2	TRBJ1-5	15	NA	1	22	6	NA	NA	TGTGCCAGCAGTTTAGTCCGGGATCAGCCCCAGCATTTT	NA	NA	NA	NA
K153_R26	1	0.00729927	TGTGCCAGCAGTTTAATAGGGGACACTGAAGCTTTCTTT	CASSLIGDTEAFF	TRBV6-2, TRBV6-3	TRBD1	TRBJ1-1	13	NA	2	22	8	NA	NA	TGTGCCAGCAGTTTAATAGGGGACACTGAAGCTTTCTTT	NA	NA	NA	NA
K153_R26	1	0.00729927	TGTGCCAGCAGTCCCGAGGGGGTCGATGAGCAGTTCTTC	CASSPEGVDEQFF	TRBV28	TRBD1	TRBJ2-1	12	NA	2	25	12	NA	NA	TGTGCCAGCAGTCCCGAGGGGGTCGATGAGCAGTTCTTC	NA	NA	NA	NA
K153_R26	1	0.00729927	TGTGCCAGCAGTGGGACAGGATACTATGGCTACACCTTC	CASSGTGYYGYTF	TRBV6-1	TRBD1	TRBJ1-2	13	NA	2	22	8	NA	NA	TGTGCCAGCAGTGGGACAGGATACTATGGCTACACCTTC	NA	NA	NA	NA
K153_R26	1	0.00729927	TGTGCCAGCAGCTTTGTGGTTGACGCTGAAGCTTTCTTT	CASSFVVDAEAFF	TRBV5-8, TRBV7-2, TRBV7-3, TRBV7-4, TRBV7-9	NA	TRBJ1-1	14	NA	NA	25	10	NA	NA	TGTGCCAGCAGCTTTGTGGTTGACGCTGAAGCTTTCTTT	NA	NA	NA	NA
K153_R26	1	0.00729927	TGTGCCAGCAGCTTAGGCGAGGGGACTGAAGCTTTCTTT	CASSLGEGTEAFF	TRBV7-2, TRBV7-8	TRBD1, TRBD2	TRBJ1-1	16	NA	2	24	7	NA	NA	TGTGCCAGCAGCTTAGGCGAGGGGACTGAAGCTTTCTTT	NA	NA	NA	NA
K153_R26	1	0.00729927	TGTGCCAGCAGCTTAACTAGCAATCAGCCCCAGCATTTT	CASSLTSNQPQHF	TRBV11-2, TRBV11-1, TRBV11-3	NA	TRBJ1-5	15	NA	NA	17	1	NA	NA	TGTGCCAGCAGCTTAACTAGCAATCAGCCCCAGCATTTT	NA	NA	NA	NA
K153_R26	1	0.00729927	TGTGCCAGCAGCTATAGATCGTCCGATGGCTACACCTTC	CASSYRSSDGYTF	TRBV6-5	NA	TRBJ1-2	11	NA	NA	25	13	NA	NA	TGTGCCAGCAGCTATAGATCGTCCGATGGCTACACCTTC	NA	NA	NA	NA
K153_R26	1	0.00729927	TGTGCCAGCAGCCACTCGGACGGCGGCGAGCAGTACTTC	CASSHSDGGEQYF	TRBV3-1, TRBV3-2	NA	TRBJ2-7	14	NA	NA	26	11	NA	NA	TGTGCCAGCAGCCACTCGGACGGCGGCGAGCAGTACTTC	NA	NA	NA	NA
K153_R26	1	0.00729927	TGCGCCAGCAGCCAAGGACGCGCTTTTGGGCAGTACTTC	CASSQGRAFGQYF	TRBV4-3, TRBV4-1, TRBV4-2	NA	TRBJ2-7	16	NA	NA	29	12	NA	NA	TGCGCCAGCAGCCAAGGACGCGCTTTTGGGCAGTACTTC	NA	NA	NA	NA
K153_R26	1	0.00729927	TGCAGTGCTAACGGGGTTGCGAACACTGAAGCTTTCTTT	CSANGVANTEAFF	TRBV20-1	NA	TRBJ1-1	10	NA	NA	20	9	NA	NA	TGCAGTGCTAACGGGGTTGCGAACACTGAAGCTTTCTTT	NA	NA	NA	NA
K153_R26	1	0.00729927	TGTGCCAGCAGTGAACCCCGGAAAGAGCAGTTCTTC	CASSEPRKEQFF	TRBV6-1, TRBV6-4, TRBV6-3, TRBV6-5, TRBV6-6	TRBD1, TRBD2	TRBJ2-1	15	1	4	24	8	NA	NA	TGTGCCAGCAGTGAACCCCGGAAAGAGCAGTTCTTC	NA	NA	NA	NA
K153_R26	1	0.00729927	TGTGCCAGCAGCTTAGAGGCTTCACCCCTCCACTTT	CASSLEASPLHF	TRBV7-2	NA	TRBJ1-6	16	NA	NA	20	3	NA	NA	TGTGCCAGCAGCTTAGAGGCTTCACCCCTCCACTTT	NA	NA	NA	NA
K153_R26	1	0.00729927	TGTGCCAGCAGCTTAAATTACAGGGGAGCTTTCTTT	CASSLNYRGAFF	TRBV11-3, TRBV11-1, TRBV11-2	TRBD1	TRBJ1-1	15	NA	2	26	10	NA	NA	TGTGCCAGCAGCTTAAATTACAGGGGAGCTTTCTTT	NA	NA	NA	NA
K153_R26	1	0.00729927	TGTGCCAGCAGCTTAAACCGTGAAGCTTTCTTT	CASSLNREAFF	TRBV11-2	NA	TRBJ1-1	15	NA	NA	20	4	NA	NA	TGTGCCAGCAGCTTAAACCGTGAAGCTTTCTTT	NA	NA	NA	NA
K153_R26	1	0.00729927	TGCAGTGCCCCCAAGGAGAGCAGCATATATTTT	CSAPKESSIYF	TRBV20-1	NA	TRBJ1-3	8	NA	NA	23	14	NA	NA	TGCAGTGCCCCCAAGGAGAGCAGCATATATTTT	NA	NA	NA	NA
K153_R4	8	0.0322581	TGCGCTGTGAGTTACGGATATAACACCGACAAGCTCATCTTT	CAVSYGYNTDKLIF	TRAV1-1	NA	TRAJ34	11	NA	NA	18	6	NA	NA	TGCGCTGTGAGTTACGGATATAACACCGACAAGCTCATCTTT	NA	NA	NA	NA
K153_R4	8	0.0322581	TGTGCCAGCAGTTTGATGACAGGGGCAGATACGCAGTATTTT	CASSLMTGADTQYF	TRBV27	TRBD1	TRBJ2-3	14	NA	2	25	10	NA	NA	TGTGCCAGCAGTTTGATGACAGGGGCAGATACGCAGTATTTT	NA	NA	NA	NA
K153_R4	6	0.0241935	TGTGCTGTAAGAGGAGGTGCTGACGGACTCACCTTT	CAVRGGADGLTF	TRAV41	NA	TRAJ45	12	NA	NA	10	NA	NA	NA	TGTGCTGTAAGAGGAGGTGCTGACGGACTCACCTTT	NA	NA	NA	NA
K153_R4	5	0.0201613	TGTGCAGCAAGGGATAACGACTACAAGCTCAGCTTT	CAARDNDYKLSF	TRAV13-1	NA	TRAJ20	11	NA	NA	14	2	NA	NA	TGTGCAGCAAGGGATAACGACTACAAGCTCAGCTTT	NA	NA	NA	NA
K153_R4	3	0.0120968	TGTGCTCTGAGTGACTTCAAAGCTGCAGGCAACAAGCTAACTTTT	CALSDFKAAGNKLTF	TRAV19	NA	TRAJ17	14	NA	NA	16	1	NA	NA	TGTGCTCTGAGTGACTTCAAAGCTGCAGGCAACAAGCTAACTTTT	NA	NA	NA	NA
K153_R4	3	0.0120968	TGTGCTCCGGGGGGCCATTCTGGGGGTTACCAGAAAGTTACCTTT	CAPGGHSGGYQKVTF	TRAV1-2	NA	TRAJ13	6	NA	NA	16	9	NA	NA	TGTGCTCCGGGGGGCCATTCTGGGGGTTACCAGAAAGTTACCTTT	NA	NA	NA	NA
K153_R4	3	0.0120968	TGTGCCGTGAAGACCAACAATGACATGCGCTTT	CAVKTNNDMRF	TRAV12-2	NA	TRAJ43	11	NA	NA	15	3	NA	NA	TGTGCCGTGAAGACCAACAATGACATGCGCTTT	NA	NA	NA	NA
K153_R4	3	0.0120968	TGTGCCAGCAGTTTAGGTCAGGGGGAGGCCTACAATGAGCAGTTCTTC	CASSLGQGEAYNEQFF	TRBV27	TRBD1, TRBD2	TRBJ2-1	15	NA	2	28	12	NA	NA	TGTGCCAGCAGTTTAGGTCAGGGGGAGGCCTACAATGAGCAGTTCTTC	NA	NA	NA	NA
K153_R4	3	0.0120968	TGTGCCAGCAGCTTAGCACAGGGGACCGGGGAGCTGTTTTTT	CASSLAQGTGELFF	TRBV7-6, TRBV7-7	TRBD1	TRBJ2-2	17	NA	2	24	6	NA	NA	TGTGCCAGCAGCTTAGCACAGGGGACCGGGGAGCTGTTTTTT	NA	NA	NA	NA
K153_R4	2	0.00806452	TGTGCTTTCATGAAGCATGGGGTATACTTGAATTATGGAGGAAGCCAAGGAAATCTCATCTTT	CAFMKHGVYLNYGGSQGNLIF	TRAV38-1	NA	TRAJ42	19	NA	NA	28	8	NA	NA	TGTGCTTTCATGAAGCATGGGGTATACTTGAATTATGGAGGAAGCCAAGGAAATCTCATCTTT	NA	NA	NA	NA
K153_R4	2	0.00806452	TGTGCAATGAGAGAACGAGATTTTTCTGGTGGCTACAATAAGCTGATTTTT	CAMRERDFSGGYNKLIF	TRAV14DV4	NA	TRAJ4	14	NA	NA	21	6	NA	NA	TGTGCAATGAGAGAACGAGATTTTTCTGGTGGCTACAATAAGCTGATTTTT	NA	NA	NA	NA
K153_R4	2	0.00806452	TGTGCTTTCATGAAGCCAAATAATGCAGGCAACATGCTCACCTTT	CAFMKPNNAGNMLTF	TRAV38-1	NA	TRAJ39	16	NA	NA	18	1	NA	NA	TGTGCTTTCATGAAGCCAAATAATGCAGGCAACATGCTCACCTTT	NA	NA	NA	NA
K153_R4	2	0.00806452	TGTGCTCTGAGTGATCCAGGGACCAATGCAGGCAAATCAACCTTT	CALSDPGTNAGKSTF	TRAV9-2	NA	TRAJ27	16	NA	NA	21	4	NA	NA	TGTGCTCTGAGTGATCCAGGGACCAATGCAGGCAAATCAACCTTT	NA	NA	NA	NA
K153_R4	2	0.00806452	TGTGCTCTACATTCTTATGGAGGAAGCCAAGGAAATCTCATCTTT	CALHSYGGSQGNLIF	TRAV16	NA	TRAJ42	9	NA	NA	14	4	NA	NA	TGTGCTCTACATTCTTATGGAGGAAGCCAAGGAAATCTCATCTTT	NA	NA	NA	NA
K153_R4	2	0.00806452	TGTGCAGCAAGGGCCACCGGAGGAGGTGCTGACGGACTCACCTTT	CAARATGGGADGLTF	TRAV13-1	NA	TRAJ45	11	NA	NA	18	6	NA	NA	TGTGCAGCAAGGGCCACCGGAGGAGGTGCTGACGGACTCACCTTT	NA	NA	NA	NA
K153_R4	2	0.00806452	TGTGCTTATAGGAGAAAAAATAGCAACTATCAGTTAATCTGG	CAYRRKNSNYQLIW	TRAV38-2DV8	NA	TRAJ33	14	NA	NA	19	4	NA	NA	TGTGCTTATAGGAGAAAAAATAGCAACTATCAGTTAATCTGG	NA	NA	NA	NA
K153_R4	2	0.00806452	TGTGCTGTGAGGGGTTCTGGGGGTTACCAGAAAGTTACCTTT	CAVRGSGGYQKVTF	TRAV21	NA	TRAJ13	12	NA	NA	14	1	NA	NA	TGTGCTGTGAGGGGTTCTGGGGGTTACCAGAAAGTTACCTTT	NA	NA	NA	NA
K153_R4	2	0.00806452	TGTGCTGGGCGGGCCCTTACTGCAGGCAACAAGCTAACTTTT	CAGRALTAGNKLTF	TRAV35	NA	TRAJ17	10	NA	NA	19	8	NA	NA	TGTGCTGGGCGGGCCCTTACTGCAGGCAACAAGCTAACTTTT	NA	NA	NA	NA
K153_R4	2	0.00806452	TGTGCAGAGAAAAGTTACACGGGCAGGAGAGCACTTACTTTT	CAEKSYTGRRALTF	TRAV13-2	NA	TRAJ5	11	NA	NA	16	4	NA	NA	TGTGCAGAGAAAAGTTACACGGGCAGGAGAGCACTTACTTTT	NA	NA	NA	NA
K153_R4	2	0.00806452	TGCCTCGTGGACCGAGGAGGGGGCAGGAGAGCACTTACTTTT	CLVDRGGGRRALTF	TRAV4	NA	TRAJ5	10	NA	NA	20	9	NA	NA	TGCCTCGTGGACCGAGGAGGGGGCAGGAGAGCACTTACTTTT	NA	NA	NA	NA
K153_R4	2	0.00806452	TGTGCTGTGAGGGAAACTGGGGCAAACAACCTCTTCTTT	CAVRETGANNLFF	TRAV3	NA	TRAJ36	11	NA	NA	13	1	NA	NA	TGTGCTGTGAGGGAAACTGGGGCAAACAACCTCTTCTTT	NA	NA	NA	NA
K153_R4	2	0.00806452	TGTGCAGCAAGCCTCGAGTGGGCAAACAACCTCTTCTTT	CAASLEWANNLFF	TRAV13-1	NA	TRAJ36	11	NA	NA	19	7	NA	NA	TGTGCAGCAAGCCTCGAGTGGGCAAACAACCTCTTCTTT	NA	NA	NA	NA
K153_R4	2	0.00806452	TGTGCAATGGTAGGCACCAATGCAGGCAAATCAACCTTT	CAMVGTNAGKSTF	TRAV12-3	NA	TRAJ27	9	NA	NA	14	4	NA	NA	TGTGCAATGGTAGGCACCAATGCAGGCAAATCAACCTTT	NA	NA	NA	NA
K153_R4	2	0.00806452	TGCCTCGTGGGCCGAATGGGGAACAACAGACTCGCTTTT	CLVGRMGNNRLAF	TRAV4	NA	TRAJ7	11	NA	NA	18	6	NA	NA	TGCCTCGTGGGCCGAATGGGGAACAACAGACTCGCTTTT	NA	NA	NA	NA
K153_R4	2	0.00806452	TGTGCAGCAAGTAGGAGCAACTATCAGTTAATCGGG	CAASRSNYQLIG	TRAV13-1	NA	TRAJ33	13	NA	NA	15	1	NA	NA	TGTGCAGCAAGTAGGAGCAACTATCAGTTAATCGGG	NA	NA	NA	NA
K153_R4	2	0.00806452	TGCATCGTCAAGGGTTCTGCAAGGCAACTGACCTTT	CIVKGSARQLTF	TRAV26-1	NA	TRAJ22	10	NA	NA	12	1	NA	NA	TGCATCGTCAAGGGTTCTGCAAGGCAACTGACCTTT	NA	NA	NA	NA
K153_R4	2	0.00806452	TGTGCTGGCGAGGGAGATGACAAGATCATCTTT	CAGEGDDKIIF	TRAV21	NA	TRAJ30	7	NA	NA	13	5	NA	NA	TGTGCTGGCGAGGGAGATGACAAGATCATCTTT	NA	NA	NA	NA
K153_R4	2	0.00806452	TGTGCTACGGACGGGACAGGCAAACTAATCTTT	CATDGTGKLIF	TRAV17	NA	TRAJ37	13	NA	NA	15	1	NA	NA	TGTGCTACGGACGGGACAGGCAAACTAATCTTT	NA	NA	NA	NA
K153_R4	2	0.00806452	TGTGCCGTTTACGACAAGGTGATATTT	CAVYDKVIF	TRAV17	NA	TRAJ50	5	NA	NA	9	3	NA	NA	TGTGCCGTTTACGACAAGGTGATATTT	NA	NA	NA	NA
K153_R4	2	0.00806452	TGTGCCAGCAGTTTCGGACTAGCGGATTATTACACCGGGGAGCTGTTTTTT	CASSFGLADYYTGELFF	TRBV12-3, TRBV12-4	TRBD2	TRBJ2-2	14	NA	2	31	16	NA	NA	TGTGCCAGCAGTTTCGGACTAGCGGATTATTACACCGGGGAGCTGTTTTTT	NA	NA	NA	NA
K153_R4	2	0.00806452	TGTGCCAGCAGCTACCGGACTAGCGGGATGGGCACAGATACGCAGTATTTT	CASSYRTSGMGTDTQYF	TRBV9	TRBD2	TRBJ2-3	12	NA	2	31	18	NA	NA	TGTGCCAGCAGCTACCGGACTAGCGGGATGGGCACAGATACGCAGTATTTT	NA	NA	NA	NA
K153_R4	2	0.00806452	TGCGCCAGCAGCTGGACTAGCGGGGCAAGCTCCTACAATGAGCAGTTCTTC	CASSWTSGASSYNEQFF	TRBV5-1	TRBD2	TRBJ2-1	13	NA	2	27	13	NA	NA	TGCGCCAGCAGCTGGACTAGCGGGGCAAGCTCCTACAATGAGCAGTTCTTC	NA	NA	NA	NA
K153_R4	2	0.00806452	TGTGCCACCAGCATGGTTTGGAACCTTCTGAACACTGAAGCTTTCTTT	CATSMVWNLLNTEAFF	TRBV15	NA	TRBJ1-1	13	NA	NA	28	14	NA	NA	TGTGCCACCAGCATGGTTTGGAACCTTCTGAACACTGAAGCTTTCTTT	NA	NA	NA	NA
K153_R4	2	0.00806452	TGTGCCAGCAGTTTAAGTTGGGGGCGTCTGTCCTATGGCTACACCTTC	CASSLSWGRLSYGYTF	TRBV12-3, TRBV12-4	TRBD1	TRBJ1-2	15	NA	2	32	16	NA	NA	TGTGCCAGCAGTTTAAGTTGGGGGCGTCTGTCCTATGGCTACACCTTC	NA	NA	NA	NA
K153_R4	2	0.00806452	TGTGCCAGCACTCCCAGACTAGCGGGAGGGGGCGAGCAGTTCTTC	CASTPRLAGGGEQFF	TRBV6-5	TRBD2	TRBJ2-1	10	NA	3	33	22	NA	NA	TGTGCCAGCACTCCCAGACTAGCGGGAGGGGGCGAGCAGTTCTTC	NA	NA	NA	NA
K153_R4	2	0.00806452	TGTGCCACCAGTGGCGGGCAGGGGGCCAACGTCCTGACTTTC	CATSGGQGANVLTF	TRBV24-1	TRBD2	TRBJ2-6	13	NA	2	21	7	NA	NA	TGTGCCACCAGTGGCGGGCAGGGGGCCAACGTCCTGACTTTC	NA	NA	NA	NA
K153_R4	2	0.00806452	TGTGCCACCAAGGGAGGGCAGGGGGCTTCTGAAGCTTTCTTT	CATKGGQGASEAFF	TRBV24-1	TRBD1, TRBD2	TRBJ1-1	10	NA	2	28	17	NA	NA	TGTGCCACCAAGGGAGGGCAGGGGGCTTCTGAAGCTTTCTTT	NA	NA	NA	NA
K153_R4	2	0.00806452	TGTGCCAGCAGTGAACATGACCAACACAATGAGCAGTTCTTC	CASSEHDQHNEQFF	TRBV6-1	NA	TRBJ2-1	15	NA	NA	25	9	NA	NA	TGTGCCAGCAGTGAACATGACCAACACAATGAGCAGTTCTTC	NA	NA	NA	NA
K153_R4	2	0.00806452	TGTGCCAGCAGTCACGGAGAGAACACTGAAGCTTTCTTT	CASSHGENTEAFF	TRBV27	NA	TRBJ1-1	12	NA	NA	20	7	NA	NA	TGTGCCAGCAGTCACGGAGAGAACACTGAAGCTTTCTTT	NA	NA	NA	NA
K153_R4	2	0.00806452	TGTGCCAGCAGTGGGGGCGAAGGGATCGGCTACACCTTC	CASSGGEGIGYTF	TRBV6-1	TRBD1	TRBJ1-2	13	NA	2	27	13	NA	NA	TGTGCCAGCAGTGGGGGCGAAGGGATCGGCTACACCTTC	NA	NA	NA	NA
K153_R4	2	0.00806452	TGTGCCAGCAGCCCGATCGAGGGAGACACCATATATTTT	CASSPIEGDTIYF	TRBV6-2, TRBV6-3, TRBV6-4, TRBV6-5, TRBV6-6	NA	TRBJ1-3	11	NA	NA	21	9	NA	NA	TGTGCCAGCAGCCCGATCGAGGGAGACACCATATATTTT	NA	NA	NA	NA
K153_R4	2	0.00806452	TGTGCCAGCAGTTATGGGATTGAAGCTTTCTTT	CASSYGIEAFF	TRBV6-2, TRBV6-3	NA	TRBJ1-1	14	NA	NA	20	5	NA	NA	TGTGCCAGCAGTTATGGGATTGAAGCTTTCTTT	NA	NA	NA	NA
K153_R4	1	0.00403226	TGTGCCGTGAACGGTCGTCTAAATACCGGCACTGCCAGTAAACTCACCTTT	CAVNGRLNTGTASKLTF	TRAV12-2	NA	TRAJ44	12	NA	NA	19	6	NA	NA	TGTGCCGTGAACGGTCGTCTAAATACCGGCACTGCCAGTAAACTCACCTTT	NA	NA	NA	NA
K153_R4	1	0.00403226	TGTGCAATGAGAGAGGGCGCCTCTATTCAGGGAGCCCAGAAGCTGGTATTT	CAMREGASIQGAQKLVF	TRAV14DV4	NA	TRAJ54	24	NA	NA	24	NA	NA	NA	TGTGCAATGAGAGAGGGCGCCTCTATTCAGGGAGCCCAGAAGCTGGTATTT	NA	NA	NA	NA
K153_R4	1	0.00403226	TGCATCGTCAGAGTCGCTGGGGCTAACTTTGGAAATGAGAAATTAACCTTT	CIVRVAGANFGNEKLTF	TRAV26-1	NA	TRAJ48	17	NA	NA	22	4	NA	NA	TGCATCGTCAGAGTCGCTGGGGCTAACTTTGGAAATGAGAAATTAACCTTT	NA	NA	NA	NA
K153_R4	1	0.00403226	TGTGTTGTGAGTGATCGAGGGGGCACAGGCTTTCAGAAACTTGTATTT	CVVSDRGGTGFQKLVF	TRAV8-2, TRAV8-4	NA	TRAJ8	16	NA	NA	23	6	NA	NA	TGTGTTGTGAGTGATCGAGGGGGCACAGGCTTTCAGAAACTTGTATTT	NA	NA	NA	NA
K153_R4	1	0.00403226	TGTGTGGTGGCCCTCGACAGAGGCTCAACCCTGGGGAGGCTATACTTT	CVVALDRGSTLGRLYF	TRAV12-1	NA	TRAJ18	9	NA	NA	14	4	NA	NA	TGTGTGGTGGCCCTCGACAGAGGCTCAACCCTGGGGAGGCTATACTTT	NA	NA	NA	NA
K153_R4	1	0.00403226	TGTGTGGTGAGCCCTGAGGCATCAGGAGGAAGCTACATACCTACATTT	CVVSPEASGGSYIPTF	TRAV10	NA	TRAJ6	12	NA	NA	18	5	NA	NA	TGTGTGGTGAGCCCTGAGGCATCAGGAGGAAGCTACATACCTACATTT	NA	NA	NA	NA
K153_R4	1	0.00403226	TGTGCTTCCCCCGAGGACTCTGGGGCTGGGAGTTACCAACTCACTTTC	CASPEDSGAGSYQLTF	TRAV21	NA	TRAJ28	6	NA	NA	16	9	NA	NA	TGTGCTTCCCCCGAGGACTCTGGGGCTGGGAGTTACCAACTCACTTTC	NA	NA	NA	NA
K153_R4	1	0.00403226	TGTGCAATGAGAGATGCCTTTATTCAGGGAGCCCAGAAGCTGGTATTT	CAMRDAFIQGAQKLVF	TRAV14DV4	NA	TRAJ54	14	NA	NA	21	6	NA	NA	TGTGCAATGAGAGATGCCTTTATTCAGGGAGCCCAGAAGCTGGTATTT	NA	NA	NA	NA
K153_R4	1	0.00403226	TGTGTGGTGAGCGATATTTATAACCAGGGAGGAAAGCTTATCTTC	CVVSDIYNQGGKLIF	TRAV10	NA	TRAJ23	13	NA	NA	15	1	NA	NA	TGTGTGGTGAGCGATATTTATAACCAGGGAGGAAAGCTTATCTTC	NA	NA	NA	NA
K153_R4	1	0.00403226	TGTGCTTTTATGAATTATGGAGGAAGCCAAGGAAATCTCATCTTT	CAFMNYGGSQGNLIF	TRAV38-1	NA	TRAJ42	14	NA	NA	9	NA	NA	NA	TGTGCTTTTATGAATTATGGAGGAAGCCAAGGAAATCTCATCTTT	NA	NA	NA	NA
K153_R4	1	0.00403226	TGTGCTGTGGCCGGGGCAGGAGGAGGTGCTGACGGACTCACCTTT	CAVAGAGGGADGLTF	TRAV8-4	NA	TRAJ45	9	NA	NA	16	6	NA	NA	TGTGCTGTGGCCGGGGCAGGAGGAGGTGCTGACGGACTCACCTTT	NA	NA	NA	NA
K153_R4	1	0.00403226	TGTGCTGTGAGTCTACGGCGCAATTCCGGGTATGCACTCAACTTC	CAVSLRRNSGYALNF	TRAV21	NA	TRAJ41	11	NA	NA	21	9	NA	NA	TGTGCTGTGAGTCTACGGCGCAATTCCGGGTATGCACTCAACTTC	NA	NA	NA	NA
K153_R4	1	0.00403226	TGTGCTGTGAGACCCCGGCCCGATAACACCGACAAGCTCATCTTT	CAVRPRPDNTDKLIF	TRAV1-2	NA	TRAJ34	12	NA	NA	22	9	NA	NA	TGTGCTGTGAGACCCCGGCCCGATAACACCGACAAGCTCATCTTT	NA	NA	NA	NA
K153_R4	1	0.00403226	TGTGCTGTGAGAGCCGGCTCTAGCAACACAGGCAAACTAATCTTT	CAVRAGSSNTGKLIF	TRAV3	NA	TRAJ37	13	NA	NA	15	1	NA	NA	TGTGCTGTGAGAGCCGGCTCTAGCAACACAGGCAAACTAATCTTT	NA	NA	NA	NA
K153_R4	1	0.00403226	TGTGCTGTGAGAGACAGCGGATCTAACGACTACAAGCTCAGCTTT	CAVRDSGSNDYKLSF	TRAV3	NA	TRAJ20	16	NA	NA	21	4	NA	NA	TGTGCTGTGAGAGACAGCGGATCTAACGACTACAAGCTCAGCTTT	NA	NA	NA	NA
K153_R4	1	0.00403226	TGCGGCACACCCTATTATGGAGGAAGCCAAGGAAATCTCATCTTT	CGTPYYGGSQGNLIF	TRAV30	NA	TRAJ42	9	NA	NA	13	3	NA	NA	TGCGGCACACCCTATTATGGAGGAAGCCAAGGAAATCTCATCTTT	NA	NA	NA	NA
K153_R4	1	0.00403226	TGCATCCTGAGAGACGTATATAACTATGGTCAGAATTTTGTCTTT	CILRDVYNYGQNFVF	TRAV26-2	NA	TRAJ26	17	NA	NA	19	1	NA	NA	TGCATCCTGAGAGACGTATATAACTATGGTCAGAATTTTGTCTTT	NA	NA	NA	NA
K153_R4	1	0.00403226	TGTGTGGTGAACGGGACCTATGGGAACAACAGACTCGCTTTT	CVVNGTYGNNRLAF	TRAV12-1	NA	TRAJ7	12	NA	NA	17	4	NA	NA	TGTGTGGTGAACGGGACCTATGGGAACAACAGACTCGCTTTT	NA	NA	NA	NA
K153_R4	1	0.00403226	TGTGCTTTCCCCGAGGACACGGGCAGGAGAGCACTTACTTTT	CAFPEDTGRRALTF	TRAV3	NA	TRAJ5	6	NA	NA	14	7	NA	NA	TGTGCTTTCCCCGAGGACACGGGCAGGAGAGCACTTACTTTT	NA	NA	NA	NA
K153_R4	1	0.00403226	TGTGCTTATACGATCTCTGGTTCTGCAAGGCAACTGACCTTT	CAYTISGSARQLTF	TRAV38-2DV8	NA	TRAJ22	10	NA	NA	15	4	NA	NA	TGTGCTTATACGATCTCTGGTTCTGCAAGGCAACTGACCTTT	NA	NA	NA	NA
K153_R4	1	0.00403226	TGTGCTCTGACCCCGATAGGCTTTGGGAATGTGCTGCATTGC	CALTPIGFGNVLHC	TRAV9-2	NA	TRAJ35	10	NA	NA	13	2	NA	NA	TGTGCTCTGACCCCGATAGGCTTTGGGAATGTGCTGCATTGC	NA	NA	NA	NA
K153_R4	1	0.00403226	TGTGCTGTGACCCTTTCTGGTGGCTACAATAAGCTGATTTTT	CAVTLSGGYNKLIF	TRAV8-6	NA	TRAJ4	10	NA	NA	13	2	NA	NA	TGTGCTGTGACCCTTTCTGGTGGCTACAATAAGCTGATTTTT	NA	NA	NA	NA
K153_R4	1	0.00403226	TGTGCTGTGAGCACATTCTCAGGAACCTACAAATACATCTTT	CAVSTFSGTYKYIF	TRAV8-6	NA	TRAJ40	11	NA	NA	17	5	NA	NA	TGTGCTGTGAGCACATTCTCAGGAACCTACAAATACATCTTT	NA	NA	NA	NA
K153_R4	1	0.00403226	TGTGCCTCGTATTCAGGAGGAGGTGCTGACGGACTCACCTTT	CASYSGGGADGLTF	TRAV24	NA	TRAJ45	7	NA	NA	8	0	NA	NA	TGTGCCTCGTATTCAGGAGGAGGTGCTGACGGACTCACCTTT	NA	NA	NA	NA
K153_R4	1	0.00403226	TGTGCCGTGAACCCCTTGAGCAGTGCTTCCAAGATAATCTTT	CAVNPLSSASKIIF	TRAV12-2	NA	TRAJ3	12	NA	NA	18	5	NA	NA	TGTGCCGTGAACCCCTTGAGCAGTGCTTCCAAGATAATCTTT	NA	NA	NA	NA
K153_R4	1	0.00403226	TGTGCAGCAAGTGGCGCCGGGGGGAACAACAGACTCGCTTTT	CAASGAGGNNRLAF	TRAV13-1	NA	TRAJ7	12	NA	NA	21	8	NA	NA	TGTGCAGCAAGTGGCGCCGGGGGGAACAACAGACTCGCTTTT	NA	NA	NA	NA
K153_R4	1	0.00403226	TGTGCAGCAAGCTCGAATACTGGAGGCTTCAAAACTATCTTT	CAASSNTGGFKTIF	TRAV23DV6	NA	TRAJ9	12	NA	NA	15	2	NA	NA	TGTGCAGCAAGCTCGAATACTGGAGGCTTCAAAACTATCTTT	NA	NA	NA	NA
K153_R4	1	0.00403226	TGTGCAATGAGTACGAAAACCTCCTACGACAAGGTGATATTT	CAMSTKTSYDKVIF	TRAV14DV4	NA	TRAJ50	11	NA	NA	14	2	NA	NA	TGTGCAATGAGTACGAAAACCTCCTACGACAAGGTGATATTT	NA	NA	NA	NA
K153_R4	1	0.00403226	TGTGCTCTGAGTTCTGGAGCCAATAGTAAGCTGACATTT	CALSSGANSKLTF	TRAV9-2	NA	TRAJ56	12	NA	NA	13	0	NA	NA	TGTGCTCTGAGTTCTGGAGCCAATAGTAAGCTGACATTT	NA	NA	NA	NA
K153_R4	1	0.00403226	TGTGCTGTGCCCAATACTGGAGGCTTCAAAACTATCTTT	CAVPNTGGFKTIF	TRAV21	NA	TRAJ9	9	NA	NA	12	2	NA	NA	TGTGCTGTGCCCAATACTGGAGGCTTCAAAACTATCTTT	NA	NA	NA	NA
K153_R4	1	0.00403226	TGTGCTGTGGGTGCTATAGGAGGAAACAAGCTGGTCTTT	CAVGAIGGNKLVF	TRAV8-3	NA	TRAJ47	14	NA	NA	21	6	NA	NA	TGTGCTGTGGGTGCTATAGGAGGAAACAAGCTGGTCTTT	NA	NA	NA	NA
K153_R4	1	0.00403226	TGTGCTGTGAGGGGTCTAGGCGACTACAAGCTCAGCTTT	CAVRGLGDYKLSF	TRAV1-2	NA	TRAJ20	11	NA	NA	20	8	NA	NA	TGTGCTGTGAGGGGTCTAGGCGACTACAAGCTCAGCTTT	NA	NA	NA	NA
K153_R4	1	0.00403226	TGTGCTGTGAACTCTGGGGGTTACCAGAAAGTTACCTTT	CAVNSGGYQKVTF	TRAV21	NA	TRAJ13	10	NA	NA	7	NA	NA	NA	TGTGCTGTGAACTCTGGGGGTTACCAGAAAGTTACCTTT	NA	NA	NA	NA
K153_R4	1	0.00403226	TGTGCTGGAAGGAACCAGGCAGGAACTGCTCTGATCTTT	CAGRNQAGTALIF	TRAV3	NA	TRAJ15	7	NA	NA	12	4	NA	NA	TGTGCTGGAAGGAACCAGGCAGGAACTGCTCTGATCTTT	NA	NA	NA	NA
K153_R4	1	0.00403226	TGTGCTACCCTTAACTTTGGAAATGAGAAATTAACCTTT	CATLNFGNEKLTF	TRAV17	NA	TRAJ48	8	NA	NA	11	2	NA	NA	TGTGCTACCCTTAACTTTGGAAATGAGAAATTAACCTTT	NA	NA	NA	NA
K153_R4	1	0.00403226	TGTGCTACGGAGAATAATGCAGGCAACATGCTCACCTTT	CATENNAGNMLTF	TRAV17	NA	TRAJ39	11	NA	NA	12	0	NA	NA	TGTGCTACGGAGAATAATGCAGGCAACATGCTCACCTTT	NA	NA	NA	NA
K153_R4	1	0.00403226	TGTGCCTCCGTTGGAGGAAGCCAAGGAAATCTCATCTTT	CASVGGSQGNLIF	TRAV24	NA	TRAJ42	7	NA	NA	11	3	NA	NA	TGTGCCTCCGTTGGAGGAAGCCAAGGAAATCTCATCTTT	NA	NA	NA	NA
K153_R4	1	0.00403226	TGTGCCGTGAGCCAGATTAACGACTACAAGCTCAGCTTT	CAVSQINDYKLSF	TRAV12-2	NA	TRAJ20	10	NA	NA	17	6	NA	NA	TGTGCCGTGAGCCAGATTAACGACTACAAGCTCAGCTTT	NA	NA	NA	NA
K153_R4	1	0.00403226	TGTGCAGGAGAGTCTTCAGGAACCTACAAATACATCTTT	CAGESSGTYKYIF	TRAV27	NA	TRAJ40	10	NA	NA	15	4	NA	NA	TGTGCAGGAGAGTCTTCAGGAACCTACAAATACATCTTT	NA	NA	NA	NA
K153_R4	1	0.00403226	TGCCTCGTGGGTTTCTATAACACCGACAAGCTCATCTTT	CLVGFYNTDKLIF	TRAV4	NA	TRAJ34	12	NA	NA	15	2	NA	NA	TGCCTCGTGGGTTTCTATAACACCGACAAGCTCATCTTT	NA	NA	NA	NA
K153_R4	1	0.00403226	TGCATCCTCCTGCTATCAGGAAACACACCTCTTGTCTTT	CILLLSGNTPLVF	TRAV26-2	NA	TRAJ29	8	NA	NA	15	6	NA	NA	TGCATCCTCCTGCTATCAGGAAACACACCTCTTGTCTTT	NA	NA	NA	NA
K153_R4	1	0.00403226	TGCATCGTCAGACCATACAACTTCAACAAATTTTACTTT	CIVRPYNFNKFYF	TRAV26-1	NA	TRAJ21	12	NA	NA	14	1	NA	NA	TGCATCGTCAGACCATACAACTTCAACAAATTTTACTTT	NA	NA	NA	NA
K153_R4	1	0.00403226	TGTGTGGTGAACACCAATGCAGGCAAATCAACCTTT	CVVNTNAGKSTF	TRAV12-1	NA	TRAJ27	13	NA	NA	9	NA	NA	NA	TGTGTGGTGAACACCAATGCAGGCAAATCAACCTTT	NA	NA	NA	NA
K153_R4	1	0.00403226	TGTGCTCTGAGGACTAATAACAATGACATGCGCTTT	CALRTNNNDMRF	TRAV19	NA	TRAJ43	11	NA	NA	15	3	NA	NA	TGTGCTCTGAGGACTAATAACAATGACATGCGCTTT	NA	NA	NA	NA
K153_R4	1	0.00403226	TGTGCTCTAGGAGGAGGTGCTGACGGACTCACCTTT	CALGGGADGLTF	TRAV6	NA	TRAJ45	10	NA	NA	8	NA	NA	NA	TGTGCTCTAGGAGGAGGTGCTGACGGACTCACCTTT	NA	NA	NA	NA
K153_R4	1	0.00403226	TGTGCTGTTCTCGGCTATGGTCAGAATTTTGTCTTT	CAVLGYGQNFVF	TRAV8-3	NA	TRAJ26	8	NA	NA	14	5	NA	NA	TGTGCTGTTCTCGGCTATGGTCAGAATTTTGTCTTT	NA	NA	NA	NA
K153_R4	1	0.00403226	TGTGCTGTGGACCCCGGAGGCTTCAAAACTATCTTT	CAVDPGGFKTIF	TRAV2	NA	TRAJ9	11	NA	NA	15	3	NA	NA	TGTGCTGTGGACCCCGGAGGCTTCAAAACTATCTTT	NA	NA	NA	NA
K153_R4	1	0.00403226	TGTGCTGTGACTTCTAACTTCAACAAATTTTACTTT	CAVTSNFNKFYF	TRAV8-6	NA	TRAJ21	10	NA	NA	15	4	NA	NA	TGTGCTGTGACTTCTAACTTCAACAAATTTTACTTT	NA	NA	NA	NA
K153_R4	1	0.00403226	TGTGCTGTGACGAATTCCGGGTATGCACTCAACTTC	CAVTNSGYALNF	TRAV21	NA	TRAJ41	10	NA	NA	12	1	NA	NA	TGTGCTGTGACGAATTCCGGGTATGCACTCAACTTC	NA	NA	NA	NA
K153_R4	1	0.00403226	TGTGCTGTGAGTGATCTGGGGGCCAGACTCATGTTT	CAVSDLGARLMF	TRAV8-4, TRAV8-6, TRAV8-2	NA	TRAJ31	16	NA	NA	21	4	NA	NA	TGTGCTGTGAGTGATCTGGGGGCCAGACTCATGTTT	NA	NA	NA	NA
K153_R4	1	0.00403226	TGTGCTGTGAGTGATAACGACTACAAGCTCAGCTTT	CAVSDNDYKLSF	TRAV8-6	NA	TRAJ20	15	NA	NA	14	NA	NA	NA	TGTGCTGTGAGTGATAACGACTACAAGCTCAGCTTT	NA	NA	NA	NA
K153_R4	1	0.00403226	TGTGCTGGCTCTAGCAACACAGGCAAACTAATCTTT	CAGSSNTGKLIF	TRAV3	NA	TRAJ37	7	NA	NA	5	NA	NA	NA	TGTGCTGGCTCTAGCAACACAGGCAAACTAATCTTT	NA	NA	NA	NA
K153_R4	1	0.00403226	TGTGCTACGGACGCCCTCGACTACAAGCTCAGCTTT	CATDALDYKLSF	TRAV17	NA	TRAJ20	14	NA	NA	17	2	NA	NA	TGTGCTACGGACGCCCTCGACTACAAGCTCAGCTTT	NA	NA	NA	NA
K153_R4	1	0.00403226	TGTGCTACAGAAACCAGTGGCTCTAGGTTGACCTTT	CATETSGSRLTF	TRAV17	NA	TRAJ58	8	NA	NA	8	NA	NA	NA	TGTGCTACAGAAACCAGTGGCTCTAGGTTGACCTTT	NA	NA	NA	NA
K153_R4	1	0.00403226	TGTGCAGCAAGCGGGGGAGATGACAAGATCATCTTT	CAASGGDDKIIF	TRAV29DV5	NA	TRAJ30	13	NA	NA	16	2	NA	NA	TGTGCAGCAAGCGGGGGAGATGACAAGATCATCTTT	NA	NA	NA	NA
K153_R4	1	0.00403226	TGTGCAGGAGCTGGTGGCTACAATAAGCTGATTTTT	CAGAGGYNKLIF	TRAV27	NA	TRAJ4	12	NA	NA	10	NA	NA	NA	TGTGCAGGAGCTGGTGGCTACAATAAGCTGATTTTT	NA	NA	NA	NA
K153_R4	1	0.00403226	TGTGCAGAGATGGGTAACACCGACAAGCTCATCTTT	CAEMGNTDKLIF	TRAV5	NA	TRAJ34	10	NA	NA	14	3	NA	NA	TGTGCAGAGATGGGTAACACCGACAAGCTCATCTTT	NA	NA	NA	NA
K153_R4	1	0.00403226	TGTGCTGTGGGATTCGGTGACAAGATCATCTTT	CAVGFGDKIIF	TRAV2	NA	TRAJ30	10	NA	NA	17	6	NA	NA	TGTGCTGTGGGATTCGGTGACAAGATCATCTTT	NA	NA	NA	NA
K153_R4	1	0.00403226	TGTGCTGCGAACACCGGTAACCAGTTCTATTTT	CAANTGNQFYF	TRAV35	NA	TRAJ49	7	NA	NA	7	NA	NA	NA	TGTGCTGCGAACACCGGTAACCAGTTCTATTTT	NA	NA	NA	NA
K153_R4	1	0.00403226	TGTGCTACGGCTGAAGACTACAAGCTCAGCTTT	CATAEDYKLSF	TRAV17	NA	TRAJ20	10	NA	NA	15	4	NA	NA	TGTGCTACGGCTGAAGACTACAAGCTCAGCTTT	NA	NA	NA	NA
K153_R4	1	0.00403226	TGTGCGATGAACCAGGGAGGAAAGCTTATCTTC	CAMNQGGKLIF	TRAV29DV5	NA	TRAJ23	5	NA	NA	9	3	NA	NA	TGTGCGATGAACCAGGGAGGAAAGCTTATCTTC	NA	NA	NA	NA
K153_R4	1	0.00403226	TGTGCAGCTCGTAGAGGCTTCAAAACTATCTTT	CAARRGFKTIF	TRAV23DV6	NA	TRAJ9	8	NA	NA	13	4	NA	NA	TGTGCAGCTCGTAGAGGCTTCAAAACTATCTTT	NA	NA	NA	NA
K153_R4	1	0.00403226	TGTGCAGCAGGGGGAAACACACCTCTTGTCTTT	CAAGGNTPLVF	TRAV23DV6	NA	TRAJ29	9	NA	NA	12	2	NA	NA	TGTGCAGCAGGGGGAAACACACCTCTTGTCTTT	NA	NA	NA	NA
K153_R4	1	0.00403226	TGTGCTGTGAGTGGTGCTGACATGCGCTTT	CAVSGADMRF	TRAV8-4, TRAV8-2	NA	TRAJ43	13	NA	NA	17	3	NA	NA	TGTGCTGTGAGTGGTGCTGACATGCGCTTT	NA	NA	NA	NA
K153_R4	1	0.00403226	TGTGCACCCCTCGGGAAATTAACCTTT	CAPLGKLTF	TRAV29DV5	NA	TRAJ48	6	NA	NA	14	7	NA	NA	TGTGCACCCCTCGGGAAATTAACCTTT	NA	NA	NA	NA
K153_R4	1	0.00403226	TGTGCCAGCAGTTACCAGATCCCGCTTAGCGGGAGCTCCTACAATGAGCAGTTCTTC	CASSYQIPLSGSSYNEQFF	TRBV6-6	TRBD2	TRBJ2-1	15	1	0	31	15	NA	NA	TGTGCCAGCAGTTACCAGATCCCGCTTAGCGGGAGCTCCTACAATGAGCAGTTCTTC	NA	NA	NA	NA
K153_R4	1	0.00403226	TGTGCCAGCAACCCACAGTGGGGGGCTGGGTGGGGCACAGATACGCAGTATTTT	CASNPQWGAGWGTDTQYF	TRBV28	TRBD1	TRBJ2-3	10	NA	2	34	23	NA	NA	TGTGCCAGCAACCCACAGTGGGGGGCTGGGTGGGGCACAGATACGCAGTATTTT	NA	NA	NA	NA
K153_R4	1	0.00403226	TGTGCCAGCAGCTTCGGGACTAGCGGGAAAGGCACAGATACGCAGTATTTT	CASSFGTSGKGTDTQYF	TRBV11-1, TRBV7-9, TRBV11-3, TRBV7-2, TRBV7-6	TRBD2	TRBJ2-3	14	NA	2	31	16	NA	NA	TGTGCCAGCAGCTTCGGGACTAGCGGGAAAGGCACAGATACGCAGTATTTT	NA	NA	NA	NA
K153_R4	1	0.00403226	TGTGCCAGCAGCTTAGTTTGGGGGGCGACGACTAACTATGGCTACACCTTC	CASSLVWGATTNYGYTF	TRBV7-2	TRBD1	TRBJ1-2	16	NA	2	31	14	NA	NA	TGTGCCAGCAGCTTAGTTTGGGGGGCGACGACTAACTATGGCTACACCTTC	NA	NA	NA	NA
K153_R4	1	0.00403226	TGTGCCAGCAGCCCGCGCCCCGGGACAGTAGCCGATCAGCCCCAGCATTTT	CASSPRPGTVADQPQHF	TRBV27	TRBD1	TRBJ1-5	11	1	9	34	22	NA	NA	TGTGCCAGCAGCCCGCGCCCCGGGACAGTAGCCGATCAGCCCCAGCATTTT	NA	NA	NA	NA
K153_R4	1	0.00403226	TGTGCCAGCAGACGGGACAGGGCAAAGAGCTCCTACAATGAGCAGTTCTTC	CASRRDRAKSSYNEQFF	TRBV7-8	TRBD1	TRBJ2-1	11	NA	2	26	14	NA	NA	TGTGCCAGCAGACGGGACAGGGCAAAGAGCTCCTACAATGAGCAGTTCTTC	NA	NA	NA	NA
K153_R4	1	0.00403226	TGTGCCAGCAGAGAATCCTTTTTTCGGGACAGGGATCAGCCCCAGCATTTT	CASRESFFRDRDQPQHF	TRBV2	TRBD1	TRBJ1-5	15	NA	2	34	18	NA	NA	TGTGCCAGCAGAGAATCCTTTTTTCGGGACAGGGATCAGCCCCAGCATTTT	NA	NA	NA	NA
K153_R4	1	0.00403226	TGCGCCAGCAGCAAAACGTCCAGGAACTCCTATAATTCACCCCTCCACTTT	CASSKTSRNSYNSPLHF	TRBV5-1	NA	TRBJ1-6	12	NA	NA	21	8	NA	NA	TGCGCCAGCAGCAAAACGTCCAGGAACTCCTATAATTCACCCCTCCACTTT	NA	NA	NA	NA
K153_R4	1	0.00403226	TGCAGTGCTAGAGAGCGACTAGCGGGAGGTTGGCAAGAGACCCAGTACTTC	CSARERLAGGWQETQYF	TRBV20-1	TRBD2	TRBJ2-5	14	NA	3	33	18	NA	NA	TGCAGTGCTAGAGAGCGACTAGCGGGAGGTTGGCAAGAGACCCAGTACTTC	NA	NA	NA	NA
K153_R4	1	0.00403226	TGCAGTGCCACCCTGGCCTGGGGAGGACTAAACACCGGGGAGCTGTTTTTT	CSATLAWGGLNTGELFF	TRBV20-1	TRBD2, TRBD1	TRBJ2-2	8	NA	2	30	21	NA	NA	TGCAGTGCCACCCTGGCCTGGGGAGGACTAAACACCGGGGAGCTGTTTTTT	NA	NA	NA	NA
K153_R4	1	0.00403226	TGTGCCACCAGTGTCGAGCGCGGGACGAGCACAGATACGCAGTATTTT	CATSVERGTSTDTQYF	TRBV24-1	TRBD1, TRBD2	TRBJ2-3	13	NA	1	27	13	NA	NA	TGTGCCACCAGTGTCGAGCGCGGGACGAGCACAGATACGCAGTATTTT	NA	NA	NA	NA
K153_R4	1	0.00403226	TGTGCCAGTAGTATAGGACTAGCGATAACTTACAATGAGCAGTTCTTC	CASSIGLAITYNEQFF	TRBV19	TRBD2	TRBJ2-1	16	NA	2	30	13	NA	NA	TGTGCCAGTAGTATAGGACTAGCGATAACTTACAATGAGCAGTTCTTC	NA	NA	NA	NA
K153_R4	1	0.00403226	TGTGCCAGCATCCTTCCCAAGCGGGAGAACTACAATGAGCAGTTCTTC	CASILPKRENYNEQFF	TRBV12-3, TRBV12-4	TRBD2	TRBJ2-1	10	NA	3	29	18	NA	NA	TGTGCCAGCATCCTTCCCAAGCGGGAGAACTACAATGAGCAGTTCTTC	NA	NA	NA	NA
K153_R4	1	0.00403226	TGTGCCAGCAGTTCTTTCCCCCTAGGGGGGTCCACTGAAGCTTTCTTT	CASSSFPLGGSTEAFF	TRBV7-8	TRBD1, TRBD2	TRBJ1-1	11	7	NA	32	20	NA	NA	TGTGCCAGCAGTTCTTTCCCCCTAGGGGGGTCCACTGAAGCTTTCTTT	NA	NA	NA	NA
K153_R4	1	0.00403226	TGTGCCAGCAGTGTGGCGGGAAGGGGTCCTAACACTGAAGCTTTCTTT	CASSVAGRGPNTEAFF	TRBV2	TRBD2, TRBD1	TRBJ1-1	13	NA	2	30	16	NA	NA	TGTGCCAGCAGTGTGGCGGGAAGGGGTCCTAACACTGAAGCTTTCTTT	NA	NA	NA	NA
K153_R4	1	0.00403226	TGTGCCAGCAGCTTTTTGCGACAGGGGGCTAACAATGAGCAGTTCTTC	CASSFLRQGANNEQFF	TRBV7-9	TRBD1	TRBJ2-1	14	NA	2	31	16	NA	NA	TGTGCCAGCAGCTTTTTGCGACAGGGGGCTAACAATGAGCAGTTCTTC	NA	NA	NA	NA
K153_R4	1	0.00403226	TGTGCCAGCAGCTTTGACCGCGAACCGAACACCGGGGAGCTGTTTTTT	CASSFDREPNTGELFF	TRBV13	NA	TRBJ2-2	14	NA	NA	25	10	NA	NA	TGTGCCAGCAGCTTTGACCGCGAACCGAACACCGGGGAGCTGTTTTTT	NA	NA	NA	NA
K153_R4	1	0.00403226	TGTGCCAGCAGCTTGAATAGGGGGGGCTTGGACACTGAAGCTTTCTTT	CASSLNRGGLDTEAFF	TRBV11-2, TRBV7-2, TRBV5-8, TRBV11-3, TRBV7-8	TRBD1	TRBJ1-1	14	NA	2	31	16	NA	NA	TGTGCCAGCAGCTTGAATAGGGGGGGCTTGGACACTGAAGCTTTCTTT	NA	NA	NA	NA
K153_R4	1	0.00403226	TGTGCCAGCAGCTTAGGGGGGGACTACACTTACAATGAGCAGTTCTTC	CASSLGGDYTYNEQFF	TRBV11-3, TRBV7-2, TRBV7-4, TRBV7-8, TRBV7-9	TRBD2	TRBJ2-1	16	NA	2	30	13	NA	NA	TGTGCCAGCAGCTTAGGGGGGGACTACACTTACAATGAGCAGTTCTTC	NA	NA	NA	NA
K153_R4	1	0.00403226	TGTGCCAGCAGCTTAACGAGCGGGACAAAAACCGGGGAGCTGTTTTTT	CASSLTSGTKTGELFF	TRBV7-9	TRBD1, TRBD2	TRBJ2-2	15	NA	1	30	14	NA	NA	TGTGCCAGCAGCTTAACGAGCGGGACAAAAACCGGGGAGCTGTTTTTT	NA	NA	NA	NA
K153_R4	1	0.00403226	TGTGCCAGCAGCTCAGGCTCCGCGGGGTCCTACAATGAGCAGTTCTTC	CASSSGSAGSYNEQFF	TRBV5-4, TRBV5-8	TRBD2	TRBJ2-1	13	NA	2	27	13	NA	NA	TGTGCCAGCAGCTCAGGCTCCGCGGGGTCCTACAATGAGCAGTTCTTC	NA	NA	NA	NA
K153_R4	1	0.00403226	TGTGCCAGCAGCCCAATTAGCGGTTTAGCCAAAAACATTCAGTACTTC	CASSPISGLAKNIQYF	TRBV11-3, TRBV11-1, TRBV11-2	TRBD2	TRBJ2-4	12	NA	2	25	12	NA	NA	TGTGCCAGCAGCCCAATTAGCGGTTTAGCCAAAAACATTCAGTACTTC	NA	NA	NA	NA
K153_R4	1	0.00403226	TGTGCCAGCAGCCAAGATATCGCGGGACACTGTAATAGAGGTTACTTC	CASSQDIAGHCNRGYF	TRBV3-2, TRBV3-1	TRBD1, TRBD2	TRBJ2-7	18	NA	1	42	23	NA	NA	TGTGCCAGCAGCCAAGATATCGCGGGACACTGTAATAGAGGTTACTTC	NA	NA	NA	NA
K153_R4	1	0.00403226	TGTGCCAGCAGCGTAGCTGCCCTTGGGAACACCGGGGAGCTGTTTTTT	CASSVAALGNTGELFF	TRBV9	TRBD2	TRBJ2-2	18	NA	3	26	7	NA	NA	TGTGCCAGCAGCGTAGCTGCCCTTGGGAACACCGGGGAGCTGTTTTTT	NA	NA	NA	NA
K153_R4	1	0.00403226	TGTGCCAGCAGCGGAGCAGCGGGAGGGACCTACAATGAGCAGTTCTTC	CASSGAAGGTYNEQFF	TRBV11-3, TRBV11-1, TRBV11-2	TRBD2	TRBJ2-1	12	NA	3	28	15	NA	NA	TGTGCCAGCAGCGGAGCAGCGGGAGGGACCTACAATGAGCAGTTCTTC	NA	NA	NA	NA
K153_R4	1	0.00403226	TGTGCCAGCAGCAGCGTAGGGATGGGACTTAATGAAAAACTGTTTTTT	CASSSVGMGLNEKLFF	TRBV9	TRBD2	TRBJ1-4	12	NA	2	29	16	NA	NA	TGTGCCAGCAGCAGCGTAGGGATGGGACTTAATGAAAAACTGTTTTTT	NA	NA	NA	NA
K153_R4	1	0.00403226	TGTCCCAGCAGCCCGGACCCGGGAGCTGCCACTGAAGCTTTCTTT	CPSSPDPGAATEAFF	TRBV11-2, TRBV11-3	TRBD1, TRBD2	TRBJ1-1	12	1	6	29	16	NA	NA	TGTCCCAGCAGCCCGGACCCGGGAGCTGCCACTGAAGCTTTCTTT	NA	NA	NA	NA
K153_R4	1	0.00403226	TGTGCCAGCTGTTCGATCCTGAGCTCCTACAATGAGCAGTTCTTC	CASCSILSSYNEQFF	TRBV6-2, TRBV6-3	NA	TRBJ2-1	13	NA	NA	20	6	NA	NA	TGTGCCAGCTGTTCGATCCTGAGCTCCTACAATGAGCAGTTCTTC	NA	NA	NA	NA
K153_R4	1	0.00403226	TGTGCCAGCAGTTCTCTACAGGGAATGGGCACTGAAGCTTTCTTT	CASSSLQGMGTEAFF	TRBV27	TRBD1	TRBJ1-1	13	NA	2	29	15	NA	NA	TGTGCCAGCAGTTCTCTACAGGGAATGGGCACTGAAGCTTTCTTT	NA	NA	NA	NA
K153_R4	1	0.00403226	TGTGCCAGCAGTTACGCCAGCGGCGGCAATCAGCCCCAGCATTTT	CASSYASGGNQPQHF	TRBV6-5	TRBD2	TRBJ1-5	15	NA	2	25	9	NA	NA	TGTGCCAGCAGTTACGCCAGCGGCGGCAATCAGCCCCAGCATTTT	NA	NA	NA	NA
K153_R4	1	0.00403226	TGTGCCAGCAGTTACGGTGGACAGGGCCTCTACGAGCAGTACTTC	CASSYGGQGLYEQYF	TRBV7-9	TRBD1	TRBJ2-7	11	NA	2	29	17	NA	NA	TGTGCCAGCAGTTACGGTGGACAGGGCCTCTACGAGCAGTACTTC	NA	NA	NA	NA
K153_R4	1	0.00403226	TGTGCCAGCAGTTACGGGACTAGCGGGAGTAATGAGCAGTTCTTC	CASSYGTSGSNEQFF	TRBV6-5, TRBV6-6, TRBV6-1, TRBV6-4, TRBV6-8	TRBD2	TRBJ2-1	15	NA	3	30	14	NA	NA	TGTGCCAGCAGTTACGGGACTAGCGGGAGTAATGAGCAGTTCTTC	NA	NA	NA	NA
K153_R4	1	0.00403226	TGTGCCAGCAGTCCTCCGGGACAGGGGTATGAAAAACTGTTTTTT	CASSPPGQGYEKLFF	TRBV6-6	TRBD1	TRBJ1-4	12	NA	2	28	15	NA	NA	TGTGCCAGCAGTCCTCCGGGACAGGGGTATGAAAAACTGTTTTTT	NA	NA	NA	NA
K153_R4	1	0.00403226	TGTGCCAGCAGTGAAGGTGGCCAGAGGAACACTGAAGCTTTCTTT	CASSEGGQRNTEAFF	TRBV2	NA	TRBJ1-1	16	NA	NA	26	9	NA	NA	TGTGCCAGCAGTGAAGGTGGCCAGAGGAACACTGAAGCTTTCTTT	NA	NA	NA	NA
K153_R4	1	0.00403226	TGTGCCAGCAGTAAGCTACTGGGTAGCAATCAGCCCCAGCATTTT	CASSKLLGSNQPQHF	TRBV2	NA	TRBJ1-5	12	NA	NA	23	10	NA	NA	TGTGCCAGCAGTAAGCTACTGGGTAGCAATCAGCCCCAGCATTTT	NA	NA	NA	NA
K153_R4	1	0.00403226	TGTGCCAGCAGCTTTCCGACTAGCGCGACCTACGAGCAGTACTTC	CASSFPTSATYEQYF	TRBV11-1, TRBV7-9, TRBV7-6	TRBD2	TRBJ2-7	14	NA	2	28	13	NA	NA	TGTGCCAGCAGCTTTCCGACTAGCGCGACCTACGAGCAGTACTTC	NA	NA	NA	NA
K153_R4	1	0.00403226	TGTGCCAGCAGCTTAACGTCCACCAGCACAGATACGCAGTATTTT	CASSLTSTSTDTQYF	TRBV7-3	NA	TRBJ2-3	19	NA	NA	24	4	NA	NA	TGTGCCAGCAGCTTAACGTCCACCAGCACAGATACGCAGTATTTT	NA	NA	NA	NA
K153_R4	1	0.00403226	TGTGCCAGCAGCGCTACCGGGACGCTTAACAATGAGCAGTTCTTC	CASSATGTLNNEQFF	TRBV2	TRBD1, TRBD2	TRBJ2-1	11	NA	1	28	16	NA	NA	TGTGCCAGCAGCGCTACCGGGACGCTTAACAATGAGCAGTTCTTC	NA	NA	NA	NA
K153_R4	1	0.00403226	TGTGCCAGCAGCAAACTAGCGGGAGCTAAAGATACGCAGTATTTT	CASSKLAGAKDTQYF	TRBV14	TRBD2	TRBJ2-3	12	NA	3	29	16	NA	NA	TGTGCCAGCAGCAAACTAGCGGGAGCTAAAGATACGCAGTATTTT	NA	NA	NA	NA
K153_R4	1	0.00403226	TGTGCCAGCAGGTCCGGGACAGGGGGTACTACTGAAGCTTTCTTT	CASRSGTGGTTEAFF	TRBV28	TRBD1	TRBJ1-1	11	NA	2	30	18	NA	NA	TGTGCCAGCAGGTCCGGGACAGGGGGTACTACTGAAGCTTTCTTT	NA	NA	NA	NA
K153_R4	1	0.00403226	TGTGCCAGCAGACGGACAGGGTATAGCAATCAGCCCCAGCATTTT	CASRRTGYSNQPQHF	TRBV2, TRBV13	TRBD1	TRBJ1-5	11	NA	2	21	9	NA	NA	TGTGCCAGCAGACGGACAGGGTATAGCAATCAGCCCCAGCATTTT	NA	NA	NA	NA
K153_R4	1	0.00403226	TGTGCCAGCAAACTATCCCGGGACCCAACCTACGAGCAGTACTTC	CASKLSRDPTYEQYF	TRBV6-6	TRBD1, TRBD2	TRBJ2-7	10	1	7	28	17	NA	NA	TGTGCCAGCAAACTATCCCGGGACCCAACCTACGAGCAGTACTTC	NA	NA	NA	NA
K153_R4	1	0.00403226	TGCGCCAGCAGCTTGGACAGCTCCGTGAACACTGAAGCTTTCTTT	CASSLDSSVNTEAFF	TRBV5-1	NA	TRBJ1-1	16	NA	NA	25	8	NA	NA	TGCGCCAGCAGCTTGGACAGCTCCGTGAACACTGAAGCTTTCTTT	NA	NA	NA	NA
K153_R4	1	0.00403226	TGTGCTAGTGGTCCCCTTCCCCTGGTCGTAGGCTACACCTTC	CASGPLPLVVGYTF	TRBV12-5	TRBD1	TRBJ1-2	12	8	NA	30	17	NA	NA	TGTGCTAGTGGTCCCCTTCCCCTGGTCGTAGGCTACACCTTC	NA	NA	NA	NA
K153_R4	1	0.00403226	TGTGCCTGGAGGGAAAGCGGGAGGGCGAATGAGCAGTTCTTC	CAWRESGRANEQFF	TRBV30	TRBD2	TRBJ2-1	11	NA	3	27	15	NA	NA	TGTGCCTGGAGGGAAAGCGGGAGGGCGAATGAGCAGTTCTTC	NA	NA	NA	NA
K153_R4	1	0.00403226	TGTGCCGCCCCTAGCGAGTTGGGTTGGGGTGAGCAGTTCTTC	CAAPSELGWGEQFF	TRBV7-9	TRBD2	TRBJ2-1	6	NA	2	29	22	NA	NA	TGTGCCGCCCCTAGCGAGTTGGGTTGGGGTGAGCAGTTCTTC	NA	NA	NA	NA
K153_R4	1	0.00403226	TGTGCCACCAGTGCCGGGCTAGCGGGGGTCCAGCAGTTCTTC	CATSAGLAGVQQFF	TRBV24-1	TRBD2	TRBJ2-1	13	NA	2	31	17	NA	NA	TGTGCCACCAGTGCCGGGCTAGCGGGGGTCCAGCAGTTCTTC	NA	NA	NA	NA
K153_R4	1	0.00403226	TGTGCCAGCTCACCCTCGGGATTCGGCACTGAAGCTTTCTTT	CASSPSGFGTEAFF	TRBV18	TRBD1, TRBD2	TRBJ1-1	14	NA	1	26	11	NA	NA	TGTGCCAGCTCACCCTCGGGATTCGGCACTGAAGCTTTCTTT	NA	NA	NA	NA
K153_R4	1	0.00403226	TGTGCCAGCAGTTTAAGCGGAGACTACAATGAGCAGTTCTTC	CASSLSGDYNEQFF	TRBV27	TRBD2	TRBJ2-1	15	NA	2	23	7	NA	NA	TGTGCCAGCAGTTTAAGCGGAGACTACAATGAGCAGTTCTTC	NA	NA	NA	NA
K153_R4	1	0.00403226	TGTGCCAGCAGTTCCACTCCCCCGGGTTACGAGCAGTACTTC	CASSSTPPGYEQYF	TRBV12-3, TRBV12-4	TRBD1, TRBD2	TRBJ2-7	13	1	5	27	13	NA	NA	TGTGCCAGCAGTTCCACTCCCCCGGGTTACGAGCAGTACTTC	NA	NA	NA	NA
K153_R4	1	0.00403226	TGTGCCAGCAGTTCGCCTGGAGTACTCTACGAGCAGTACTTC	CASSSPGVLYEQYF	TRBV12-3, TRBV12-4	NA	TRBJ2-7	13	NA	NA	26	12	NA	NA	TGTGCCAGCAGTTCGCCTGGAGTACTCTACGAGCAGTACTTC	NA	NA	NA	NA
K153_R4	1	0.00403226	TGTGCCAGCAGCTTCGTCCAGGGCGCAGATACGCAGTATTTT	CASSFVQGADTQYF	TRBV7-2, TRBV7-3, TRBV7-4, TRBV7-8, TRBV7-9	TRBD1, TRBD2	TRBJ2-3	14	NA	2	25	10	NA	NA	TGTGCCAGCAGCTTCGTCCAGGGCGCAGATACGCAGTATTTT	NA	NA	NA	NA
K153_R4	1	0.00403226	TGTGCCAGCAGCTCTCTCCTCGACGTCAATGAGCAGTTCTTC	CASSSLLDVNEQFF	TRBV7-9	NA	TRBJ2-1	13	NA	NA	26	12	NA	NA	TGTGCCAGCAGCTCTCTCCTCGACGTCAATGAGCAGTTCTTC	NA	NA	NA	NA
K153_R4	1	0.00403226	TGCAGTGCTAGAGACGACAGGGCGTTTTATGGCTACACCTTC	CSARDDRAFYGYTF	TRBV20-1	TRBD1	TRBJ1-2	14	NA	2	27	12	NA	NA	TGCAGTGCTAGAGACGACAGGGCGTTTTATGGCTACACCTTC	NA	NA	NA	NA
K153_R4	1	0.00403226	TGCAGCGTTGTGGGTCTAGCGGGAGAAGATGAGCAGTTCTTC	CSVVGLAGEDEQFF	TRBV29-1	TRBD2	TRBJ2-1	10	NA	3	28	17	NA	NA	TGCAGCGTTGTGGGTCTAGCGGGAGAAGATGAGCAGTTCTTC	NA	NA	NA	NA
K153_R4	1	0.00403226	TGTGCCTGGGCTAGCGGGATGGAAGAGACCCAGTACTTC	CAWASGMEETQYF	TRBV11-2, TRBV11-3, TRBV7-2	TRBD2	TRBJ2-5	6	NA	2	22	15	NA	NA	TGTGCCTGGGCTAGCGGGATGGAAGAGACCCAGTACTTC	NA	NA	NA	NA
K153_R4	1	0.00403226	TGTGCCAGCACCCTGAACCTGAATCAGCCCCAGCATTTT	CASTLNLNQPQHF	TRBV12-3, TRBV12-4	TRBD1	TRBJ1-5	10	8	NA	21	10	NA	NA	TGTGCCAGCACCCTGAACCTGAATCAGCCCCAGCATTTT	NA	NA	NA	NA
K153_R4	1	0.00403226	TGTGCCAGCAGTGGGGACCCCTACAATGAGCAGTTCTTC	CASSGDPYNEQFF	TRBV7-9	TRBD1, TRBD2	TRBJ2-1	11	NA	1	19	7	NA	NA	TGTGCCAGCAGTGGGGACCCCTACAATGAGCAGTTCTTC	NA	NA	NA	NA
K153_R4	1	0.00403226	TGTGCCAGCAGCGTTGACGGGGCGACTGAGCAGTTCTTC	CASSVDGATEQFF	TRBV9	TRBD1	TRBJ2-1	14	NA	2	26	11	NA	NA	TGTGCCAGCAGCGTTGACGGGGCGACTGAGCAGTTCTTC	NA	NA	NA	NA
K153_R4	1	0.00403226	TGTGCCAGCAGCGGGGGACAGAGAGAGACCCAGTACTTC	CASSGGQRETQYF	TRBV11-2, TRBV11-3, TRBV11-1	TRBD1	TRBJ2-5	12	NA	1	23	10	NA	NA	TGTGCCAGCAGCGGGGGACAGAGAGAGACCCAGTACTTC	NA	NA	NA	NA
K153_R4	1	0.00403226	TGTGCCAGCAGAAATATCTCGGGATTTGAAGCTTTCTTT	CASRNISGFEAFF	TRBV27	TRBD1, TRBD2	TRBJ1-1	11	NA	1	26	14	NA	NA	TGTGCCAGCAGAAATATCTCGGGATTTGAAGCTTTCTTT	NA	NA	NA	NA
K153_R4	1	0.00403226	TGCGCCAGCAGCTTGGGAGGGAACACTGAAGCTTTCTTT	CASSLGGNTEAFF	TRBV5-1	NA	TRBJ1-1	16	NA	NA	20	3	NA	NA	TGCGCCAGCAGCTTGGGAGGGAACACTGAAGCTTTCTTT	NA	NA	NA	NA
K153_R4	1	0.00403226	TGCGCCAGCAGCTTAGGGGGAAACACTGAAGCTTTCTTT	CASSLGGNTEAFF	TRBV5-1	TRBD1	TRBJ1-1	14	NA	2	21	6	NA	NA	TGCGCCAGCAGCTTAGGGGGAAACACTGAAGCTTTCTTT	NA	NA	NA	NA
K153_R4	1	0.00403226	TGCAGTGTTGCGAGAACGAACACCGGGGAGCTGTTTTTT	CSVARTNTGELFF	TRBV20-1	NA	TRBJ2-2	7	NA	NA	16	8	NA	NA	TGCAGTGTTGCGAGAACGAACACCGGGGAGCTGTTTTTT	NA	NA	NA	NA
K153_R4	1	0.00403226	TGCAGTGCTCTCGGGATGGGCAAAAACATTCAGTACTTC	CSALGMGKNIQYF	TRBV20-1	TRBD1, TRBD2	TRBJ2-4	9	NA	1	20	10	NA	NA	TGCAGTGCTCTCGGGATGGGCAAAAACATTCAGTACTTC	NA	NA	NA	NA
K153_R4	1	0.00403226	TGTGCCATCAGTGACGAAGGTTATGGCTACACCTTC	CAISDEGYGYTF	TRBV10-3	NA	TRBJ1-2	14	NA	NA	21	6	NA	NA	TGTGCCATCAGTGACGAAGGTTATGGCTACACCTTC	NA	NA	NA	NA
K153_R4	1	0.00403226	TGTGCCACCAAGGGAGGGGCTACCGAGCAGTTCTTC	CATKGGATEQFF	TRBV24-1	TRBD2	TRBJ2-1	10	NA	3	24	13	NA	NA	TGTGCCACCAAGGGAGGGGCTACCGAGCAGTTCTTC	NA	NA	NA	NA
K153_R4	1	0.00403226	TGTGCCAGCACCGTAGGGACCAATGAGCAGTTCTTC	CASTVGTNEQFF	TRBV7-6, TRBV7-7	TRBD1, TRBD2	TRBJ2-1	10	NA	1	20	9	NA	NA	TGTGCCAGCACCGTAGGGACCAATGAGCAGTTCTTC	NA	NA	NA	NA
K153_R4	1	0.00403226	TGTGCCAGCAGCCACGCCCGGACTGAAGCTTTCTTT	CASSHARTEAFF	TRBV6-6	TRBD1, TRBD2	TRBJ1-1	11	1	4	21	9	NA	NA	TGTGCCAGCAGCCACGCCCGGACTGAAGCTTTCTTT	NA	NA	NA	NA
K153_R4	1	0.00403226	TGCAGCGTTGAAAAGGGAGGCTACGAGCAGTACTTC	CSVEKGGYEQYF	TRBV29-1	TRBD2	TRBJ2-7	12	NA	3	20	7	NA	NA	TGCAGCGTTGAAAAGGGAGGCTACGAGCAGTACTTC	NA	NA	NA	NA
K153_R4	1	0.00403226	TGTGCCACTTCCCAGGGGGGCGAGCAGTACTTC	CATSQGGEQYF	TRBV27	TRBD1	TRBJ2-7	7	NA	2	20	12	NA	NA	TGTGCCACTTCCCAGGGGGGCGAGCAGTACTTC	NA	NA	NA	NA
K153_R4	1	0.00403226	TGTGCCACTCCACAGAATTCACCCCTCCACTTT	CATPQNSPLHF	TRBV27	NA	TRBJ1-6	7	NA	NA	15	7	NA	NA	TGTGCCACTCCACAGAATTCACCCCTCCACTTT	NA	NA	NA	NA
K153_R4	1	0.00403226	TGTGCCACCAGTGATTTGCAGGAAGCTTTCTTT	CATSDLQEAFF	TRBV24-1	NA	TRBJ1-1	20	NA	NA	21	0	NA	NA	TGTGCCACCAGTGATTTGCAGGAAGCTTTCTTT	NA	NA	NA	NA
K153_R4	1	0.00403226	TGTGCCAGCAGTTTTGGCCAGGTGATGTTTTTT	CASSFGQVMFF	TRBV27	NA	TRBJ1-4	14	NA	NA	25	10	NA	NA	TGTGCCAGCAGTTTTGGCCAGGTGATGTTTTTT	NA	NA	NA	NA
K153_R4	1	0.00403226	TGTGCCAGCAGTTCGAGGGAGACCCAGTACTTC	CASSSRETQYF	TRBV12-3, TRBV12-4	NA	TRBJ2-5	13	NA	NA	18	4	NA	NA	TGTGCCAGCAGTTCGAGGGAGACCCAGTACTTC	NA	NA	NA	NA
K153_R58	5	0.151515	TGTGCCGGGGGGAATTCTGGGGGTTACCAGAAAGTTACCTTT	CAGGNSGGYQKVTF	TRAV12-2	NA	TRAJ13	7	NA	NA	11	3	NA	NA	TGTGCCGGGGGGAATTCTGGGGGTTACCAGAAAGTTACCTTT	NA	NA	NA	NA
K153_R58	3	0.0909091	TGTGCCAGCAGCGTAGAGGATAGCGGGAGGTCTTACGAGCAGTACTTC	CASSVEDSGRSYEQYF	TRBV9	TRBD2	TRBJ2-7	16	NA	2	25	8	NA	NA	TGTGCCAGCAGCGTAGAGGATAGCGGGAGGTCTTACGAGCAGTACTTC	NA	NA	NA	NA
K153_R58	2	0.0606061	TGTGCAGCAAGCATCCGTGGGAACTTCAACAAATTTTACTTT	CAASIRGNFNKFYF	TRAV23DV6	NA	TRAJ21	14	NA	NA	21	6	NA	NA	TGTGCAGCAAGCATCCGTGGGAACTTCAACAAATTTTACTTT	NA	NA	NA	NA
K153_R58	2	0.0606061	TGTGCTGTGAGCATTGATAGCAACTATAAACTGACATTT	CAVSIDSNYKLTF	TRAV8-6	NA	TRAJ53	11	NA	NA	17	5	NA	NA	TGTGCTGTGAGCATTGATAGCAACTATAAACTGACATTT	NA	NA	NA	NA
K153_R58	2	0.0606061	TGTGCCAGCTCACCTCGAGCGGGAGGCCCCCAATACGACAATGAGCAGTTCTTC	CASSPRAGGPQYDNEQFF	TRBV18	TRBD2	TRBJ2-1	14	NA	3	37	22	NA	NA	TGTGCCAGCTCACCTCGAGCGGGAGGCCCCCAATACGACAATGAGCAGTTCTTC	NA	NA	NA	NA
K153_R58	2	0.0606061	TGTGCCAGCAGCTTCTCAGGGGCGACCGATACGCAGTATTTT	CASSFSGATDTQYF	TRBV12-3, TRBV12-4	TRBD1	TRBJ2-3	11	NA	2	27	15	NA	NA	TGTGCCAGCAGCTTCTCAGGGGCGACCGATACGCAGTATTTT	NA	NA	NA	NA
K153_R58	2	0.0606061	TGTGCCAGCAGCTTCCACAGGGATAATTCACCCCTCCACTTT	CASSFHRDNSPLHF	TRBV11-2, TRBV11-3, TRBV7-2, TRBV7-8, TRBV7-9	TRBD1	TRBJ1-6	14	NA	2	22	7	NA	NA	TGTGCCAGCAGCTTCCACAGGGATAATTCACCCCTCCACTTT	NA	NA	NA	NA
K153_R58	2	0.0606061	TGTGCCAGCAGGGGGAGAGGGAGAGGCTACGAGCAGTACTTC	CASRGRGRGYEQYF	TRBV28	TRBD1, TRBD2	TRBJ2-7	11	NA	2	26	14	NA	NA	TGTGCCAGCAGGGGGAGAGGGAGAGGCTACGAGCAGTACTTC	NA	NA	NA	NA
K153_R58	2	0.0606061	TGTGCCAGCAGTTTAAAAGGGCGGACTGAAGCTTTCTTT	CASSLKGRTEAFF	TRBV28	TRBD1, TRBD2	TRBJ1-1	15	NA	2	24	8	NA	NA	TGTGCCAGCAGTTTAAAAGGGCGGACTGAAGCTTTCTTT	NA	NA	NA	NA
K153_R58	2	0.0606061	TGTGCCAGCAGCCCAGGGACGTTTGGAAAACTGTTTTTT	CASSPGTFGKLFF	TRBV7-9	TRBD1, TRBD2	TRBJ1-4	12	NA	1	26	13	NA	NA	TGTGCCAGCAGCCCAGGGACGTTTGGAAAACTGTTTTTT	NA	NA	NA	NA
K153_R58	2	0.0606061	TGTGCCAGCATGAAAGGGTTGAATGAGCAGTTCTTC	CASMKGLNEQFF	TRBV2	NA	TRBJ2-1	10	NA	NA	21	10	NA	NA	TGTGCCAGCATGAAAGGGTTGAATGAGCAGTTCTTC	NA	NA	NA	NA
K153_R58	1	0.030303	TGTGCTGTGGGGCATTATTCTGGGGCAAACAACCTCTTCTTT	CAVGHYSGANNLFF	TRAV8-3, TRAV8-5	NA	TRAJ36	11	NA	NA	19	7	NA	NA	TGTGCTGTGGGGCATTATTCTGGGGCAAACAACCTCTTCTTT	NA	NA	NA	NA
K153_R58	1	0.030303	TGTGCAGCAAGCGCGTTAAATGACATGCGCTTT	CAASALNDMRF	TRAV23DV6	NA	TRAJ43	12	NA	NA	18	5	NA	NA	TGTGCAGCAAGCGCGTTAAATGACATGCGCTTT	NA	NA	NA	NA
K153_R58	1	0.030303	TGTGCCAGCAGCTTAGCTGGGGGCCGAACTTACGAGCAGTACTTC	CASSLAGGRTYEQYF	TRBV7-9	TRBD1	TRBJ2-7	17	NA	2	30	12	NA	NA	TGTGCCAGCAGCTTAGCTGGGGGCCGAACTTACGAGCAGTACTTC	NA	NA	NA	NA
K153_R58	1	0.030303	TGCGCCAGCCGCTTGGGGGGACCTTCGGGATATGGCTACACCTTC	CASRLGGPSGYGYTF	TRBV5-1	TRBD1, TRBD2	TRBJ1-2	16	NA	1	30	13	NA	NA	TGCGCCAGCCGCTTGGGGGGACCTTCGGGATATGGCTACACCTTC	NA	NA	NA	NA
K153_R58	1	0.030303	TGTGCCAGCAGCTATAGATCGTCCGATGGCTACACCTTC	CASSYRSSDGYTF	TRBV6-5, TRBV6-1, TRBV6-8	NA	TRBJ1-2	11	NA	NA	25	13	NA	NA	TGTGCCAGCAGCTATAGATCGTCCGATGGCTACACCTTC	NA	NA	NA	NA
K153_R58	1	0.030303	TGTGCCAGCAGCTTAGCCGGAAGTGAGCAGTTCTTC	CASSLAGSEQFF	TRBV11-1, TRBV7-9, TRBV7-2, TRBV7-6, TRBV11-2	NA	TRBJ2-1	17	NA	NA	23	5	NA	NA	TGTGCCAGCAGCTTAGCCGGAAGTGAGCAGTTCTTC	NA	NA	NA	NA
K153_R58	1	0.030303	TGTGCCAGCAGCTCACGTATCGGTACGCAGTATTTT	CASSSRIGTQYF	TRBV7-3, TRBV7-4	NA	TRBJ2-3	13	NA	NA	23	9	NA	NA	TGTGCCAGCAGCTCACGTATCGGTACGCAGTATTTT	NA	NA	NA	NA
K228_R3	4	0.102564	TGTGTGGTGACAACTGACAGCTGGGGGAAATTGCAGTTT	CVVTTDSWGKLQF	TRAV12-1	NA	TRAJ24	10	NA	NA	7	NA	NA	NA	TGTGTGGTGACAACTGACAGCTGGGGGAAATTGCAGTTT	NA	NA	NA	NA
K228_R3	3	0.0769231	TGTGCTGTCCTCACCAATGCAGGCAAATCAACCTTT	CAVLTNAGKSTF	TRAV21	NA	TRAJ27	8	NA	NA	11	2	NA	NA	TGTGCTGTCCTCACCAATGCAGGCAAATCAACCTTT	NA	NA	NA	NA
K228_R3	3	0.0769231	TGTGCCAGCAGTATTTCGGTTCCTACCTGGGAGCAGTTCTTC	CASSISVPTWEQFF	TRBV27	NA	TRBJ2-1	12	NA	NA	30	17	NA	NA	TGTGCCAGCAGTATTTCGGTTCCTACCTGGGAGCAGTTCTTC	NA	NA	NA	NA
K228_R3	3	0.0769231	TGCGCCAGCAGTGAGTTGGGGGGGCTGGCTTTCTTT	CASSELGGLAFF	TRBV10-2	TRBD1	TRBJ1-1	16	NA	2	27	10	NA	NA	TGCGCCAGCAGTGAGTTGGGGGGGCTGGCTTTCTTT	NA	NA	NA	NA
K228_R3	2	0.0512821	TGTGCTCTGAGTGAGTCTAATGCTGGTGGTACTAGCTATGGAAAGCTGACATTT	CALSESNAGGTSYGKLTF	TRAV19	NA	TRAJ52	15	NA	NA	16	0	NA	NA	TGTGCTCTGAGTGAGTCTAATGCTGGTGGTACTAGCTATGGAAAGCTGACATTT	NA	NA	NA	NA
K228_R3	2	0.0512821	TGTGCAGCAATGGAAACCTCCTACGACAAGGTGATATTT	CAAMETSYDKVIF	TRAV13-1	NA	TRAJ50	10	NA	NA	9	NA	NA	NA	TGTGCAGCAATGGAAACCTCCTACGACAAGGTGATATTT	NA	NA	NA	NA
K228_R3	2	0.0512821	TGCGCCAGCAGCCAAGAGGTTGGAACAGGTGGCAATCAGCCCCAGCATTTT	CASSQEVGTGGNQPQHF	TRBV4-3, TRBV4-2	TRBD1	TRBJ1-5	17	NA	2	31	13	NA	NA	TGCGCCAGCAGCCAAGAGGTTGGAACAGGTGGCAATCAGCCCCAGCATTTT	NA	NA	NA	NA
K228_R3	2	0.0512821	TGTGCCAGCAGCTCGAAGACAGGGGTATCCTACGAGCAGTACTTC	CASSSKTGVSYEQYF	TRBV11-2, TRBV11-3, TRBV11-1	TRBD1	TRBJ2-7	13	NA	2	27	13	NA	NA	TGTGCCAGCAGCTCGAAGACAGGGGTATCCTACGAGCAGTACTTC	NA	NA	NA	NA
K228_R3	2	0.0512821	TGTGCCAGCAGCGGGGGGGCGGTGGGCAATCAGCCCCAGCATTTT	CASSGGAVGNQPQHF	TRBV13	TRBD1	TRBJ1-5	12	NA	2	25	12	NA	NA	TGTGCCAGCAGCGGGGGGGCGGTGGGCAATCAGCCCCAGCATTTT	NA	NA	NA	NA
K228_R3	2	0.0512821	TGTGCCAGCAGTTTTGGGGCCGACAATCAGCCCCAGCATTTT	CASSFGADNQPQHF	TRBV27	TRBD1, TRBD2	TRBJ1-5	14	NA	2	23	8	NA	NA	TGTGCCAGCAGTTTTGGGGCCGACAATCAGCCCCAGCATTTT	NA	NA	NA	NA
K228_R3	2	0.0512821	TGTGCCAGCAGTTTAAGTTCGCGAGCTTTCTTT	CASSLSSRAFF	TRBV12-3, TRBV12-4	NA	TRBJ1-1	15	NA	NA	23	7	NA	NA	TGTGCCAGCAGTTTAAGTTCGCGAGCTTTCTTT	NA	NA	NA	NA
K228_R3	2	0.0512821	TGCAGCGTTTTTTCCTCATATGAGCAGTTCTTC	CSVFSSYEQFF	TRBV29-1	NA	TRBJ2-1	9	NA	NA	19	9	NA	NA	TGCAGCGTTTTTTCCTCATATGAGCAGTTCTTC	NA	NA	NA	NA
K228_R3	1	0.025641	TGTGTGGTGACCCCTTTCTCTAGCAACACAGGCAAACTAATCTTT	CVVTPFSSNTGKLIF	TRAV12-1	NA	TRAJ37	10	NA	NA	17	6	NA	NA	TGTGTGGTGACCCCTTTCTCTAGCAACACAGGCAAACTAATCTTT	NA	NA	NA	NA
K228_R3	1	0.025641	TGTGCTGCAGACTCTGGCAACACAGGCAAACTAATCTTT	CAADSGNTGKLIF	TRAV21	NA	TRAJ37	7	NA	NA	11	3	NA	NA	TGTGCTGCAGACTCTGGCAACACAGGCAAACTAATCTTT	NA	NA	NA	NA
K228_R3	1	0.025641	TGTGCAATGACAGCTGAAAAGCTGGTCTTT	CAMTAEKLVF	TRAV12-3	NA	TRAJ57	10	NA	NA	13	2	NA	NA	TGTGCAATGACAGCTGAAAAGCTGGTCTTT	NA	NA	NA	NA
K228_R3	1	0.025641	TGTGCCAGCAGTTACACCTATCCGGGACAGGGGAGTTCACCCCTCCACTTT	CASSYTYPGQGSSPLHF	TRBV11-2, TRBV11-3, TRBV11-1	TRBD1	TRBJ1-6	11	NA	2	35	23	NA	NA	TGTGCCAGCAGTTACACCTATCCGGGACAGGGGAGTTCACCCCTCCACTTT	NA	NA	NA	NA
K228_R3	1	0.025641	TGTGCCAGTAGTCAGGGCGGTTCCTCCTACAATGAGCAGTTCTTC	CASSQGGSSYNEQFF	TRBV19	TRBD1, TRBD2	TRBJ2-1	12	NA	2	23	10	NA	NA	TGTGCCAGTAGTCAGGGCGGTTCCTCCTACAATGAGCAGTTCTTC	NA	NA	NA	NA
K228_R3	1	0.025641	TGTGCCAGCAGTTTATGGGGCAGGGATAATGAAAAACTGTTTTTT	CASSLWGRDNEKLFF	TRBV28	TRBD1	TRBJ1-4	17	NA	2	26	8	NA	NA	TGTGCCAGCAGTTTATGGGGCAGGGATAATGAAAAACTGTTTTTT	NA	NA	NA	NA
K228_R3	1	0.025641	TGTGCCAGCAGTTTACACGGGGGTTTCCAAGAGACCCAGTACTTC	CASSLHGGFQETQYF	TRBV12-3, TRBV12-4	TRBD1	TRBJ2-5	15	NA	2	26	10	NA	NA	TGTGCCAGCAGTTTACACGGGGGTTTCCAAGAGACCCAGTACTTC	NA	NA	NA	NA
K228_R3	1	0.025641	TGTGCCAGCAGTTTAAAGGGATCTGGCGGGGAGCTGTTTTTT	CASSLKGSGGELFF	TRBV12-3, TRBV12-4	NA	TRBJ2-2	15	NA	NA	26	10	NA	NA	TGTGCCAGCAGTTTAAAGGGATCTGGCGGGGAGCTGTTTTTT	NA	NA	NA	NA
K228_R3	1	0.025641	TGTGCCAGCAGTATTTCGGTTCCTACCTGGGAGCAGTTCTTC	CASSISVPTWEQFF	TRBV12-3, TRBV12-4, TRBV6-4, TRBV6-5	NA	TRBJ2-1	12	NA	NA	30	17	NA	NA	TGTGCCAGCAGTATTTCGGTTCCTACCTGGGAGCAGTTCTTC	NA	NA	NA	NA
K228_R3	1	0.025641	TGTGCCAGCAGTTTAACCAACAGCGGAGGCTACACCTTC	CASSLTNSGGYTF	TRBV12-3, TRBV12-4	TRBD2	TRBJ1-2	15	NA	2	27	11	NA	NA	TGTGCCAGCAGTTTAACCAACAGCGGAGGCTACACCTTC	NA	NA	NA	NA
K228_R6	5	0.25	TGTGCCAGCAGCCAGCCGGGGATGAACACTGAAGCTTTCTTT	CASSQPGMNTEAFF	TRBV3-1	TRBD1, TRBD2	TRBJ1-1	14	NA	1	21	6	NA	NA	TGTGCCAGCAGCCAGCCGGGGATGAACACTGAAGCTTTCTTT	NA	NA	NA	NA
K228_R6	3	0.15	TGTGCAGCAAGTTGGAGAGAGGCGGGAGGAAGCTACATACCTACATTT	CAASWREAGGSYIPTF	TRAV29DV5	NA	TRAJ6	11	NA	NA	24	12	NA	NA	TGTGCAGCAAGTTGGAGAGAGGCGGGAGGAAGCTACATACCTACATTT	NA	NA	NA	NA
K228_R6	2	0.1	TGTGCTGTGATCGCCTCTGGGGGTTACCAGAAAGTTACCTTT	CAVIASGGYQKVTF	TRAV8-4, TRAV8-2	NA	TRAJ13	10	NA	NA	15	4	NA	NA	TGTGCTGTGATCGCCTCTGGGGGTTACCAGAAAGTTACCTTT	NA	NA	NA	NA
K228_R6	2	0.1	TGTGCCAGCAGCTTCTCTTACGGTGGAGATACGCAGTATTTT	CASSFSYGGDTQYF	TRBV7-2, TRBV7-8	NA	TRBJ2-3	14	NA	NA	26	11	NA	NA	TGTGCCAGCAGCTTCTCTTACGGTGGAGATACGCAGTATTTT	NA	NA	NA	NA
K228_R6	2	0.1	TGTGCCAGTATCAGGGGGGCCACTGAAGCTTTCTTT	CASIRGATEAFF	TRBV19	TRBD1	TRBJ1-1	10	NA	2	20	9	NA	NA	TGTGCCAGTATCAGGGGGGCCACTGAAGCTTTCTTT	NA	NA	NA	NA
K228_R6	1	0.05	TGCATCGTCAGAACGCGCGGGGGGCAGGCAGGAACTGCTCTGATCTTT	CIVRTRGGQAGTALIF	TRAV26-1	NA	TRAJ15	12	NA	NA	24	11	NA	NA	TGCATCGTCAGAACGCGCGGGGGGCAGGCAGGAACTGCTCTGATCTTT	NA	NA	NA	NA
K228_R6	1	0.05	TGTGCTGTGATCGAGGACACGGGCAGGAGAGCACTTACTTTT	CAVIEDTGRRALTF	TRAV8-6	NA	TRAJ5	10	NA	NA	14	3	NA	NA	TGTGCTGTGATCGAGGACACGGGCAGGAGAGCACTTACTTTT	NA	NA	NA	NA
K228_R6	1	0.05	TGTGCTGTGAGTGGCGCCTATAACACCGACAAGCTCATCTTT	CAVSGAYNTDKLIF	TRAV8-6	NA	TRAJ34	13	NA	NA	18	4	NA	NA	TGTGCTGTGAGTGGCGCCTATAACACCGACAAGCTCATCTTT	NA	NA	NA	NA
K228_R6	1	0.05	TGTGCTGTGAGTCACTTTGGAAATGAGAAATTAACCTTT	CAVSHFGNEKLTF	TRAV8-4, TRAV8-6	NA	TRAJ48	12	NA	NA	13	0	NA	NA	TGTGCTGTGAGTCACTTTGGAAATGAGAAATTAACCTTT	NA	NA	NA	NA
K228_R6	1	0.05	TGCGCTTTCTTCTATGGTCAGAATTTTGTCTTT	CAFFYGQNFVF	TRAV1-1	NA	TRAJ26	6	NA	NA	11	4	NA	NA	TGCGCTTTCTTCTATGGTCAGAATTTTGTCTTT	NA	NA	NA	NA
K228_R6	1	0.05	TGTGCCAGCAGCTTATTGAGCGGCCCCTACAATGAGCAGTTCTTC	CASSLLSGPYNEQFF	TRBV7-2	TRBD2	TRBJ2-1	15	NA	2	25	9	NA	NA	TGTGCCAGCAGCTTATTGAGCGGCCCCTACAATGAGCAGTTCTTC	NA	NA	NA	NA
K228_R9	91	0.344697	TGTGCTGTGCAGGTGGGCTCTAGCAACACAGGCAAACTAATCTTT	CAVQVGSSNTGKLIF	TRAV20	NA	TRAJ37	13	NA	NA	15	1	NA	NA	TGTGCTGTGCAGGTGGGCTCTAGCAACACAGGCAAACTAATCTTT	NA	NA	NA	NA
K228_R9	80	0.30303	TGTGCCAGTATCAGGGGGGCCACTGAAGCTTTCTTT	CASIRGATEAFF	TRBV19	TRBD1	TRBJ1-1	10	NA	2	20	9	NA	NA	TGTGCCAGTATCAGGGGGGCCACTGAAGCTTTCTTT	NA	NA	NA	NA
K228_R9	6	0.0227273	TGTGCCAGCAGCTTTACTGGGAACACCGGGGAGCTGTTTTTT	CASSFTGNTGELFF	TRBV5-4, TRBV5-8	NA	TRBJ2-2	14	NA	NA	20	5	NA	NA	TGTGCCAGCAGCTTTACTGGGAACACCGGGGAGCTGTTTTTT	NA	NA	NA	NA
K228_R9	4	0.0151515	TGCATCGTCAGAACGCGCGGGGGGCAGGCAGGAACTGCTCTGATCTTT	CIVRTRGGQAGTALIF	TRAV26-1	NA	TRAJ15	12	NA	NA	24	11	NA	NA	TGCATCGTCAGAACGCGCGGGGGGCAGGCAGGAACTGCTCTGATCTTT	NA	NA	NA	NA
K228_R9	4	0.0151515	TGTGCTGTGGGTCCAACTGACAGCTGGGGGAAATTGCAGTTT	CAVGPTDSWGKLQF	TRAV8-3	NA	TRAJ24	12	NA	NA	13	0	NA	NA	TGTGCTGTGGGTCCAACTGACAGCTGGGGGAAATTGCAGTTT	NA	NA	NA	NA
K228_R9	4	0.0151515	TGTGCAGCAATGGAAACCTCCTACGACAAGGTGATATTT	CAAMETSYDKVIF	TRAV13-1	NA	TRAJ50	10	NA	NA	9	NA	NA	NA	TGTGCAGCAATGGAAACCTCCTACGACAAGGTGATATTT	NA	NA	NA	NA
K228_R9	3	0.0113636	TGTGCTCTACCGGGGTACAGCAGTGCTTCCAAGATAATCTTT	CALPGYSSASKIIF	TRAV6	NA	TRAJ3	9	NA	NA	9	NA	NA	NA	TGTGCTCTACCGGGGTACAGCAGTGCTTCCAAGATAATCTTT	NA	NA	NA	NA
K228_R9	3	0.0113636	TGTGCTGTCCTCACCAATGCAGGCAAATCAACCTTT	CAVLTNAGKSTF	TRAV21	NA	TRAJ27	8	NA	NA	11	2	NA	NA	TGTGCTGTCCTCACCAATGCAGGCAAATCAACCTTT	NA	NA	NA	NA
K228_R9	3	0.0113636	TGTGCCAGCAGTGAAGCGGCAGCGGCAGGCTACACCTTC	CASSEAAAAGYTF	TRBV2	TRBD2	TRBJ1-2	18	NA	2	27	8	NA	NA	TGTGCCAGCAGTGAAGCGGCAGCGGCAGGCTACACCTTC	NA	NA	NA	NA
K228_R9	2	0.00757576	TGTGCTCTGAGCGCGGCCAACTCAAATTCCGGGTATGCACTCAACTTC	CALSAANSNSGYALNF	TRAV19	NA	TRAJ41	11	NA	NA	18	6	NA	NA	TGTGCTCTGAGCGCGGCCAACTCAAATTCCGGGTATGCACTCAACTTC	NA	NA	NA	NA
K228_R9	2	0.00757576	TGTGCTGTGAGTGTGCCGGGGAGAGGAGCCCAGAAGCTGGTATTT	CAVSVPGRGAQKLVF	TRAV8-6	NA	TRAJ54	13	NA	NA	24	10	NA	NA	TGTGCTGTGAGTGTGCCGGGGAGAGGAGCCCAGAAGCTGGTATTT	NA	NA	NA	NA
K228_R9	2	0.00757576	TGTGCTGTGAGAGACATAGGATTTGGGGGCTTCAAAACTATCTTT	CAVRDIGFGGFKTIF	TRAV3	NA	TRAJ9	17	NA	NA	23	5	NA	NA	TGTGCTGTGAGAGACATAGGATTTGGGGGCTTCAAAACTATCTTT	NA	NA	NA	NA
K228_R9	2	0.00757576	TGTGCAGCAAGTGAAGGTGGTACTAGCTATGGAAAGCTGACATTT	CAASEGGTSYGKLTF	TRAV13-1	NA	TRAJ52	12	NA	NA	15	2	NA	NA	TGTGCAGCAAGTGAAGGTGGTACTAGCTATGGAAAGCTGACATTT	NA	NA	NA	NA
K228_R9	2	0.00757576	TGTGCTGTGAGTGATCAGCAAAGAGATGACAAGATCATCTTT	CAVSDQQRDDKIIF	TRAV8-4, TRAV8-2	NA	TRAJ30	17	NA	NA	21	3	NA	NA	TGTGCTGTGAGTGATCAGCAAAGAGATGACAAGATCATCTTT	NA	NA	NA	NA
K228_R9	2	0.00757576	TGTGCCGTGAACAAGGCGGGCTTTGGGAATGTGCTGCATTGC	CAVNKAGFGNVLHC	TRAV12-2	NA	TRAJ35	13	NA	NA	18	4	NA	NA	TGTGCCGTGAACAAGGCGGGCTTTGGGAATGTGCTGCATTGC	NA	NA	NA	NA
K228_R9	2	0.00757576	TGTGCAGAGGTGACAGATGGCCAGAAGCTGCTCTTT	CAEVTDGQKLLF	TRAV5	NA	TRAJ16	9	NA	NA	13	3	NA	NA	TGTGCAGAGGTGACAGATGGCCAGAAGCTGCTCTTT	NA	NA	NA	NA
K228_R9	2	0.00757576	TGTGCCAGCAGTGAAAATTGGGGTCCAGGGGTGACCGGGGAGCTGTTTTTT	CASSENWGPGVTGELFF	TRBV2	TRBD1	TRBJ2-2	15	NA	2	33	17	NA	NA	TGTGCCAGCAGTGAAAATTGGGGTCCAGGGGTGACCGGGGAGCTGTTTTTT	NA	NA	NA	NA
K228_R9	2	0.00757576	TGCGCCAGCAGCTCAAAACAGGGGGCTTACACTGAAGCTTTCTTT	CASSSKQGAYTEAFF	TRBV5-1	TRBD1	TRBJ1-1	13	NA	2	28	14	NA	NA	TGCGCCAGCAGCTCAAAACAGGGGGCTTACACTGAAGCTTTCTTT	NA	NA	NA	NA
K228_R9	2	0.00757576	TGTGCCAGCAGCGTTAGGCCAAGCACAGATACGCAGTATTTT	CASSVRPSTDTQYF	TRBV9	NA	TRBJ2-3	14	NA	NA	21	6	NA	NA	TGTGCCAGCAGCGTTAGGCCAAGCACAGATACGCAGTATTTT	NA	NA	NA	NA
K228_R9	1	0.00378788	TGTGCTCTGAGTGGGGAACCTAATGCTGGTGGTACTAGCTATGGAAAGCTGACATTT	CALSGEPNAGGTSYGKLTF	TRAV9-2	NA	TRAJ52	13	NA	NA	19	5	NA	NA	TGTGCTCTGAGTGGGGAACCTAATGCTGGTGGTACTAGCTATGGAAAGCTGACATTT	NA	NA	NA	NA
K228_R9	1	0.00378788	TGTGCTGTGAGTGCCCGATCAACTAGGAATTCAGGAAACACACCTCTTGTCTTT	CAVSARSTRNSGNTPLVF	TRAV8-6	NA	TRAJ29	13	NA	NA	25	11	NA	NA	TGTGCTGTGAGTGCCCGATCAACTAGGAATTCAGGAAACACACCTCTTGTCTTT	NA	NA	NA	NA
K228_R9	1	0.00378788	TGCATCGGCAGACGTCCCCTAGACTCTGGGGCTGGGAGTTACCAACTCACTTTC	CIGRRPLDSGAGSYQLTF	TRAV26-1	NA	TRAJ28	12	NA	NA	22	9	NA	NA	TGCATCGGCAGACGTCCCCTAGACTCTGGGGCTGGGAGTTACCAACTCACTTTC	NA	NA	NA	NA
K228_R9	1	0.00378788	TGTGCTCTTGGGGAACTACTAAGGGATAACTATGGTCAGAATTTTGTCTTT	CALGELLRDNYGQNFVF	TRDV1	NA	TRAJ26	18	NA	NA	22	3	NA	NA	TGTGCTCTTGGGGAACTACTAAGGGATAACTATGGTCAGAATTTTGTCTTT	NA	NA	NA	NA
K228_R9	1	0.00378788	TGTGCAATGAGGGAAGGAAGAGGCTCAACCCTGGGGAGGCTATACTTT	CAMREGRGSTLGRLYF	TRAV14DV4	NA	TRAJ18	11	NA	NA	18	6	NA	NA	TGTGCAATGAGGGAAGGAAGAGGCTCAACCCTGGGGAGGCTATACTTT	NA	NA	NA	NA
K228_R9	1	0.00378788	TGTGCTGTGGAGCGAGGGGCCTCAGGAACCTACAAATACATCTTT	CAVERGASGTYKYIF	TRAV22	NA	TRAJ40	14	NA	NA	19	4	NA	NA	TGTGCTGTGGAGCGAGGGGCCTCAGGAACCTACAAATACATCTTT	NA	NA	NA	NA
K228_R9	1	0.00378788	TGTGCTGTGAGTGAGGGGCTGACGGGCAGGAGAGCACTTACTTTT	CAVSEGLTGRRALTF	TRAV8-4, TRAV8-6, TRAV8-2	NA	TRAJ5	14	NA	NA	21	6	NA	NA	TGTGCTGTGAGTGAGGGGCTGACGGGCAGGAGAGCACTTACTTTT	NA	NA	NA	NA
K228_R9	1	0.00378788	TGTGCAATGAGAGGGGAAGGTGGTGCTACAAACAAGCTCATCTTT	CAMRGEGGATNKLIF	TRAV14DV4	NA	TRAJ32	13	NA	NA	21	7	NA	NA	TGTGCAATGAGAGGGGAAGGTGGTGCTACAAACAAGCTCATCTTT	NA	NA	NA	NA
K228_R9	1	0.00378788	TGTGTGGTGATCCCGTACAGCAGTGCTTCCAAGATAATCTTT	CVVIPYSSASKIIF	TRAV12-1	NA	TRAJ3	10	NA	NA	14	3	NA	NA	TGTGTGGTGATCCCGTACAGCAGTGCTTCCAAGATAATCTTT	NA	NA	NA	NA
K228_R9	1	0.00378788	TGTGTGGTGAACAGCGGCAGCAGTGCTTCCAAGATAATCTTT	CVVNSGSSASKIIF	TRAV12-1	NA	TRAJ3	13	NA	NA	17	3	NA	NA	TGTGTGGTGAACAGCGGCAGCAGTGCTTCCAAGATAATCTTT	NA	NA	NA	NA
K228_R9	1	0.00378788	TGTGCTCTGAGTGGGGGGGGCGGATCTGAAAAGCTGGTCTTT	CALSGGGGSEKLVF	TRAV19	NA	TRAJ57	13	NA	NA	17	3	NA	NA	TGTGCTCTGAGTGGGGGGGGCGGATCTGAAAAGCTGGTCTTT	NA	NA	NA	NA
K228_R9	1	0.00378788	TGTGCTGTGAGTGATTCTGGGGGTTACCAGAAAGTTACCTTT	CAVSDSGGYQKVTF	TRAV8-4, TRAV8-2	NA	TRAJ13	15	NA	NA	13	NA	NA	NA	TGTGCTGTGAGTGATTCTGGGGGTTACCAGAAAGTTACCTTT	NA	NA	NA	NA
K228_R9	1	0.00378788	TGTGTTGTGAGTGCCGGGTTAAATGCCAGACTCATGTTT	CVVSAGLNARLMF	TRAV8-2, TRAV8-4	NA	TRAJ31	13	NA	NA	21	7	NA	NA	TGTGTTGTGAGTGCCGGGTTAAATGCCAGACTCATGTTT	NA	NA	NA	NA
K228_R9	1	0.00378788	TGTGTGGTGATAGTAACTGGAGGCTTCAAAACTATCTTT	CVVIVTGGFKTIF	TRAV12-1	NA	TRAJ9	10	NA	NA	15	4	NA	NA	TGTGTGGTGATAGTAACTGGAGGCTTCAAAACTATCTTT	NA	NA	NA	NA
K228_R9	1	0.00378788	TGTGCTGTGCCCGAAACCAGTGGCTCTAGGTTGACCTTT	CAVPETSGSRLTF	TRAV21	NA	TRAJ58	9	NA	NA	12	2	NA	NA	TGTGCTGTGCCCGAAACCAGTGGCTCTAGGTTGACCTTT	NA	NA	NA	NA
K228_R9	1	0.00378788	TGTGCAGCAACTACCTCAGGAACCTACAAATACATCTTT	CAATTSGTYKYIF	TRAV27	NA	TRAJ40	7	NA	NA	9	1	NA	NA	TGTGCAGCAACTACCTCAGGAACCTACAAATACATCTTT	NA	NA	NA	NA
K228_R9	1	0.00378788	TGTGCAATGGCTATTCAGGGAGCCCAGAAGCTGGTATTT	CAMAIQGAQKLVF	TRAV12-3	NA	TRAJ54	9	NA	NA	12	2	NA	NA	TGTGCAATGGCTATTCAGGGAGCCCAGAAGCTGGTATTT	NA	NA	NA	NA
K228_R9	1	0.00378788	TGTGCAATGAGTAGGAATTCCGGGTATGCACTCAACTTC	CAMSRNSGYALNF	TRAV12-3	NA	TRAJ41	11	NA	NA	15	3	NA	NA	TGTGCAATGAGTAGGAATTCCGGGTATGCACTCAACTTC	NA	NA	NA	NA
K228_R9	1	0.00378788	TGTGCAATGAATCAGGGCGGATCTGAAAAGCTGGTCTTT	CAMNQGGSEKLVF	TRAV14DV4	NA	TRAJ57	10	NA	NA	11	0	NA	NA	TGTGCAATGAATCAGGGCGGATCTGAAAAGCTGGTCTTT	NA	NA	NA	NA
K228_R9	1	0.00378788	TGCCTCGGGGATCCAGGAGGAAGCTACATACCTACATTT	CLGDPGGSYIPTF	TRAV4	NA	TRAJ6	7	NA	NA	13	5	NA	NA	TGCCTCGGGGATCCAGGAGGAAGCTACATACCTACATTT	NA	NA	NA	NA
K228_R9	1	0.00378788	TGCGCTGTTGTTTCTGGGGGTTACCAGAAAGTTACCTTT	CAVVSGGYQKVTF	TRAV1-1	NA	TRAJ13	8	NA	NA	11	2	NA	NA	TGCGCTGTTGTTTCTGGGGGTTACCAGAAAGTTACCTTT	NA	NA	NA	NA
K228_R9	1	0.00378788	TGCATCCCCCTAAGGGGGAACACCGACAAGCTCATCTTT	CIPLRGNTDKLIF	TRAV26-2	NA	TRAJ34	7	NA	NA	18	10	NA	NA	TGCATCCCCCTAAGGGGGAACACCGACAAGCTCATCTTT	NA	NA	NA	NA
K228_R9	1	0.00378788	TGTGCTGTGAATGGCTTTGGGAATGTGCTGCATTGC	CAVNGFGNVLHC	TRAV1-2	NA	TRAJ35	10	NA	NA	12	1	NA	NA	TGTGCTGTGAATGGCTTTGGGAATGTGCTGCATTGC	NA	NA	NA	NA
K228_R9	1	0.00378788	TGTGCAGAGAGTAACAGAGATGACAAGATCATCTTT	CAESNRDDKIIF	TRAV5	NA	TRAJ30	13	NA	NA	12	NA	NA	NA	TGTGCAGAGAGTAACAGAGATGACAAGATCATCTTT	NA	NA	NA	NA
K228_R9	1	0.00378788	TGTGCTGGGCAAACAAACAAGCTCATCTTT	CAGQTNKLIF	TRAV35	NA	TRAJ32	11	NA	NA	12	0	NA	NA	TGTGCTGGGCAAACAAACAAGCTCATCTTT	NA	NA	NA	NA
K228_R9	1	0.00378788	TGTGCCAGCAGTTACGACGACAGGGTACGTTCCTACAATGAGCAGTTCTTC	CASSYDDRVRSYNEQFF	TRBV6-2, TRBV6-3, TRBV6-5, TRBV6-6, TRBV6-7	TRBD1	TRBJ2-1	15	NA	2	30	14	NA	NA	TGTGCCAGCAGTTACGACGACAGGGTACGTTCCTACAATGAGCAGTTCTTC	NA	NA	NA	NA
K228_R9	1	0.00378788	TGTGCCAGCAGCTTAGCGCAAGGGTCCGAAGGGGACACTGAAGCTTTCTTT	CASSLAQGSEGDTEAFF	TRBV7-4, TRBV7-6, TRBV7-7, TRBV7-8, TRBV7-9	TRBD1	TRBJ1-1	19	NA	2	34	14	NA	NA	TGTGCCAGCAGCTTAGCGCAAGGGTCCGAAGGGGACACTGAAGCTTTCTTT	NA	NA	NA	NA
K228_R9	1	0.00378788	TGTGCCAGCAGCCCTCCGGGACTAGCGATTCCAGATACGCAGTATTTT	CASSPPGLAIPDTQYF	TRBV7-2, TRBV7-8	TRBD2	TRBJ2-3	12	NA	2	31	18	NA	NA	TGTGCCAGCAGCCCTCCGGGACTAGCGATTCCAGATACGCAGTATTTT	NA	NA	NA	NA
K228_R9	1	0.00378788	TGTGCCAGCTCACCACGAAGGACAGACGGGCAGCCCCAGCATTTT	CASSPRRTDGQPQHF	TRBV18	TRBD1	TRBJ1-5	16	NA	1	30	13	NA	NA	TGTGCCAGCTCACCACGAAGGACAGACGGGCAGCCCCAGCATTTT	NA	NA	NA	NA
K228_R9	1	0.00378788	TGTGCCAGCAGTTTCGGTGGACAGGGCGGGGAGACCCAGTACTTC	CASSFGGQGGETQYF	TRBV28	TRBD1	TRBJ2-5	14	NA	2	30	15	NA	NA	TGTGCCAGCAGTTTCGGTGGACAGGGCGGGGAGACCCAGTACTTC	NA	NA	NA	NA
K228_R9	1	0.00378788	TGTGCCAGCAGTTTATGGGGCAGGGATAATGAAAAACTGTTTTTT	CASSLWGRDNEKLFF	TRBV28	TRBD1	TRBJ1-4	17	NA	2	26	8	NA	NA	TGTGCCAGCAGTTTATGGGGCAGGGATAATGAAAAACTGTTTTTT	NA	NA	NA	NA
K228_R9	1	0.00378788	TGCGCCAGCAGCTTCTCTGGAGCATATAATGAAAAACTGTTTTTT	CASSFSGAYNEKLFF	TRBV5-1	NA	TRBJ1-4	14	NA	NA	26	11	NA	NA	TGCGCCAGCAGCTTCTCTGGAGCATATAATGAAAAACTGTTTTTT	NA	NA	NA	NA
K228_R9	1	0.00378788	TGCGCCAGCAGCCAAGAAGGGGGGCTGGGATCACCCCTCCACTTT	CASSQEGGLGSPLHF	TRBV4-1, TRBV4-3	TRBD1	TRBJ1-6	17	NA	2	30	12	NA	NA	TGCGCCAGCAGCCAAGAAGGGGGGCTGGGATCACCCCTCCACTTT	NA	NA	NA	NA
K228_R9	1	0.00378788	TGTGCCAGTACCCCAATGGCCTCGAACACTGAAGCTTTCTTT	CASTPMASNTEAFF	TRBV19	NA	TRBJ1-1	10	NA	NA	23	12	NA	NA	TGTGCCAGTACCCCAATGGCCTCGAACACTGAAGCTTTCTTT	NA	NA	NA	NA
K228_R9	1	0.00378788	TGTGCCAGCAGTGAACGCAGTACTCAAGAGACCCAGTACTTC	CASSERSTQETQYF	TRBV2	NA	TRBJ2-5	15	NA	NA	24	8	NA	NA	TGTGCCAGCAGTGAACGCAGTACTCAAGAGACCCAGTACTTC	NA	NA	NA	NA
K228_R9	1	0.00378788	TGTGCCAGCAGCGGGACCTTGGGCACAGATACGCAGTATCTT	CASSGTLGTDTQYL	TRBV2	TRBD1, TRBD2	TRBJ2-3	11	NA	1	22	10	NA	NA	TGTGCCAGCAGCGGGACCTTGGGCACAGATACGCAGTATCTT	NA	NA	NA	NA
K228_R9	1	0.00378788	TGTGCCAGCAAAAACCAGGGTCATAATTCACCCCTCCACTTT	CASKNQGHNSPLHF	TRBV12-3, TRBV12-4	TRBD1	TRBJ1-6	10	NA	2	22	11	NA	NA	TGTGCCAGCAAAAACCAGGGTCATAATTCACCCCTCCACTTT	NA	NA	NA	NA
K228_R9	1	0.00378788	TGTGCCTGGAGTGTTTCGACTAGCGGGAGACAGTTCTTC	CAWSVSTSGRQFF	TRBV30	TRBD2	TRBJ2-1	14	NA	3	30	15	NA	NA	TGTGCCTGGAGTGTTTCGACTAGCGGGAGACAGTTCTTC	NA	NA	NA	NA
K228_R9	1	0.00378788	TGTGCCAGTAGACCGGCGAGGAACTATGGCTACACCTTC	CASRPARNYGYTF	TRBV19	NA	TRBJ1-2	11	NA	NA	21	9	NA	NA	TGTGCCAGTAGACCGGCGAGGAACTATGGCTACACCTTC	NA	NA	NA	NA
K228_R9	1	0.00378788	TGTGCCAGCAGTTTAACCAACAGCGGAGGCTACACCTTC	CASSLTNSGGYTF	TRBV12-3, TRBV12-4	TRBD2	TRBJ1-2	15	NA	2	27	11	NA	NA	TGTGCCAGCAGTTTAACCAACAGCGGAGGCTACACCTTC	NA	NA	NA	NA
K228_R9	1	0.00378788	TGTGCCAGCAGTAGGGATAGTAATTCACCCCTCCACTTT	CASSRDSNSPLHF	TRBV28	NA	TRBJ1-6	12	NA	NA	20	7	NA	NA	TGTGCCAGCAGTAGGGATAGTAATTCACCCCTCCACTTT	NA	NA	NA	NA
K228_R9	1	0.00378788	TGTGCCACCATCGGGGACATGTACGAGCAGTACTTC	CATIGDMYEQYF	TRBV10-3	TRBD1	TRBJ2-7	7	NA	1	21	13	NA	NA	TGTGCCACCATCGGGGACATGTACGAGCAGTACTTC	NA	NA	NA	NA
K228_R9	1	0.00378788	TGTGCCAGTCAGCGAATCACCGGGGAGCTGTTTTTT	CASQRITGELFF	TRBV6-5, TRBV6-6	NA	TRBJ2-2	8	NA	NA	11	2	NA	NA	TGTGCCAGTCAGCGAATCACCGGGGAGCTGTTTTTT	NA	NA	NA	NA
K228_R9	1	0.00378788	TGTGCCAGCAGCCAGGACACCTACGAGCAGTACTTC	CASSQDTYEQYF	TRBV6-6	TRBD1	TRBJ2-7	11	NA	1	19	7	NA	NA	TGTGCCAGCAGCCAGGACACCTACGAGCAGTACTTC	NA	NA	NA	NA
K228_R9	1	0.00378788	TGCAGTGCGGCGGGGCAGAATTATGGCTACACCTTC	CSAAGQNYGYTF	TRBV20-1	TRBD1, TRBD2	TRBJ1-2	8	NA	2	21	12	NA	NA	TGCAGTGCGGCGGGGCAGAATTATGGCTACACCTTC	NA	NA	NA	NA
K228_R9	1	0.00378788	TGTGCCAGCAGGGCTGGGGGAGGCTACACCTTC	CASRAGGGYTF	TRBV25-1	TRBD1	TRBJ1-2	11	NA	2	21	9	NA	NA	TGTGCCAGCAGGGCTGGGGGAGGCTACACCTTC	NA	NA	NA	NA
K229_LN4	5	0.0438596	TGTGCCAGCAGTTTCTACCGGCAGGAGCCCTACGAGCAGTACTTC	CASSFYRQEPYEQYF	TRBV28	NA	TRBJ2-7	14	NA	NA	22	7	NA	NA	TGTGCCAGCAGTTTCTACCGGCAGGAGCCCTACGAGCAGTACTTC	NA	NA	NA	NA
K229_LN4	3	0.0263158	TGTGCTTATAGGAGCGGGATACAGGGCGGATCTGAAAAGCTGGTCTTT	CAYRSGIQGGSEKLVF	TRAV38-2DV8	NA	TRAJ57	16	NA	NA	21	4	NA	NA	TGTGCTTATAGGAGCGGGATACAGGGCGGATCTGAAAAGCTGGTCTTT	NA	NA	NA	NA
K229_LN4	3	0.0263158	TGTGCTTTCTTGACCGGCACTGCCAGTAAACTCACCTTT	CAFLTGTASKLTF	TRAV38-2DV8, TRAV38-1	NA	TRAJ44	7	NA	NA	12	4	NA	NA	TGTGCTTTCTTGACCGGCACTGCCAGTAAACTCACCTTT	NA	NA	NA	NA
K229_LN4	3	0.0263158	TGTGCTCTGCGGATGGATAGCAGCTATAAATTGATCTTC	CALRMDSSYKLIF	TRAV19	NA	TRAJ12	9	NA	NA	9	NA	NA	NA	TGTGCTCTGCGGATGGATAGCAGCTATAAATTGATCTTC	NA	NA	NA	NA
K229_LN4	3	0.0263158	TGTGCCAGCAGTTCTCCGGGACAGGGCTACGAGCAGTACTTC	CASSSPGQGYEQYF	TRBV27	TRBD1	TRBJ2-7	13	NA	2	26	12	NA	NA	TGTGCCAGCAGTTCTCCGGGACAGGGCTACGAGCAGTACTTC	NA	NA	NA	NA
K229_LN4	2	0.0175439	TGTGCTGTGAGAGAAAATGCTGGTGGTACTAGCTATGGAAAGCTGACATTT	CAVRENAGGTSYGKLTF	TRAV21	NA	TRAJ52	11	NA	NA	15	3	NA	NA	TGTGCTGTGAGAGAAAATGCTGGTGGTACTAGCTATGGAAAGCTGACATTT	NA	NA	NA	NA
K229_LN4	2	0.0175439	TGCCTCGTGGGTGACAAGGTAATTGGTGGCTACAATAAGCTGATTTTT	CLVGDKVIGGYNKLIF	TRAV4	NA	TRAJ4	16	NA	NA	23	6	NA	NA	TGCCTCGTGGGTGACAAGGTAATTGGTGGCTACAATAAGCTGATTTTT	NA	NA	NA	NA
K229_LN4	2	0.0175439	TGTGCAGTGAGAGGTTATGGAGGAAGCCAAGGAAATCTCATCTTT	CAVRGYGGSQGNLIF	TRAV13-1	NA	TRAJ42	7	NA	NA	14	6	NA	NA	TGTGCAGTGAGAGGTTATGGAGGAAGCCAAGGAAATCTCATCTTT	NA	NA	NA	NA
K229_LN4	2	0.0175439	TGTGCTCTGAGTGAGACTGGAGGCTTCAAAACTATCTTT	CALSETGGFKTIF	TRAV19	NA	TRAJ9	15	NA	NA	15	NA	NA	NA	TGTGCTCTGAGTGAGACTGGAGGCTTCAAAACTATCTTT	NA	NA	NA	NA
K229_LN4	2	0.0175439	TGTGCTCTGAAAACGGGAGGAGGAAACAAACTCACCTTT	CALKTGGGNKLTF	TRAV9-2	NA	TRAJ10	10	NA	NA	12	1	NA	NA	TGTGCTCTGAAAACGGGAGGAGGAAACAAACTCACCTTT	NA	NA	NA	NA
K229_LN4	2	0.0175439	TGTGCTGTTGATCAAACTGGGGCAAACAACCTCTTCTTT	CAVDQTGANNLFF	TRAV22	NA	TRAJ36	8	NA	NA	7	NA	NA	NA	TGTGCTGTTGATCAAACTGGGGCAAACAACCTCTTCTTT	NA	NA	NA	NA
K229_LN4	2	0.0175439	TGTGCTGTGCCCGTCTCAGGTGGCCAGAAGCTGCTCTTT	CAVPVSGGQKLLF	TRAV20	NA	TRAJ16	10	NA	NA	15	4	NA	NA	TGTGCTGTGCCCGTCTCAGGTGGCCAGAAGCTGCTCTTT	NA	NA	NA	NA
K229_LN4	2	0.0175439	TGTGCTGTGAGTGGTTCTGCAAGGCAACTGACCTTT	CAVSGSARQLTF	TRAV8-6	NA	TRAJ22	13	NA	NA	11	NA	NA	NA	TGTGCTGTGAGTGGTTCTGCAAGGCAACTGACCTTT	NA	NA	NA	NA
K229_LN4	2	0.0175439	TGTGCTCTGCGTTACGACAAGGTGATATTT	CALRYDKVIF	TRAV19	NA	TRAJ50	9	NA	NA	12	2	NA	NA	TGTGCTCTGCGTTACGACAAGGTGATATTT	NA	NA	NA	NA
K229_LN4	2	0.0175439	TGTGCCAGCAGTTTACCCCAGCGGGCCAATCTTTACAATGAGCAGTTCTTC	CASSLPQRANLYNEQFF	TRBV28	TRBD2	TRBJ2-1	15	NA	2	33	17	NA	NA	TGTGCCAGCAGTTTACCCCAGCGGGCCAATCTTTACAATGAGCAGTTCTTC	NA	NA	NA	NA
K229_LN4	2	0.0175439	TGTGCCAGCAGCTATCCTAGCGGGGGCCAGTCTGGGGAGCTGTTTTTT	CASSYPSGGQSGELFF	TRBV7-9	TRBD2	TRBJ2-2	13	NA	2	33	19	NA	NA	TGTGCCAGCAGCTATCCTAGCGGGGGCCAGTCTGGGGAGCTGTTTTTT	NA	NA	NA	NA
K229_LN4	2	0.0175439	TGCAGCGTTGAAGCTTCCGGACTAGCGGGATTCGATGAGCAGTTCTTC	CSVEASGLAGFDEQFF	TRBV29-1	TRBD2	TRBJ2-1	13	NA	2	34	20	NA	NA	TGCAGCGTTGAAGCTTCCGGACTAGCGGGATTCGATGAGCAGTTCTTC	NA	NA	NA	NA
K229_LN4	2	0.0175439	TGTGCCAGCACCGACAGGGAGGGTTTCTCCTACGAGCAGTACTTC	CASTDREGFSYEQYF	TRBV6-5	TRBD1, TRBD2	TRBJ2-7	10	NA	2	26	15	NA	NA	TGTGCCAGCACCGACAGGGAGGGTTTCTCCTACGAGCAGTACTTC	NA	NA	NA	NA
K229_LN4	2	0.0175439	TGTGCCAGCAGCGTAGCGGGGGCGCCAGCAGATACGCAGTATTTT	CASSVAGAPADTQYF	TRBV9	TRBD1	TRBJ2-3	17	NA	2	28	10	NA	NA	TGTGCCAGCAGCGTAGCGGGGGCGCCAGCAGATACGCAGTATTTT	NA	NA	NA	NA
K229_LN4	2	0.0175439	TGTGCCAGCAGTTTAGCGGGACTTGACAATGAGCAGTTCTTC	CASSLAGLDNEQFF	TRBV28	TRBD2, TRBD1	TRBJ2-1	15	NA	2	25	9	NA	NA	TGTGCCAGCAGTTTAGCGGGACTTGACAATGAGCAGTTCTTC	NA	NA	NA	NA
K229_LN4	2	0.0175439	TGTGCCAGCCAATATAGGGGCAATCAGCCCCAGCATTTT	CASQYRGNQPQHF	TRBV28	NA	TRBJ1-5	9	NA	NA	19	9	NA	NA	TGTGCCAGCCAATATAGGGGCAATCAGCCCCAGCATTTT	NA	NA	NA	NA
K229_LN4	2	0.0175439	TGTGCCAGCAGCTTAGACCCGGGTCAGCCCCAGCATTTT	CASSLDPGQPQHF	TRBV11-2	TRBD1, TRBD2	TRBJ1-5	17	1	5	23	5	NA	NA	TGTGCCAGCAGCTTAGACCCGGGTCAGCCCCAGCATTTT	NA	NA	NA	NA
K229_LN4	1	0.00877193	TGTGTGGTGAACGTTCAACCAGCGAGGGATAACTATGGTCAGAATTTTGTCTTT	CVVNVQPARDNYGQNFVF	TRAV12-1	NA	TRAJ26	12	NA	NA	25	12	NA	NA	TGTGTGGTGAACGTTCAACCAGCGAGGGATAACTATGGTCAGAATTTTGTCTTT	NA	NA	NA	NA
K229_LN4	1	0.00877193	TGCATCGTCAGAGCCGGCGGGGGAGGCTCTAGCAACACAGGCAAACTAATCTTT	CIVRAGGGGSSNTGKLIF	TRAV26-1	NA	TRAJ37	13	NA	NA	24	10	NA	NA	TGCATCGTCAGAGCCGGCGGGGGAGGCTCTAGCAACACAGGCAAACTAATCTTT	NA	NA	NA	NA
K229_LN4	1	0.00877193	TGTGCTCTTCCCTCGAGACCCGCTCAGGGCGGATCTGAAAAGCTGGTCTTT	CALPSRPAQGGSEKLVF	TRAV9-2	NA	TRAJ57	8	NA	NA	22	13	NA	NA	TGTGCTCTTCCCTCGAGACCCGCTCAGGGCGGATCTGAAAAGCTGGTCTTT	NA	NA	NA	NA
K229_LN4	1	0.00877193	TGTGCAATGAGAGAGCCAGGGGGTAATGCAGGCAACATGCTCACCTTT	CAMREPGGNAGNMLTF	TRAV14DV4	NA	TRAJ39	15	NA	NA	23	7	NA	NA	TGTGCAATGAGAGAGCCAGGGGGTAATGCAGGCAACATGCTCACCTTT	NA	NA	NA	NA
K229_LN4	1	0.00877193	TGTGCTTTCACCGCCCCTTATTCAGGAAACACACCTCTTGTCTTT	CAFTAPYSGNTPLVF	TRAV38-1	NA	TRAJ29	10	NA	NA	19	8	NA	NA	TGTGCTTTCACCGCCCCTTATTCAGGAAACACACCTCTTGTCTTT	NA	NA	NA	NA
K229_LN4	1	0.00877193	TGTGCTGTCCCGGGGGGATCTAGCAACACAGGCAAACTAATCTTT	CAVPGGSSNTGKLIF	TRAV3	NA	TRAJ37	8	NA	NA	18	9	NA	NA	TGTGCTGTCCCGGGGGGATCTAGCAACACAGGCAAACTAATCTTT	NA	NA	NA	NA
K229_LN4	1	0.00877193	TGTGCTGTGCAGGCTATGAACACAGGCTTTCAGAAACTTGTATTT	CAVQAMNTGFQKLVF	TRAV20	NA	TRAJ8	14	NA	NA	15	0	NA	NA	TGTGCTGTGCAGGCTATGAACACAGGCTTTCAGAAACTTGTATTT	NA	NA	NA	NA
K229_LN4	1	0.00877193	TGTGCCGGGTGGTATTCAGGAGGAGGTGCTGACGGACTCACCTTT	CAGWYSGGGADGLTF	TRAV12-2	NA	TRAJ45	7	NA	NA	11	3	NA	NA	TGTGCCGGGTGGTATTCAGGAGGAGGTGCTGACGGACTCACCTTT	NA	NA	NA	NA
K229_LN4	1	0.00877193	TGTGCAGCAAGATCCCTATCTGGGGGTTACCAGAAAGTTACCTTT	CAARSLSGGYQKVTF	TRAV29DV5	NA	TRAJ13	11	NA	NA	18	6	NA	NA	TGTGCAGCAAGATCCCTATCTGGGGGTTACCAGAAAGTTACCTTT	NA	NA	NA	NA
K229_LN4	1	0.00877193	TGCCTCGTGGGTGACCTCCCTGGGGGTTACCAGAAAGTTACCTTT	CLVGDLPGGYQKVTF	TRAV4	NA	TRAJ13	15	NA	NA	19	3	NA	NA	TGCCTCGTGGGTGACCTCCCTGGGGGTTACCAGAAAGTTACCTTT	NA	NA	NA	NA
K229_LN4	1	0.00877193	TGTGTTGTGAGGGTTTCTGGTGGCTACAATAAGCTGATTTTT	CVVRVSGGYNKLIF	TRAV8-2, TRAV8-4	NA	TRAJ4	11	NA	NA	13	1	NA	NA	TGTGTTGTGAGGGTTTCTGGTGGCTACAATAAGCTGATTTTT	NA	NA	NA	NA
K229_LN4	1	0.00877193	TGTGTGGCCTTCCCTTCTGGTGGCTACAATAAGCTGATTTTT	CVAFPSGGYNKLIF	TRAV12-1	NA	TRAJ4	7	NA	NA	14	6	NA	NA	TGTGTGGCCTTCCCTTCTGGTGGCTACAATAAGCTGATTTTT	NA	NA	NA	NA
K229_LN4	1	0.00877193	TGTGCTTATAGGAGGAGAACCAGTGGCTCTAGGTTGACCTTT	CAYRRRTSGSRLTF	TRAV38-2DV8	NA	TRAJ58	14	NA	NA	17	2	NA	NA	TGTGCTTATAGGAGGAGAACCAGTGGCTCTAGGTTGACCTTT	NA	NA	NA	NA
K229_LN4	1	0.00877193	TGTGCTCTGAGTGAGGCGGCAGACACCGACAAGCTCATCTTT	CALSEAADTDKLIF	TRAV19	NA	TRAJ34	18	NA	NA	22	3	NA	NA	TGTGCTCTGAGTGAGGCGGCAGACACCGACAAGCTCATCTTT	NA	NA	NA	NA
K229_LN4	1	0.00877193	TGTGCTCTGAGGGAGAGGGATAGCAACTATCAGTTAATCTGT	CALRERDSNYQLIC	TRAV9-2	NA	TRAJ33	11	NA	NA	17	5	NA	NA	TGTGCTCTGAGGGAGAGGGATAGCAACTATCAGTTAATCTGT	NA	NA	NA	NA
K229_LN4	1	0.00877193	TGTGCTGTGTCCGGCTCTAGCAACACAGGCAAACTAATCTTT	CAVSGSSNTGKLIF	TRAV21	NA	TRAJ37	9	NA	NA	12	2	NA	NA	TGTGCTGTGTCCGGCTCTAGCAACACAGGCAAACTAATCTTT	NA	NA	NA	NA
K229_LN4	1	0.00877193	TGTGCTGTGAGCCTCACGGGAGGAGGAAACAAACTCACCTTT	CAVSLTGGGNKLTF	TRAV3	NA	TRAJ10	11	NA	NA	12	0	NA	NA	TGTGCTGTGAGCCTCACGGGAGGAGGAAACAAACTCACCTTT	NA	NA	NA	NA
K229_LN4	1	0.00877193	TGTGCTGCGTCGTTTTCTGGTGGCTACAATAAGCTGATTTTT	CAASFSGGYNKLIF	TRAV20	NA	TRAJ4	7	NA	NA	11	3	NA	NA	TGTGCTGCGTCGTTTTCTGGTGGCTACAATAAGCTGATTTTT	NA	NA	NA	NA
K229_LN4	1	0.00877193	TGTGCTACGGACGATTGGGGTGGCTACAATAAGCTGATTTTT	CATDDWGGYNKLIF	TRAV17	NA	TRAJ4	13	NA	NA	18	4	NA	NA	TGTGCTACGGACGATTGGGGTGGCTACAATAAGCTGATTTTT	NA	NA	NA	NA
K229_LN4	1	0.00877193	TGTGCCGTGAATGCAGATAACTATGGTCAGAATTTTGTCTTT	CAVNADNYGQNFVF	TRAV8-1	NA	TRAJ26	14	NA	NA	15	0	NA	NA	TGTGCCGTGAATGCAGATAACTATGGTCAGAATTTTGTCTTT	NA	NA	NA	NA
K229_LN4	1	0.00877193	TGTGCAGCAAGTCCTTATAACCAGGGAGGAAAGCTTATCTTC	CAASPYNQGGKLIF	TRAV13-1	NA	TRAJ23	12	NA	NA	14	1	NA	NA	TGTGCAGCAAGTCCTTATAACCAGGGAGGAAAGCTTATCTTC	NA	NA	NA	NA
K229_LN4	1	0.00877193	TGTGTGGTGAACAGACCAGATGGCCAGAAGCTGCTCTTT	CVVNRPDGQKLLF	TRAV12-1	NA	TRAJ16	13	NA	NA	16	2	NA	NA	TGTGTGGTGAACAGACCAGATGGCCAGAAGCTGCTCTTT	NA	NA	NA	NA
K229_LN4	1	0.00877193	TGTGCTCTGAGTGAGGCAGGGAACAATGACATGCGCTTT	CALSEAGNNDMRF	TRAV19	NA	TRAJ43	17	NA	NA	21	3	NA	NA	TGTGCTCTGAGTGAGGCAGGGAACAATGACATGCGCTTT	NA	NA	NA	NA
K229_LN4	1	0.00877193	TGTGCTCTAGATAATAATGCAGGCAACATGCTCACCTTT	CALDNNAGNMLTF	TRAV6	NA	TRAJ39	11	NA	NA	10	NA	NA	NA	TGTGCTCTAGATAATAATGCAGGCAACATGCTCACCTTT	NA	NA	NA	NA
K229_LN4	1	0.00877193	TGTGCAGTTACTTGGGATAGCAGCTATAAATTGATCTTC	CAVTWDSSYKLIF	TRAV5	NA	TRAJ12	7	NA	NA	14	6	NA	NA	TGTGCAGTTACTTGGGATAGCAGCTATAAATTGATCTTC	NA	NA	NA	NA
K229_LN4	1	0.00877193	TGTGCAGCCCAAATTCTGGGGGCAAACAACCTCTTCTTT	CAAQILGANNLFF	TRAV13-1	NA	TRAJ36	8	NA	NA	18	9	NA	NA	TGTGCAGCCCAAATTCTGGGGGCAAACAACCTCTTCTTT	NA	NA	NA	NA
K229_LN4	1	0.00877193	TGTGCAGAGGCTTATAACCAGGGAGGAAAGCTTATCTTC	CAEAYNQGGKLIF	TRAV5	NA	TRAJ23	9	NA	NA	11	1	NA	NA	TGTGCAGAGGCTTATAACCAGGGAGGAAAGCTTATCTTC	NA	NA	NA	NA
K229_LN4	1	0.00877193	TGTGCTTATACTGGAGCCAATAGTAAGCTGACATTT	CAYTGANSKLTF	TRAV38-2DV8	NA	TRAJ56	10	NA	NA	5	NA	NA	NA	TGTGCTTATACTGGAGCCAATAGTAAGCTGACATTT	NA	NA	NA	NA
K229_LN4	1	0.00877193	TGTGCTCTGATGGATAGCAGCTATAAATTGATCTTC	CALMDSSYKLIF	TRAV9-2	NA	TRAJ12	10	NA	NA	8	NA	NA	NA	TGTGCTCTGATGGATAGCAGCTATAAATTGATCTTC	NA	NA	NA	NA
K229_LN4	1	0.00877193	TGTGCTGTTAATAATGCAGGCAACATGCTCACCTTT	CAVNNAGNMLTF	TRAV21	NA	TRAJ39	8	NA	NA	8	NA	NA	NA	TGTGCTGTTAATAATGCAGGCAACATGCTCACCTTT	NA	NA	NA	NA
K229_LN4	1	0.00877193	TGTGCTGTGATTGACTCATCAAGAGACATGCGCTTT	CAVIDSSRDMRF	TRAV21	NA	TRAJ43	10	NA	NA	24	13	NA	NA	TGTGCTGTGATTGACTCATCAAGAGACATGCGCTTT	NA	NA	NA	NA
K229_LN4	1	0.00877193	TGTGCTGTGAAAGATAACAATGCCAGACTCATGTTT	CAVKDNNARLMF	TRAV21	NA	TRAJ31	10	NA	NA	13	2	NA	NA	TGTGCTGTGAAAGATAACAATGCCAGACTCATGTTT	NA	NA	NA	NA
K229_LN4	1	0.00877193	TGTGCTCTGAGTGAAAGCGACAAGATCATCTTT	CALSESDKIIF	TRAV9-2	NA	TRAJ30	14	NA	NA	18	3	NA	NA	TGTGCTCTGAGTGAAAGCGACAAGATCATCTTT	NA	NA	NA	NA
K229_LN4	1	0.00877193	TGCGCTGTGAAGAGGGGTCAGAATTTTGTCTTT	CAVKRGQNFVF	TRAV1-1	NA	TRAJ26	10	NA	NA	15	4	NA	NA	TGCGCTGTGAAGAGGGGTCAGAATTTTGTCTTT	NA	NA	NA	NA
K229_LN4	1	0.00877193	TGCACTTCAAACTTCAACAAATTTTACTTT	CTSNFNKFYF	TRAV26-1	NA	TRAJ21	4	NA	NA	9	4	NA	NA	TGCACTTCAAACTTCAACAAATTTTACTTT	NA	NA	NA	NA
K229_LN4	1	0.00877193	TGTTCTAACACCGACAAGCTCATCTTT	CSNTDKLIF	TRAV3	NA	TRAJ34	3	NA	NA	5	1	NA	NA	TGTTCTAACACCGACAAGCTCATCTTT	NA	NA	NA	NA
K229_LN4	1	0.00877193	TGTGCCAGCAGCTTAGTATTTGGTGGCAGGGGGCAAGAAGGAAACACCATATATTTT	CASSLVFGGRGQEGNTIYF	TRBV7-8	TRBD1	TRBJ1-3	16	NA	2	39	22	NA	NA	TGTGCCAGCAGCTTAGTATTTGGTGGCAGGGGGCAAGAAGGAAACACCATATATTTT	NA	NA	NA	NA
K229_LN4	1	0.00877193	TGTGCCAGCAGTTTACGGCTCCAAGGACTTGAGGGGACCCAGTACTTC	CASSLRLQGLEGTQYF	TRBV28	TRBD2	TRBJ2-5	15	NA	2	35	19	NA	NA	TGTGCCAGCAGTTTACGGCTCCAAGGACTTGAGGGGACCCAGTACTTC	NA	NA	NA	NA
K229_LN4	1	0.00877193	TGTGCCAGCAGTTACTCGCCGGGACAAAGCACAGATACGCAGTATTTT	CASSYSPGQSTDTQYF	TRBV6-5	TRBD1, TRBD2	TRBJ2-3	18	NA	1	27	8	NA	NA	TGTGCCAGCAGTTACTCGCCGGGACAAAGCACAGATACGCAGTATTTT	NA	NA	NA	NA
K229_LN4	1	0.00877193	TGTGCCAGCAGCTCGGCGACAGGGTCGGGCGCCGGGGAGCTGTTTTTT	CASSSATGSGAGELFF	TRBV7-2, TRBV7-8	TRBD1	TRBJ2-2	13	NA	2	31	17	NA	NA	TGTGCCAGCAGCTCGGCGACAGGGTCGGGCGCCGGGGAGCTGTTTTTT	NA	NA	NA	NA
K229_LN4	1	0.00877193	TGTGCCATCAGTGACCGGGGCCAGCTCCAAGAGACCCAGTACTTC	CAISDRGQLQETQYF	TRBV10-3, TRBV6-4	TRBD1, TRBD2	TRBJ2-5	14	NA	1	26	11	NA	NA	TGTGCCATCAGTGACCGGGGCCAGCTCCAAGAGACCCAGTACTTC	NA	NA	NA	NA
K229_LN4	1	0.00877193	TGTGCCATACCAACTTTAATGGGGAGTGCTAATGAGCAGTTCTTC	CAIPTLMGSANEQFF	TRBV2	TRBD2	TRBJ2-1	7	NA	3	30	22	NA	NA	TGTGCCATACCAACTTTAATGGGGAGTGCTAATGAGCAGTTCTTC	NA	NA	NA	NA
K229_LN4	1	0.00877193	TGTGCCAGCTCCCCGACAGGGGCCTCTAATGAAAAACTGTTTTTT	CASSPTGASNEKLFF	TRBV18	TRBD1	TRBJ1-4	11	NA	2	25	13	NA	NA	TGTGCCAGCTCCCCGACAGGGGCCTCTAATGAAAAACTGTTTTTT	NA	NA	NA	NA
K229_LN4	1	0.00877193	TGTGCCAGCAGCTTGACCGGACAGGGGATGCACGAGCAGTACTTC	CASSLTGQGMHEQYF	TRBV11-2, TRBV11-3, TRBV11-1	TRBD1	TRBJ2-7	14	NA	2	31	16	NA	NA	TGTGCCAGCAGCTTGACCGGACAGGGGATGCACGAGCAGTACTTC	NA	NA	NA	NA
K229_LN4	1	0.00877193	TGTGCCAGCAGCGCGGGAGGGGGCGATAACTATGGCTACACCTTC	CASSAGGGDNYGYTF	TRBV9	TRBD1, TRBD2	TRBJ1-2	13	NA	2	26	12	NA	NA	TGTGCCAGCAGCGCGGGAGGGGGCGATAACTATGGCTACACCTTC	NA	NA	NA	NA
K229_LN4	1	0.00877193	TGCGCCAGCAGCTTGGACCAGGGGCGAAACTACGAGCAGTACTTC	CASSLDQGRNYEQYF	TRBV5-1	TRBD1	TRBJ2-7	16	NA	2	29	12	NA	NA	TGCGCCAGCAGCTTGGACCAGGGGCGAAACTACGAGCAGTACTTC	NA	NA	NA	NA
K229_LN4	1	0.00877193	TGTGCCAGCTCACACCCGGACAAGTTCTACGAGCAGTACTTC	CASSHPDKFYEQYF	TRBV18	TRBD1, TRBD2	TRBJ2-7	13	1	4	26	12	NA	NA	TGTGCCAGCTCACACCCGGACAAGTTCTACGAGCAGTACTTC	NA	NA	NA	NA
K229_LN4	1	0.00877193	TGTGCCAGCACCCTCCGGACAGGGGGCGGAGGCTACACCTTC	CASTLRTGGGGYTF	TRBV12-3, TRBV12-4	TRBD1	TRBJ1-2	10	NA	2	30	19	NA	NA	TGTGCCAGCACCCTCCGGACAGGGGGCGGAGGCTACACCTTC	NA	NA	NA	NA
K229_LN4	1	0.00877193	TGTGCCAGCAGTGAGAGCTATAGCAATCAGCCCCAGCATTTT	CASSESYSNQPQHF	TRBV25-1	NA	TRBJ1-5	14	NA	NA	16	1	NA	NA	TGTGCCAGCAGTGAGAGCTATAGCAATCAGCCCCAGCATTTT	NA	NA	NA	NA
K229_LN4	1	0.00877193	TGTGCCAGCAGCTTGCGGGTGGGGGCCAACGTCCTGACTTTC	CASSLRVGANVLTF	TRBV5-6, TRBV5-5, TRBV5-7	NA	TRBJ2-6	15	NA	NA	21	5	NA	NA	TGTGCCAGCAGCTTGCGGGTGGGGGCCAACGTCCTGACTTTC	NA	NA	NA	NA
K229_LN4	1	0.00877193	TGTGCCAGCAGCGCGGGGGCCCTGAACACTGAAGCTTTCTTT	CASSAGALNTEAFF	TRBV9	TRBD1, TRBD2	TRBJ1-1	13	NA	2	22	8	NA	NA	TGTGCCAGCAGCGCGGGGGCCCTGAACACTGAAGCTTTCTTT	NA	NA	NA	NA
K229_LN4	1	0.00877193	TGTGCCACACAGTACAGGGGCAATCAGCCCCAGCATTTT	CATQYRGNQPQHF	TRBV28	TRBD1	TRBJ1-5	7	NA	2	19	11	NA	NA	TGTGCCACACAGTACAGGGGCAATCAGCCCCAGCATTTT	NA	NA	NA	NA
K229_LN4	1	0.00877193	TGTGCCAGCACCGGGAATTCCACAGATACGCAGTATTTT	CASTGNSTDTQYF	TRBV12-3, TRBV12-4	TRBD1, TRBD2	TRBJ2-3	10	NA	1	20	9	NA	NA	TGTGCCAGCACCGGGAATTCCACAGATACGCAGTATTTT	NA	NA	NA	NA
K229_LN4	1	0.00877193	TGTGCCAGCAGTTTTGGGGGCCGGGACGGCTACACCTTC	CASSFGGRDGYTF	TRBV28	TRBD1, TRBD2	TRBJ1-2	14	NA	1	27	12	NA	NA	TGTGCCAGCAGTTTTGGGGGCCGGGACGGCTACACCTTC	NA	NA	NA	NA
K229_LN4	1	0.00877193	TGTGCCAGCAGTACGGGACAGTACAATGAGCAGTTCTTC	CASSTGQYNEQFF	TRBV6-1	TRBD1	TRBJ2-1	12	NA	1	21	8	NA	NA	TGTGCCAGCAGTACGGGACAGTACAATGAGCAGTTCTTC	NA	NA	NA	NA
K229_LN4	1	0.00877193	TGTGCCAGCAGCTCCCGGATATCAGATACGCAGTATTTT	CASSSRISDTQYF	TRBV7-3	TRBD1, TRBD2	TRBJ2-3	13	1	4	22	8	NA	NA	TGTGCCAGCAGCTCCCGGATATCAGATACGCAGTATTTT	NA	NA	NA	NA
K229_LN4	1	0.00877193	TGTGCCAGCAGGTTCGGATACAGAGACGGCTACACCTTC	CASRFGYRDGYTF	TRBV7-2	NA	TRBJ1-2	11	NA	NA	27	15	NA	NA	TGTGCCAGCAGGTTCGGATACAGAGACGGCTACACCTTC	NA	NA	NA	NA
K229_LN4	1	0.00877193	TGTGCCAGCAGGGAGACAGGGGGCTACGAGCAGTACTTC	CASRETGGYEQYF	TRBV13, TRBV27	TRBD1	TRBJ2-7	11	NA	2	23	11	NA	NA	TGTGCCAGCAGGGAGACAGGGGGCTACGAGCAGTACTTC	NA	NA	NA	NA
K229_LN4	1	0.00877193	TGCAGTGCCAGGGACGGGCTAAATGAAAAACTGTTTTTT	CSARDGLNEKLFF	TRBV20-1	TRBD1, TRBD2	TRBJ1-4	8	NA	1	21	12	NA	NA	TGCAGTGCCAGGGACGGGCTAAATGAAAAACTGTTTTTT	NA	NA	NA	NA
K229_LN4	1	0.00877193	TGCAGCGTTGAAGATGCAGGGAACACTGAAGCTTTCTTT	CSVEDAGNTEAFF	TRBV29-1	NA	TRBJ1-1	15	NA	NA	20	4	NA	NA	TGCAGCGTTGAAGATGCAGGGAACACTGAAGCTTTCTTT	NA	NA	NA	NA
K229_LN4	1	0.00877193	TGCAGTGCTGTCAGGGATTACAATGAGCAGTTCTTC	CSAVRDYNEQFF	TRBV20-1	TRBD1	TRBJ2-1	9	NA	2	18	8	NA	NA	TGCAGTGCTGTCAGGGATTACAATGAGCAGTTCTTC	NA	NA	NA	NA
K229_LN4	1	0.00877193	TGTGCCTGGAGTAGAGGCAGTGGCTACACCTTC	CAWSRGSGYTF	TRBV30	NA	TRBJ1-2	12	NA	NA	20	7	NA	NA	TGTGCCTGGAGTAGAGGCAGTGGCTACACCTTC	NA	NA	NA	NA
K229_LN4	1	0.00877193	TGCAGTGCCTATGAGACTTACTTC	CSAYETYF	TRBV20-1	NA	TRBJ2-7	8	NA	NA	18	9	NA	NA	TGCAGTGCCTATGAGACTTACTTC	NA	NA	NA	NA
K229_R3	6	0.0306122	TGTGCCATCAGTGAGGAGGGGACGGTATATAGCAATCAGCCCCAGCATTTT	CAISEEGTVYSNQPQHF	TRBV10-3	TRBD1, TRBD2	TRBJ1-5	15	NA	1	27	11	NA	NA	TGTGCCATCAGTGAGGAGGGGACGGTATATAGCAATCAGCCCCAGCATTTT	NA	NA	NA	NA
K229_R3	4	0.0204082	TGTGCTGTGAGCGGGGCGGGAGGAGGAAACAAACTCACCTTT	CAVSGAGGGNKLTF	TRAV8-6	NA	TRAJ10	11	NA	NA	16	4	NA	NA	TGTGCTGTGAGCGGGGCGGGAGGAGGAAACAAACTCACCTTT	NA	NA	NA	NA
K229_R3	4	0.0204082	TGTGCTGTGAACAGAGGTGACAAGATCATCTTT	CAVNRGDKIIF	TRAV21	NA	TRAJ30	10	NA	NA	7	NA	NA	NA	TGTGCTGTGAACAGAGGTGACAAGATCATCTTT	NA	NA	NA	NA
K229_R3	4	0.0204082	TGTGCCAGCAGCTTAAGGCGGGGGAACACCGGGGAGCTGTTTTTT	CASSLRRGNTGELFF	TRBV7-3	TRBD2	TRBJ2-2	16	NA	2	23	6	NA	NA	TGTGCCAGCAGCTTAAGGCGGGGGAACACCGGGGAGCTGTTTTTT	NA	NA	NA	NA
K229_R3	4	0.0204082	TGTGCCAGCAACGCCTTCGGGGGGACTAATGAAAAACTGTTTTTT	CASNAFGGTNEKLFF	TRBV27	TRBD1	TRBJ1-4	10	NA	2	24	13	NA	NA	TGTGCCAGCAACGCCTTCGGGGGGACTAATGAAAAACTGTTTTTT	NA	NA	NA	NA
K229_R3	3	0.0153061	TGTGCTGTGAGTGAGGCTGGTGGTACTAGCTATGGAAAGCTGACATTT	CAVSEAGGTSYGKLTF	TRAV8-4	NA	TRAJ52	14	NA	NA	15	0	NA	NA	TGTGCTGTGAGTGAGGCTGGTGGTACTAGCTATGGAAAGCTGACATTT	NA	NA	NA	NA
K229_R3	3	0.0153061	TGTGCAATGAGAGAGGGCCCGGCTGTAGGAAACACACCTCTTGTCTTT	CAMREGPAVGNTPLVF	TRAV14DV4	NA	TRAJ29	20	NA	NA	26	5	NA	NA	TGTGCAATGAGAGAGGGCCCGGCTGTAGGAAACACACCTCTTGTCTTT	NA	NA	NA	NA
K229_R3	3	0.0153061	TGTGCCTCGCGACATGGCTCTAGCAACACAGGCAAACTAATCTTT	CASRHGSSNTGKLIF	TRAV24	NA	TRAJ37	7	NA	NA	12	4	NA	NA	TGTGCCTCGCGACATGGCTCTAGCAACACAGGCAAACTAATCTTT	NA	NA	NA	NA
K229_R3	3	0.0153061	TGTGCAGAGAGTATAGGAGGAGGAAGCCAAGGAAATCTCATCTTT	CAESIGGGSQGNLIF	TRAV5	NA	TRAJ42	15	NA	NA	18	2	NA	NA	TGTGCAGAGAGTATAGGAGGAGGAAGCCAAGGAAATCTCATCTTT	NA	NA	NA	NA
K229_R3	3	0.0153061	TGTGCAGAGAATAGAGGGAAAGCTGCAGGCAACAAGCTAACTTTT	CAENRGKAAGNKLTF	TRAV13-2	NA	TRAJ17	13	NA	NA	18	4	NA	NA	TGTGCAGAGAATAGAGGGAAAGCTGCAGGCAACAAGCTAACTTTT	NA	NA	NA	NA
K229_R3	3	0.0153061	TGTGCTCTTGGGGAACGAGGAAGCCAAGGAAATCTCATCTTT	CALGERGSQGNLIF	TRDV1	NA	TRAJ42	16	NA	NA	16	NA	NA	NA	TGTGCTCTTGGGGAACGAGGAAGCCAAGGAAATCTCATCTTT	NA	NA	NA	NA
K229_R3	3	0.0153061	TGTGCAGCAAGCCTTTCTAACGACTACAAGCTCAGCTTT	CAASLSNDYKLSF	TRAV13-1	NA	TRAJ20	11	NA	NA	14	2	NA	NA	TGTGCAGCAAGCCTTTCTAACGACTACAAGCTCAGCTTT	NA	NA	NA	NA
K229_R3	3	0.0153061	TGTGCAGAGTACAACCAGGCAGGAACTGCTCTGATCTTT	CAEYNQAGTALIF	TRAV5	NA	TRAJ15	9	NA	NA	11	1	NA	NA	TGTGCAGAGTACAACCAGGCAGGAACTGCTCTGATCTTT	NA	NA	NA	NA
K229_R3	3	0.0153061	TGTGCTGTGGGGGCAGGCAACATGCTCACCTTT	CAVGAGNMLTF	TRAV3	NA	TRAJ39	9	NA	NA	12	2	NA	NA	TGTGCTGTGGGGGCAGGCAACATGCTCACCTTT	NA	NA	NA	NA
K229_R3	3	0.0153061	TGTGCAGCAAGGAGAACCGACAAGCTCATCTTT	CAARRTDKLIF	TRAV13-1	NA	TRAJ34	11	NA	NA	15	3	NA	NA	TGTGCAGCAAGGAGAACCGACAAGCTCATCTTT	NA	NA	NA	NA
K229_R3	3	0.0153061	TGTGCCAGCAGTGAGACAGGGGGGAGAGTGTACGAGCAGTACTTC	CASSETGGRVYEQYF	TRBV10-3, TRBV6-4	TRBD1	TRBJ2-7	15	NA	2	30	14	NA	NA	TGTGCCAGCAGTGAGACAGGGGGGAGAGTGTACGAGCAGTACTTC	NA	NA	NA	NA
K229_R3	3	0.0153061	TGTGCCAGCAGGCCGGGCCATCTAACCGTTTATGGCTACACCTTC	CASRPGHLTVYGYTF	TRBV12-3, TRBV12-4	TRBD1, TRBD2	TRBJ1-2	11	NA	1	30	18	NA	NA	TGTGCCAGCAGGCCGGGCCATCTAACCGTTTATGGCTACACCTTC	NA	NA	NA	NA
K229_R3	3	0.0153061	TGCAGTGCGACCGCCCCGGGACAGGGTCACGAGCAGTACTTC	CSATAPGQGHEQYF	TRBV20-1	TRBD1	TRBJ2-7	8	2	1	28	19	NA	NA	TGCAGTGCGACCGCCCCGGGACAGGGTCACGAGCAGTACTTC	NA	NA	NA	NA
K229_R3	3	0.0153061	TGTGCCAGCCAATATAGGGGCAATCAGCCCCAGCATTTT	CASQYRGNQPQHF	TRBV28	NA	TRBJ1-5	9	NA	NA	19	9	NA	NA	TGTGCCAGCCAATATAGGGGCAATCAGCCCCAGCATTTT	NA	NA	NA	NA
K229_R3	3	0.0153061	TGTGCCAGCAGGGAAGAATTGCACACTGAAGCTTTCTTT	CASREELHTEAFF	TRBV6-1	NA	TRBJ1-1	16	NA	NA	22	5	NA	NA	TGTGCCAGCAGGGAAGAATTGCACACTGAAGCTTTCTTT	NA	NA	NA	NA
K229_R3	3	0.0153061	TGTGCCAGCAGTCCCAGGGTAGACGAGCAGTACTTC	CASSPRVDEQYF	TRBV28	TRBD1	TRBJ2-7	12	NA	2	22	9	NA	NA	TGTGCCAGCAGTCCCAGGGTAGACGAGCAGTACTTC	NA	NA	NA	NA
K229_R3	2	0.0102041	TGTGCTGCGGCATTGAATTATGGAGGAAGCCAAGGAAATCTCATCTTT	CAAALNYGGSQGNLIF	TRAV21	NA	TRAJ42	7	NA	NA	13	5	NA	NA	TGTGCTGCGGCATTGAATTATGGAGGAAGCCAAGGAAATCTCATCTTT	NA	NA	NA	NA
K229_R3	2	0.0102041	TGTGCTTTCATGAAGAAGGGCGAATATGGAAACAAGCTGGTCTTT	CAFMKKGEYGNKLVF	TRAV38-1	NA	TRAJ47	15	NA	NA	21	5	NA	NA	TGTGCTTTCATGAAGAAGGGCGAATATGGAAACAAGCTGGTCTTT	NA	NA	NA	NA
K229_R3	2	0.0102041	TGTGCTGTGCTGATTTATGGAGGAAGCCAAGGAAATCTCATCTTT	CAVLIYGGSQGNLIF	TRAV2	NA	TRAJ42	9	NA	NA	10	0	NA	NA	TGTGCTGTGCTGATTTATGGAGGAAGCCAAGGAAATCTCATCTTT	NA	NA	NA	NA
K229_R3	2	0.0102041	TGTGCAATGGAGAGCAGAGGCTCAACCCTGGGGAGGCTATACTTT	CAMESRGSTLGRLYF	TRAV12-3	NA	TRAJ18	9	NA	NA	14	4	NA	NA	TGTGCAATGGAGAGCAGAGGCTCAACCCTGGGGAGGCTATACTTT	NA	NA	NA	NA
K229_R3	2	0.0102041	TGTGCTCTGAGAGCTTACAGCAGTGCTTCCAAGATAATCTTT	CALRAYSSASKIIF	TRAV9-2	NA	TRAJ3	11	NA	NA	15	3	NA	NA	TGTGCTCTGAGAGCTTACAGCAGTGCTTCCAAGATAATCTTT	NA	NA	NA	NA
K229_R3	2	0.0102041	TGTGCTGTGCAGGGGGCAGGAGGAAGCTACATACCTACATTT	CAVQGAGGSYIPTF	TRAV20	NA	TRAJ6	13	NA	NA	16	2	NA	NA	TGTGCTGTGCAGGGGGCAGGAGGAAGCTACATACCTACATTT	NA	NA	NA	NA
K229_R3	2	0.0102041	TGTGCTGTGAGTGTAACGGGAGGAGGAAACAAACTCACCTTT	CAVSVTGGGNKLTF	TRAV8-6	NA	TRAJ10	13	NA	NA	15	1	NA	NA	TGTGCTGTGAGTGTAACGGGAGGAGGAAACAAACTCACCTTT	NA	NA	NA	NA
K229_R3	2	0.0102041	TGTGCCTTTAAGGCTAACTTTGGAAATGAGAAATTAACCTTT	CAFKANFGNEKLTF	TRAV24	NA	TRAJ48	10	NA	NA	13	2	NA	NA	TGTGCCTTTAAGGCTAACTTTGGAAATGAGAAATTAACCTTT	NA	NA	NA	NA
K229_R3	2	0.0102041	TGTGTGGTGAGGGTGAGCACCGGTAACCAGTTCTATTTT	CVVRVSTGNQFYF	TRAV12-1	NA	TRAJ49	10	NA	NA	17	6	NA	NA	TGTGTGGTGAGGGTGAGCACCGGTAACCAGTTCTATTTT	NA	NA	NA	NA
K229_R3	2	0.0102041	TGTGCAATGACAACTGACAGCTGGGGGAAATTGCAGTTT	CAMTTDSWGKLQF	TRAV12-3	NA	TRAJ24	10	NA	NA	6	NA	NA	NA	TGTGCAATGACAACTGACAGCTGGGGGAAATTGCAGTTT	NA	NA	NA	NA
K229_R3	2	0.0102041	TGTGCTGTGCGTGGTAGCAACTATAAACTGACATTT	CAVRGSNYKLTF	TRAV21	NA	TRAJ53	9	NA	NA	12	2	NA	NA	TGTGCTGTGCGTGGTAGCAACTATAAACTGACATTT	NA	NA	NA	NA
K229_R3	2	0.0102041	TGTGCCTTTGATACTGGAGGCTTCAAAACTATCTTT	CAFDTGGFKTIF	TRAV24	NA	TRAJ9	9	NA	NA	10	0	NA	NA	TGTGCCTTTGATACTGGAGGCTTCAAAACTATCTTT	NA	NA	NA	NA
K229_R3	2	0.0102041	TGCATCGTCTCCGGCACTGCCAGTAAACTCACCTTT	CIVSGTASKLTF	TRAV26-1	NA	TRAJ44	9	NA	NA	10	0	NA	NA	TGCATCGTCTCCGGCACTGCCAGTAAACTCACCTTT	NA	NA	NA	NA
K229_R3	2	0.0102041	TGCGCCAGCAGCCACCAGACTAGCGGGGGGACAAGCTCCTACAATGAGCAGTTCTTC	CASSHQTSGGTSSYNEQFF	TRBV4-3	TRBD2	TRBJ2-1	14	NA	2	33	18	NA	NA	TGCGCCAGCAGCCACCAGACTAGCGGGGGGACAAGCTCCTACAATGAGCAGTTCTTC	NA	NA	NA	NA
K229_R3	2	0.0102041	TGTGCCAGTAGTATCGGGACAGTGCCCTCTGGGGCCAACGTCCTGACTTTC	CASSIGTVPSGANVLTF	TRBV19	TRBD1	TRBJ2-6	14	NA	1	26	11	NA	NA	TGTGCCAGTAGTATCGGGACAGTGCCCTCTGGGGCCAACGTCCTGACTTTC	NA	NA	NA	NA
K229_R3	2	0.0102041	TGTGCCAGCGAGGGGACGGCCTCGAACACCGGGGAGCTGTTTTTT	CASEGTASNTGELFF	TRBV28	TRBD2, TRBD1	TRBJ2-2	9	NA	3	22	12	NA	NA	TGTGCCAGCGAGGGGACGGCCTCGAACACCGGGGAGCTGTTTTTT	NA	NA	NA	NA
K229_R3	2	0.0102041	TGTGCCAGCAGTTTATGGGGGGGGAGCTCCTACGAGCAGTACTTC	CASSLWGGSSYEQYF	TRBV28	TRBD1	TRBJ2-7	17	NA	2	22	4	NA	NA	TGTGCCAGCAGTTTATGGGGGGGGAGCTCCTACGAGCAGTACTTC	NA	NA	NA	NA
K229_R3	2	0.0102041	TGTGCCAGCAGCTTTGGCCCTCAGAGCACAGATACGCAGTATTTT	CASSFGPQSTDTQYF	TRBV11-2	TRBD2	TRBJ2-3	14	NA	3	24	9	NA	NA	TGTGCCAGCAGCTTTGGCCCTCAGAGCACAGATACGCAGTATTTT	NA	NA	NA	NA
K229_R3	2	0.0102041	TGTGCCAGCTCACACCCGGACAAGTTCTACGAGCAGTACTTC	CASSHPDKFYEQYF	TRBV18	TRBD1, TRBD2	TRBJ2-7	13	1	4	26	12	NA	NA	TGTGCCAGCTCACACCCGGACAAGTTCTACGAGCAGTACTTC	NA	NA	NA	NA
K229_R3	2	0.0102041	TGTGCCAGCAGTTATAGTCGGGGGCGAACTGAAGCTTTCTTT	CASSYSRGRTEAFF	TRBV6-5, TRBV6-6	TRBD1	TRBJ1-1	14	NA	2	27	12	NA	NA	TGTGCCAGCAGTTATAGTCGGGGGCGAACTGAAGCTTTCTTT	NA	NA	NA	NA
K229_R3	2	0.0102041	TGTGCCAGCAGCTTAGAGGGCCAGAGCTACGAGCAGTACTTC	CASSLEGQSYEQYF	TRBV7-8, TRBV7-2	TRBD2	TRBJ2-7	16	NA	3	26	9	NA	NA	TGTGCCAGCAGCTTAGAGGGCCAGAGCTACGAGCAGTACTTC	NA	NA	NA	NA
K229_R3	2	0.0102041	TGCAGTGCTAATAAGGAAGGTGGGCACAATGAGCAGTTCTTC	CSANKEGGHNEQFF	TRBV20-1	NA	TRBJ2-1	10	NA	NA	25	14	NA	NA	TGCAGTGCTAATAAGGAAGGTGGGCACAATGAGCAGTTCTTC	NA	NA	NA	NA
K229_R3	2	0.0102041	TGTGCCAGCTCACCCGACGGGACTTATGGCTACACCTTC	CASSPDGTYGYTF	TRBV18	TRBD2, TRBD1	TRBJ1-2	14	NA	2	24	9	NA	NA	TGTGCCAGCTCACCCGACGGGACTTATGGCTACACCTTC	NA	NA	NA	NA
K229_R3	2	0.0102041	TGTGCCAGCAGTTTAAACAAACCAGAGACCCAGTACTTC	CASSLNKPETQYF	TRBV28	NA	TRBJ2-5	15	NA	NA	23	7	NA	NA	TGTGCCAGCAGTTTAAACAAACCAGAGACCCAGTACTTC	NA	NA	NA	NA
K229_R3	2	0.0102041	TGCAGCGTTGAAGATGCAGGGAACACTGAAGCTTTCTTT	CSVEDAGNTEAFF	TRBV29-1	NA	TRBJ1-1	15	NA	NA	20	4	NA	NA	TGCAGCGTTGAAGATGCAGGGAACACTGAAGCTTTCTTT	NA	NA	NA	NA
K229_R3	2	0.0102041	TGCAGCGGCTTACAGGGGAACACCGGGGAGCTGTTTTTT	CSGLQGNTGELFF	TRBV29-1	TRBD1	TRBJ2-2	7	NA	2	17	9	NA	NA	TGCAGCGGCTTACAGGGGAACACCGGGGAGCTGTTTTTT	NA	NA	NA	NA
K229_R3	2	0.0102041	TGTGCCAGCAGTATACTCTACGAGCAGTACTTC	CASSILYEQYF	TRBV27	NA	TRBJ2-7	12	NA	NA	17	4	NA	NA	TGTGCCAGCAGTATACTCTACGAGCAGTACTTC	NA	NA	NA	NA
K229_R3	2	0.0102041	TGTGCCAGCAGCCCACTCAATGAGCAGTTCTTC	CASSPLNEQFF	TRBV28	NA	TRBJ2-1	11	NA	NA	17	5	NA	NA	TGTGCCAGCAGCCCACTCAATGAGCAGTTCTTC	NA	NA	NA	NA
K229_R3	1	0.00510204	TGTGCTGTGAGCGCGGATAATTATGGAGGAAGCCAAGGAAATCTCATCTTT	CAVSADNYGGSQGNLIF	TRAV3	NA	TRAJ42	11	NA	NA	18	6	NA	NA	TGTGCTGTGAGCGCGGATAATTATGGAGGAAGCCAAGGAAATCTCATCTTT	NA	NA	NA	NA
K229_R3	1	0.00510204	TGTGCAATGAGAGAGGGCCCGGCAGGAGGAGGTGCTGACGGACTCACCTTT	CAMREGPAGGGADGLTF	TRAV14DV4	NA	TRAJ45	20	NA	NA	22	1	NA	NA	TGTGCAATGAGAGAGGGCCCGGCAGGAGGAGGTGCTGACGGACTCACCTTT	NA	NA	NA	NA
K229_R3	1	0.00510204	TGTGCTGTGGGTCCCTTTAATACCGGCACTGCCAGTAAACTCACCTTT	CAVGPFNTGTASKLTF	TRAV8-3, TRAV8-5	NA	TRAJ44	12	NA	NA	18	5	NA	NA	TGTGCTGTGGGTCCCTTTAATACCGGCACTGCCAGTAAACTCACCTTT	NA	NA	NA	NA
K229_R3	1	0.00510204	TGTGCTGTGAGTGATCCTGGCTCTAGCAACACAGGCAAACTAATCTTT	CAVSDPGSSNTGKLIF	TRAV8-4, TRAV8-6	NA	TRAJ37	16	NA	NA	17	0	NA	NA	TGTGCTGTGAGTGATCCTGGCTCTAGCAACACAGGCAAACTAATCTTT	NA	NA	NA	NA
K229_R3	1	0.00510204	TGTGTGGTGAACGCCGTGAACCCAGGAACCTACAAATACATCTTT	CVVNAVNPGTYKYIF	TRAV12-1	NA	TRAJ40	12	NA	NA	22	9	NA	NA	TGTGTGGTGAACGCCGTGAACCCAGGAACCTACAAATACATCTTT	NA	NA	NA	NA
K229_R3	1	0.00510204	TGTGCTCTGAGAGATTCAGGAGGAGGTGCTGACGGACTCACCTTT	CALRDSGGGADGLTF	TRAV9-2	NA	TRAJ45	15	NA	NA	13	NA	NA	NA	TGTGCTCTGAGAGATTCAGGAGGAGGTGCTGACGGACTCACCTTT	NA	NA	NA	NA
K229_R3	1	0.00510204	TGTGCTGTGAGGGGGGCCACTAGCAACACAGGCAAACTAATCTTT	CAVRGATSNTGKLIF	TRAV8-4, TRAV8-2	NA	TRAJ37	11	NA	NA	22	10	NA	NA	TGTGCTGTGAGGGGGGCCACTAGCAACACAGGCAAACTAATCTTT	NA	NA	NA	NA
K229_R3	1	0.00510204	TGTGCTGGGCCGTATTCAGGAGGAGGTGCTGACGGACTCACCTTT	CAGPYSGGGADGLTF	TRAV22	NA	TRAJ45	7	NA	NA	11	3	NA	NA	TGTGCTGGGCCGTATTCAGGAGGAGGTGCTGACGGACTCACCTTT	NA	NA	NA	NA
K229_R3	1	0.00510204	TGTGCCTTTGGGGTGATCAAAGCTGCAGGCAACAAGCTAACTTTT	CAFGVIKAAGNKLTF	TRAV24	NA	TRAJ17	9	NA	NA	13	3	NA	NA	TGTGCCTTTGGGGTGATCAAAGCTGCAGGCAACAAGCTAACTTTT	NA	NA	NA	NA
K229_R3	1	0.00510204	TGTGTTGTGAGTTTCACGGGAGGAGGAAACAAACTCACCTTT	CVVSFTGGGNKLTF	TRAV8-2, TRAV8-4	NA	TRAJ10	12	NA	NA	13	0	NA	NA	TGTGTTGTGAGTTTCACGGGAGGAGGAAACAAACTCACCTTT	NA	NA	NA	NA
K229_R3	1	0.00510204	TGTGTGGTGTCCCCCGATGGGGGCTTTCAGAAACTTGTATTT	CVVSPDGGFQKLVF	TRAV12-1	NA	TRAJ8	9	NA	NA	21	11	NA	NA	TGTGTGGTGTCCCCCGATGGGGGCTTTCAGAAACTTGTATTT	NA	NA	NA	NA
K229_R3	1	0.00510204	TGTGCTCTTATGAATAATAATGCAGGCAACATGCTCACCTTT	CALMNNNAGNMLTF	TRAV6	NA	TRAJ39	8	NA	NA	9	0	NA	NA	TGTGCTCTTATGAATAATAATGCAGGCAACATGCTCACCTTT	NA	NA	NA	NA
K229_R3	1	0.00510204	TGTGCTCCTGCTGGTGGTACTAGCTATGGAAAGCTGACATTT	CAPAGGTSYGKLTF	TRAV17	NA	TRAJ52	6	NA	NA	8	1	NA	NA	TGTGCTCCTGCTGGTGGTACTAGCTATGGAAAGCTGACATTT	NA	NA	NA	NA
K229_R3	1	0.00510204	TGTGCTGTGCATCTCTCTGGTGGCTACAATAAGCTGATTTTT	CAVHLSGGYNKLIF	TRAV20	NA	TRAJ4	11	NA	NA	15	3	NA	NA	TGTGCTGTGCATCTCTCTGGTGGCTACAATAAGCTGATTTTT	NA	NA	NA	NA
K229_R3	1	0.00510204	TGTGCTGTGGGAATCACGGGAGGAGGAAACAAACTCACCTTT	CAVGITGGGNKLTF	TRAV8-6	NA	TRAJ10	9	NA	NA	13	3	NA	NA	TGTGCTGTGGGAATCACGGGAGGAGGAAACAAACTCACCTTT	NA	NA	NA	NA
K229_R3	1	0.00510204	TGTGCTGTGAGTGTAACGGGAGGAGAAAACAAACTCACCTTT	CAVSVTGGENKLTF	TRAV8-6	NA	TRAJ10	13	NA	NA	15	1	NA	NA	TGTGCTGTGAGTGTAACGGGAGGAGAAAACAAACTCACCTTT	NA	NA	NA	NA
K229_R3	1	0.00510204	TGTGCCGTGAGAAAGGACACGGGCAGGAGAGCACTTACTTTT	CAVRKDTGRRALTF	TRAV8-1	NA	TRAJ5	10	NA	NA	14	3	NA	NA	TGTGCCGTGAGAAAGGACACGGGCAGGAGAGCACTTACTTTT	NA	NA	NA	NA
K229_R3	1	0.00510204	TGTGCAGCAAGGCCTTCTGGGGGTTACCAGAAAGTTACCTTT	CAARPSGGYQKVTF	TRAV29DV5	NA	TRAJ13	11	NA	NA	14	2	NA	NA	TGTGCAGCAAGGCCTTCTGGGGGTTACCAGAAAGTTACCTTT	NA	NA	NA	NA
K229_R3	1	0.00510204	TGTGCAATGAGAGAGAGAAACACCGGTAACCAGTTCTATTTT	CAMRERNTGNQFYF	TRAV14DV4	NA	TRAJ49	15	NA	NA	18	2	NA	NA	TGTGCAATGAGAGAGAGAAACACCGGTAACCAGTTCTATTTT	NA	NA	NA	NA
K229_R3	1	0.00510204	TGTGCTCTGAGTGTTTCCAGAGATGACAAGATCATCTTT	CALSVSRDDKIIF	TRAV19	NA	TRAJ30	13	NA	NA	17	3	NA	NA	TGTGCTCTGAGTGTTTCCAGAGATGACAAGATCATCTTT	NA	NA	NA	NA
K229_R3	1	0.00510204	TGTGCTCTGAGTGAAACAGGAAACACACCTCTTGTCTTT	CALSETGNTPLVF	TRAV19	NA	TRAJ29	14	NA	NA	16	1	NA	NA	TGTGCTCTGAGTGAAACAGGAAACACACCTCTTGTCTTT	NA	NA	NA	NA
K229_R3	1	0.00510204	TGTGCTGTGCTGCCCGGAGGAAGCTACATACCTACATTT	CAVLPGGSYIPTF	TRAV20	NA	TRAJ6	10	NA	NA	15	4	NA	NA	TGTGCTGTGCTGCCCGGAGGAAGCTACATACCTACATTT	NA	NA	NA	NA
K229_R3	1	0.00510204	TGTGCTGTGGAGGACCAGGCAGGAACTGCTCTGATCTTT	CAVEDQAGTALIF	TRAV2	NA	TRAJ15	14	NA	NA	13	NA	NA	NA	TGTGCTGTGGAGGACCAGGCAGGAACTGCTCTGATCTTT	NA	NA	NA	NA
K229_R3	1	0.00510204	TGTGCTGTGAGTTTTTCAGGATACAGCACCCTCACCTTT	CAVSFSGYSTLTF	TRAV8-4, TRAV8-2	NA	TRAJ11	12	NA	NA	14	1	NA	NA	TGTGCTGTGAGTTTTTCAGGATACAGCACCCTCACCTTT	NA	NA	NA	NA
K229_R3	1	0.00510204	TGTGCTGGTCCCATGGATAGCAACTATCAGTTAATCTGG	CAGPMDSNYQLIW	TRAV35	NA	TRAJ33	8	NA	NA	10	1	NA	NA	TGTGCTGGTCCCATGGATAGCAACTATCAGTTAATCTGG	NA	NA	NA	NA
K229_R3	1	0.00510204	TGTGCCGTCCCTAACTTTGGAAATGAGAAATTAACCTTT	CAVPNFGNEKLTF	TRAV8-1	NA	TRAJ48	8	NA	NA	10	1	NA	NA	TGTGCCGTCCCTAACTTTGGAAATGAGAAATTAACCTTT	NA	NA	NA	NA
K229_R3	1	0.00510204	TGTGCAGGTCCTTACACCAATGCAGGCAAATCAACCTTT	CAGPYTNAGKSTF	TRAV27	NA	TRAJ27	8	NA	NA	13	4	NA	NA	TGTGCAGGTCCTTACACCAATGCAGGCAAATCAACCTTT	NA	NA	NA	NA
K229_R3	1	0.00510204	TGTGCAGGAGGCCGCGGAAGCCAAGGAAATCTCATCTTT	CAGGRGSQGNLIF	TRAV27	NA	TRAJ42	10	NA	NA	15	4	NA	NA	TGTGCAGGAGGCCGCGGAAGCCAAGGAAATCTCATCTTT	NA	NA	NA	NA
K229_R3	1	0.00510204	TCTCCTTCCACGGGAGGAGGAAACAAACTCACCTTT	SPSTGGGNKLTF	TRAV12-1	NA	TRAJ10	1	NA	NA	8	6	NA	NA	TCTCCTTCCACGGGAGGAGGAAACAAACTCACCTTT	NA	NA	NA	NA
K229_R3	1	0.00510204	TGTGCTGTGATGGATAGCAGCTATAAATTGATCTTC	CAVMDSSYKLIF	TRAV21	NA	TRAJ12	10	NA	NA	8	NA	NA	NA	TGTGCTGTGATGGATAGCAGCTATAAATTGATCTTC	NA	NA	NA	NA
K229_R3	1	0.00510204	TGTGCCGTGATTGGAAGCCAAGGAAATCTCATCTTT	CAVIGSQGNLIF	TRAV12-2	NA	TRAJ42	10	NA	NA	12	1	NA	NA	TGTGCCGTGATTGGAAGCCAAGGAAATCTCATCTTT	NA	NA	NA	NA
K229_R3	1	0.00510204	TGTGCACCCACGAATAACAATGCCAGACTCATGTTT	CAPTNNNARLMF	TRAV13-1	NA	TRAJ31	6	NA	NA	11	4	NA	NA	TGTGCACCCACGAATAACAATGCCAGACTCATGTTT	NA	NA	NA	NA
K229_R3	1	0.00510204	TGTGCAGAGAGACGCAGAGATGACAAGATCATCTTT	CAERRRDDKIIF	TRAV5	NA	TRAJ30	11	NA	NA	14	2	NA	NA	TGTGCAGAGAGACGCAGAGATGACAAGATCATCTTT	NA	NA	NA	NA
K229_R3	1	0.00510204	TGTGCCGTGAACCCCGGTAACCAGTTCTATTTT	CAVNPGNQFYF	TRAV12-2	NA	TRAJ49	12	NA	NA	8	NA	NA	NA	TGTGCCGTGAACCCCGGTAACCAGTTCTATTTT	NA	NA	NA	NA
K229_R3	1	0.00510204	TGTGTGGGGGATGACAATGACATGCGCTTT	CVGDDNDMRF	TRAV12-1	NA	TRAJ43	7	NA	NA	13	5	NA	NA	TGTGTGGGGGATGACAATGACATGCGCTTT	NA	NA	NA	NA
K229_R3	1	0.00510204	TGTGCAGCAGTCTCGGGGCAACTGACCTTT	CAAVSGQLTF	TRAV23DV6	NA	TRAJ22	9	NA	NA	16	6	NA	NA	TGTGCAGCAGTCTCGGGGCAACTGACCTTT	NA	NA	NA	NA
K229_R3	1	0.00510204	TGTGCCAGCAGCTCGGGACTAGCGGGAGTCACCTCCTACAATGAGCAGTTCTTC	CASSSGLAGVTSYNEQFF	TRBV7-2	TRBD2	TRBJ2-1	13	NA	3	32	18	NA	NA	TGTGCCAGCAGCTCGGGACTAGCGGGAGTCACCTCCTACAATGAGCAGTTCTTC	NA	NA	NA	NA
K229_R3	1	0.00510204	TGCAGTGCTAGTGTCCCGGGACTAGCGGGGTTAAGTCTAGATACGCAGTATTTT	CSASVPGLAGLSLDTQYF	TRBV20-1	TRBD2	TRBJ2-3	11	NA	2	38	26	NA	NA	TGCAGTGCTAGTGTCCCGGGACTAGCGGGGTTAAGTCTAGATACGCAGTATTTT	NA	NA	NA	NA
K229_R3	1	0.00510204	TGTGCCAGCAGTGAAAGGCGGCAGAGCCTGGGGTCCGGGGAGCTGTTTTTT	CASSERRQSLGSGELFF	TRBV2	NA	TRBJ2-2	15	NA	NA	34	18	NA	NA	TGTGCCAGCAGTGAAAGGCGGCAGAGCCTGGGGTCCGGGGAGCTGTTTTTT	NA	NA	NA	NA
K229_R3	1	0.00510204	TGTGCCAGCAGCTTAGGTACCGGGACAGGGGGCACAGATACGCAGTATTTT	CASSLGTGTGGTDTQYF	TRBV7-8, TRBV7-2	TRBD1	TRBJ2-3	16	NA	2	31	14	NA	NA	TGTGCCAGCAGCTTAGGTACCGGGACAGGGGGCACAGATACGCAGTATTTT	NA	NA	NA	NA
K229_R3	1	0.00510204	TGTGCCAGCAGTTTTCCAACAAATGCGAAGAACACTGAAGCTTTCTTT	CASSFPTNAKNTEAFF	TRBV28	NA	TRBJ1-1	14	NA	NA	29	14	NA	NA	TGTGCCAGCAGTTTTCCAACAAATGCGAAGAACACTGAAGCTTTCTTT	NA	NA	NA	NA
K229_R3	1	0.00510204	TGTGCCAGCAGTCCCCTGGGTTCGGGTACGGACAATGAGCAGTTCTTC	CASSPLGSGTDNEQFF	TRBV6-2, TRBV6-3, TRBV6-4, TRBV6-5, TRBV6-6	TRBD1	TRBJ2-1	12	8	NA	31	18	NA	NA	TGTGCCAGCAGTCCCCTGGGTTCGGGTACGGACAATGAGCAGTTCTTC	NA	NA	NA	NA
K229_R3	1	0.00510204	TGTGCCAGCTCACCAAGTCTAGCGGAATACAATGAGCAGTTCTTC	CASSPSLAEYNEQFF	TRBV18	TRBD2	TRBJ2-1	15	NA	2	27	11	NA	NA	TGTGCCAGCTCACCAAGTCTAGCGGAATACAATGAGCAGTTCTTC	NA	NA	NA	NA
K229_R3	1	0.00510204	TGTGCCAGCACCGACAGGGAGGGTTTCTCCTACGAGCAGTACTTC	CASTDREGFSYEQYF	TRBV6-2, TRBV6-3, TRBV6-4, TRBV6-5, TRBV6-6	TRBD1, TRBD2	TRBJ2-7	10	NA	2	26	15	NA	NA	TGTGCCAGCACCGACAGGGAGGGTTTCTCCTACGAGCAGTACTTC	NA	NA	NA	NA
K229_R3	1	0.00510204	TGTGCCAGCAGTTACTCGGCTGGGATTAACACTGAAGCTTTCTTT	CASSYSAGINTEAFF	TRBV6-2, TRBV6-3	NA	TRBJ1-1	18	NA	NA	27	8	NA	NA	TGTGCCAGCAGTTACTCGGCTGGGATTAACACTGAAGCTTTCTTT	NA	NA	NA	NA
K229_R3	1	0.00510204	TGTGCCAGCAGCTTAGGGCCACAGGGTACAGATACGCAGTATTTT	CASSLGPQGTDTQYF	TRBV11-2, TRBV11-3, TRBV11-1	TRBD1	TRBJ2-3	16	NA	2	27	10	NA	NA	TGTGCCAGCAGCTTAGGGCCACAGGGTACAGATACGCAGTATTTT	NA	NA	NA	NA
K229_R3	1	0.00510204	TGCAGTGCTAGAAGAGGGGGACCCATGAACACTGAAGCTTTCTTT	CSARRGGPMNTEAFF	TRBV20-1	TRBD1	TRBJ1-1	12	NA	2	23	10	NA	NA	TGCAGTGCTAGAAGAGGGGGACCCATGAACACTGAAGCTTTCTTT	NA	NA	NA	NA
K229_R3	1	0.00510204	TGTGCCACCACCGGGACAGGGGAATACAATGAGCAGTTCTTC	CATTGTGEYNEQFF	TRBV19	TRBD1	TRBJ2-1	7	NA	2	24	16	NA	NA	TGTGCCACCACCGGGACAGGGGAATACAATGAGCAGTTCTTC	NA	NA	NA	NA
K229_R3	1	0.00510204	TGTGCCAGCCTCCTGACAGGGGGCTCTGGTGGCTACACCTTC	CASLLTGGSGGYTF	TRBV27	TRBD1	TRBJ1-2	9	NA	2	29	19	NA	NA	TGTGCCAGCCTCCTGACAGGGGGCTCTGGTGGCTACACCTTC	NA	NA	NA	NA
K229_R3	1	0.00510204	TGTGCCAGCAGTTCTCCGGGACAGGGCTACGAGCAGTACTTC	CASSSPGQGYEQYF	TRBV27	TRBD1	TRBJ2-7	13	NA	2	26	12	NA	NA	TGTGCCAGCAGTTCTCCGGGACAGGGCTACGAGCAGTACTTC	NA	NA	NA	NA
K229_R3	1	0.00510204	TGTGCCAGCAGTGACAGCGTGGGCAATCAGCCCCAGCATTTT	CASSDSVGNQPQHF	TRBV28	TRBD1	TRBJ1-5	12	NA	1	22	9	NA	NA	TGTGCCAGCAGTGACAGCGTGGGCAATCAGCCCCAGCATTTT	NA	NA	NA	NA
K229_R3	1	0.00510204	TGTGCCAGCAGCCGACAGGGGGCTATGTACGAGCAGTACTTC	CASSRQGAMYEQYF	TRBV27, TRBV13	TRBD1	TRBJ2-7	11	NA	2	27	15	NA	NA	TGTGCCAGCAGCCGACAGGGGGCTATGTACGAGCAGTACTTC	NA	NA	NA	NA
K229_R3	1	0.00510204	TGTGCCAGCAGCGAGGGACTTATAGTGGCACCCCTCCACTTT	CASSEGLIVAPLHF	TRBV9	TRBD2	TRBJ1-6	13	NA	2	28	14	NA	NA	TGTGCCAGCAGCGAGGGACTTATAGTGGCACCCCTCCACTTT	NA	NA	NA	NA
K229_R3	1	0.00510204	TGTGCCAGCAGCACAGGGACAGGGAATTCACCCCTCCACTTT	CASSTGTGNSPLHF	TRBV5-4, TRBV5-8	TRBD1	TRBJ1-6	12	NA	2	24	11	NA	NA	TGTGCCAGCAGCACAGGGACAGGGAATTCACCCCTCCACTTT	NA	NA	NA	NA
K229_R3	1	0.00510204	TGTGCCAGCAGGGCCGGGACTAGCACAGATACGCAGTATTTT	CASRAGTSTDTQYF	TRBV2	TRBD1, TRBD2	TRBJ2-3	11	NA	1	19	7	NA	NA	TGTGCCAGCAGGGCCGGGACTAGCACAGATACGCAGTATTTT	NA	NA	NA	NA
K229_R3	1	0.00510204	TGCAGCGTTGTAGGTAGTAGCGGAGGGGAGACCCAGTACTTC	CSVVGSSGGETQYF	TRBV29-1	TRBD2	TRBJ2-5	10	NA	2	27	16	NA	NA	TGCAGCGTTGTAGGTAGTAGCGGAGGGGAGACCCAGTACTTC	NA	NA	NA	NA
K229_R3	1	0.00510204	TGTGCCACACAGTACAGGGGCAATCAGCCCCAGCATTTT	CATQYRGNQPQHF	TRBV28	TRBD1	TRBJ1-5	7	NA	2	19	11	NA	NA	TGTGCCACACAGTACAGGGGCAATCAGCCCCAGCATTTT	NA	NA	NA	NA
K229_R3	1	0.00510204	TGTGCCAGTAGTATCCGGAGCGCAGATACGCAGTATTTT	CASSIRSADTQYF	TRBV19	NA	TRBJ2-3	14	NA	NA	18	3	NA	NA	TGTGCCAGTAGTATCCGGAGCGCAGATACGCAGTATTTT	NA	NA	NA	NA
K229_R3	1	0.00510204	TGTGCCAGTAGTATGGCCAGAAATCAGCCCCAGCATTTT	CASSMARNQPQHF	TRBV19	NA	TRBJ1-5	14	NA	NA	21	6	NA	NA	TGTGCCAGTAGTATGGCCAGAAATCAGCCCCAGCATTTT	NA	NA	NA	NA
K229_R3	1	0.00510204	TGTGCCAGTAGCGTATATAGCAATCAGCCCCAGCAGATC	CASSVYSNQPQQI	TRBV19	NA	TRBJ1-5	11	NA	NA	15	3	NA	NA	TGTGCCAGTAGCGTATATAGCAATCAGCCCCAGCAGATC	NA	NA	NA	NA
K229_R3	1	0.00510204	TGTGCCAGCAGTTTAGCGGGAGGGCCCTCTGGGTATTTT	CASSLAGGPSGYF	TRBV28	TRBD2	TRBJ2-3	15	NA	3	32	16	NA	NA	TGTGCCAGCAGTTTAGCGGGAGGGCCCTCTGGGTATTTT	NA	NA	NA	NA
K229_R3	1	0.00510204	TGTGCCAGCAGCTTAGTTACCCCAGATACGCAGTATTTT	CASSLVTPDTQYF	TRBV7-8	NA	TRBJ2-3	16	NA	NA	22	5	NA	NA	TGTGCCAGCAGCTTAGTTACCCCAGATACGCAGTATTTT	NA	NA	NA	NA
K229_R3	1	0.00510204	TGTGCCAGCAGCTCCAGGGGGGGGGAAAAACTGTTTTTT	CASSSRGGEKLFF	TRBV7-9	TRBD1	TRBJ1-4	13	NA	2	24	10	NA	NA	TGTGCCAGCAGCTCCAGGGGGGGGGAAAAACTGTTTTTT	NA	NA	NA	NA
K229_R3	1	0.00510204	TGTGCCAGCAGCCGGACAGGAGATTCACCCCTCCACTTT	CASSRTGDSPLHF	TRBV4-2, TRBV4-3	TRBD1	TRBJ1-6	13	NA	2	22	8	NA	NA	TGTGCCAGCAGCCGGACAGGAGATTCACCCCTCCACTTT	NA	NA	NA	NA
K229_R3	1	0.00510204	TGCGCCAGCAGCCAGGGACAGTACAATGAGCAGTTCTTC	CASSQGQYNEQFF	TRBV4-1	TRBD1	TRBJ2-1	14	NA	1	21	6	NA	NA	TGCGCCAGCAGCCAGGGACAGTACAATGAGCAGTTCTTC	NA	NA	NA	NA
K229_R3	1	0.00510204	TGTGCCATCGGGGCGGGAGCCTACGAGCAGTACTTC	CAIGAGAYEQYF	TRBV10-3, TRBV6-1, TRBV6-5, TRBV6-6	TRBD2, TRBD1	TRBJ2-7	9	NA	3	19	9	NA	NA	TGTGCCATCGGGGCGGGAGCCTACGAGCAGTACTTC	NA	NA	NA	NA
K229_R3	1	0.00510204	TGTGCCAGCAGCTTAACTGGAAACACCATATATTTT	CASSLTGNTIYF	TRBV7-2, TRBV7-8	NA	TRBJ1-3	15	NA	NA	16	0	NA	NA	TGTGCCAGCAGCTTAACTGGAAACACCATATATTTT	NA	NA	NA	NA
K229_R3	1	0.00510204	TGCAGTGCGGTACAGGGGAACACTGAAGCTTTCTTT	CSAVQGNTEAFF	TRBV20-1	TRBD1	TRBJ1-1	8	NA	2	17	8	NA	NA	TGCAGTGCGGTACAGGGGAACACTGAAGCTTTCTTT	NA	NA	NA	NA
K229_R3	1	0.00510204	TGCAGCGGTCTCAGGGAAAACACTGAAGCTTTCTTT	CSGLRENTEAFF	TRBV29-1	TRBD1	TRBJ1-1	7	NA	2	18	10	NA	NA	TGCAGCGGTCTCAGGGAAAACACTGAAGCTTTCTTT	NA	NA	NA	NA
K229_R3	1	0.00510204	TGCAGCGTTGATTCTGGGGGCTACACCTTC	CSVDSGGYTF	TRBV29-1	NA	TRBJ1-2	11	NA	NA	18	6	NA	NA	TGCAGCGTTGATTCTGGGGGCTACACCTTC	NA	NA	NA	NA
K234_R2	10	0.0381679	TGTGCCAGCAGCATAGGGACTAGCGGTGGGGCCTACGAGCAGTACTTC	CASSIGTSGGAYEQYF	TRBV7-8	TRBD2	TRBJ2-7	16	NA	2	31	14	NA	NA	TGTGCCAGCAGCATAGGGACTAGCGGTGGGGCCTACGAGCAGTACTTC	NA	NA	NA	NA
K234_R2	9	0.0343511	TGTGCTTATAGGAGCCAGGGCGGATCTGAAAAGCTGGTCTTT	CAYRSQGGSEKLVF	TRAV38-2DV8	NA	TRAJ57	15	NA	NA	15	NA	NA	NA	TGTGCTTATAGGAGCCAGGGCGGATCTGAAAAGCTGGTCTTT	NA	NA	NA	NA
K234_R2	7	0.0267176	TGTGCTCTCATATCAGGAGGAAGCTACATACCTACATTT	CALISGGSYIPTF	TRAV16	NA	TRAJ6	8	NA	NA	11	2	NA	NA	TGTGCTCTCATATCAGGAGGAAGCTACATACCTACATTT	NA	NA	NA	NA
K234_R2	7	0.0267176	TGTGCTCTGAGTGATTCCAGACTCATGTTT	CALSDSRLMF	TRAV9-2	NA	TRAJ31	15	NA	NA	16	0	NA	NA	TGTGCTCTGAGTGATTCCAGACTCATGTTT	NA	NA	NA	NA
K234_R2	7	0.0267176	TGTGCCAGCAGCTACCTACTCCTGACTAGCGGATTAGAGACCCAGTACTTC	CASSYLLLTSGLETQYF	TRBV3-1	TRBD2	TRBJ2-5	12	NA	2	35	22	NA	NA	TGTGCCAGCAGCTACCTACTCCTGACTAGCGGATTAGAGACCCAGTACTTC	NA	NA	NA	NA
K234_R2	6	0.0229008	TGCGCCAGCAGCCTGGGGACAGGGCGACTAGGAAAAGATACGCAGTATTTT	CASSLGTGRLGKDTQYF	TRBV5-1	TRBD1	TRBJ2-3	16	NA	2	35	18	NA	NA	TGCGCCAGCAGCCTGGGGACAGGGCGACTAGGAAAAGATACGCAGTATTTT	NA	NA	NA	NA
K234_R2	5	0.019084	TGTGCCAGCAGCGCCTTCCTGACGGCCGAAGCTTTCTTT	CASSAFLTAEAFF	TRBV9	NA	TRBJ1-1	13	NA	NA	27	13	NA	NA	TGTGCCAGCAGCGCCTTCCTGACGGCCGAAGCTTTCTTT	NA	NA	NA	NA
K234_R2	4	0.0152672	TGTGCTGTGGGACAAGACGACTACAAGCTCAGCTTT	CAVGQDDYKLSF	TRAV22	NA	TRAJ20	10	NA	NA	16	5	NA	NA	TGTGCTGTGGGACAAGACGACTACAAGCTCAGCTTT	NA	NA	NA	NA
K234_R2	4	0.0152672	TGTGCCGTGGCCCGCAATAACAATGACATGCGCTTT	CAVARNNNDMRF	TRAV39	NA	TRAJ43	10	NA	NA	14	3	NA	NA	TGTGCCGTGGCCCGCAATAACAATGACATGCGCTTT	NA	NA	NA	NA
K234_R2	4	0.0152672	TGTGCCAGTAGTAGTCTACAGGGCATGAACACTGAAGCTTTCTTT	CASSSLQGMNTEAFF	TRBV19	TRBD1	TRBJ1-1	13	NA	2	23	9	NA	NA	TGTGCCAGTAGTAGTCTACAGGGCATGAACACTGAAGCTTTCTTT	NA	NA	NA	NA
K234_R2	3	0.0114504	TGTGTGGTGTCCTTCGACAGAGGCTCAACCCTGGGGAGGCTATACTTT	CVVSFDRGSTLGRLYF	TRAV12-1	NA	TRAJ18	9	NA	NA	14	4	NA	NA	TGTGTGGTGTCCTTCGACAGAGGCTCAACCCTGGGGAGGCTATACTTT	NA	NA	NA	NA
K234_R2	3	0.0114504	TGTGCTACGGACCCCTCTAACCAGGCAGGAACTGCTCTGATCTTT	CATDPSNQAGTALIF	TRAV17	NA	TRAJ15	12	NA	NA	18	5	NA	NA	TGTGCTACGGACCCCTCTAACCAGGCAGGAACTGCTCTGATCTTT	NA	NA	NA	NA
K234_R2	3	0.0114504	TGTGCCGTGGAGGGAAGGAAAACTGGAGGCTTCAAAACTATCTTT	CAVEGRKTGGFKTIF	TRAV12-2	NA	TRAJ9	9	NA	NA	16	6	NA	NA	TGTGCCGTGGAGGGAAGGAAAACTGGAGGCTTCAAAACTATCTTT	NA	NA	NA	NA
K234_R2	3	0.0114504	TGTGCTGTTATGAAAAGCAGCGGAGACAAGCTGACTTTT	CAVMKSSGDKLTF	TRAV8-3	NA	TRAJ46	8	NA	NA	11	2	NA	NA	TGTGCTGTTATGAAAAGCAGCGGAGACAAGCTGACTTTT	NA	NA	NA	NA
K234_R2	3	0.0114504	TGTGCAGCAAATGGGGGTTCCGGGTATGCACTCAACTTC	CAANGGSGYALNF	TRAV13-1	NA	TRAJ41	10	NA	NA	17	6	NA	NA	TGTGCAGCAAATGGGGGTTCCGGGTATGCACTCAACTTC	NA	NA	NA	NA
K234_R2	3	0.0114504	TGTGCAGGGATTGGAGGAAGCCAAGGAAATCTCATCTTT	CAGIGGSQGNLIF	TRAV13-1	NA	TRAJ42	7	NA	NA	11	3	NA	NA	TGTGCAGGGATTGGAGGAAGCCAAGGAAATCTCATCTTT	NA	NA	NA	NA
K234_R2	3	0.0114504	TGTGCGGGCCGATTTGGAAATGAGAAATTAACCTTT	CAGRFGNEKLTF	TRAV13-1	NA	TRAJ48	5	NA	NA	12	6	NA	NA	TGTGCGGGCCGATTTGGAAATGAGAAATTAACCTTT	NA	NA	NA	NA
K234_R2	3	0.0114504	TGTGCCAGCAGCTTAGGAGTTGGTGGTGAGCAGTTCTTC	CASSLGVGGEQFF	TRBV5-6	NA	TRBJ2-1	14	NA	NA	26	11	NA	NA	TGTGCCAGCAGCTTAGGAGTTGGTGGTGAGCAGTTCTTC	NA	NA	NA	NA
K234_R2	2	0.00763359	TGTGCAATGAGAGAGGCCCTTTCTGGTGGCTACAATAAGCTGATTTTT	CAMREALSGGYNKLIF	TRAV14DV4	NA	TRAJ4	24	NA	NA	19	NA	NA	NA	TGTGCAATGAGAGAGGCCCTTTCTGGTGGCTACAATAAGCTGATTTTT	NA	NA	NA	NA
K234_R2	2	0.00763359	TGTGTGGTGAACTGGTGGGGTTCAGGAAACACACCTCTTGTCTTT	CVVNWWGSGNTPLVF	TRAV12-1	NA	TRAJ29	12	NA	NA	20	7	NA	NA	TGTGTGGTGAACTGGTGGGGTTCAGGAAACACACCTCTTGTCTTT	NA	NA	NA	NA
K234_R2	2	0.00763359	TGTGCTCTGAGTGAGGAGAGGACCTCCTACGACAAGGTGATATTT	CALSEERTSYDKVIF	TRAV19	NA	TRAJ50	16	NA	NA	21	4	NA	NA	TGTGCTCTGAGTGAGGAGAGGACCTCCTACGACAAGGTGATATTT	NA	NA	NA	NA
K234_R2	2	0.00763359	TGTGCTCTGAGCCAAAATACCTCAGGAACCTACAAATACATCTTT	CALSQNTSGTYKYIF	TRAV9-1, TRAV9-2	NA	TRAJ40	11	NA	NA	17	5	NA	NA	TGTGCTCTGAGCCAAAATACCTCAGGAACCTACAAATACATCTTT	NA	NA	NA	NA
K234_R2	2	0.00763359	TGTGCTCTGAGGAGAGGTATGGATAGCAACTATCAGTTAATCTGG	CALRRGMDSNYQLIW	TRAV19	NA	TRAJ33	11	NA	NA	18	6	NA	NA	TGTGCTCTGAGGAGAGGTATGGATAGCAACTATCAGTTAATCTGG	NA	NA	NA	NA
K234_R2	2	0.00763359	TGTGCTGTGAGCCCCGGGGCTGGTGGCTACAATAAGCTGATTTTT	CAVSPGAGGYNKLIF	TRAV3	NA	TRAJ4	11	NA	NA	19	7	NA	NA	TGTGCTGTGAGCCCCGGGGCTGGTGGCTACAATAAGCTGATTTTT	NA	NA	NA	NA
K234_R2	2	0.00763359	TGTGCTGTGAGGCTGGATAATAATGCAGGCAACATGCTCACCTTT	CAVRLDNNAGNMLTF	TRAV21	NA	TRAJ39	13	NA	NA	16	2	NA	NA	TGTGCTGTGAGGCTGGATAATAATGCAGGCAACATGCTCACCTTT	NA	NA	NA	NA
K234_R2	2	0.00763359	TGTGCTGGGCAGGGGAGTGCTGGCAACAACCGTAAGCTGATTTGG	CAGQGSAGNNRKLIW	TRAV35	NA	TRAJ38	12	NA	NA	17	4	NA	NA	TGTGCTGGGCAGGGGAGTGCTGGCAACAACCGTAAGCTGATTTGG	NA	NA	NA	NA
K234_R2	2	0.00763359	TGTGCCGTGAATGAGGAATCAGGAGGAAGCTACATACCTACATTT	CAVNEESGGSYIPTF	TRAV8-1	NA	TRAJ6	13	NA	NA	17	3	NA	NA	TGTGCCGTGAATGAGGAATCAGGAGGAAGCTACATACCTACATTT	NA	NA	NA	NA
K234_R2	2	0.00763359	TGTGCTGTGCAGGTACGAACCAGTGGCTCTAGGTTGACCTTT	CAVQVRTSGSRLTF	TRAV20	NA	TRAJ58	13	NA	NA	17	3	NA	NA	TGTGCTGTGCAGGTACGAACCAGTGGCTCTAGGTTGACCTTT	NA	NA	NA	NA
K234_R2	2	0.00763359	TGTGCTGTGAGAGGAAATACTGGAGGCTTCAAAACTATCTTT	CAVRGNTGGFKTIF	TRAV8-6	NA	TRAJ9	11	NA	NA	12	0	NA	NA	TGTGCTGTGAGAGGAAATACTGGAGGCTTCAAAACTATCTTT	NA	NA	NA	NA
K234_R2	2	0.00763359	TGTGCAGAGAACCTATCTGGTGGCTACAATAAGCTGATTTTT	CAENLSGGYNKLIF	TRAV5	NA	TRAJ4	10	NA	NA	15	4	NA	NA	TGTGCAGAGAACCTATCTGGTGGCTACAATAAGCTGATTTTT	NA	NA	NA	NA
K234_R2	2	0.00763359	TGTGCAATGGGTCCTTCTGGTGGCTACAATAAGCTGATTTTT	CAMGPSGGYNKLIF	TRAV14DV4	NA	TRAJ4	9	NA	NA	14	4	NA	NA	TGTGCAATGGGTCCTTCTGGTGGCTACAATAAGCTGATTTTT	NA	NA	NA	NA
K234_R2	2	0.00763359	TGCATCGTCAGAGTCTGGGAGGGAGGAAAGCTTATCTTC	CIVRVWEGGKLIF	TRAV26-1	NA	TRAJ23	15	NA	NA	19	3	NA	NA	TGCATCGTCAGAGTCTGGGAGGGAGGAAAGCTTATCTTC	NA	NA	NA	NA
K234_R2	2	0.00763359	TGTGCTGTGAGAGACACCGGTAACCAGTTCTATTTT	CAVRDTGNQFYF	TRAV3	NA	TRAJ49	16	NA	NA	13	NA	NA	NA	TGTGCTGTGAGAGACACCGGTAACCAGTTCTATTTT	NA	NA	NA	NA
K234_R2	2	0.00763359	TGTGCCAGCAGCGATGATACACGACTAGCGGGGATCTCCTACGAGCAGTACTTC	CASSDDTRLAGISYEQYF	TRBV7-2	TRBD2	TRBJ2-7	12	NA	2	31	18	NA	NA	TGTGCCAGCAGCGATGATACACGACTAGCGGGGATCTCCTACGAGCAGTACTTC	NA	NA	NA	NA
K234_R2	2	0.00763359	TGTGCCAGCAGCCGGGGGGACAGACAGGGGGCTTTGGATACGCAGTATTTT	CASSRGDRQGALDTQYF	TRBV7-2, TRBV7-8	TRBD1	TRBJ2-3	12	NA	2	36	23	NA	NA	TGTGCCAGCAGCCGGGGGGACAGACAGGGGGCTTTGGATACGCAGTATTTT	NA	NA	NA	NA
K234_R2	2	0.00763359	CGTGCCAGCAGCTTAAGTAGGAGGGGACAGGTGAATTCACCCCTCCACTTT	RASSLSRRGQVNSPLHF	TRBV7-3	TRBD1	TRBJ1-6	16	NA	2	33	16	NA	NA	CGTGCCAGCAGCTTAAGTAGGAGGGGACAGGTGAATTCACCCCTCCACTTT	NA	NA	NA	NA
K234_R2	2	0.00763359	TGTGCCAGCAGCTACATATCCGGGACCGCTGATGAAAAACTGTTTTTT	CASSYISGTADEKLFF	TRBV11-2	TRBD1, TRBD2	TRBJ1-4	13	NA	1	31	17	NA	NA	TGTGCCAGCAGCTACATATCCGGGACCGCTGATGAAAAACTGTTTTTT	NA	NA	NA	NA
K234_R2	2	0.00763359	TGTGCCAGCAGCGAGACAAATTCCCCTTGGAGGGATACGCAGTATTTT	CASSETNSPWRDTQYF	TRBV5-6, TRBV5-5, TRBV5-7	TRBD1, TRBD2	TRBJ2-3	12	7	NA	33	20	NA	NA	TGTGCCAGCAGCGAGACAAATTCCCCTTGGAGGGATACGCAGTATTTT	NA	NA	NA	NA
K234_R2	2	0.00763359	TGTGCCAGCAGACAAGGAGTCGGGATCCGGATCAATCCCCTCCACTTT	CASRQGVGIRINPLHF	TRBV3-1	TRBD1, TRBD2	TRBJ1-6	16	NA	1	36	19	NA	NA	TGTGCCAGCAGACAAGGAGTCGGGATCCGGATCAATCCCCTCCACTTT	NA	NA	NA	NA
K234_R2	2	0.00763359	TGTGCCAGCAGAGACGGACAGGGCGTGAGCACAGATACGCAGTATTTT	CASRDGQGVSTDTQYF	TRBV27	TRBD1	TRBJ2-3	11	NA	2	27	15	NA	NA	TGTGCCAGCAGAGACGGACAGGGCGTGAGCACAGATACGCAGTATTTT	NA	NA	NA	NA
K234_R2	2	0.00763359	TGTGCTAGTGGCCCAACCCGCTTCCGGGACAGTGAGCAGTTCTTC	CASGPTRFRDSEQFF	TRBV12-5	TRBD2	TRBJ2-1	11	1	0	28	16	NA	NA	TGTGCTAGTGGCCCAACCCGCTTCCGGGACAGTGAGCAGTTCTTC	NA	NA	NA	NA
K234_R2	2	0.00763359	TGTGCCAGCAGTTTAGTGGGAGGAATCTTCGGGGAGCTGTTTTTT	CASSLVGGIFGELFF	TRBV27	TRBD2	TRBJ2-2	15	NA	3	29	13	NA	NA	TGTGCCAGCAGTTTAGTGGGAGGAATCTTCGGGGAGCTGTTTTTT	NA	NA	NA	NA
K234_R2	2	0.00763359	TGTGCCAGCAGTGAATCTGAGGGTACGAACTATGGCTACACCTTC	CASSESEGTNYGYTF	TRBV2	TRBD2	TRBJ1-2	15	NA	3	27	11	NA	NA	TGTGCCAGCAGTGAATCTGAGGGTACGAACTATGGCTACACCTTC	NA	NA	NA	NA
K234_R2	2	0.00763359	TGTGCCAGCAGCTTAGGAGGGGGGGACACCGGGGAGCTGTTTTTT	CASSLGGGDTGELFF	TRBV7-2	TRBD1	TRBJ2-2	16	NA	2	25	8	NA	NA	TGTGCCAGCAGCTTAGGAGGGGGGGACACCGGGGAGCTGTTTTTT	NA	NA	NA	NA
K234_R2	2	0.00763359	TGCAGTGCTAACCCACTAGCGGGAGGGGCCAATGAGCAGTTCTTC	CSANPLAGGANEQFF	TRBV20-1	TRBD2	TRBJ2-1	10	NA	3	29	18	NA	NA	TGCAGTGCTAACCCACTAGCGGGAGGGGCCAATGAGCAGTTCTTC	NA	NA	NA	NA
K234_R2	2	0.00763359	TGTGCCAGCAGCTCGCCGGGACTAGCGCATGAGCAGTACTTC	CASSSPGLAHEQYF	TRBV5-5, TRBV5-6	TRBD2	TRBJ2-7	13	NA	2	30	16	NA	NA	TGTGCCAGCAGCTCGCCGGGACTAGCGCATGAGCAGTACTTC	NA	NA	NA	NA
K234_R2	2	0.00763359	TGTGCCAGCAGGGACATTCTTCCACCCTACGAGCAGTACTTC	CASRDILPPYEQYF	TRBV6-1	TRBD1	TRBJ2-7	11	NA	1	25	13	NA	NA	TGTGCCAGCAGGGACATTCTTCCACCCTACGAGCAGTACTTC	NA	NA	NA	NA
K234_R2	2	0.00763359	TGCAGTGCTAGAGATCTGGACAGGACCGGGGAGCTGTTTTTT	CSARDLDRTGELFF	TRBV20-1	TRBD1	TRBJ2-2	17	NA	2	24	6	NA	NA	TGCAGTGCTAGAGATCTGGACAGGACCGGGGAGCTGTTTTTT	NA	NA	NA	NA
K234_R2	2	0.00763359	TGTGCCAGTAGTATCAGGAGCTCCTACGAGCAGTACTTC	CASSIRSSYEQYF	TRBV19	NA	TRBJ2-7	14	NA	NA	15	0	NA	NA	TGTGCCAGTAGTATCAGGAGCTCCTACGAGCAGTACTTC	NA	NA	NA	NA
K234_R2	2	0.00763359	TGTGCCAGCAGTTTAACCCCGAACACTGAAGCTTTCTTT	CASSLTPNTEAFF	TRBV12-3, TRBV12-4	NA	TRBJ1-1	15	NA	NA	20	4	NA	NA	TGTGCCAGCAGTTTAACCCCGAACACTGAAGCTTTCTTT	NA	NA	NA	NA
K234_R2	2	0.00763359	TGTGCCAGCAGTTACTCCGGGGATACGCAGTATTTT	CASSYSGDTQYF	TRBV6-2, TRBV6-3	NA	TRBJ2-3	17	NA	NA	21	3	NA	NA	TGTGCCAGCAGTTACTCCGGGGATACGCAGTATTTT	NA	NA	NA	NA
K234_R2	1	0.00381679	TGTGCTCTTGGGGAGACTCCCCCCGGACCCCTCACTGGGGGATACGCACGTGCCAGACCCCTGATCTTT	CALGETPPGPLTGGYARARPLIF	TRDV1	TRDD3	TRDJ4	14	NA	2	51	36	NA	NA	TGTGCTCTTGGGGAGACTCCCCCCGGACCCCTCACTGGGGGATACGCACGTGCCAGACCCCTGATCTTT	NA	NA	NA	NA
K234_R2	1	0.00381679	TGTGCTCTGAGTGGGGAGAATTATGGAGGAAGCCAAGGAAATCTCATCTTT	CALSGENYGGSQGNLIF	TRAV19, TRAV9-2	NA	TRAJ42	13	NA	NA	17	3	NA	NA	TGTGCTCTGAGTGGGGAGAATTATGGAGGAAGCCAAGGAAATCTCATCTTT	NA	NA	NA	NA
K234_R2	1	0.00381679	TGTGCTGTGAGATGGTTTCTTTCTGGTGGCTACAATAAGCTGATTTTT	CAVRWFLSGGYNKLIF	TRAV3	NA	TRAJ4	12	NA	NA	19	6	NA	NA	TGTGCTGTGAGATGGTTTCTTTCTGGTGGCTACAATAAGCTGATTTTT	NA	NA	NA	NA
K234_R2	1	0.00381679	TGTGCAGCAAGCTCCACCCTTTCTGGTTCTGCAAGGCAACTGACCTTT	CAASSTLSGSARQLTF	TRAV23DV6	NA	TRAJ22	12	NA	NA	20	7	NA	NA	TGTGCAGCAAGCTCCACCCTTTCTGGTTCTGCAAGGCAACTGACCTTT	NA	NA	NA	NA
K234_R2	1	0.00381679	TGTGCAGAAAAGGGGGAAAGTGCTGGCAACAACCGTAAGCTGATTTGG	CAEKGESAGNNRKLIW	TRAV13-2	NA	TRAJ38	8	NA	NA	20	11	NA	NA	TGTGCAGAAAAGGGGGAAAGTGCTGGCAACAACCGTAAGCTGATTTGG	NA	NA	NA	NA
K234_R2	1	0.00381679	TGTGCAATGATAGGAAGATCAGGAGGAGGTGCTGACGGACTCACCTTT	CAMIGRSGGGADGLTF	TRAV12-3	NA	TRAJ45	10	NA	NA	18	7	NA	NA	TGTGCAATGATAGGAAGATCAGGAGGAGGTGCTGACGGACTCACCTTT	NA	NA	NA	NA
K234_R2	1	0.00381679	TGTGCTCTGAGTGATCGGTCTGACAGCTGGGGGAAATTGCAGTTT	CALSDRSDSWGKLQF	TRAV9-1, TRAV9-2	NA	TRAJ24	16	NA	NA	19	2	NA	NA	TGTGCTCTGAGTGATCGGTCTGACAGCTGGGGGAAATTGCAGTTT	NA	NA	NA	NA
K234_R2	1	0.00381679	TGTGCTCTAAAGGGGAATTCTGGGGGTTACCAGAAAGTTACCTTT	CALKGNSGGYQKVTF	TRAV9-2	NA	TRAJ13	8	NA	NA	14	5	NA	NA	TGTGCTCTAAAGGGGAATTCTGGGGGTTACCAGAAAGTTACCTTT	NA	NA	NA	NA
K234_R2	1	0.00381679	TGTGCTCCCAATGGCGGAGGCTCAACCCTGGGGAGGCTATACTTT	CAPNGGGSTLGRLYF	TRAV21	NA	TRAJ18	6	NA	NA	16	9	NA	NA	TGTGCTCCCAATGGCGGAGGCTCAACCCTGGGGAGGCTATACTTT	NA	NA	NA	NA
K234_R2	1	0.00381679	TGTGCTGTGCCGGGTGCCCGGAATAACAATGCCAGACTCATGTTT	CAVPGARNNNARLMF	TRAV20	NA	TRAJ31	10	NA	NA	17	6	NA	NA	TGTGCTGTGCCGGGTGCCCGGAATAACAATGCCAGACTCATGTTT	NA	NA	NA	NA
K234_R2	1	0.00381679	TGTGCTGTGCAGGTCCCTTCTGGTGGCTACAATAAGCTGATTTTT	CAVQVPSGGYNKLIF	TRAV20	NA	TRAJ4	13	NA	NA	17	3	NA	NA	TGTGCTGTGCAGGTCCCTTCTGGTGGCTACAATAAGCTGATTTTT	NA	NA	NA	NA
K234_R2	1	0.00381679	TGTGCTGTGCAGGGTGCCCGGAATAACAATGCCAGACTCATGTTT	CAVQGARNNNARLMF	TRAV20	NA	TRAJ31	13	NA	NA	17	3	NA	NA	TGTGCTGTGCAGGGTGCCCGGAATAACAATGCCAGACTCATGTTT	NA	NA	NA	NA
K234_R2	1	0.00381679	TGTGCTGTGCAGGGTAGTGGAGGTAGCAACTATAAACTGACATTT	CAVQGSGGSNYKLTF	TRAV20	NA	TRAJ53	13	NA	NA	14	0	NA	NA	TGTGCTGTGCAGGGTAGTGGAGGTAGCAACTATAAACTGACATTT	NA	NA	NA	NA
K234_R2	1	0.00381679	TGTGCCTTTATCACACCCGTCGCGATGCCCGATAAACTCATCTTT	CAFITPVAMPDKLIF	TRDV3	NA	TRDJ1	11	NA	NA	28	16	NA	NA	TGTGCCTTTATCACACCCGTCGCGATGCCCGATAAACTCATCTTT	NA	NA	NA	NA
K234_R2	1	0.00381679	TGTGCAGCAAGCCGTCGATCAGGAGGAAGCTACATACCTACATTT	CAASRRSGGSYIPTF	TRAV23DV6	NA	TRAJ6	12	NA	NA	17	4	NA	NA	TGTGCAGCAAGCCGTCGATCAGGAGGAAGCTACATACCTACATTT	NA	NA	NA	NA
K234_R2	1	0.00381679	TGTGTGGTGGGCCCTACCGGCACTGCCAGTAAACTCACCTTT	CVVGPTGTASKLTF	TRAV10	NA	TRAJ44	9	NA	NA	14	4	NA	NA	TGTGTGGTGGGCCCTACCGGCACTGCCAGTAAACTCACCTTT	NA	NA	NA	NA
K234_R2	1	0.00381679	TGTGTGGTGAACCAAGCCTCAGGAACCTACAAATACATCTTT	CVVNQASGTYKYIF	TRAV12-1	NA	TRAJ40	12	NA	NA	16	3	NA	NA	TGTGTGGTGAACCAAGCCTCAGGAACCTACAAATACATCTTT	NA	NA	NA	NA
K234_R2	1	0.00381679	TGTGCTCTGAGTGAGGAGAATGCAGGCAACATGCTCACCTTT	CALSEENAGNMLTF	TRAV19	NA	TRAJ39	16	NA	NA	18	1	NA	NA	TGTGCTCTGAGTGAGGAGAATGCAGGCAACATGCTCACCTTT	NA	NA	NA	NA
K234_R2	1	0.00381679	TGTGCTGTGGGCGATGGAGGAAGCCAAGGAAATCTCATCTTT	CAVGDGGSQGNLIF	TRAV20	NA	TRAJ42	9	NA	NA	13	3	NA	NA	TGTGCTGTGGGCGATGGAGGAAGCCAAGGAAATCTCATCTTT	NA	NA	NA	NA
K234_R2	1	0.00381679	TGTGCTGTGAGATCCCCAGGGGCAGGCAACATGCTCACCTTT	CAVRSPGAGNMLTF	TRAV1-2	NA	TRAJ39	12	NA	NA	21	8	NA	NA	TGTGCTGTGAGATCCCCAGGGGCAGGCAACATGCTCACCTTT	NA	NA	NA	NA
K234_R2	1	0.00381679	TGTGCCGGGGCTGGTGGTACTAGCTATGGAAAGCTGACATTT	CAGAGGTSYGKLTF	TRAV12-2	NA	TRAJ52	7	NA	NA	9	1	NA	NA	TGTGCCGGGGCTGGTGGTACTAGCTATGGAAAGCTGACATTT	NA	NA	NA	NA
K234_R2	1	0.00381679	TGTGCAGAGAGAGGAAAAATGGACGACTACAAGCTCAGCTTT	CAERGKMDDYKLSF	TRAV5	NA	TRAJ20	11	NA	NA	22	10	NA	NA	TGTGCAGAGAGAGGAAAAATGGACGACTACAAGCTCAGCTTT	NA	NA	NA	NA
K234_R2	1	0.00381679	TGTGCAATGAGTCCTTATACTGGAGGCTTCAAAACTATCTTT	CAMSPYTGGFKTIF	TRAV14DV4	NA	TRAJ9	11	NA	NA	16	4	NA	NA	TGTGCAATGAGTCCTTATACTGGAGGCTTCAAAACTATCTTT	NA	NA	NA	NA
K234_R2	1	0.00381679	TGTGGAGCAGACAGGGGAGGTAGCAACTATAAACTGACATTT	CGADRGGSNYKLTF	TRAV34	NA	TRAJ53	13	NA	NA	15	1	NA	NA	TGTGGAGCAGACAGGGGAGGTAGCAACTATAAACTGACATTT	NA	NA	NA	NA
K234_R2	1	0.00381679	TGCATCGTTCCTTACTCTGGCAACACAGGCAAACTAATCTTT	CIVPYSGNTGKLIF	TRAV26-1	NA	TRAJ37	8	NA	NA	14	5	NA	NA	TGCATCGTTCCTTACTCTGGCAACACAGGCAAACTAATCTTT	NA	NA	NA	NA
K234_R2	1	0.00381679	TGCATCGGCCCCCGAGGGAACACCGGTAACCAGTTCTATTTT	CIGPRGNTGNQFYF	TRAV26-1	NA	TRAJ49	7	NA	NA	17	9	NA	NA	TGCATCGGCCCCCGAGGGAACACCGGTAACCAGTTCTATTTT	NA	NA	NA	NA
K234_R2	1	0.00381679	TGTGTGGTGCCCCCGGGGGGATACAGCACCCTCACCTTT	CVVPPGGYSTLTF	TRAV12-1	NA	TRAJ11	9	NA	NA	18	8	NA	NA	TGTGTGGTGCCCCCGGGGGGATACAGCACCCTCACCTTT	NA	NA	NA	NA
K234_R2	1	0.00381679	TGTGCTCGTATGGATTCAGGATACAGCACCCTCACCTTT	CARMDSGYSTLTF	TRAV6	NA	TRAJ11	7	NA	NA	9	1	NA	NA	TGTGCTCGTATGGATTCAGGATACAGCACCCTCACCTTT	NA	NA	NA	NA
K234_R2	1	0.00381679	TGTGCTGTGAGGCCTAGGAACAATGCCAGACTCATGTTT	CAVRPRNNARLMF	TRAV21	NA	TRAJ31	15	NA	NA	18	2	NA	NA	TGTGCTGTGAGGCCTAGGAACAATGCCAGACTCATGTTT	NA	NA	NA	NA
K234_R2	1	0.00381679	TGTGCTGTGAGAGATCGCAACACCGACAAGCTCATCTTT	CAVRDRNTDKLIF	TRAV1-2	NA	TRAJ34	16	NA	NA	18	1	NA	NA	TGTGCTGTGAGAGATCGCAACACCGACAAGCTCATCTTT	NA	NA	NA	NA
K234_R2	1	0.00381679	TGTGCTACCGTGGGGAGCAGTGCTTCCAAGATAATCTTT	CATVGSSASKIIF	TRAV17	NA	TRAJ3	8	NA	NA	15	6	NA	NA	TGTGCTACCGTGGGGAGCAGTGCTTCCAAGATAATCTTT	NA	NA	NA	NA
K234_R2	1	0.00381679	TGTGCTACGCCCCCTGGGGGTTACCAGAAAGTTACCTTT	CATPPGGYQKVTF	TRAV17	NA	TRAJ13	9	NA	NA	13	3	NA	NA	TGTGCTACGCCCCCTGGGGGTTACCAGAAAGTTACCTTT	NA	NA	NA	NA
K234_R2	1	0.00381679	TGTGCCGTCCTCGCTAGCAACACAGGCAAACTAATCTTT	CAVLASNTGKLIF	TRAV12-2	NA	TRAJ37	8	NA	NA	16	7	NA	NA	TGTGCCGTCCTCGCTAGCAACACAGGCAAACTAATCTTT	NA	NA	NA	NA
K234_R2	1	0.00381679	TGTGCCGTGATTTCTTATAACACCGACAAGCTCATCTTT	CAVISYNTDKLIF	TRAV12-2	NA	TRAJ34	10	NA	NA	12	1	NA	NA	TGTGCCGTGATTTCTTATAACACCGACAAGCTCATCTTT	NA	NA	NA	NA
K234_R2	1	0.00381679	TGTGCAATGAGAAGGAACTATGGTCAGAATTTTGTCTTT	CAMRRNYGQNFVF	TRAV12-3	NA	TRAJ26	11	NA	NA	15	3	NA	NA	TGTGCAATGAGAAGGAACTATGGTCAGAATTTTGTCTTT	NA	NA	NA	NA
K234_R2	1	0.00381679	TGCCTCGTGTTTGATACTGGAGGCTTCAAAACTATCTTT	CLVFDTGGFKTIF	TRAV4	NA	TRAJ9	9	NA	NA	13	3	NA	NA	TGCCTCGTGTTTGATACTGGAGGCTTCAAAACTATCTTT	NA	NA	NA	NA
K234_R2	1	0.00381679	TGTGCTTTGATCGGGGGCCAAGGAAATCTCATCTTT	CALIGGQGNLIF	TRAV38-1, TRAV38-2DV8	NA	TRAJ42	8	NA	NA	16	7	NA	NA	TGTGCTTTGATCGGGGGCCAAGGAAATCTCATCTTT	NA	NA	NA	NA
K234_R2	1	0.00381679	TGTGCTGTGGGAGGCGACACCGACAAGCTCATCTTT	CAVGGDTDKLIF	TRAV21	NA	TRAJ34	9	NA	NA	16	6	NA	NA	TGTGCTGTGGGAGGCGACACCGACAAGCTCATCTTT	NA	NA	NA	NA
K234_R2	1	0.00381679	TGTGCTGTGGAGAACAACTTCAACAAATTTTACTTT	CAVENNFNKFYF	TRAV21	NA	TRAJ21	9	NA	NA	13	3	NA	NA	TGTGCTGTGGAGAACAACTTCAACAAATTTTACTTT	NA	NA	NA	NA
K234_R2	1	0.00381679	TGTGCTACTCGGTGGAGAAATGAGAAATTAACCTTT	CATRWRNEKLTF	TRAV17	NA	TRAJ48	8	NA	NA	16	7	NA	NA	TGTGCTACTCGGTGGAGAAATGAGAAATTAACCTTT	NA	NA	NA	NA
K234_R2	1	0.00381679	TGTGCCGTGAGGGCCAATGCAGGCAAATCAACCTTT	CAVRANAGKSTF	TRAV12-2	NA	TRAJ27	10	NA	NA	13	2	NA	NA	TGTGCCGTGAGGGCCAATGCAGGCAAATCAACCTTT	NA	NA	NA	NA
K234_R2	1	0.00381679	TGTGCCGTGAAAGGAGGAAGCTACATACCTACATTT	CAVKGGSYIPTF	TRAV12-2	NA	TRAJ6	11	NA	NA	11	NA	NA	NA	TGTGCCGTGAAAGGAGGAAGCTACATACCTACATTT	NA	NA	NA	NA
K234_R2	1	0.00381679	TGTGCTGTGCAGGACGACTACAAGCTCAGCTTT	CAVQDDYKLSF	TRAV20	NA	TRAJ20	13	NA	NA	13	NA	NA	NA	TGTGCTGTGCAGGACGACTACAAGCTCAGCTTT	NA	NA	NA	NA
K234_R2	1	0.00381679	TGTGCAGCAAGCGGAGATGACAAGATCATCTTT	CAASGDDKIIF	TRAV23DV6	NA	TRAJ30	12	NA	NA	13	0	NA	NA	TGTGCAGCAAGCGGAGATGACAAGATCATCTTT	NA	NA	NA	NA
K234_R2	1	0.00381679	TGTGCAGCAAATAATGCAGGCAAATCAACCTTT	CAANNAGKSTF	TRAV29DV5	NA	TRAJ27	10	NA	NA	12	1	NA	NA	TGTGCAGCAAATAATGCAGGCAAATCAACCTTT	NA	NA	NA	NA
K234_R2	1	0.00381679	TGTGTTGTGAAACCCGGAAAGCTTATCTTC	CVVKPGKLIF	TRAV8-2, TRAV8-4	NA	TRAJ23	10	NA	NA	15	4	NA	NA	TGTGTTGTGAAACCCGGAAAGCTTATCTTC	NA	NA	NA	NA
K234_R2	1	0.00381679	TGTGCTTTACGGGCGATGCGCTTT	CALRAMRF	TRAV38-1	NA	TRAJ43	8	NA	NA	15	6	NA	NA	TGTGCTTTACGGGCGATGCGCTTT	NA	NA	NA	NA
K234_R2	1	0.00381679	TGTGCCAGCAGCTTAGGGATTTCCGCCCAGAGCTCCTACAATGAGCAGTTCTTC	CASSLGISAQSSYNEQFF	TRBV7-9, TRBV7-6	TRBD1	TRBJ2-1	16	NA	2	29	12	NA	NA	TGTGCCAGCAGCTTAGGGATTTCCGCCCAGAGCTCCTACAATGAGCAGTTCTTC	NA	NA	NA	NA
K234_R2	1	0.00381679	TGTGCCATCAGCTTGATCCGACTAGCGGGAAACACCGGGGAGCTGTTTTTT	CAISLIRLAGNTGELFF	TRBV10-3	TRBD2	TRBJ2-2	11	NA	2	30	18	NA	NA	TGTGCCATCAGCTTGATCCGACTAGCGGGAAACACCGGGGAGCTGTTTTTT	NA	NA	NA	NA
K234_R2	1	0.00381679	TGTGCCAGCAGCTCGTCCTTGGGACAGGGAGGCAATCAGCCCCAGCATTTT	CASSSSLGQGGNQPQHF	TRBV7-6, TRBV7-7	TRBD1	TRBJ1-5	13	NA	2	31	17	NA	NA	TGTGCCAGCAGCTCGTCCTTGGGACAGGGAGGCAATCAGCCCCAGCATTTT	NA	NA	NA	NA
K234_R2	1	0.00381679	TGTGCCAGCAGCTCATCGACAGGGATGAGCTCTGGAAACACCATATATTTT	CASSSSTGMSSGNTIYF	TRBV9	TRBD1	TRBJ1-3	12	NA	2	26	13	NA	NA	TGTGCCAGCAGCTCATCGACAGGGATGAGCTCTGGAAACACCATATATTTT	NA	NA	NA	NA
K234_R2	1	0.00381679	TGTGCCAGCTCTCCCCGCTCGGGTGGGAGTGTATACGAGCAGTACTTC	CASSPRSGGSVYEQYF	TRBV18	TRBD2	TRBJ2-7	11	1	0	33	21	NA	NA	TGTGCCAGCTCTCCCCGCTCGGGTGGGAGTGTATACGAGCAGTACTTC	NA	NA	NA	NA
K234_R2	1	0.00381679	TGTGCCAGCAGTACCCAACTAGCGGGAGGCGGAGATACGCAGTATTTT	CASSTQLAGGGDTQYF	TRBV11-1, TRBV7-9	TRBD2	TRBJ2-3	11	NA	3	32	20	NA	NA	TGTGCCAGCAGTACCCAACTAGCGGGAGGCGGAGATACGCAGTATTTT	NA	NA	NA	NA
K234_R2	1	0.00381679	TGTGCCAGCAGTAAGATCGGGACTAGCGGGATAAATGAGCAGTTCTTC	CASSKIGTSGINEQFF	TRBV6-2, TRBV6-3	TRBD2	TRBJ2-1	12	NA	2	33	20	NA	NA	TGTGCCAGCAGTAAGATCGGGACTAGCGGGATAAATGAGCAGTTCTTC	NA	NA	NA	NA
K234_R2	1	0.00381679	TGTGCCAGCAGCTTTGGGACCCTAGGGGGTAACACTGAAGCTTTCTTT	CASSFGTLGGNTEAFF	TRBV13	TRBD1	TRBJ1-1	14	NA	2	30	15	NA	NA	TGTGCCAGCAGCTTTGGGACCCTAGGGGGTAACACTGAAGCTTTCTTT	NA	NA	NA	NA
K234_R2	1	0.00381679	TGTGCCAGCAGCTTAGAGGCTAGCGGGAGACCTTACGAGCAGTACTTC	CASSLEASGRPYEQYF	TRBV7-9	TRBD2	TRBJ2-7	16	NA	3	33	16	NA	NA	TGTGCCAGCAGCTTAGAGGCTAGCGGGAGACCTTACGAGCAGTACTTC	NA	NA	NA	NA
K234_R2	1	0.00381679	TGTGCCAGCAGCCCGACCCAGCGGGCGACCACAGATACGCAGTATTTT	CASSPTQRATTDTQYF	TRBV6-2, TRBV6-3, TRBV6-4, TRBV6-5, TRBV6-6	TRBD2, TRBD1	TRBJ2-3	11	NA	2	29	17	NA	NA	TGTGCCAGCAGCCCGACCCAGCGGGCGACCACAGATACGCAGTATTTT	NA	NA	NA	NA
K234_R2	1	0.00381679	TGTGCCAGCAGCCAAGACCCGTCGTTCCAACTAGGCGAGCAGTACTTC	CASSQDPSFQLGEQYF	TRBV3-1, TRBV3-2	TRBD2	TRBJ2-7	17	NA	2	35	17	NA	NA	TGTGCCAGCAGCCAAGACCCGTCGTTCCAACTAGGCGAGCAGTACTTC	NA	NA	NA	NA
K234_R2	1	0.00381679	TGTGCCAGCAGCGGTGGACTAGCGTCTGTTGGCTACGAGCAGTACTTC	CASSGGLASVGYEQYF	TRBV7-2	TRBD2	TRBJ2-7	12	NA	2	32	19	NA	NA	TGTGCCAGCAGCGGTGGACTAGCGTCTGTTGGCTACGAGCAGTACTTC	NA	NA	NA	NA
K234_R2	1	0.00381679	TGTGCCAGCAGCAAAGCAGGGATCAGGGACACCGGGGAGCTGTTTTTT	CASSKAGIRDTGELFF	TRBV21-1	TRBD1	TRBJ2-2	17	NA	2	28	10	NA	NA	TGTGCCAGCAGCAAAGCAGGGATCAGGGACACCGGGGAGCTGTTTTTT	NA	NA	NA	NA
K234_R2	1	0.00381679	TGCGCCAGCAGCCTAGTAGGGACTAGCAAGATCGATGAGCAGTTCTTC	CASSLVGTSKIDEQFF	TRBV4-1	TRBD2	TRBJ2-1	13	NA	2	34	20	NA	NA	TGCGCCAGCAGCCTAGTAGGGACTAGCAAGATCGATGAGCAGTTCTTC	NA	NA	NA	NA
K234_R2	1	0.00381679	TGTGCCATCAGTGAGAGCGGGAGGAGCACAGATACGCAGTATTTT	CAISESGRSTDTQYF	TRBV10-3	TRBD2	TRBJ2-3	15	NA	3	24	8	NA	NA	TGTGCCATCAGTGAGAGCGGGAGGAGCACAGATACGCAGTATTTT	NA	NA	NA	NA
K234_R2	1	0.00381679	TGTGCCAGTAGTCTATACTCCGGGGCGGCAAATGAGCAGTTCTTC	CASSLYSGAANEQFF	TRBV19	TRBD1	TRBJ2-1	12	NA	2	30	17	NA	NA	TGTGCCAGTAGTCTATACTCCGGGGCGGCAAATGAGCAGTTCTTC	NA	NA	NA	NA
K234_R2	1	0.00381679	TGTGCCAGTAGTATAACAGGGGATTGGGATCAGCCCCAGCATTTT	CASSITGDWDQPQHF	TRBV19	TRBD1	TRBJ1-5	15	NA	2	28	12	NA	NA	TGTGCCAGTAGTATAACAGGGGATTGGGATCAGCCCCAGCATTTT	NA	NA	NA	NA
K234_R2	1	0.00381679	TGTGCCAGCATCATCCACGGGGACAGATACACTGAAGCTTTCTTT	CASIIHGDRYTEAFF	TRBV12-3, TRBV12-4	TRBD1	TRBJ1-1	10	NA	1	28	17	NA	NA	TGTGCCAGCATCATCCACGGGGACAGATACACTGAAGCTTTCTTT	NA	NA	NA	NA
K234_R2	1	0.00381679	TGTGCCAGCAGTCGGACCGGGACAAACGGATACGAGCAGTACTTC	CASSRTGTNGYEQYF	TRBV14	TRBD1, TRBD2	TRBJ2-7	11	NA	1	30	18	NA	NA	TGTGCCAGCAGTCGGACCGGGACAAACGGATACGAGCAGTACTTC	NA	NA	NA	NA
K234_R2	1	0.00381679	TGTGCCAGCAGCTTTCCGCGGGACAACGATGAAAAACTGTTTTTT	CASSFPRDNDEKLFF	TRBV7-9	TRBD1, TRBD2	TRBJ1-4	14	NA	1	28	13	NA	NA	TGTGCCAGCAGCTTTCCGCGGGACAACGATGAAAAACTGTTTTTT	NA	NA	NA	NA
K234_R2	1	0.00381679	TGTGCCAGCAGCTTAGGAATAGCCGGGAGTTATGGCTACACCTTC	CASSLGIAGSYGYTF	TRBV7-9	TRBD1, TRBD2	TRBJ1-2	16	NA	1	30	13	NA	NA	TGTGCCAGCAGCTTAGGAATAGCCGGGAGTTATGGCTACACCTTC	NA	NA	NA	NA
K234_R2	1	0.00381679	TGTGCCAGCAGGCTACTAGCGTCGATCACAGATACGCAGTATTTT	CASRLLASITDTQYF	TRBV27	TRBD2	TRBJ2-3	11	NA	2	26	14	NA	NA	TGTGCCAGCAGGCTACTAGCGTCGATCACAGATACGCAGTATTTT	NA	NA	NA	NA
K234_R2	1	0.00381679	TGCGCCAGCGAGCCGACTACTGACAGACGGGAGTACCAGTTCTTC	CASEPTTDRREYQFF	TRBV5-1	TRBD2	TRBJ2-1	9	NA	3	36	26	NA	NA	TGCGCCAGCGAGCCGACTACTGACAGACGGGAGTACCAGTTCTTC	NA	NA	NA	NA
K234_R2	1	0.00381679	TGCGCCAGCAGCCACTTACTAGCGGGAGTCTTGGAGCAGTTCTTC	CASSHLLAGVLEQFF	TRBV4-3, TRBV4-2	TRBD2	TRBJ2-1	14	NA	3	33	18	NA	NA	TGCGCCAGCAGCCACTTACTAGCGGGAGTCTTGGAGCAGTTCTTC	NA	NA	NA	NA
K234_R2	1	0.00381679	TGCGCCAGCAGGAGAGAAGTGGGAGGGGGCTACGAGCAGTACTTC	CASRREVGGGYEQYF	TRBV5-1	TRBD2, TRBD1	TRBJ2-7	11	NA	3	29	17	NA	NA	TGCGCCAGCAGGAGAGAAGTGGGAGGGGGCTACGAGCAGTACTTC	NA	NA	NA	NA
K234_R2	1	0.00381679	TGCAGCGTTGAAGCTGGACTGGGCCACTACAATGAGCAGTTCTTC	CSVEAGLGHYNEQFF	TRBV29-1	TRBD2	TRBJ2-1	13	NA	2	26	12	NA	NA	TGCAGCGTTGAAGCTGGACTGGGCCACTACAATGAGCAGTTCTTC	NA	NA	NA	NA
K234_R2	1	0.00381679	TGTGCCAGCATCCGGACTAGTAGCTCCTACGAGCAGTACTTC	CASIRTSSSYEQYF	TRBV2, TRBV13	NA	TRBJ2-7	10	NA	NA	17	6	NA	NA	TGTGCCAGCATCCGGACTAGTAGCTCCTACGAGCAGTACTTC	NA	NA	NA	NA
K234_R2	1	0.00381679	TGTGCCAGCAGTTTCCGGGACCCTAATCAGCCCCAGCATTTT	CASSFRDPNQPQHF	TRBV27	TRBD1, TRBD2	TRBJ1-5	14	NA	1	24	9	NA	NA	TGTGCCAGCAGTTTCCGGGACCCTAATCAGCCCCAGCATTTT	NA	NA	NA	NA
K234_R2	1	0.00381679	TGTGCCAGCAGTTTACAGGTGGGAAATCAGCCCCAGCATTTT	CASSLQVGNQPQHF	TRBV27	NA	TRBJ1-5	15	NA	NA	24	8	NA	NA	TGTGCCAGCAGTTTACAGGTGGGAAATCAGCCCCAGCATTTT	NA	NA	NA	NA
K234_R2	1	0.00381679	TGTGCCAGCAGTTTAGAGGCCCCGAACACTGAAGCTTTCTTT	CASSLEAPNTEAFF	TRBV12-3, TRBV12-4	TRBD1, TRBD2	TRBJ1-1	16	5	NA	23	6	NA	NA	TGTGCCAGCAGTTTAGAGGCCCCGAACACTGAAGCTTTCTTT	NA	NA	NA	NA
K234_R2	1	0.00381679	TGTGCCAGCAGCTTTCTAGCGCTCTCCTACGAGCAGTACTTC	CASSFLALSYEQYF	TRBV11-3, TRBV5-4, TRBV5-5, TRBV5-7	TRBD2	TRBJ2-7	14	NA	2	23	8	NA	NA	TGTGCCAGCAGCTTTCTAGCGCTCTCCTACGAGCAGTACTTC	NA	NA	NA	NA
K234_R2	1	0.00381679	TGTGCCAGCAGCTTGGGGTTTGGGGCCAACGTCCTGACTTTC	CASSLGFGANVLTF	TRBV12-3, TRBV12-4	NA	TRBJ2-6	11	NA	NA	20	8	NA	NA	TGTGCCAGCAGCTTGGGGTTTGGGGCCAACGTCCTGACTTTC	NA	NA	NA	NA
K234_R2	1	0.00381679	TGTGCCAGCAGCTTGGAATGGAGTCGGCACGAGCAGTACTTC	CASSLEWSRHEQYF	TRBV5-4, TRBV5-8	NA	TRBJ2-7	16	NA	NA	28	11	NA	NA	TGTGCCAGCAGCTTGGAATGGAGTCGGCACGAGCAGTACTTC	NA	NA	NA	NA
K234_R2	1	0.00381679	TGTGCCAGCAGCTTACACTACGGGAAGGACGAGCAGTACTTC	CASSLHYGKDEQYF	TRBV11-2, TRBV11-3, TRBV11-1	TRBD1, TRBD2	TRBJ2-7	15	NA	1	28	12	NA	NA	TGTGCCAGCAGCTTACACTACGGGAAGGACGAGCAGTACTTC	NA	NA	NA	NA
K234_R2	1	0.00381679	TGTGCCAGCAGCTTAGGGCCAACCTATCAGCCCCAGCATTTT	CASSLGPTYQPQHF	TRBV11-2, TRBV11-3, TRBV7-2, TRBV11-1, TRBV7-9	NA	TRBJ1-5	16	NA	NA	25	8	NA	NA	TGTGCCAGCAGCTTAGGGCCAACCTATCAGCCCCAGCATTTT	NA	NA	NA	NA
K234_R2	1	0.00381679	TGTGCCAGCAGCCACAGGGGAAGTTCCTACGAGCAGTACTTC	CASSHRGSSYEQYF	TRBV3-1, TRBV3-2	TRBD1	TRBJ2-7	14	NA	2	24	9	NA	NA	TGTGCCAGCAGCCACAGGGGAAGTTCCTACGAGCAGTACTTC	NA	NA	NA	NA
K234_R2	1	0.00381679	TGTGCCAGCAGGAGGGGGGGGCCCAACAATGAGCAGTTCTTC	CASRRGGPNNEQFF	TRBV27	TRBD1, TRBD2	TRBJ2-1	11	NA	2	25	13	NA	NA	TGTGCCAGCAGGAGGGGGGGGCCCAACAATGAGCAGTTCTTC	NA	NA	NA	NA
K234_R2	1	0.00381679	TGCGCCAGCAGCTTGCAGGTGGGAGGGACTGAAGCTTTCTTT	CASSLQVGGTEAFF	TRBV5-1	TRBD2	TRBJ1-1	15	NA	3	27	11	NA	NA	TGCGCCAGCAGCTTGCAGGTGGGAGGGACTGAAGCTTTCTTT	NA	NA	NA	NA
K234_R2	1	0.00381679	TGCGCCAGCAGCCAAATACAGGGGAACAATGAGCAGTTCTTC	CASSQIQGNNEQFF	TRBV4-3, TRBV4-1, TRBV4-2	TRBD1	TRBJ2-1	15	NA	2	25	9	NA	NA	TGCGCCAGCAGCCAAATACAGGGGAACAATGAGCAGTTCTTC	NA	NA	NA	NA
K234_R2	1	0.00381679	TGCAGTGCTAGTGGTACGGGAAGCACAGATACGCAGTATTTT	CSASGTGSTDTQYF	TRBV20-1	TRBD1, TRBD2	TRBJ2-3	11	NA	1	21	9	NA	NA	TGCAGTGCTAGTGGTACGGGAAGCACAGATACGCAGTATTTT	NA	NA	NA	NA
K234_R2	1	0.00381679	TGCAGTGCTAGAGATCAAAGCGTCTCCTACGAGCAGTACTTC	CSARDQSVSYEQYF	TRBV20-1	NA	TRBJ2-7	16	NA	NA	23	6	NA	NA	TGCAGTGCTAGAGATCAAAGCGTCTCCTACGAGCAGTACTTC	NA	NA	NA	NA
K234_R2	1	0.00381679	TGCAGCGTTCGAGCGGCAGGGAGCACGAACACCATATATTTT	CSVRAAGSTNTIYF	TRBV29-1	TRBD2	TRBJ1-3	9	NA	3	27	17	NA	NA	TGCAGCGTTCGAGCGGCAGGGAGCACGAACACCATATATTTT	NA	NA	NA	NA
K234_R2	1	0.00381679	TGCAGCGTTGAAGGCCAGGGGGCTGGTCAGCCCCAGCATTTT	CSVEGQGAGQPQHF	TRBV29-1	TRBD1	TRBJ1-5	13	NA	2	26	12	NA	NA	TGCAGCGTTGAAGGCCAGGGGGCTGGTCAGCCCCAGCATTTT	NA	NA	NA	NA
K234_R2	1	0.00381679	TGTGCCCCCTTTTCTTGGGGGACCAATGAGCAGTTCTTC	CAPFSWGTNEQFF	TRBV19	TRBD1, TRBD2	TRBJ2-1	6	NA	1	23	16	NA	NA	TGTGCCCCCTTTTCTTGGGGGACCAATGAGCAGTTCTTC	NA	NA	NA	NA
K234_R2	1	0.00381679	TGTGCCATCAGTGAGACTGTCAGCAATGAGCAGTTCTTC	CAISETVSNEQFF	TRBV10-3	TRBD1	TRBJ2-1	15	1	0	23	7	NA	NA	TGTGCCATCAGTGAGACTGTCAGCAATGAGCAGTTCTTC	NA	NA	NA	NA
K234_R2	1	0.00381679	TGTGCCAGTAGTATAAGGAGCTCCTACGAGCAGTACTTC	CASSIRSSYEQYF	TRBV19	NA	TRBJ2-7	15	NA	NA	15	NA	NA	NA	TGTGCCAGTAGTATAAGGAGCTCCTACGAGCAGTACTTC	NA	NA	NA	NA
K234_R2	1	0.00381679	TGTGCCAGCAGTTCCCTCTTGCGGGATGAGCAGTTCTTC	CASSSLLRDEQFF	TRBV6-6	TRBD2	TRBJ2-1	13	5	NA	25	11	NA	NA	TGTGCCAGCAGTTCCCTCTTGCGGGATGAGCAGTTCTTC	NA	NA	NA	NA
K234_R2	1	0.00381679	TGTGCCAGCAGTTGGACGGTGGATGAAAAACTGTTTTTT	CASSWTVDEKLFF	TRBV12-3, TRBV12-4	NA	TRBJ1-4	13	NA	NA	22	8	NA	NA	TGTGCCAGCAGTTGGACGGTGGATGAAAAACTGTTTTTT	NA	NA	NA	NA
K234_R2	1	0.00381679	TGTGCCAGCAGTGTTGGGACAGGCACTGAAGCTTTCTTT	CASSVGTGTEAFF	TRBV2	TRBD1	TRBJ1-1	13	NA	2	23	9	NA	NA	TGTGCCAGCAGTGTTGGGACAGGCACTGAAGCTTTCTTT	NA	NA	NA	NA
K234_R2	1	0.00381679	TGTGCCAGCAGTACGACAGGGGGCACTGAAGCTTTCTTT	CASSTTGGTEAFF	TRBV6-1, TRBV6-5, TRBV6-6, TRBV10-3	TRBD1	TRBJ1-1	12	NA	2	23	10	NA	NA	TGTGCCAGCAGTACGACAGGGGGCACTGAAGCTTTCTTT	NA	NA	NA	NA
K234_R2	1	0.00381679	TGTGCCAGCAGCTTTAAAGGGGGCGGCGAGCAGTACTTC	CASSFKGGGEQYF	TRBV7-2, TRBV7-8	TRBD1	TRBJ2-7	14	NA	2	26	11	NA	NA	TGTGCCAGCAGCTTTAAAGGGGGCGGCGAGCAGTACTTC	NA	NA	NA	NA
K234_R2	1	0.00381679	TGTGCCAGCAGCCCCGACAGGGCCTACGAGCAGTACTTC	CASSPDRAYEQYF	TRBV16	TRBD1	TRBJ2-7	13	NA	2	22	8	NA	NA	TGTGCCAGCAGCCCCGACAGGGCCTACGAGCAGTACTTC	NA	NA	NA	NA
K234_R2	1	0.00381679	TGTGCCAGCAGCACAGGGGATGGAGAGACCCAGTACTTC	CASSTGDGETQYF	TRBV5-4	TRBD1	TRBJ2-5	12	NA	2	23	10	NA	NA	TGTGCCAGCAGCACAGGGGATGGAGAGACCCAGTACTTC	NA	NA	NA	NA
K234_R2	1	0.00381679	TGTGCCAGCAGATTCGACAGGGTGAATGAGCAGTTCTTC	CASRFDRVNEQFF	TRBV11-1, TRBV7-9, TRBV5-5, TRBV5-8, TRBV7-2	TRBD1	TRBJ2-1	11	NA	2	24	12	NA	NA	TGTGCCAGCAGATTCGACAGGGTGAATGAGCAGTTCTTC	NA	NA	NA	NA
K234_R2	1	0.00381679	TGTGCCAGCAGATTCGACAGGGTGAATGAGCAGTTCTTC	CASRFDRVNEQFF	TRBV11-2, TRBV11-3, TRBV7-1, TRBV7-4, TRBV7-8	TRBD1	TRBJ2-1	11	NA	2	24	12	NA	NA	TGTGCCAGCAGATTCGACAGGGTGAATGAGCAGTTCTTC	NA	NA	NA	NA
K234_R2	1	0.00381679	TGTGCCAGCAACAGGGTTCTGGACTATGGCTACACCTTC	CASNRVLDYGYTF	TRBV2	TRBD1	TRBJ1-2	10	NA	2	22	11	NA	NA	TGTGCCAGCAACAGGGTTCTGGACTATGGCTACACCTTC	NA	NA	NA	NA
K234_R2	1	0.00381679	TGCGCCAGCAGCCAAGACATGGACACTGAAGCTTTCTTT	CASSQDMDTEAFF	TRBV4-3, TRBV4-2	NA	TRBJ1-1	17	NA	NA	17	NA	NA	NA	TGCGCCAGCAGCCAAGACATGGACACTGAAGCTTTCTTT	NA	NA	NA	NA
K234_R2	1	0.00381679	TGCAGTGCTAGAGACGGGACGCCAGATACGCAGTATTTT	CSARDGTPDTQYF	TRBV20-1	TRBD1, TRBD2	TRBJ2-3	14	NA	1	22	7	NA	NA	TGCAGTGCTAGAGACGGGACGCCAGATACGCAGTATTTT	NA	NA	NA	NA
K234_R2	1	0.00381679	TGCAGTGCCGAGGGGAATCGATACAATGAGCAGTTCTTC	CSAEGNRYNEQFF	TRBV20-1	TRBD1, TRBD2	TRBJ2-1	8	NA	2	21	12	NA	NA	TGCAGTGCCGAGGGGAATCGATACAATGAGCAGTTCTTC	NA	NA	NA	NA
K234_R2	1	0.00381679	TGTGCCAGCCGCACGGGGAACACTGAAGCTTTCTTT	CASRTGNTEAFF	TRBV7-9	NA	TRBJ1-1	9	NA	NA	17	7	NA	NA	TGTGCCAGCCGCACGGGGAACACTGAAGCTTTCTTT	NA	NA	NA	NA
K234_R2	1	0.00381679	TGTGCCAGCGGGACAGGGAGCACTGAAGCTTTCTTT	CASGTGSTEAFF	TRBV25-1	TRBD1	TRBJ1-1	9	NA	2	20	10	NA	NA	TGTGCCAGCGGGACAGGGAGCACTGAAGCTTTCTTT	NA	NA	NA	NA
K234_R2	1	0.00381679	TGTGCCAGCAGCTTTATGGGGAATGAGCAGTTCTTC	CASSFMGNEQFF	TRBV7-9	NA	TRBJ2-1	14	NA	NA	21	6	NA	NA	TGTGCCAGCAGCTTTATGGGGAATGAGCAGTTCTTC	NA	NA	NA	NA
K234_THR1	10	0.0203252	TGTGCCAGCAGCATAGGGACTAGCGGTGGGGCCTACGAGCAGTACTTC	CASSIGTSGGAYEQYF	TRBV7-8	TRBD2	TRBJ2-7	16	NA	2	31	14	NA	NA	TGTGCCAGCAGCATAGGGACTAGCGGTGGGGCCTACGAGCAGTACTTC	NA	NA	NA	NA
K234_THR1	8	0.0162602	TGTGCTCTGAGTGATTCCAGACTCATGTTT	CALSDSRLMF	TRAV9-2	NA	TRAJ31	15	NA	NA	16	0	NA	NA	TGTGCTCTGAGTGATTCCAGACTCATGTTT	NA	NA	NA	NA
K234_THR1	6	0.0121951	TGTGCCAGCAGTGAAGCCTCCCAACGGGACACCGGGGAGCTGTTTTTT	CASSEASQRDTGELFF	TRBV2	TRBD2	TRBJ2-2	17	7	NA	28	10	NA	NA	TGTGCCAGCAGTGAAGCCTCCCAACGGGACACCGGGGAGCTGTTTTTT	NA	NA	NA	NA
K234_THR1	6	0.0121951	TGTGCCAGCAGTTTCCGGGACCCTAATCAGCCCCAGCATTTT	CASSFRDPNQPQHF	TRBV12-3, TRBV12-4, TRBV27	TRBD1, TRBD2	TRBJ1-5	14	NA	1	24	9	NA	NA	TGTGCCAGCAGTTTCCGGGACCCTAATCAGCCCCAGCATTTT	NA	NA	NA	NA
K234_THR1	5	0.0101626	TGTGCTGTGAGATCCCCAGGGGCAGGCAACATGCTCACCTTT	CAVRSPGAGNMLTF	TRAV1-2	NA	TRAJ39	12	NA	NA	21	8	NA	NA	TGTGCTGTGAGATCCCCAGGGGCAGGCAACATGCTCACCTTT	NA	NA	NA	NA
K234_THR1	5	0.0101626	TGCAGTGCTAGAGTACCGGGACTAGCGGGAGGTACTACGAGCACAGATACGCAGTATTTT	CSARVPGLAGGTTSTDTQYF	TRBV20-1	TRBD2	TRBJ2-3	13	NA	3	39	25	NA	NA	TGCAGTGCTAGAGTACCGGGACTAGCGGGAGGTACTACGAGCACAGATACGCAGTATTTT	NA	NA	NA	NA
K234_THR1	5	0.0101626	TGTGCCAGCAGCTCTACGACTAGCACCCTAGCCAAAAACATTCAGTACTTC	CASSSTTSTLAKNIQYF	TRBV9	TRBD2	TRBJ2-4	12	NA	2	27	14	NA	NA	TGTGCCAGCAGCTCTACGACTAGCACCCTAGCCAAAAACATTCAGTACTTC	NA	NA	NA	NA
K234_THR1	5	0.0101626	TGTGCCAGCAGCCGGGGGGACAGACAGGGGGCTTTGGATACGCAGTATTTT	CASSRGDRQGALDTQYF	TRBV7-2	TRBD1	TRBJ2-3	12	NA	2	36	23	NA	NA	TGTGCCAGCAGCCGGGGGGACAGACAGGGGGCTTTGGATACGCAGTATTTT	NA	NA	NA	NA
K234_THR1	5	0.0101626	TGCAGTGCTAACCCACTAGCGGGAGGGGCCAATGAGCAGTTCTTC	CSANPLAGGANEQFF	TRBV20-1	TRBD2	TRBJ2-1	10	NA	3	29	18	NA	NA	TGCAGTGCTAACCCACTAGCGGGAGGGGCCAATGAGCAGTTCTTC	NA	NA	NA	NA
K234_THR1	5	0.0101626	TGTGCCAGCGGGCATGCGGGAAACACAGATACGCAGTATTTT	CASGHAGNTDTQYF	TRBV6-1	TRBD2	TRBJ2-3	9	NA	2	23	13	NA	NA	TGTGCCAGCGGGCATGCGGGAAACACAGATACGCAGTATTTT	NA	NA	NA	NA
K234_THR1	4	0.00813008	TGTGCTCTGAGTGACATCTTTTCAGATGGCCAGAAGCTGCTCTTT	CALSDIFSDGQKLLF	TRAV19	NA	TRAJ16	14	NA	NA	18	3	NA	NA	TGTGCTCTGAGTGACATCTTTTCAGATGGCCAGAAGCTGCTCTTT	NA	NA	NA	NA
K234_THR1	4	0.00813008	TGCCTCGTGGGTGATTCTTCTGGTTCTGCAAGGCAACTGACCTTT	CLVGDSSGSARQLTF	TRAV4	NA	TRAJ22	14	NA	NA	14	NA	NA	NA	TGCCTCGTGGGTGATTCTTCTGGTTCTGCAAGGCAACTGACCTTT	NA	NA	NA	NA
K234_THR1	4	0.00813008	TGCCTCGTGGGTGACATTGATCCCAGAGATGACAAGATCATCTTT	CLVGDIDPRDDKIIF	TRAV4	NA	TRAJ30	17	NA	NA	23	5	NA	NA	TGCCTCGTGGGTGACATTGATCCCAGAGATGACAAGATCATCTTT	NA	NA	NA	NA
K234_THR1	4	0.00813008	TGTGCAGGAGTCGTTTATTCAGGAAACACACCTCTTGTCTTT	CAGVVYSGNTPLVF	TRAV27	NA	TRAJ29	10	NA	NA	16	5	NA	NA	TGTGCAGGAGTCGTTTATTCAGGAAACACACCTCTTGTCTTT	NA	NA	NA	NA
K234_THR1	4	0.00813008	TGTGCTACGGGCAGTAAGCTGATTTTT	CATGSKLIF	TRAV17	NA	TRAJ4	10	NA	NA	14	3	NA	NA	TGTGCTACGGGCAGTAAGCTGATTTTT	NA	NA	NA	NA
K234_THR1	4	0.00813008	TGTGCCAGCAGCTTAGTTTCCGAGATCAAAAACATTCAGTACTTC	CASSLVSEIKNIQYF	TRBV7-9	NA	TRBJ2-4	16	NA	NA	26	9	NA	NA	TGTGCCAGCAGCTTAGTTTCCGAGATCAAAAACATTCAGTACTTC	NA	NA	NA	NA
K234_THR1	4	0.00813008	TGCAGTGCCGTGGTCCCACTAGCGGGAGACAATGAGCAGTTCTTC	CSAVVPLAGDNEQFF	TRBV20-1	TRBD2	TRBJ2-1	8	NA	3	28	19	NA	NA	TGCAGTGCCGTGGTCCCACTAGCGGGAGACAATGAGCAGTTCTTC	NA	NA	NA	NA
K234_THR1	4	0.00813008	TGTGCCATCAGTGAACCGGGGGGGAACACTGAAGCTTTCTTT	CAISEPGGNTEAFF	TRBV10-3	TRBD1, TRBD2	TRBJ1-1	14	NA	1	23	8	NA	NA	TGTGCCATCAGTGAACCGGGGGGGAACACTGAAGCTTTCTTT	NA	NA	NA	NA
K234_THR1	4	0.00813008	TGTGCCAGCAGTTTAGAGGCCCCGAACACTGAAGCTTTCTTT	CASSLEAPNTEAFF	TRBV12-3, TRBV12-4	TRBD1, TRBD2	TRBJ1-1	16	5	NA	23	6	NA	NA	TGTGCCAGCAGTTTAGAGGCCCCGAACACTGAAGCTTTCTTT	NA	NA	NA	NA
K234_THR1	4	0.00813008	TGCAGTGCTAGACGCGGAAGCTCCTACAATGAGCAGTTCTTC	CSARRGSSYNEQFF	TRBV20-1	NA	TRBJ2-1	12	NA	NA	18	5	NA	NA	TGCAGTGCTAGACGCGGAAGCTCCTACAATGAGCAGTTCTTC	NA	NA	NA	NA
K234_THR1	4	0.00813008	TGTGCCAGTGGTTTAGGGCAAGCCACTGAAGCTTTCTTT	CASGLGQATEAFF	TRBV19	NA	TRBJ1-1	16	NA	NA	23	6	NA	NA	TGTGCCAGTGGTTTAGGGCAAGCCACTGAAGCTTTCTTT	NA	NA	NA	NA
K234_THR1	4	0.00813008	TGTGCCAGCTCGCCCTGGGGACAAGAGACCCAGTACTTC	CASSPWGQETQYF	TRBV18	TRBD1, TRBD2	TRBJ2-5	11	8	NA	21	9	NA	NA	TGTGCCAGCTCGCCCTGGGGACAAGAGACCCAGTACTTC	NA	NA	NA	NA
K234_THR1	4	0.00813008	TGTGCCAGCAGTTTAGTCGGGTTGACTGAAGCTTTCTTT	CASSLVGLTEAFF	TRBV27	NA	TRBJ1-1	15	NA	NA	24	8	NA	NA	TGTGCCAGCAGTTTAGTCGGGTTGACTGAAGCTTTCTTT	NA	NA	NA	NA
K234_THR1	4	0.00813008	TGCAGTGCTAGGACACGGGACACCTACGAGCAGTACTTC	CSARTRDTYEQYF	TRBV20-1	TRBD1, TRBD2	TRBJ2-7	11	NA	1	22	10	NA	NA	TGCAGTGCTAGGACACGGGACACCTACGAGCAGTACTTC	NA	NA	NA	NA
K234_THR1	4	0.00813008	TGCAGTGTGGAGCAGTTCTTC	CSVEQFF	TRBV20-1	NA	TRBJ2-1	7	NA	NA	9	1	NA	NA	TGCAGTGTGGAGCAGTTCTTC	NA	NA	NA	NA
K234_THR1	3	0.00609756	TGCATCGTCAGAGTGGGAAGTTCAGGAAACACACCTCTTGTCTTT	CIVRVGSSGNTPLVF	TRAV26-1	NA	TRAJ29	14	NA	NA	20	5	NA	NA	TGCATCGTCAGAGTGGGAAGTTCAGGAAACACACCTCTTGTCTTT	NA	NA	NA	NA
K234_THR1	3	0.00609756	TGTGTGGTGAACATACCTTTAGGCTTTCAGAAACTTGTATTT	CVVNIPLGFQKLVF	TRAV12-1	NA	TRAJ8	14	NA	NA	20	5	NA	NA	TGTGTGGTGAACATACCTTTAGGCTTTCAGAAACTTGTATTT	NA	NA	NA	NA
K234_THR1	3	0.00609756	TGTGCTTATCTCCCTAACACCAATGCAGGCAAATCAACCTTT	CAYLPNTNAGKSTF	TRAV19	NA	TRAJ27	6	NA	NA	14	7	NA	NA	TGTGCTTATCTCCCTAACACCAATGCAGGCAAATCAACCTTT	NA	NA	NA	NA
K234_THR1	3	0.00609756	TGTGCTGTGAGAGACGGTAATGCAGGCAACATGCTCACCTTT	CAVRDGNAGNMLTF	TRAV3	NA	TRAJ39	15	NA	NA	17	1	NA	NA	TGTGCTGTGAGAGACGGTAATGCAGGCAACATGCTCACCTTT	NA	NA	NA	NA
K234_THR1	3	0.00609756	TGTGTGGTGACCCTGCTAAGGAGTTACCAACTCACTTTC	CVVTLLRSYQLTF	TRAV12-1	NA	TRAJ28	10	NA	NA	19	8	NA	NA	TGTGTGGTGACCCTGCTAAGGAGTTACCAACTCACTTTC	NA	NA	NA	NA
K234_THR1	3	0.00609756	TGTGCTGTGGTGACCTCAGGAAACACACCTCTTGTCTTT	CAVVTSGNTPLVF	TRAV2	NA	TRAJ29	10	NA	NA	15	4	NA	NA	TGTGCTGTGGTGACCTCAGGAAACACACCTCTTGTCTTT	NA	NA	NA	NA
K234_THR1	3	0.00609756	TGTGCTGTGAGCGGAAGCAACACAGGCAAACTAATCTTT	CAVSGSNTGKLIF	TRAV21	NA	TRAJ37	11	NA	NA	16	4	NA	NA	TGTGCTGTGAGCGGAAGCAACACAGGCAAACTAATCTTT	NA	NA	NA	NA
K234_THR1	3	0.00609756	TGTGCAGAGACAGAAACCTCCTACGACAAGGTGATATTT	CAETETSYDKVIF	TRAV13-2	NA	TRAJ50	10	NA	NA	13	2	NA	NA	TGTGCAGAGACAGAAACCTCCTACGACAAGGTGATATTT	NA	NA	NA	NA
K234_THR1	3	0.00609756	TGTATAGGGGGCTCAACCCTGGGGAGGCTATACTTT	CIGGSTLGRLYF	TRAV27	NA	TRAJ18	3	NA	NA	9	5	NA	NA	TGTATAGGGGGCTCAACCCTGGGGAGGCTATACTTT	NA	NA	NA	NA
K234_THR1	3	0.00609756	TGTGCTCTGGGGAACAATGCCAGACTCATGTTT	CALGNNARLMF	TRAV9-2	NA	TRAJ31	9	NA	NA	12	2	NA	NA	TGTGCTCTGGGGAACAATGCCAGACTCATGTTT	NA	NA	NA	NA
K234_THR1	3	0.00609756	TGTGCCAGCAGCGATGATACACGACTAGCGGGGATCTCCTACGAGCAGTACTTC	CASSDDTRLAGISYEQYF	TRBV7-2	TRBD2	TRBJ2-7	12	NA	2	31	18	NA	NA	TGTGCCAGCAGCGATGATACACGACTAGCGGGGATCTCCTACGAGCAGTACTTC	NA	NA	NA	NA
K234_THR1	3	0.00609756	TGCAGCGTTGAAGATTACTTACTCCGGGACGGCCTTAACTATGGCTACACCTTC	CSVEDYLLRDGLNYGYTF	TRBV29-1	TRBD1, TRBD2	TRBJ1-2	15	NA	1	35	19	NA	NA	TGCAGCGTTGAAGATTACTTACTCCGGGACGGCCTTAACTATGGCTACACCTTC	NA	NA	NA	NA
K234_THR1	3	0.00609756	TGTGCCAGCAGTACAAGCGCCGGGGGCGGGGGACTTAGTGAGCAGTTCTTC	CASSTSAGGGGLSEQFF	TRBV6-2, TRBV6-3, TRBV6-5, TRBV6-7, TRBV6-9	TRBD1, TRBD2	TRBJ2-1	12	NA	2	38	25	NA	NA	TGTGCCAGCAGTACAAGCGCCGGGGGCGGGGGACTTAGTGAGCAGTTCTTC	NA	NA	NA	NA
K234_THR1	3	0.00609756	TGTGCCAGTAGTATCAGCCAGAATAGCAATCAGCCCCAGCATTTT	CASSISQNSNQPQHF	TRBV19	NA	TRBJ1-5	14	NA	NA	22	7	NA	NA	TGTGCCAGTAGTATCAGCCAGAATAGCAATCAGCCCCAGCATTTT	NA	NA	NA	NA
K234_THR1	3	0.00609756	TGTGCCAGTAGTATAACAGGGGATTGGGATCAGCCCCAGCATTTT	CASSITGDWDQPQHF	TRBV19	TRBD1	TRBJ1-5	15	NA	2	28	12	NA	NA	TGTGCCAGTAGTATAACAGGGGATTGGGATCAGCCCCAGCATTTT	NA	NA	NA	NA
K234_THR1	3	0.00609756	TGTGCCAGCAGCGTAGAAAGCGGGAGGGCAGATACGCAGTATTTT	CASSVESGRADTQYF	TRBV9	TRBD2	TRBJ2-3	16	NA	3	28	11	NA	NA	TGTGCCAGCAGCGTAGAAAGCGGGAGGGCAGATACGCAGTATTTT	NA	NA	NA	NA
K234_THR1	3	0.00609756	TGCGCCAGCAGTGAGGGACTAGCGGTCACAGATACGCAGTATTTT	CASSEGLAVTDTQYF	TRBV10-2	TRBD2	TRBJ2-3	15	NA	2	26	10	NA	NA	TGCGCCAGCAGTGAGGGACTAGCGGTCACAGATACGCAGTATTTT	NA	NA	NA	NA
K234_THR1	3	0.00609756	TGCAGCGTTGAAGATGGGGGGAGATTCACAGATACGCAGTATTTT	CSVEDGGRFTDTQYF	TRBV29-1	TRBD1, TRBD2	TRBJ2-3	15	NA	2	26	10	NA	NA	TGCAGCGTTGAAGATGGGGGGAGATTCACAGATACGCAGTATTTT	NA	NA	NA	NA
K234_THR1	3	0.00609756	TGTGCCTGGGTACAGGGGTTTAACACCGGGGAGCTGTTTTTT	CAWVQGFNTGELFF	TRBV30	TRBD1	TRBJ2-2	9	NA	2	21	11	NA	NA	TGTGCCTGGGTACAGGGGTTTAACACCGGGGAGCTGTTTTTT	NA	NA	NA	NA
K234_THR1	3	0.00609756	TGTGCCTGGAGTTCGACTCCTAACACCGGGGAGCTGTTTTTT	CAWSSTPNTGELFF	TRBV30	NA	TRBJ2-2	12	NA	NA	21	8	NA	NA	TGTGCCTGGAGTTCGACTCCTAACACCGGGGAGCTGTTTTTT	NA	NA	NA	NA
K234_THR1	3	0.00609756	TGTGCCAGCAGGAGGGTGTGGGGTCGGAGGCCCCAGCATTTT	CASRRVWGRRPQHF	TRBV27	TRBD2	TRBJ1-5	11	NA	3	29	17	NA	NA	TGTGCCAGCAGGAGGGTGTGGGGTCGGAGGCCCCAGCATTTT	NA	NA	NA	NA
K234_THR1	3	0.00609756	TGTGCCCCCTTTTCTTGGGGGACCAATGAGCAGTTCTTC	CAPFSWGTNEQFF	TRBV19	TRBD1, TRBD2	TRBJ2-1	6	NA	1	23	16	NA	NA	TGTGCCCCCTTTTCTTGGGGGACCAATGAGCAGTTCTTC	NA	NA	NA	NA
K234_THR1	3	0.00609756	TGTGCCAGTAGTATCAGGAGCTCCTACGAGCAGTACTTC	CASSIRSSYEQYF	TRBV19	NA	TRBJ2-7	14	NA	NA	15	0	NA	NA	TGTGCCAGTAGTATCAGGAGCTCCTACGAGCAGTACTTC	NA	NA	NA	NA
K234_THR1	3	0.00609756	TGTGCCAGCAGTGAATCGTTCAGAAATGAGCAGTTCTTC	CASSESFRNEQFF	TRBV2	NA	TRBJ2-1	15	NA	NA	24	8	NA	NA	TGTGCCAGCAGTGAATCGTTCAGAAATGAGCAGTTCTTC	NA	NA	NA	NA
K234_THR1	3	0.00609756	TGTGCCAGCAGGGCGGACGGCACCGGGGAGCTGTTTTTT	CASRADGTGELFF	TRBV2	NA	TRBJ2-2	11	NA	NA	20	8	NA	NA	TGTGCCAGCAGGGCGGACGGCACCGGGGAGCTGTTTTTT	NA	NA	NA	NA
K234_THR1	2	0.00406504	TGTGCTCTGCTTCCCCATCCGCAATATGGACTTAGCAGCGATAAACTCATCTTT	CALLPHPQYGLSSDKLIF	TRDV1	TRDD2, TRDD3	TRDJ1	8	NA	1	38	29	NA	NA	TGTGCTCTGCTTCCCCATCCGCAATATGGACTTAGCAGCGATAAACTCATCTTT	NA	NA	NA	NA
K234_THR1	2	0.00406504	TGTGCAGCAACCCCCCCGGGGTATGGAGGAAGCCAAGGAAATCTCATCTTT	CAATPPGYGGSQGNLIF	TRAV13-1	NA	TRAJ42	10	NA	NA	21	10	NA	NA	TGTGCAGCAACCCCCCCGGGGTATGGAGGAAGCCAAGGAAATCTCATCTTT	NA	NA	NA	NA
K234_THR1	2	0.00406504	TGCATCGTCAGAGTCGATGCTGGTGGTACTAGCTATGGAAAGCTGACATTT	CIVRVDAGGTSYGKLTF	TRAV26-1	NA	TRAJ52	16	NA	NA	16	NA	NA	NA	TGCATCGTCAGAGTCGATGCTGGTGGTACTAGCTATGGAAAGCTGACATTT	NA	NA	NA	NA
K234_THR1	2	0.00406504	TGCATCGTCAGAGTAAGGGAGTCAGGAGGAGGTGCTGACGGACTCACCTTT	CIVRVRESGGGADGLTF	TRAV26-1	NA	TRAJ45	14	NA	NA	21	6	NA	NA	TGCATCGTCAGAGTAAGGGAGTCAGGAGGAGGTGCTGACGGACTCACCTTT	NA	NA	NA	NA
K234_THR1	2	0.00406504	TGTGTGGTGTCCTTCGACAGAGGCTCAACCCTGGGGAGGCTATACTTT	CVVSFDRGSTLGRLYF	TRAV12-1	NA	TRAJ18	9	NA	NA	14	4	NA	NA	TGTGTGGTGTCCTTCGACAGAGGCTCAACCCTGGGGAGGCTATACTTT	NA	NA	NA	NA
K234_THR1	2	0.00406504	TGTGCTGTGGAGGCTCCCCCACCCGGAGGAAGCTACATACCTACATTT	CAVEAPPPGGSYIPTF	TRAV2	NA	TRAJ6	22	NA	NA	24	1	NA	NA	TGTGCTGTGGAGGCTCCCCCACCCGGAGGAAGCTACATACCTACATTT	NA	NA	NA	NA
K234_THR1	2	0.00406504	TGTGCTTTCCCCCTCTCTCTTCAGGGAGCCCAGAAGCTGGTATTT	CAFPLSLQGAQKLVF	TRAV38-1	NA	TRAJ54	9	NA	NA	19	9	NA	NA	TGTGCTTTCCCCCTCTCTCTTCAGGGAGCCCAGAAGCTGGTATTT	NA	NA	NA	NA
K234_THR1	2	0.00406504	TGTGCTGTCAGTTTCTGGGGAGGAAGCCAAGGAAATCTCATCTTT	CAVSFWGGSQGNLIF	TRAV41	NA	TRAJ42	11	NA	NA	18	6	NA	NA	TGTGCTGTCAGTTTCTGGGGAGGAAGCCAAGGAAATCTCATCTTT	NA	NA	NA	NA
K234_THR1	2	0.00406504	TGTGCCGTGAACACGGGCAACCAGGCAGGAACTGCTCTGATCTTT	CAVNTGNQAGTALIF	TRAV12-2	NA	TRAJ15	13	NA	NA	17	3	NA	NA	TGTGCCGTGAACACGGGCAACCAGGCAGGAACTGCTCTGATCTTT	NA	NA	NA	NA
K234_THR1	2	0.00406504	TGTGCAGAGACCTCCCTCTCTAGCAACACAGGCAAACTAATCTTT	CAETSLSSNTGKLIF	TRAV5	NA	TRAJ37	10	NA	NA	17	6	NA	NA	TGTGCAGAGACCTCCCTCTCTAGCAACACAGGCAAACTAATCTTT	NA	NA	NA	NA
K234_THR1	2	0.00406504	TGTGCTGTGGGTGCGAATGGTGGTGACTACAAGCTCAGCTTT	CAVGANGGDYKLSF	TRAV8-3	NA	TRAJ20	15	NA	NA	24	8	NA	NA	TGTGCTGTGGGTGCGAATGGTGGTGACTACAAGCTCAGCTTT	NA	NA	NA	NA
K234_THR1	2	0.00406504	TGTGCTGTGAGTGATCGGGGAGCCAATAGTAAGCTGACATTT	CAVSDRGANSKLTF	TRAV8-6	NA	TRAJ56	16	NA	NA	18	1	NA	NA	TGTGCTGTGAGTGATCGGGGAGCCAATAGTAAGCTGACATTT	NA	NA	NA	NA
K234_THR1	2	0.00406504	TGTGCCGTGAACCGCATGGATAGCAGCTATAAATTGATCTTC	CAVNRMDSSYKLIF	TRAV8-1	NA	TRAJ12	11	NA	NA	11	NA	NA	NA	TGTGCCGTGAACCGCATGGATAGCAGCTATAAATTGATCTTC	NA	NA	NA	NA
K234_THR1	2	0.00406504	TGTGCAGCAAATGGTGGGGCTGGGAGTTACCAACTCACTTTC	CAANGGAGSYQLTF	TRAV23DV6	NA	TRAJ28	10	NA	NA	14	3	NA	NA	TGTGCAGCAAATGGTGGGGCTGGGAGTTACCAACTCACTTTC	NA	NA	NA	NA
K234_THR1	2	0.00406504	TGTGCAGGGTATTCAGGAGGAGGTGCTGACGGACTCACCTTT	CAGYSGGGADGLTF	TRAV13-1	NA	TRAJ45	7	NA	NA	8	0	NA	NA	TGTGCAGGGTATTCAGGAGGAGGTGCTGACGGACTCACCTTT	NA	NA	NA	NA
K234_THR1	2	0.00406504	TGTGCAATGAGCGTAGTGGATAGCAACTATCAGTTAATCTGG	CAMSVVDSNYQLIW	TRAV12-3	NA	TRAJ33	13	NA	NA	16	2	NA	NA	TGTGCAATGAGCGTAGTGGATAGCAACTATCAGTTAATCTGG	NA	NA	NA	NA
K234_THR1	2	0.00406504	TGTGCAATGAGAGAGGGTTATGGGAACAACAGACTCGCTTTT	CAMREGYGNNRLAF	TRAV14DV4	NA	TRAJ7	17	NA	NA	18	0	NA	NA	TGTGCAATGAGAGAGGGTTATGGGAACAACAGACTCGCTTTT	NA	NA	NA	NA
K234_THR1	2	0.00406504	TGCATCGTCAGAGTCGCTAGCAACACAGGCAAACTAATCTTT	CIVRVASNTGKLIF	TRAV26-1	NA	TRAJ37	17	NA	NA	19	1	NA	NA	TGCATCGTCAGAGTCGCTAGCAACACAGGCAAACTAATCTTT	NA	NA	NA	NA
K234_THR1	2	0.00406504	TGTGTGGTGACAACTGACAGCTGGGGGAAATTGCAGTTT	CVVTTDSWGKLQF	TRAV12-1	NA	TRAJ24	10	NA	NA	7	NA	NA	NA	TGTGTGGTGACAACTGACAGCTGGGGGAAATTGCAGTTT	NA	NA	NA	NA
K234_THR1	2	0.00406504	TGTGCTCTTCGATCCGGCACTGCCAGTAAACTCACCTTT	CALRSGTASKLTF	TRAV38-2DV8	NA	TRAJ44	6	NA	NA	13	6	NA	NA	TGTGCTCTTCGATCCGGCACTGCCAGTAAACTCACCTTT	NA	NA	NA	NA
K234_THR1	2	0.00406504	TGTGCTCTGAGTGGGTATAACACCGACAAGCTCATCTTT	CALSGYNTDKLIF	TRAV19	NA	TRAJ34	13	NA	NA	15	1	NA	NA	TGTGCTCTGAGTGGGTATAACACCGACAAGCTCATCTTT	NA	NA	NA	NA
K234_THR1	2	0.00406504	TGTGCTCCTGGAAAATCAGATGGCCAGAAGCTGCTCTTT	CAPGKSDGQKLLF	TRAV6	NA	TRAJ16	7	NA	NA	15	7	NA	NA	TGTGCTCCTGGAAAATCAGATGGCCAGAAGCTGCTCTTT	NA	NA	NA	NA
K234_THR1	2	0.00406504	TGTGCTGTGGTCCCCGGTTCTGCAAGGCAACTGACCTTT	CAVVPGSARQLTF	TRAV22	NA	TRAJ22	10	NA	NA	15	4	NA	NA	TGTGCTGTGGTCCCCGGTTCTGCAAGGCAACTGACCTTT	NA	NA	NA	NA
K234_THR1	2	0.00406504	TGTGCTGTGGAGCGTAGGGGAAATGAGAAATTAACCTTT	CAVERRGNEKLTF	TRAV22	NA	TRAJ48	14	NA	NA	18	3	NA	NA	TGTGCTGTGGAGCGTAGGGGAAATGAGAAATTAACCTTT	NA	NA	NA	NA
K234_THR1	2	0.00406504	TGTGCTGTGAGTGGTTCAGGATACAGCACCCTCACCTTT	CAVSGSGYSTLTF	TRAV8-6	NA	TRAJ11	13	NA	NA	14	0	NA	NA	TGTGCTGTGAGTGGTTCAGGATACAGCACCCTCACCTTT	NA	NA	NA	NA
K234_THR1	2	0.00406504	TGTGCTGCGGTTATCTATGGGAACAACAGACTCGCTTTT	CAAVIYGNNRLAF	TRAV21	NA	TRAJ7	7	NA	NA	14	6	NA	NA	TGTGCTGCGGTTATCTATGGGAACAACAGACTCGCTTTT	NA	NA	NA	NA
K234_THR1	2	0.00406504	TGTGCAGACCCGGGGAATGCAGGCAACATGCTCACCTTT	CADPGNAGNMLTF	TRAV5	NA	TRAJ39	8	NA	NA	15	6	NA	NA	TGTGCAGACCCGGGGAATGCAGGCAACATGCTCACCTTT	NA	NA	NA	NA
K234_THR1	2	0.00406504	TGCCTCGTCTTCAATACTGGAGGCTTCAAAACTATCTTT	CLVFNTGGFKTIF	TRAV4	NA	TRAJ9	8	NA	NA	12	3	NA	NA	TGCCTCGTCTTCAATACTGGAGGCTTCAAAACTATCTTT	NA	NA	NA	NA
K234_THR1	2	0.00406504	TGCATCACCTATACCGGCACTGCCAGTAAACTCACCTTT	CITYTGTASKLTF	TRAV26-2	NA	TRAJ44	6	NA	NA	10	3	NA	NA	TGCATCACCTATACCGGCACTGCCAGTAAACTCACCTTT	NA	NA	NA	NA
K234_THR1	2	0.00406504	TGTGCTCTTTTATCAGGAACCTACAAATACATCTTT	CALLSGTYKYIF	TRAV19	NA	TRAJ40	8	NA	NA	12	3	NA	NA	TGTGCTCTTTTATCAGGAACCTACAAATACATCTTT	NA	NA	NA	NA
K234_THR1	2	0.00406504	TGTGCAGGCAAGCAGGCAGGCAACATGCTCACCTTT	CAGKQAGNMLTF	TRAV27	NA	TRAJ39	8	NA	NA	15	6	NA	NA	TGTGCAGGCAAGCAGGCAGGCAACATGCTCACCTTT	NA	NA	NA	NA
K234_THR1	2	0.00406504	TGCCTCGTGGGTGACATAGATGACAAGATCATCTTT	CLVGDIDDKIIF	TRAV4	NA	TRAJ30	17	NA	NA	13	NA	NA	NA	TGCCTCGTGGGTGACATAGATGACAAGATCATCTTT	NA	NA	NA	NA
K234_THR1	2	0.00406504	TGTGCTGTGAACGTGGGCTATGACATGCGCTTT	CAVNVGYDMRF	TRAV22	NA	TRAJ43	9	NA	NA	19	9	NA	NA	TGTGCTGTGAACGTGGGCTATGACATGCGCTTT	NA	NA	NA	NA
K234_THR1	2	0.00406504	TGTGCCCTGGGTGGCTACAATAAGCTGATTTTT	CALGGYNKLIF	TRAV21, TRAV24	NA	TRAJ4	5	NA	NA	9	3	NA	NA	TGTGCCCTGGGTGGCTACAATAAGCTGATTTTT	NA	NA	NA	NA
K234_THR1	2	0.00406504	TGTGCACCGATAACCGACTACAAGCTCAGCTTT	CAPITDYKLSF	TRAV13-1	NA	TRAJ20	6	NA	NA	14	7	NA	NA	TGTGCACCGATAACCGACTACAAGCTCAGCTTT	NA	NA	NA	NA
K234_THR1	2	0.00406504	TGTGCAAGACCACCCGGTCAGAATTTTGTCTTT	CARPPGQNFVF	TRAV25	NA	TRAJ26	6	NA	NA	15	8	NA	NA	TGTGCAAGACCACCCGGTCAGAATTTTGTCTTT	NA	NA	NA	NA
K234_THR1	2	0.00406504	TGTGCTGTGGCCGACTACAAGCTCAGCTTT	CAVADYKLSF	TRAV1-2	NA	TRAJ20	9	NA	NA	11	1	NA	NA	TGTGCTGTGGCCGACTACAAGCTCAGCTTT	NA	NA	NA	NA
K234_THR1	2	0.00406504	TGTGGAGGGGGAGCCCAGAAGCTGGTATTT	CGGGAQKLVF	TRAV13-1	NA	TRAJ54	4	NA	NA	8	3	NA	NA	TGTGGAGGGGGAGCCCAGAAGCTGGTATTT	NA	NA	NA	NA
K234_THR1	2	0.00406504	TGTGCCAGCAGTTACTCGATCTGGGGGCGAAACCTTAACACAGATACGCAGTATTTT	CASSYSIWGRNLNTDTQYF	TRBV6-6, TRBV6-5	TRBD1	TRBJ2-3	19	NA	2	38	18	NA	NA	TGTGCCAGCAGTTACTCGATCTGGGGGCGAAACCTTAACACAGATACGCAGTATTTT	NA	NA	NA	NA
K234_THR1	2	0.00406504	TGTGCCAGCAGTTACTCGAGGTCTGCGGACCTCTCTGGAAACACCATATATTTT	CASSYSRSADLSGNTIYF	TRBV6-5, TRBV6-8	NA	TRBJ1-3	20	NA	NA	32	11	NA	NA	TGTGCCAGCAGTTACTCGAGGTCTGCGGACCTCTCTGGAAACACCATATATTTT	NA	NA	NA	NA
K234_THR1	2	0.00406504	CGTGCCAGCAGCTTAAGTAGGAGGGGACAGGTGAATTCACCCCTCCACTTT	RASSLSRRGQVNSPLHF	TRBV7-3	TRBD1	TRBJ1-6	16	NA	2	33	16	NA	NA	CGTGCCAGCAGCTTAAGTAGGAGGGGACAGGTGAATTCACCCCTCCACTTT	NA	NA	NA	NA
K234_THR1	2	0.00406504	TGTGCCAGCCAACCACTTGGGCTAGCGGGAGATTCCGAGCAGTACTTC	CASQPLGLAGDSEQYF	TRBV5-6, TRBV5-5, TRBV5-7	TRBD2	TRBJ2-7	9	NA	3	35	25	NA	NA	TGTGCCAGCCAACCACTTGGGCTAGCGGGAGATTCCGAGCAGTACTTC	NA	NA	NA	NA
K234_THR1	2	0.00406504	TGTGCCAGCAGTTTTACAGCGGGGTTCTCCTACAATGAGCAGTTCTTC	CASSFTAGFSYNEQFF	TRBV12-3, TRBV12-4	TRBD2	TRBJ2-1	14	NA	2	26	11	NA	NA	TGTGCCAGCAGTTTTACAGCGGGGTTCTCCTACAATGAGCAGTTCTTC	NA	NA	NA	NA
K234_THR1	2	0.00406504	TGTGCCAGCAGCTTAGTATCCGGGACAACCTACAATGAGCAGTTCTTC	CASSLVSGTTYNEQFF	TRBV11-1, TRBV7-9	TRBD1, TRBD2	TRBJ2-1	16	NA	1	28	11	NA	NA	TGTGCCAGCAGCTTAGTATCCGGGACAACCTACAATGAGCAGTTCTTC	NA	NA	NA	NA
K234_THR1	2	0.00406504	TGTGCCAGCAGCTCCAAAACAGGGACCACCTACAATGAGCAGTTCTTC	CASSSKTGTTYNEQFF	TRBV7-9	TRBD1	TRBJ2-1	13	NA	2	28	14	NA	NA	TGTGCCAGCAGCTCCAAAACAGGGACCACCTACAATGAGCAGTTCTTC	NA	NA	NA	NA
K234_THR1	2	0.00406504	TGTGCCAGCAGCCATTCTAGCGGGAGGGCCGGGGATACGCAGTATTTT	CASSHSSGRAGDTQYF	TRBV9	TRBD2	TRBJ2-3	12	NA	3	33	20	NA	NA	TGTGCCAGCAGCCATTCTAGCGGGAGGGCCGGGGATACGCAGTATTTT	NA	NA	NA	NA
K234_THR1	2	0.00406504	TGCGCCAGCAGCCGGAATCCTCCGGGACTTACCGATGAGCAGTTCTTC	CASSRNPPGLTDEQFF	TRBV4-1	TRBD2, TRBD1	TRBJ2-1	13	NA	2	34	20	NA	NA	TGCGCCAGCAGCCGGAATCCTCCGGGACTTACCGATGAGCAGTTCTTC	NA	NA	NA	NA
K234_THR1	2	0.00406504	TGTGCCATCAGTGAGAGCGGGAGGAGCACAGATACGCAGTATTTT	CAISESGRSTDTQYF	TRBV10-3	TRBD2	TRBJ2-3	15	NA	3	24	8	NA	NA	TGTGCCATCAGTGAGAGCGGGAGGAGCACAGATACGCAGTATTTT	NA	NA	NA	NA
K234_THR1	2	0.00406504	TGTGCCACCAGTGATGCCCTCGGGGGCACAGATACGCAGTATTTT	CATSDALGGTDTQYF	TRBV24-1	TRBD2	TRBJ2-3	15	NA	3	25	9	NA	NA	TGTGCCACCAGTGATGCCCTCGGGGGCACAGATACGCAGTATTTT	NA	NA	NA	NA
K234_THR1	2	0.00406504	TGTGCCAGTAGTCCCCGTGAGGGACTAGCGTGGGAGCAGTTCTTC	CASSPREGLAWEQFF	TRBV19	TRBD2	TRBJ2-1	12	NA	2	33	20	NA	NA	TGTGCCAGTAGTCCCCGTGAGGGACTAGCGTGGGAGCAGTTCTTC	NA	NA	NA	NA
K234_THR1	2	0.00406504	TGTGCCAGTAGTATAGGGCCTTTGGAGCACAATGAGCAGTTCTTC	CASSIGPLEHNEQFF	TRBV19	NA	TRBJ2-1	16	NA	NA	28	11	NA	NA	TGTGCCAGTAGTATAGGGCCTTTGGAGCACAATGAGCAGTTCTTC	NA	NA	NA	NA
K234_THR1	2	0.00406504	TGTGCCAGCAGTAAGGGCCCGGACTCCTACAATGAGCAGTTCTTC	CASSKGPDSYNEQFF	TRBV2	TRBD2	TRBJ2-1	12	NA	3	23	10	NA	NA	TGTGCCAGCAGTAAGGGCCCGGACTCCTACAATGAGCAGTTCTTC	NA	NA	NA	NA
K234_THR1	2	0.00406504	TGTGCCAGCAGCTTGGGGGGGCTAGGGGACACTGAAGCTTTCTTT	CASSLGGLGDTEAFF	TRBV5-4, TRBV5-8	TRBD1	TRBJ1-1	16	NA	2	28	11	NA	NA	TGTGCCAGCAGCTTGGGGGGGCTAGGGGACACTGAAGCTTTCTTT	NA	NA	NA	NA
K234_THR1	2	0.00406504	TGTGCCAGCAGCCTAAAACAGGGAGGTGTCACTGAAGCTTTCTTT	CASSLKQGGVTEAFF	TRBV3-1, TRBV3-2	TRBD1, TRBD2	TRBJ1-1	13	NA	2	29	15	NA	NA	TGTGCCAGCAGCCTAAAACAGGGAGGTGTCACTGAAGCTTTCTTT	NA	NA	NA	NA
K234_THR1	2	0.00406504	TGTGCCAGCAGGCCTCTAGCGGGAGGAGCGAATGAGCAGTTCTTC	CASRPLAGGANEQFF	TRBV6-2, TRBV6-3	TRBD2	TRBJ2-1	11	NA	3	30	18	NA	NA	TGTGCCAGCAGGCCTCTAGCGGGAGGAGCGAATGAGCAGTTCTTC	NA	NA	NA	NA
K234_THR1	2	0.00406504	TGTGCCAGCAGGGACGGACAGGGAGCAGGAAACACCATATATTTT	CASRDGQGAGNTIYF	TRBV6-6, TRBV6-1	TRBD1	TRBJ1-3	11	NA	2	27	15	NA	NA	TGTGCCAGCAGGGACGGACAGGGAGCAGGAAACACCATATATTTT	NA	NA	NA	NA
K234_THR1	2	0.00406504	TGCGCCAGCAGCTCCCAGCGGGAGGGCCGGAATGAGCAGTTCTTC	CASSSQREGRNEQFF	TRBV5-1	TRBD2	TRBJ2-1	13	NA	3	30	16	NA	NA	TGCGCCAGCAGCTCCCAGCGGGAGGGCCGGAATGAGCAGTTCTTC	NA	NA	NA	NA
K234_THR1	2	0.00406504	TGCAGTGCTGTGGGACTAGCGGGACTCACCGGGGAGCTGTTTTTT	CSAVGLAGLTGELFF	TRBV20-1	TRBD2	TRBJ2-2	9	NA	2	26	16	NA	NA	TGCAGTGCTGTGGGACTAGCGGGACTCACCGGGGAGCTGTTTTTT	NA	NA	NA	NA
K234_THR1	2	0.00406504	TGTGCCAGCGGCTCTACCTCGAGCTCCTACGAGCAGTACTTC	CASGSTSSSYEQYF	TRBV6-1, TRBV6-5, TRBV6-6, TRBV10-3, TRBV6-9	NA	TRBJ2-7	9	NA	NA	20	10	NA	NA	TGTGCCAGCGGCTCTACCTCGAGCTCCTACGAGCAGTACTTC	NA	NA	NA	NA
K234_THR1	2	0.00406504	TGTGCCAGCAGTTTAGCGGGAGGAACAGATACGCAGTATTTT	CASSLAGGTDTQYF	TRBV12-3, TRBV12-4	TRBD2	TRBJ2-3	18	NA	3	24	5	NA	NA	TGTGCCAGCAGTTTAGCGGGAGGAACAGATACGCAGTATTTT	NA	NA	NA	NA
K234_THR1	2	0.00406504	TGTGCCAGCAGTTCCGTAACCGGGAACACTGAAGCTTTCTTT	CASSSVTGNTEAFF	TRBV12-3, TRBV12-4	NA	TRBJ1-1	13	NA	NA	23	9	NA	NA	TGTGCCAGCAGTTCCGTAACCGGGAACACTGAAGCTTTCTTT	NA	NA	NA	NA
K234_THR1	2	0.00406504	TGTGCCAGCAGTTCGAACTCTGGGGCCAACGTCCTGACTTTC	CASSSNSGANVLTF	TRBV12-3, TRBV12-4	NA	TRBJ2-6	13	NA	NA	17	3	NA	NA	TGTGCCAGCAGTTCGAACTCTGGGGCCAACGTCCTGACTTTC	NA	NA	NA	NA
K234_THR1	2	0.00406504	TGTGCCAGCAGCTCCGGGACAGTGAAAGAGACCCAGTACTTC	CASSSGTVKETQYF	TRBV28	TRBD1	TRBJ2-5	11	NA	1	25	13	NA	NA	TGTGCCAGCAGCTCCGGGACAGTGAAAGAGACCCAGTACTTC	NA	NA	NA	NA
K234_THR1	2	0.00406504	TGTGCCAGCAGCGTAACAGGGGTGACCTACGAGCAGTACTTC	CASSVTGVTYEQYF	TRBV11-1, TRBV7-9, TRBV11-3, TRBV5-5	TRBD1	TRBJ2-7	12	NA	2	25	12	NA	NA	TGTGCCAGCAGCGTAACAGGGGTGACCTACGAGCAGTACTTC	NA	NA	NA	NA
K234_THR1	2	0.00406504	TGCGCCAGCAGGGAGGGGAGAGTAGATAATGAGCAGTTCTTC	CASREGRVDNEQFF	TRBV5-1	TRBD2	TRBJ2-1	11	NA	3	27	15	NA	NA	TGCGCCAGCAGGGAGGGGAGAGTAGATAATGAGCAGTTCTTC	NA	NA	NA	NA
K234_THR1	2	0.00406504	TGTGCCAGCCGGACAGTTGCGACCACTGAAGCTTTCTTT	CASRTVATTEAFF	TRBV2	TRBD1	TRBJ1-1	9	NA	1	23	13	NA	NA	TGTGCCAGCCGGACAGTTGCGACCACTGAAGCTTTCTTT	NA	NA	NA	NA
K234_THR1	2	0.00406504	TGTGCCAGCAGTTACCGAGATTTTACTGAGCAGTTCTTC	CASSYRDFTEQFF	TRBV27	NA	TRBJ2-1	13	NA	NA	26	12	NA	NA	TGTGCCAGCAGTTACCGAGATTTTACTGAGCAGTTCTTC	NA	NA	NA	NA
K234_THR1	2	0.00406504	TGTGCCAGCAGTACGACAGGGGGCACTGAAGCTTTCTTT	CASSTTGGTEAFF	TRBV6-5	TRBD1	TRBJ1-1	12	NA	2	23	10	NA	NA	TGTGCCAGCAGTACGACAGGGGGCACTGAAGCTTTCTTT	NA	NA	NA	NA
K234_THR1	2	0.00406504	TGTGCCAGCAGCCGGGACACCCAACCATTTCCTTTCTTT	CASSRDTQPFPFF	TRBV12-3, TRBV12-4	TRBD1, TRBD2	TRBJ1-1	11	NA	1	31	19	NA	NA	TGTGCCAGCAGCCGGGACACCCAACCATTTCCTTTCTTT	NA	NA	NA	NA
K234_THR1	2	0.00406504	TGTGCCAGCAGCACCCACCAGGGCTACGAGCAGTACTTC	CASSTHQGYEQYF	TRBV7-2, TRBV7-8	TRBD1	TRBJ2-7	12	NA	2	23	10	NA	NA	TGTGCCAGCAGCACCCACCAGGGCTACGAGCAGTACTTC	NA	NA	NA	NA
K234_THR1	2	0.00406504	TGTGCCAGCAGCACACGGGATAACACTGAAGCTTTCTTT	CASSTRDNTEAFF	TRBV11-2	TRBD1, TRBD2	TRBJ1-1	12	NA	1	21	8	NA	NA	TGTGCCAGCAGCACACGGGATAACACTGAAGCTTTCTTT	NA	NA	NA	NA
K234_THR1	2	0.00406504	TGCGCCAGCAGTGATGAGAAGAACACTGAAGCTTTCTTT	CASSDEKNTEAFF	TRBV10-1, TRBV10-2	NA	TRBJ1-1	14	NA	NA	20	5	NA	NA	TGCGCCAGCAGTGATGAGAAGAACACTGAAGCTTTCTTT	NA	NA	NA	NA
K234_THR1	2	0.00406504	TGCAGTGCTATCTCGACCGGCAACAATGAGCAGTTCTTC	CSAISTGNNEQFF	TRBV20-1	NA	TRBJ2-1	10	NA	NA	22	11	NA	NA	TGCAGTGCTATCTCGACCGGCAACAATGAGCAGTTCTTC	NA	NA	NA	NA
K234_THR1	2	0.00406504	TGCAGCGGCCAGGAGGACAGGGGGCCTGAAGCTTTCTTT	CSGQEDRGPEAFF	TRBV29-1	TRBD1	TRBJ1-1	7	NA	2	25	17	NA	NA	TGCAGCGGCCAGGAGGACAGGGGGCCTGAAGCTTTCTTT	NA	NA	NA	NA
K234_THR1	2	0.00406504	TGTGCTAGTGGTGAACAGGGAGGTCGGGCTTTCTTT	CASGEQGGRAFF	TRBV12-5	TRBD1, TRBD2	TRBJ1-1	12	NA	2	27	14	NA	NA	TGTGCTAGTGGTGAACAGGGAGGTCGGGCTTTCTTT	NA	NA	NA	NA
K234_THR1	2	0.00406504	TGCAGTGCTAGGCGGAGCTCCTACGAGCAGTACTTC	CSARRSSYEQYF	TRBV20-1	NA	TRBJ2-7	11	NA	NA	13	1	NA	NA	TGCAGTGCTAGGCGGAGCTCCTACGAGCAGTACTTC	NA	NA	NA	NA
K234_THR1	2	0.00406504	TGTGCCAGCAGGGACGGGGAGCTGTTTTTT	CASRDGELFF	TRBV6-2, TRBV6-3	NA	TRBJ2-2	11	NA	NA	14	2	NA	NA	TGTGCCAGCAGGGACGGGGAGCTGTTTTTT	NA	NA	NA	NA
K234_THR1	2	0.00406504	TGTAGAGTGGGAGCAGATACGCAGTATTTT	CRVGADTQYF	TRBV6-2, TRBV6-3	TRBD2	TRBJ2-3	3	NA	3	13	9	NA	NA	TGTAGAGTGGGAGCAGATACGCAGTATTTT	NA	NA	NA	NA
K234_THR1	2	0.00406504	CAGAGGGTGGGCGGAAATGAGCAGTTCTTC	QRVGGNEQFF	TRBV3-1, TRBV3-2	TRBD1, TRBD2	TRBJ2-1	0	NA	2	15	14	NA	NA	CAGAGGGTGGGCGGAAATGAGCAGTTCTTC	NA	NA	NA	NA
K234_THR1	2	0.00406504	TGCAGCGTTGAACAGGGGCACGCCTTC	CSVEQGHAF	TRBV29-1	TRBD1	TRBJ1-2	12	NA	2	22	9	NA	NA	TGCAGCGTTGAACAGGGGCACGCCTTC	NA	NA	NA	NA
K234_THR1	1	0.00203252	TGTGCCTGTGACACCTTACTGGGGGCCGCGAGCTCCTGGGACACCCGACAGATGTTTTTC	CACDTLLGAASSWDTRQMFF	TRDV2	TRDD3	TRDJ3	15	NA	2	29	13	NA	NA	TGTGCCTGTGACACCTTACTGGGGGCCGCGAGCTCCTGGGACACCCGACAGATGTTTTTC	NA	NA	NA	NA
K234_THR1	1	0.00203252	TGTGTGGTGAACACGCAAACTGGTGGTACTAGCTATGGAAAGCTGACATTT	CVVNTQTGGTSYGKLTF	TRAV12-1	NA	TRAJ52	13	NA	NA	19	5	NA	NA	TGTGTGGTGAACACGCAAACTGGTGGTACTAGCTATGGAAAGCTGACATTT	NA	NA	NA	NA
K234_THR1	1	0.00203252	TGTGCAGAGAATAATCCCCCGGCGGAGAACCAGGGAGGAAAGCTTATCTTC	CAENNPPAENQGGKLIF	TRAV13-2	NA	TRAJ23	13	NA	NA	27	13	NA	NA	TGTGCAGAGAATAATCCCCCGGCGGAGAACCAGGGAGGAAAGCTTATCTTC	NA	NA	NA	NA
K234_THR1	1	0.00203252	TGTGCTCTGATTAACGAAGGTGGTACTAGCTATGGAAAGCTGACATTT	CALINEGGTSYGKLTF	TRAV9-2	NA	TRAJ52	10	NA	NA	18	7	NA	NA	TGTGCTCTGATTAACGAAGGTGGTACTAGCTATGGAAAGCTGACATTT	NA	NA	NA	NA
K234_THR1	1	0.00203252	TGTGCTCTGACCGAGGACTCTGGGGCTGGGAGTTACCAACTCACTTTC	CALTEDSGAGSYQLTF	TRAV9-2	NA	TRAJ28	10	NA	NA	16	5	NA	NA	TGTGCTCTGACCGAGGACTCTGGGGCTGGGAGTTACCAACTCACTTTC	NA	NA	NA	NA
K234_THR1	1	0.00203252	TGTGCTCTGAGTGATCGAGGAAGAGGCGGATCTGAAAAGCTGGTCTTT	CALSDRGRGGSEKLVF	TRAV9-2	NA	TRAJ57	16	NA	NA	24	7	NA	NA	TGTGCTCTGAGTGATCGAGGAAGAGGCGGATCTGAAAAGCTGGTCTTT	NA	NA	NA	NA
K234_THR1	1	0.00203252	TGTGCTGTGAGAGATCGGATTTCTGGTGGCTACAATAAGCTGATTTTT	CAVRDRISGGYNKLIF	TRAV3	NA	TRAJ4	14	NA	NA	19	4	NA	NA	TGTGCTGTGAGAGATCGGATTTCTGGTGGCTACAATAAGCTGATTTTT	NA	NA	NA	NA
K234_THR1	1	0.00203252	TGTGCCTGGACACTAGGGGGGTACAGCAGTGCTTCCAAGATAATCTTT	CAWTLGGYSSASKIIF	TRAV12-2, TRAV12-3, TRAV12-1	NA	TRAJ3	6	NA	NA	17	10	NA	NA	TGTGCCTGGACACTAGGGGGGTACAGCAGTGCTTCCAAGATAATCTTT	NA	NA	NA	NA
K234_THR1	1	0.00203252	TGTGCCGTGCTAAATGCTGGTGGTACTAGCTATGGAAAGCTGACATTT	CAVLNAGGTSYGKLTF	TRAV12-2	NA	TRAJ52	9	NA	NA	12	2	NA	NA	TGTGCCGTGCTAAATGCTGGTGGTACTAGCTATGGAAAGCTGACATTT	NA	NA	NA	NA
K234_THR1	1	0.00203252	TGTGCCGTGGCCCTGAATAGTGGAGGTAGCAACTATAAACTGACATTT	CAVALNSGGSNYKLTF	TRAV39	NA	TRAJ53	10	NA	NA	14	3	NA	NA	TGTGCCGTGGCCCTGAATAGTGGAGGTAGCAACTATAAACTGACATTT	NA	NA	NA	NA
K234_THR1	1	0.00203252	TGTGCAGCAAGCATGTATTCAGGAGGAGGTGCTGACGGACTCACCTTT	CAASMYSGGGADGLTF	TRAV23DV6	NA	TRAJ45	15	NA	NA	11	NA	NA	NA	TGTGCAGCAAGCATGTATTCAGGAGGAGGTGCTGACGGACTCACCTTT	NA	NA	NA	NA
K234_THR1	1	0.00203252	TGTGCAATGAGAGGAATGCGAGAAACCAGTGGCTCTAGGTTGACCTTT	CAMRGMRETSGSRLTF	TRAV14DV4	NA	TRAJ58	13	NA	NA	20	6	NA	NA	TGTGCAATGAGAGGAATGCGAGAAACCAGTGGCTCTAGGTTGACCTTT	NA	NA	NA	NA
K234_THR1	1	0.00203252	TGTGCAATGAGAGAGGGCCCCCAAGGGGGTTACCAGAAAGTTACCTTT	CAMREGPQGGYQKVTF	TRAV14DV4	NA	TRAJ13	20	NA	NA	24	3	NA	NA	TGTGCAATGAGAGAGGGCCCCCAAGGGGGTTACCAGAAAGTTACCTTT	NA	NA	NA	NA
K234_THR1	1	0.00203252	TGCATCGTCAGAGCCATAAATACCGGCACTGCCAGTAAACTCACCTTT	CIVRAINTGTASKLTF	TRAV26-1	NA	TRAJ44	13	NA	NA	15	1	NA	NA	TGCATCGTCAGAGCCATAAATACCGGCACTGCCAGTAAACTCACCTTT	NA	NA	NA	NA
K234_THR1	1	0.00203252	TGTGTTGTGAGTGATCCAGCAGGAGGAAGCTACATACCTACATTT	CVVSDPAGGSYIPTF	TRAV8-2, TRAV8-4	NA	TRAJ6	16	NA	NA	19	2	NA	NA	TGTGTTGTGAGTGATCCAGCAGGAGGAAGCTACATACCTACATTT	NA	NA	NA	NA
K234_THR1	1	0.00203252	TGTGTGGTCCCAGGGGCCCCCGGCACTGCCAGTAAACTCACCTTT	CVVPGAPGTASKLTF	TRAV12-1	NA	TRAJ44	8	NA	NA	19	10	NA	NA	TGTGTGGTCCCAGGGGCCCCCGGCACTGCCAGTAAACTCACCTTT	NA	NA	NA	NA
K234_THR1	1	0.00203252	TGTGCTCTGAGTGAGGCAAAAGCTGCAGGCAACAAGCTAACTTTT	CALSEAKAAGNKLTF	TRAV19	NA	TRAJ17	17	NA	NA	18	0	NA	NA	TGTGCTCTGAGTGAGGCAAAAGCTGCAGGCAACAAGCTAACTTTT	NA	NA	NA	NA
K234_THR1	1	0.00203252	TGTGCTGTGGCCCCAATGGACACGGGCAGGAGAGCACTTACTTTT	CAVAPMDTGRRALTF	TRAV8-3, TRAV8-5	NA	TRAJ5	10	NA	NA	15	4	NA	NA	TGTGCTGTGGCCCCAATGGACACGGGCAGGAGAGCACTTACTTTT	NA	NA	NA	NA
K234_THR1	1	0.00203252	TGTGCTGTGGGCGGGGGAACTAGCAACACAGGCAAACTAATCTTT	CAVGGGTSNTGKLIF	TRAV21	NA	TRAJ37	9	NA	NA	22	12	NA	NA	TGTGCTGTGGGCGGGGGAACTAGCAACACAGGCAAACTAATCTTT	NA	NA	NA	NA
K234_THR1	1	0.00203252	TGTGCTGTGGGGGTGTCCGATAACTATGGTCAGAATTTTGTCTTC	CAVGVSDNYGQNFVF	TRAV21	NA	TRAJ26	9	NA	NA	18	8	NA	NA	TGTGCTGTGGGGGTGTCCGATAACTATGGTCAGAATTTTGTCTTC	NA	NA	NA	NA
K234_THR1	1	0.00203252	TGTGCTGTGATTTCACCTTATAACCAGGGAGGAAAGCTTATCTTC	CAVISPYNQGGKLIF	TRAV8-6	NA	TRAJ23	10	NA	NA	17	6	NA	NA	TGTGCTGTGATTTCACCTTATAACCAGGGAGGAAAGCTTATCTTC	NA	NA	NA	NA
K234_THR1	1	0.00203252	TGTGCCGTGAACCCCCCCACTGACAGCTGGGGGAAATTGCAGTTT	CAVNPPTDSWGKLQF	TRAV12-2	NA	TRAJ24	12	NA	NA	18	5	NA	NA	TGTGCCGTGAACCCCCCCACTGACAGCTGGGGGAAATTGCAGTTT	NA	NA	NA	NA
K234_THR1	1	0.00203252	TGTGCAGCAACTCCCCGTTCTGGTTCTGCAAGGCAACTGACCTTT	CAATPRSGSARQLTF	TRAV13-1	NA	TRAJ22	10	NA	NA	17	6	NA	NA	TGTGCAGCAACTCCCCGTTCTGGTTCTGCAAGGCAACTGACCTTT	NA	NA	NA	NA
K234_THR1	1	0.00203252	TGTGCAATGAGAGAGGTCTCTAGCAACACAGGCAAACTAATCTTT	CAMREVSSNTGKLIF	TRAV14DV4	NA	TRAJ37	16	NA	NA	17	0	NA	NA	TGTGCAATGAGAGAGGTCTCTAGCAACACAGGCAAACTAATCTTT	NA	NA	NA	NA
K234_THR1	1	0.00203252	TGCCTCGTGGGTGCCCTAAATAATGCAGGCAACATGCTCACCTTT	CLVGALNNAGNMLTF	TRAV4	NA	TRAJ39	13	NA	NA	18	4	NA	NA	TGCCTCGTGGGTGCCCTAAATAATGCAGGCAACATGCTCACCTTT	NA	NA	NA	NA
K234_THR1	1	0.00203252	TGCATCGTCAGAGTCGCAAGTGGTGCTACAAACAAGCTCATCTTT	CIVRVASGATNKLIF	TRAV26-1	NA	TRAJ32	17	NA	NA	21	3	NA	NA	TGCATCGTCAGAGTCGCAAGTGGTGCTACAAACAAGCTCATCTTT	NA	NA	NA	NA
K234_THR1	1	0.00203252	TGTGCTCTGAGGGGCTCTGGGGGTTACCAGAAAGTTACCTTT	CALRGSGGYQKVTF	TRAV9-2	NA	TRAJ13	11	NA	NA	15	3	NA	NA	TGTGCTCTGAGGGGCTCTGGGGGTTACCAGAAAGTTACCTTT	NA	NA	NA	NA
K234_THR1	1	0.00203252	TGTGCTGTGCAGGCCGCTGACAGCTGGGGGAAATTCCAGTTT	CAVQAADSWGKFQF	TRAV20	NA	TRAJ24	15	NA	NA	16	0	NA	NA	TGTGCTGTGCAGGCCGCTGACAGCTGGGGGAAATTCCAGTTT	NA	NA	NA	NA
K234_THR1	1	0.00203252	TGTGCTGTGGGTATAACGGGAGGAGGAAACAAACTCACCTTT	CAVGITGGGNKLTF	TRAV8-3	NA	TRAJ10	12	NA	NA	15	2	NA	NA	TGTGCTGTGGGTATAACGGGAGGAGGAAACAAACTCACCTTT	NA	NA	NA	NA
K234_THR1	1	0.00203252	TGTGCTGTGACTCGTGAAGGCTTTGGGAATGTGCTGCATTGC	CAVTREGFGNVLHC	TRAV21	NA	TRAJ35	10	NA	NA	17	6	NA	NA	TGTGCTGTGACTCGTGAAGGCTTTGGGAATGTGCTGCATTGC	NA	NA	NA	NA
K234_THR1	1	0.00203252	TGTGCTGTGACGCTCACGGGAGGAGGAAACAAACTCACCTTT	CAVTLTGGGNKLTF	TRAV20	NA	TRAJ10	9	NA	NA	12	2	NA	NA	TGTGCTGTGACGCTCACGGGAGGAGGAAACAAACTCACCTTT	NA	NA	NA	NA
K234_THR1	1	0.00203252	TGTGCTGTGAGGCTAGGCGGAAGCCAAGGAAATCTCATCTTT	CAVRLGGSQGNLIF	TRAV8-6	NA	TRAJ42	11	NA	NA	18	6	NA	NA	TGTGCTGTGAGGCTAGGCGGAAGCCAAGGAAATCTCATCTTT	NA	NA	NA	NA
K234_THR1	1	0.00203252	TGTGCTACGGGATGGATGGATAGCAGCTATAAATTGATCTTC	CATGWMDSSYKLIF	TRAV17	NA	TRAJ12	10	NA	NA	13	2	NA	NA	TGTGCTACGGGATGGATGGATAGCAGCTATAAATTGATCTTC	NA	NA	NA	NA
K234_THR1	1	0.00203252	TGTGCCTTTAGTCAACGGTACAACTTCAACAAATTTTACTTT	CAFSQRYNFNKFYF	TRAV24	NA	TRAJ21	10	NA	NA	18	7	NA	NA	TGTGCCTTTAGTCAACGGTACAACTTCAACAAATTTTACTTT	NA	NA	NA	NA
K234_THR1	1	0.00203252	TGTGCCGTACATGGCTCTAGCAACACAGGCAAACTAATCTTT	CAVHGSSNTGKLIF	TRAV8-1	NA	TRAJ37	8	NA	NA	9	0	NA	NA	TGTGCCGTACATGGCTCTAGCAACACAGGCAAACTAATCTTT	NA	NA	NA	NA
K234_THR1	1	0.00203252	TGTGCAGCAAGCGGGAGTACTGGAGGCTTCAAAACTATCTTT	CAASGSTGGFKTIF	TRAV29DV5	NA	TRAJ9	13	NA	NA	17	3	NA	NA	TGTGCAGCAAGCGGGAGTACTGGAGGCTTCAAAACTATCTTT	NA	NA	NA	NA
K234_THR1	1	0.00203252	TGTGCAATGGGTCCTTCTGGTGGCTACAATAAGCTGATTTTT	CAMGPSGGYNKLIF	TRAV14DV4	NA	TRAJ4	9	NA	NA	14	4	NA	NA	TGTGCAATGGGTCCTTCTGGTGGCTACAATAAGCTGATTTTT	NA	NA	NA	NA
K234_THR1	1	0.00203252	TGCATCGTCAGACTACAAACCTCCTACGACAAGGTGATATTT	CIVRLQTSYDKVIF	TRAV26-1	NA	TRAJ50	12	NA	NA	16	3	NA	NA	TGCATCGTCAGACTACAAACCTCCTACGACAAGGTGATATTT	NA	NA	NA	NA
K234_THR1	1	0.00203252	CCCAAACCCCATGGCTCTAGCAACACAGGCAAACTAATCTTT	PKPHGSSNTGKLIF	TRAV29DV5	NA	TRAJ37	0	NA	NA	8	7	NA	NA	CCCAAACCCCATGGCTCTAGCAACACAGGCAAACTAATCTTT	NA	NA	NA	NA
K234_THR1	1	0.00203252	TGTGCTGTGAGTGAAGGGGGAAATGAGAAATTAACCTTT	CAVSEGGNEKLTF	TRAV8-4, TRAV8-2	NA	TRAJ48	14	NA	NA	18	3	NA	NA	TGTGCTGTGAGTGAAGGGGGAAATGAGAAATTAACCTTT	NA	NA	NA	NA
K234_THR1	1	0.00203252	TGTGCTGGGTTAAATACTGGAGGCTTCAAAACTATCTTT	CAGLNTGGFKTIF	TRAV22	NA	TRAJ9	7	NA	NA	11	3	NA	NA	TGTGCTGGGTTAAATACTGGAGGCTTCAAAACTATCTTT	NA	NA	NA	NA
K234_THR1	1	0.00203252	TGTGCAGCAAGCAATCCCAGTGGCTCTAGGTTGACCTTT	CAASNPSGSRLTF	TRAV23DV6	NA	TRAJ58	13	NA	NA	16	2	NA	NA	TGTGCAGCAAGCAATCCCAGTGGCTCTAGGTTGACCTTT	NA	NA	NA	NA
K234_THR1	1	0.00203252	TGTGCAGGGGGAGGAAGCAGCGGAGACAAGCTGACTTTT	CAGGGSSGDKLTF	TRAV29DV5	NA	TRAJ46	7	NA	NA	14	6	NA	NA	TGTGCAGGGGGAGGAAGCAGCGGAGACAAGCTGACTTTT	NA	NA	NA	NA
K234_THR1	1	0.00203252	TGTGTGGTGACGTACACCGGTAACCAGTTCTATTTT	CVVTYTGNQFYF	TRAV12-1	NA	TRAJ49	10	NA	NA	13	2	NA	NA	TGTGTGGTGACGTACACCGGTAACCAGTTCTATTTT	NA	NA	NA	NA
K234_THR1	1	0.00203252	TGTGCTGTGGGAGGCGACACCGACAAGCTCATCTTA	CAVGGDTDKLIL	TRAV21	NA	TRAJ34	9	NA	NA	16	6	NA	NA	TGTGCTGTGGGAGGCGACACCGACAAGCTCATCTTA	NA	NA	NA	NA
K234_THR1	1	0.00203252	TGTGCTGTGGAGCGCTACGACTACAAGCTCAGCTTT	CAVERYDYKLSF	TRAV22	NA	TRAJ20	16	NA	NA	16	NA	NA	NA	TGTGCTGTGGAGCGCTACGACTACAAGCTCAGCTTT	NA	NA	NA	NA
K234_THR1	1	0.00203252	TGTGCCTGCGTGGATAGCAGCTATAAATTGATCTTC	CACVDSSYKLIF	TRAV12-2, TRAV12-3, TRAV12-1	NA	TRAJ12	6	NA	NA	10	3	NA	NA	TGTGCCTGCGTGGATAGCAGCTATAAATTGATCTTC	NA	NA	NA	NA
K234_THR1	1	0.00203252	TGTGCCGTGGGGGGGAGCAGCTATAAATTGATCTTC	CAVGGSSYKLIF	TRAV12-2	NA	TRAJ12	9	NA	NA	15	5	NA	NA	TGTGCCGTGGGGGGGAGCAGCTATAAATTGATCTTC	NA	NA	NA	NA
K234_THR1	1	0.00203252	TGTGCAGAGAGTAGAGGTTACCAGAAAGTTACCTTT	CAESRGYQKVTF	TRAV5	NA	TRAJ13	13	NA	NA	15	1	NA	NA	TGTGCAGAGAGTAGAGGTTACCAGAAAGTTACCTTT	NA	NA	NA	NA
K234_THR1	1	0.00203252	TGTGCAGAGAATAATGCAGGCAACATGCTCACCTTT	CAENNAGNMLTF	TRAV13-2	NA	TRAJ39	13	NA	NA	9	NA	NA	NA	TGTGCAGAGAATAATGCAGGCAACATGCTCACCTTT	NA	NA	NA	NA
K234_THR1	1	0.00203252	TGCATCCTGAGAAGAAGCCAAGGAAATCTCATCTTT	CILRRSQGNLIF	TRAV26-2	NA	TRAJ42	12	NA	NA	13	0	NA	NA	TGCATCCTGAGAAGAAGCCAAGGAAATCTCATCTTT	NA	NA	NA	NA
K234_THR1	1	0.00203252	TGTGCTCTGAGTGAGGCCAGCACCCTCACCTTT	CALSEASTLTF	TRAV9-2	NA	TRAJ11	14	NA	NA	17	2	NA	NA	TGTGCTCTGAGTGAGGCCAGCACCCTCACCTTT	NA	NA	NA	NA
K234_THR1	1	0.00203252	TGTGCTGTCATTAACGACTACAAGCTCAGCTTT	CAVINDYKLSF	TRAV1-2	NA	TRAJ20	8	NA	NA	11	2	NA	NA	TGTGCTGTCATTAACGACTACAAGCTCAGCTTT	NA	NA	NA	NA
K234_THR1	1	0.00203252	TGTGCCGTGAACGGCAATGCCAGACTCATGTTT	CAVNGNARLMF	TRAV12-2	NA	TRAJ31	12	NA	NA	14	1	NA	NA	TGTGCCGTGAACGGCAATGCCAGACTCATGTTT	NA	NA	NA	NA
K234_THR1	1	0.00203252	TGTGCCAATTCAGGATACAGCACCCTCACCTTT	CANSGYSTLTF	TRAV22	NA	TRAJ11	5	NA	NA	6	0	NA	NA	TGTGCCAATTCAGGATACAGCACCCTCACCTTT	NA	NA	NA	NA
K234_THR1	1	0.00203252	TGTGCAGAGAAAGGAAATCTCATCTTT	CAEKGNLIF	TRAV13-2	NA	TRAJ42	11	NA	NA	10	NA	NA	NA	TGTGCAGAGAAAGGAAATCTCATCTTT	NA	NA	NA	NA
K234_THR1	1	0.00203252	TGTGCCTGGAGTCCCACCGATACCGGGACAGAGGGTCCAGGGGACCTTTTACACCCCACAGATACGCAGTATTTT	CAWSPTDTGTEGPGDLLHPTDTQYF	TRBV30	TRBD1	TRBJ2-3	12	NA	2	56	43	NA	NA	TGTGCCTGGAGTCCCACCGATACCGGGACAGAGGGTCCAGGGGACCTTTTACACCCCACAGATACGCAGTATTTT	NA	NA	NA	NA
K234_THR1	1	0.00203252	TGTGCCAGCAGTTTATCGTGGGGAATATTGGGAGCGAACACCGGGGAGCTGTTTTTT	CASSLSWGILGANTGELFF	TRBV12-3, TRBV12-4	NA	TRBJ2-2	15	NA	NA	33	17	NA	NA	TGTGCCAGCAGTTTATCGTGGGGAATATTGGGAGCGAACACCGGGGAGCTGTTTTTT	NA	NA	NA	NA
K234_THR1	1	0.00203252	TGTGCCAGCAGTACGCCCCCTCAACCGGGACAGGGAGAAGATACGCAGTATTTT	CASSTPPQPGQGEDTQYF	TRBV6-2, TRBV6-3, TRBV6-4, TRBV6-5, TRBV6-6	TRBD1	TRBJ2-3	12	2	1	38	25	NA	NA	TGTGCCAGCAGTACGCCCCCTCAACCGGGACAGGGAGAAGATACGCAGTATTTT	NA	NA	NA	NA
K234_THR1	1	0.00203252	TGTGCCAGCAGCCCCGGGACTAGCGGGAGGGCCTGGAACAATGAGCAGTTCTTC	CASSPGTSGRAWNNEQFF	TRBV12-3, TRBV12-4	TRBD2	TRBJ2-1	11	NA	3	37	25	NA	NA	TGTGCCAGCAGCCCCGGGACTAGCGGGAGGGCCTGGAACAATGAGCAGTTCTTC	NA	NA	NA	NA
K234_THR1	1	0.00203252	TGTGCCAGCAGTTTCAAAAGGTGGGGGACACTTTACACTGAAGCTTTCTTT	CASSFKRWGTLYTEAFF	TRBV27	TRBD1	TRBJ1-1	14	NA	1	34	19	NA	NA	TGTGCCAGCAGTTTCAAAAGGTGGGGGACACTTTACACTGAAGCTTTCTTT	NA	NA	NA	NA
K234_THR1	1	0.00203252	TGTGCCAGCAGCTGGACCCTTAGCGGGAGCTCCTACAATGAGCAGTTCTTC	CASSWTLSGSSYNEQFF	TRBV7-2, TRBV7-3, TRBV7-4, TRBV7-8, TRBV7-9	TRBD2	TRBJ2-1	13	NA	2	25	11	NA	NA	TGTGCCAGCAGCTGGACCCTTAGCGGGAGCTCCTACAATGAGCAGTTCTTC	NA	NA	NA	NA
K234_THR1	1	0.00203252	TGTGCCAGCAGCCATAGGACTAGCGGGAGCTCCTACAATGAGCAGTTCTTC	CASSHRTSGSSYNEQFF	TRBV7-2, TRBV7-8	TRBD2	TRBJ2-1	12	NA	2	25	12	NA	NA	TGTGCCAGCAGCCATAGGACTAGCGGGAGCTCCTACAATGAGCAGTTCTTC	NA	NA	NA	NA
K234_THR1	1	0.00203252	TGTGCCAGCAGTTACCTTGACAGGGTGCCCTACAATGAGCAGTTCTTC	CASSYLDRVPYNEQFF	TRBV6-2, TRBV6-3, TRBV6-5, TRBV6-1	TRBD1	TRBJ2-1	15	NA	2	28	12	NA	NA	TGTGCCAGCAGTTACCTTGACAGGGTGCCCTACAATGAGCAGTTCTTC	NA	NA	NA	NA
K234_THR1	1	0.00203252	TGTGCCAGCAGCTCTCGGACTAGCGGGAGTCTACATGAGCAGTTCTTC	CASSSRTSGSLHEQFF	TRBV7-3	TRBD2	TRBJ2-1	13	NA	3	34	20	NA	NA	TGTGCCAGCAGCTCTCGGACTAGCGGGAGTCTACATGAGCAGTTCTTC	NA	NA	NA	NA
K234_THR1	1	0.00203252	TGTGCCAGCAGCCTTATAAGTCCCGGCGCAAAGGACGGCTACACCTTC	CASSLISPGAKDGYTF	TRBV14	TRBD2, TRBD1	TRBJ1-2	13	NA	1	36	22	NA	NA	TGTGCCAGCAGCCTTATAAGTCCCGGCGCAAAGGACGGCTACACCTTC	NA	NA	NA	NA
K234_THR1	1	0.00203252	TGTGCCAGCAGCCCGACCCAGCGGGCGACCACAGATACGCAGTATTTT	CASSPTQRATTDTQYF	TRBV6-2, TRBV6-3, TRBV6-4, TRBV6-5, TRBV6-6	TRBD2, TRBD1	TRBJ2-3	11	NA	2	29	17	NA	NA	TGTGCCAGCAGCCCGACCCAGCGGGCGACCACAGATACGCAGTATTTT	NA	NA	NA	NA
K234_THR1	1	0.00203252	TGTGCCAGCAGCCAAGATAGGGGATACTCCTACAATGAGCAGTTCTTC	CASSQDRGYSYNEQFF	TRBV3-1, TRBV3-2	TRBD1	TRBJ2-1	18	NA	2	26	7	NA	NA	TGTGCCAGCAGCCAAGATAGGGGATACTCCTACAATGAGCAGTTCTTC	NA	NA	NA	NA
K234_THR1	1	0.00203252	TGTGCCAGCAGCGAGACAAATTCCCCTTGGAGGGATACGCAGTATTTT	CASSETNSPWRDTQYF	TRBV5-6, TRBV5-5, TRBV5-7	TRBD1, TRBD2	TRBJ2-3	12	7	NA	33	20	NA	NA	TGTGCCAGCAGCGAGACAAATTCCCCTTGGAGGGATACGCAGTATTTT	NA	NA	NA	NA
K234_THR1	1	0.00203252	TGCGCCAGCAGCCAAGGGCGGGGCGCTAGCACAGATACGCAGTATTTT	CASSQGRGASTDTQYF	TRBV4-1	TRBD1, TRBD2	TRBJ2-3	16	NA	2	24	7	NA	NA	TGCGCCAGCAGCCAAGGGCGGGGCGCTAGCACAGATACGCAGTATTTT	NA	NA	NA	NA
K234_THR1	1	0.00203252	TGCAGTGCTAGCGCGGGCGAGATTTTTAGGACAGATACGCAGTATTTT	CSASAGEIFRTDTQYF	TRBV20-1	TRBD1, TRBD2	TRBJ2-3	11	NA	2	26	14	NA	NA	TGCAGTGCTAGCGCGGGCGAGATTTTTAGGACAGATACGCAGTATTTT	NA	NA	NA	NA
K234_THR1	1	0.00203252	TGCAGTGCTAGAGCGGGCAGCGGGGCGCTCACCGGGGAGCTGTTTTTT	CSARAGSGALTGELFF	TRBV20-1	TRBD1, TRBD2	TRBJ2-2	13	NA	2	29	15	NA	NA	TGCAGTGCTAGAGCGGGCAGCGGGGCGCTCACCGGGGAGCTGTTTTTT	NA	NA	NA	NA
K234_THR1	1	0.00203252	TGTGCCATCAGTGAGTCGTCGGCAGTAGCAGATACGCAGTATTTT	CAISESSAVADTQYF	TRBV10-3	NA	TRBJ2-3	18	NA	NA	28	9	NA	NA	TGTGCCATCAGTGAGTCGTCGGCAGTAGCAGATACGCAGTATTTT	NA	NA	NA	NA
K234_THR1	1	0.00203252	TGTGCCAGCAGTTTCACGGCAGCAAGTAAGGCCGAGCAGTACTTC	CASSFTAASKAEQYF	TRBV12-3, TRBV12-4	NA	TRBJ2-7	14	NA	NA	32	17	NA	NA	TGTGCCAGCAGTTTCACGGCAGCAAGTAAGGCCGAGCAGTACTTC	NA	NA	NA	NA
K234_THR1	1	0.00203252	TGTGCCAGCAGTTCTGACGGACAGGGGTATCAGCCCCAGCATTTT	CASSSDGQGYQPQHF	TRBV7-9	TRBD1	TRBJ1-5	11	NA	2	28	16	NA	NA	TGTGCCAGCAGTTCTGACGGACAGGGGTATCAGCCCCAGCATTTT	NA	NA	NA	NA
K234_THR1	1	0.00203252	TGTGCCAGCAGTTATTTTGGAAATAGCAATCAGCCCCAGCATTTT	CASSYFGNSNQPQHF	TRBV6-2, TRBV6-3	NA	TRBJ1-5	14	NA	NA	22	7	NA	NA	TGTGCCAGCAGTTATTTTGGAAATAGCAATCAGCCCCAGCATTTT	NA	NA	NA	NA
K234_THR1	1	0.00203252	TGTGCCAGCAGTCAGGAAGCGGGAGTTAGGGATGAGCAGTTCTTC	CASSQEAGVRDEQFF	TRBV12-3, TRBV12-4	TRBD2	TRBJ2-1	12	NA	3	31	18	NA	NA	TGTGCCAGCAGTCAGGAAGCGGGAGTTAGGGATGAGCAGTTCTTC	NA	NA	NA	NA
K234_THR1	1	0.00203252	TGTGCCAGCAGCTTAGGTTTGACGAACACCGGGGAGCTGTTTTTT	CASSLGLTNTGELFF	TRBV5-6, TRBV5-7, TRBV5-5	NA	TRBJ2-2	14	NA	NA	22	7	NA	NA	TGTGCCAGCAGCTTAGGTTTGACGAACACCGGGGAGCTGTTTTTT	NA	NA	NA	NA
K234_THR1	1	0.00203252	TGTGCCAGCAGCTCTATTGACTCCGAGTCCTACGAGCAGTACTTC	CASSSIDSESYEQYF	TRBV11-2	NA	TRBJ2-7	13	NA	NA	27	13	NA	NA	TGTGCCAGCAGCTCTATTGACTCCGAGTCCTACGAGCAGTACTTC	NA	NA	NA	NA
K234_THR1	1	0.00203252	TGTGCCAGCAGCTCGTCTGGGGGGCGGTCCTACGAGCAGTACTTC	CASSSSGGRSYEQYF	TRBV7-2	TRBD1	TRBJ2-7	13	NA	2	27	13	NA	NA	TGTGCCAGCAGCTCGTCTGGGGGGCGGTCCTACGAGCAGTACTTC	NA	NA	NA	NA
K234_THR1	1	0.00203252	TGTGCCAGCAGCTCACAGGGATTTTCTAACTATGGCTACACCTTC	CASSSQGFSNYGYTF	TRBV7-9	TRBD1	TRBJ1-2	13	NA	2	25	11	NA	NA	TGTGCCAGCAGCTCACAGGGATTTTCTAACTATGGCTACACCTTC	NA	NA	NA	NA
K234_THR1	1	0.00203252	TGTGCCAGCAGCAGTGGACAGGGGATCCCCTACGAGCAGTACTTC	CASSSGQGIPYEQYF	TRBV7-2, TRBV7-3, TRBV7-4, TRBV7-8, TRBV7-9	TRBD1	TRBJ2-7	12	NA	2	28	15	NA	NA	TGTGCCAGCAGCAGTGGACAGGGGATCCCCTACGAGCAGTACTTC	NA	NA	NA	NA
K234_THR1	1	0.00203252	TGTGCCAGCAGGCCCCTAGCGGGAGGTTTTGGTGAGCAGTTCTTC	CASRPLAGGFGEQFF	TRBV6-2, TRBV6-3	TRBD2	TRBJ2-1	11	NA	3	32	20	NA	NA	TGTGCCAGCAGGCCCCTAGCGGGAGGTTTTGGTGAGCAGTTCTTC	NA	NA	NA	NA
K234_THR1	1	0.00203252	TGTGCCAGCAGAAAAGCGGGAGCCCCTAGGGATGAGCAGTTCTTC	CASRKAGAPRDEQFF	TRBV7-3, TRBV7-4	TRBD2	TRBJ2-1	11	NA	3	31	19	NA	NA	TGTGCCAGCAGAAAAGCGGGAGCCCCTAGGGATGAGCAGTTCTTC	NA	NA	NA	NA
K234_THR1	1	0.00203252	TGTGCCAGCAATTGGGACAGGGGGGCATCCTACGAGCAGTACTTC	CASNWDRGASYEQYF	TRBV2	TRBD1	TRBJ2-7	10	NA	2	27	16	NA	NA	TGTGCCAGCAATTGGGACAGGGGGGCATCCTACGAGCAGTACTTC	NA	NA	NA	NA
K234_THR1	1	0.00203252	TGCGCCAGCAGCCAAGTAGCGGGAGGGAATAACGAGCAGTACTTC	CASSQVAGGNNEQYF	TRBV4-3	TRBD2	TRBJ2-7	16	NA	3	31	14	NA	NA	TGCGCCAGCAGCCAAGTAGCGGGAGGGAATAACGAGCAGTACTTC	NA	NA	NA	NA
K234_THR1	1	0.00203252	TGCGCCAGCAGCCAAAGCGGGACCGTCACCGGGGAGCTGTTTTTT	CASSQSGTVTGELFF	TRBV4-1, TRBV4-3	TRBD2, TRBD1	TRBJ2-2	15	NA	2	26	10	NA	NA	TGCGCCAGCAGCCAAAGCGGGACCGTCACCGGGGAGCTGTTTTTT	NA	NA	NA	NA
K234_THR1	1	0.00203252	TGCAGTGCTAGTTACTCACACGCAGGCGGTCGGGAGCAGTACTTC	CSASYSHAGGREQYF	TRBV20-1	NA	TRBJ2-7	11	NA	NA	33	21	NA	NA	TGCAGTGCTAGTTACTCACACGCAGGCGGTCGGGAGCAGTACTTC	NA	NA	NA	NA
K234_THR1	1	0.00203252	TGCAGTGCTAGTGCGGATCTCTCCTATAATTCACCCCTCCACTTT	CSASADLSYNSPLHF	TRBV20-1	NA	TRBJ1-6	11	NA	NA	20	8	NA	NA	TGCAGTGCTAGTGCGGATCTCTCCTATAATTCACCCCTCCACTTT	NA	NA	NA	NA
K234_THR1	1	0.00203252	TGCAGTGCTAGCTCTGGACTAGCGGGAACGGGAGAGCAGTACTTC	CSASSGLAGTGEQYF	TRBV20-1	TRBD2	TRBJ2-7	11	NA	2	33	21	NA	NA	TGCAGTGCTAGCTCTGGACTAGCGGGAACGGGAGAGCAGTACTTC	NA	NA	NA	NA
K234_THR1	1	0.00203252	TGCAGTGCTAGAGATCCTAGGGGGTCGGATGAAAAACTGTTTTTT	CSARDPRGSDEKLFF	TRBV20-1	TRBD1	TRBJ1-4	16	NA	2	28	11	NA	NA	TGCAGTGCTAGAGATCCTAGGGGGTCGGATGAAAAACTGTTTTTT	NA	NA	NA	NA
K234_THR1	1	0.00203252	TGCAGCGTTGAAAAGACTAGCGGGAGGCCCCATGAGCAGTTCTTC	CSVEKTSGRPHEQFF	TRBV29-1	TRBD2	TRBJ2-1	12	NA	3	31	18	NA	NA	TGCAGCGTTGAAAAGACTAGCGGGAGGCCCCATGAGCAGTTCTTC	NA	NA	NA	NA
K234_THR1	1	0.00203252	TGCAGCGTCGAGGGGGGGACGAGCTCCTACAATGAGCAGTTCTTC	CSVEGGTSSYNEQFF	TRBV29-1	TRBD1	TRBJ2-1	8	NA	2	20	11	NA	NA	TGCAGCGTCGAGGGGGGGACGAGCTCCTACAATGAGCAGTTCTTC	NA	NA	NA	NA
K234_THR1	1	0.00203252	TGTGCCTGGAGCCCTGGGACGGGGCACACTGAAGCTTTCTTT	CAWSPGTGHTEAFF	TRBV30	TRBD1, TRBD2	TRBJ1-1	11	NA	2	25	13	NA	NA	TGTGCCTGGAGCCCTGGGACGGGGCACACTGAAGCTTTCTTT	NA	NA	NA	NA
K234_THR1	1	0.00203252	TGTGCCAGTAGTATCCTAGCGGGAGCAAATGAGCAGTTCTTC	CASSILAGANEQFF	TRBV19	TRBD2	TRBJ2-1	14	NA	3	27	12	NA	NA	TGTGCCAGTAGTATCCTAGCGGGAGCAAATGAGCAGTTCTTC	NA	NA	NA	NA
K234_THR1	1	0.00203252	TGTGCCAGTAGTATCAGGGACAGCAATCAGCCCCAGCATTTT	CASSIRDSNQPQHF	TRBV19	TRBD1, TRBD2	TRBJ1-5	14	NA	1	21	6	NA	NA	TGTGCCAGTAGTATCAGGGACAGCAATCAGCCCCAGCATTTT	NA	NA	NA	NA
K234_THR1	1	0.00203252	TGTGCCAGCCTTCCTTGGACAGGGGGCTATGGCTACACCTTC	CASLPWTGGYGYTF	TRBV7-9, TRBV11-1	TRBD1	TRBJ1-2	9	NA	2	26	16	NA	NA	TGTGCCAGCCTTCCTTGGACAGGGGGCTATGGCTACACCTTC	NA	NA	NA	NA
K234_THR1	1	0.00203252	TGTGCCAGCAGTTCCGGGACAGGGAGGGATGAGCAGTTCTTC	CASSSGTGRDEQFF	TRBV7-9	TRBD1	TRBJ2-1	11	NA	2	28	16	NA	NA	TGTGCCAGCAGTTCCGGGACAGGGAGGGATGAGCAGTTCTTC	NA	NA	NA	NA
K234_THR1	1	0.00203252	TGTGCCAGCAGTCGCGAACAGGGTGGAGAGACCCAGTACTTC	CASSREQGGETQYF	TRBV12-3, TRBV12-4	TRBD1	TRBJ2-5	12	NA	2	26	13	NA	NA	TGTGCCAGCAGTCGCGAACAGGGTGGAGAGACCCAGTACTTC	NA	NA	NA	NA
K234_THR1	1	0.00203252	TGTGCCAGCAGCTTGGGGCCGGATAACTATGGCTACACCTTC	CASSLGPDNYGYTF	TRBV5-6, TRBV5-5, TRBV5-7	NA	TRBJ1-2	16	NA	NA	23	6	NA	NA	TGTGCCAGCAGCTTGGGGCCGGATAACTATGGCTACACCTTC	NA	NA	NA	NA
K234_THR1	1	0.00203252	TGTGCCAGCAGCTTACGAGCGAACACCGGGGAGCTGTTTTTT	CASSLRANTGELFF	TRBV7-2, TRBV7-8	NA	TRBJ2-2	15	NA	NA	18	2	NA	NA	TGTGCCAGCAGCTTACGAGCGAACACCGGGGAGCTGTTTTTT	NA	NA	NA	NA
K234_THR1	1	0.00203252	TGTGCCAGCAGCTCAACCGGGACAGGGTCTCAAGCTTTCTTT	CASSSTGTGSQAFF	TRBV7-9	TRBD1	TRBJ1-1	13	NA	2	31	17	NA	NA	TGTGCCAGCAGCTCAACCGGGACAGGGTCTCAAGCTTTCTTT	NA	NA	NA	NA
K234_THR1	1	0.00203252	TGTGCCAGCAGCCAAGATTCGAACACCGGGGAGCTGTTTTTT	CASSQDSNTGELFF	TRBV3-1	NA	TRBJ2-2	18	NA	NA	19	0	NA	NA	TGTGCCAGCAGCCAAGATTCGAACACCGGGGAGCTGTTTTTT	NA	NA	NA	NA
K234_THR1	1	0.00203252	TGTGCCAGCAGCCAAGACAGGGGTGATTCACCCCTCCACTTT	CASSQDRGDSPLHF	TRBV5-4, TRBV5-8	TRBD1	TRBJ1-6	12	NA	2	25	12	NA	NA	TGTGCCAGCAGCCAAGACAGGGGTGATTCACCCCTCCACTTT	NA	NA	NA	NA
K234_THR1	1	0.00203252	TGCGCCAGCAGCTTGCAGGTGGGAGGGACTGAAGCTTTCTTT	CASSLQVGGTEAFF	TRBV5-1	TRBD2	TRBJ1-1	15	NA	3	27	11	NA	NA	TGCGCCAGCAGCTTGCAGGTGGGAGGGACTGAAGCTTTCTTT	NA	NA	NA	NA
K234_THR1	1	0.00203252	TGCAGTGCTAGAGATAGGGGCGGGATAGAGACCCAGTACTTC	CSARDRGGIETQYF	TRBV20-1	TRBD1, TRBD2	TRBJ2-5	15	NA	2	26	10	NA	NA	TGCAGTGCTAGAGATAGGGGCGGGATAGAGACCCAGTACTTC	NA	NA	NA	NA
K234_THR1	1	0.00203252	TGCAGTGCTAGAGAGTGGCTTTACACAGATACGCAGTATTTT	CSAREWLYTDTQYF	TRBV20-1	NA	TRBJ2-3	14	NA	NA	23	8	NA	NA	TGCAGTGCTAGAGAGTGGCTTTACACAGATACGCAGTATTTT	NA	NA	NA	NA
K234_THR1	1	0.00203252	TGCAGTGACGAGACGGGACTAGGAGGCAATGAGCAGTTCTTC	CSDETGLGGNEQFF	TRBV20-1	TRBD2	TRBJ2-1	7	NA	2	26	18	NA	NA	TGCAGTGACGAGACGGGACTAGGAGGCAATGAGCAGTTCTTC	NA	NA	NA	NA
K234_THR1	1	0.00203252	TGCAGCGTTGAAGACCCGAGGTTGAATTCACCCCTCCACTTT	CSVEDPRLNSPLHF	TRBV29-1	NA	TRBJ1-6	14	NA	NA	24	9	NA	NA	TGCAGCGTTGAAGACCCGAGGTTGAATTCACCCCTCCACTTT	NA	NA	NA	NA
K234_THR1	1	0.00203252	TGTGCCTCCTATCGGGGGAGTAACACTGAAGCTTTCTTT	CASYRGSNTEAFF	TRBV10-3	TRBD1, TRBD2	TRBJ1-1	6	NA	2	21	14	NA	NA	TGTGCCTCCTATCGGGGGAGTAACACTGAAGCTTTCTTT	NA	NA	NA	NA
K234_THR1	1	0.00203252	TGTGCCACCTGCGATGAGGCAGGCGATACGCAGTATTTT	CATCDEAGDTQYF	TRBV24-1	NA	TRBJ2-3	9	NA	NA	24	14	NA	NA	TGTGCCACCTGCGATGAGGCAGGCGATACGCAGTATTTT	NA	NA	NA	NA
K234_THR1	1	0.00203252	TGTGCCAGTTCTGGCAGGAGCACAGATACGCAGTATTTT	CASSGRSTDTQYF	TRBV19	NA	TRBJ2-3	9	NA	NA	18	8	NA	NA	TGTGCCAGTTCTGGCAGGAGCACAGATACGCAGTATTTT	NA	NA	NA	NA
K234_THR1	1	0.00203252	TGTGCCAGTAGTTTCGTCCGATACAATGAGCAGTTCTTC	CASSFVRYNEQFF	TRBV19	NA	TRBJ2-1	12	NA	NA	21	8	NA	NA	TGTGCCAGTAGTTTCGTCCGATACAATGAGCAGTTCTTC	NA	NA	NA	NA
K234_THR1	1	0.00203252	TGTGCCAGTAGTATGGGCAGGGACCAGCCCCAGCATTTT	CASSMGRDQPQHF	TRBV19	TRBD1, TRBD2	TRBJ1-5	14	NA	1	24	9	NA	NA	TGTGCCAGTAGTATGGGCAGGGACCAGCCCCAGCATTTT	NA	NA	NA	NA
K234_THR1	1	0.00203252	TGTGCCAGCTCACCATGGGGGAGCAATGAGCAGTTCTTC	CASSPWGSNEQFF	TRBV18	TRBD1, TRBD2	TRBJ2-1	15	NA	2	23	7	NA	NA	TGTGCCAGCTCACCATGGGGGAGCAATGAGCAGTTCTTC	NA	NA	NA	NA
K234_THR1	1	0.00203252	TGTGCCAGCCAGTGGGGCCCGAGCACTGAAGCTTTCTTT	CASQWGPSTEAFF	TRBV12-3, TRBV12-4	TRBD2	TRBJ1-1	9	NA	3	23	13	NA	NA	TGTGCCAGCCAGTGGGGCCCGAGCACTGAAGCTTTCTTT	NA	NA	NA	NA
K234_THR1	1	0.00203252	TGTGCCAGCAGTTTAGGGGTCTCCTATGGCTACACCTTC	CASSLGVSYGYTF	TRBV12-3, TRBV12-4, TRBV27	NA	TRBJ1-2	16	NA	NA	23	6	NA	NA	TGTGCCAGCAGTTTAGGGGTCTCCTATGGCTACACCTTC	NA	NA	NA	NA
K234_THR1	1	0.00203252	TGTGCCAGCAGTTACATGGGACAGGGCGTGCAGTACTTC	CASSYMGQGVQYF	TRBV6-5, TRBV6-1, TRBV6-3, TRBV6-6, TRBV6-8	TRBD1	TRBJ2-7	15	NA	2	29	13	NA	NA	TGTGCCAGCAGTTACATGGGACAGGGCGTGCAGTACTTC	NA	NA	NA	NA
K234_THR1	1	0.00203252	TGTGCCAGCAGCTTAGGACGGCCCGGGGAGCTGTTTTTT	CASSLGRPGELFF	TRBV7-7, TRBV7-6	NA	TRBJ2-2	16	NA	NA	22	5	NA	NA	TGTGCCAGCAGCTTAGGACGGCCCGGGGAGCTGTTTTTT	NA	NA	NA	NA
K234_THR1	1	0.00203252	TGTGCCAGCAGCCCTAAAATGAACTATGGCTACACCTTC	CASSPKMNYGYTF	TRBV11-1, TRBV11-3, TRBV11-2	NA	TRBJ1-2	12	NA	NA	21	8	NA	NA	TGTGCCAGCAGCCCTAAAATGAACTATGGCTACACCTTC	NA	NA	NA	NA
K234_THR1	1	0.00203252	TGTGCCAGCAGCGCCTTCCTGACGGCCGAAGCTTTCTTT	CASSAFLTAEAFF	TRBV9	NA	TRBJ1-1	13	NA	NA	27	13	NA	NA	TGTGCCAGCAGCGCCTTCCTGACGGCCGAAGCTTTCTTT	NA	NA	NA	NA
K234_THR1	1	0.00203252	TGCGCCAGCAGCTCTCCCAGCGCCAATGAGCAGTTCTTC	CASSSPSANEQFF	TRBV5-1	TRBD2	TRBJ2-1	13	7	NA	23	9	NA	NA	TGCGCCAGCAGCTCTCCCAGCGCCAATGAGCAGTTCTTC	NA	NA	NA	NA
K234_THR1	1	0.00203252	TGCGCCAGCAGCCAAGATCTCGACACTGAAGCTTTCTTT	CASSQDLDTEAFF	TRBV4-1, TRBV4-3	NA	TRBJ1-1	20	NA	NA	22	1	NA	NA	TGCGCCAGCAGCCAAGATCTCGACACTGAAGCTTTCTTT	NA	NA	NA	NA
K234_THR1	1	0.00203252	TGCGCCAGCAGCCAAGACATGGACACTGAAGCTTTCTTT	CASSQDMDTEAFF	TRBV4-3, TRBV4-2	NA	TRBJ1-1	17	NA	NA	17	NA	NA	NA	TGCGCCAGCAGCCAAGACATGGACACTGAAGCTTTCTTT	NA	NA	NA	NA
K234_THR1	1	0.00203252	TGCAGTGCCTTTCCTAGCGGTCCCTACGAGCAGTACTTC	CSAFPSGPYEQYF	TRBV20-1	TRBD2	TRBJ2-7	8	NA	2	22	13	NA	NA	TGCAGTGCCTTTCCTAGCGGTCCCTACGAGCAGTACTTC	NA	NA	NA	NA
K234_THR1	1	0.00203252	TGCAGCGTTGACCTCGGGACAACCTACGAGCAGTACTTC	CSVDLGTTYEQYF	TRBV29-1	TRBD1, TRBD2	TRBJ2-7	11	NA	1	22	10	NA	NA	TGCAGCGTTGACCTCGGGACAACCTACGAGCAGTACTTC	NA	NA	NA	NA
K234_THR1	1	0.00203252	TGTGCCAGCTCACTGCGACAAGAGACCCAGTACTTC	CASSLRQETQYF	TRBV18	NA	TRBJ2-5	13	NA	NA	18	4	NA	NA	TGTGCCAGCTCACTGCGACAAGAGACCCAGTACTTC	NA	NA	NA	NA
K234_THR1	1	0.00203252	TGTGCCAGCAGTTTAGGAGGGGAGACCCAGTACTTC	CASSLGGETQYF	TRBV12-3, TRBV12-4	TRBD2	TRBJ2-5	16	NA	3	21	4	NA	NA	TGTGCCAGCAGTTTAGGAGGGGAGACCCAGTACTTC	NA	NA	NA	NA
K234_THR1	1	0.00203252	TGTGCCAGCAGTTTAATGAGGAGCGAGCAGTACTTC	CASSLMRSEQYF	TRBV6-2, TRBV6-3, TRBV6-5, TRBV6-6, TRBV6-1	NA	TRBJ2-7	13	NA	NA	23	9	NA	NA	TGTGCCAGCAGTTTAATGAGGAGCGAGCAGTACTTC	NA	NA	NA	NA
K234_THR1	1	0.00203252	TGTGCCAGCAGCTTGACTTCCTACGAGCAGTACTTC	CASSLTSYEQYF	TRBV7-2	NA	TRBJ2-7	14	NA	NA	18	3	NA	NA	TGTGCCAGCAGCTTGACTTCCTACGAGCAGTACTTC	NA	NA	NA	NA
K234_THR1	1	0.00203252	TGTGCCAGCAGCCCCCCATACAATGAGCAGTTCTTC	CASSPPYNEQFF	TRBV12-3, TRBV12-4	TRBD1	TRBJ2-1	11	6	NA	18	6	NA	NA	TGTGCCAGCAGCCCCCCATACAATGAGCAGTTCTTC	NA	NA	NA	NA
K234_THR1	1	0.00203252	TGTGCCAGCAGGGGGGACAGTGACGAGCAGTACTTC	CASRGDSDEQYF	TRBV2	TRBD1	TRBJ2-7	11	NA	1	22	10	NA	NA	TGTGCCAGCAGGGGGGACAGTGACGAGCAGTACTTC	NA	NA	NA	NA
K234_THR1	1	0.00203252	TGTGCCAGCAGATTAACAGGGGAGACCCAGTACTTC	CASRLTGETQYF	TRBV5-4	TRBD1	TRBJ2-5	11	NA	2	21	9	NA	NA	TGTGCCAGCAGATTAACAGGGGAGACCCAGTACTTC	NA	NA	NA	NA
K234_THR1	1	0.00203252	TGTGCCAGCAGAGGGGATCCCGAGACCCAGTACTTC	CASRGDPETQYF	TRBV6-6	TRBD1	TRBJ2-5	11	NA	2	21	9	NA	NA	TGTGCCAGCAGAGGGGATCCCGAGACCCAGTACTTC	NA	NA	NA	NA
K234_THR1	1	0.00203252	TGCAGTGCTAGTGGGTGGAACAACGGCTACACCTTC	CSASGWNNGYTF	TRBV20-1	NA	TRBJ1-2	11	NA	NA	24	12	NA	NA	TGCAGTGCTAGTGGGTGGAACAACGGCTACACCTTC	NA	NA	NA	NA
K234_THR1	1	0.00203252	TGTGCCAGCAGCTTAGGGGAGACCCAGTACTTC	CASSLGETQYF	TRBV7-6, TRBV7-7	NA	TRBJ2-5	16	NA	NA	18	1	NA	NA	TGTGCCAGCAGCTTAGGGGAGACCCAGTACTTC	NA	NA	NA	NA
K234_THR1	1	0.00203252	TGTGCCAGCAGCAGAACTAAGGAAGCTTTCTTT	CASSRTKEAFF	TRBV5-6, TRBV5-7, TRBV5-5	NA	TRBJ1-1	12	NA	NA	21	8	NA	NA	TGTGCCAGCAGCAGAACTAAGGAAGCTTTCTTT	NA	NA	NA	NA
K243_R1	21	0.0909091	TGTGCCAGCAGCGACAGGGTTAGCACTGAAGCTTTCTTT	CASSDRVSTEAFF	TRBV7-6, TRBV7-7	TRBD1	TRBJ1-1	12	NA	2	23	10	NA	NA	TGTGCCAGCAGCGACAGGGTTAGCACTGAAGCTTTCTTT	NA	NA	NA	NA
K243_R1	20	0.0865801	TGTGCCTGCCGGTACATGTCCTACGAGCAGTACTTC	CACRYMSYEQYF	TRBV2	NA	TRBJ2-7	6	NA	NA	18	11	NA	NA	TGTGCCTGCCGGTACATGTCCTACGAGCAGTACTTC	NA	NA	NA	NA
K243_R1	19	0.0822511	TGTGCTTATAGGAGATTCTCAGGAAACACACCTCTTGTCTTT	CAYRRFSGNTPLVF	TRAV38-2DV8	NA	TRAJ29	14	NA	NA	18	3	NA	NA	TGTGCTTATAGGAGATTCTCAGGAAACACACCTCTTGTCTTT	NA	NA	NA	NA
K243_R1	18	0.0779221	TGTGCCGTGAACCGGGGAAAGCTTATCTTC	CAVNRGKLIF	TRAV12-2	NA	TRAJ23	12	NA	NA	15	2	NA	NA	TGTGCCGTGAACCGGGGAAAGCTTATCTTC	NA	NA	NA	NA
K243_R1	10	0.04329	TGTGCAATGAGCGAGGGTGCCCAGAAGCTGGTATTT	CAMSEGAQKLVF	TRAV12-3	NA	TRAJ54	13	NA	NA	13	NA	NA	NA	TGTGCAATGAGCGAGGGTGCCCAGAAGCTGGTATTT	NA	NA	NA	NA
K243_R1	9	0.038961	TGTGCCAGCAGCACAGTGAGCTCCTACGAGCAGTACTTC	CASSTVSSYEQYF	TRBV5-4	NA	TRBJ2-7	12	NA	NA	17	4	NA	NA	TGTGCCAGCAGCACAGTGAGCTCCTACGAGCAGTACTTC	NA	NA	NA	NA
K243_R1	7	0.030303	TGCAGCGTTGAGGGAGGGCTCTCCTACGAGCAGTACTTC	CSVEGGLSYEQYF	TRBV29-1	TRBD2	TRBJ2-7	11	NA	3	20	8	NA	NA	TGCAGCGTTGAGGGAGGGCTCTCCTACGAGCAGTACTTC	NA	NA	NA	NA
K243_R1	6	0.025974	TGTGCCGTGATATCTAGTTCCGGGTATGCACTCAACTTC	CAVISSSGYALNF	TRAV12-2	NA	TRAJ41	10	NA	NA	17	6	NA	NA	TGTGCCGTGATATCTAGTTCCGGGTATGCACTCAACTTC	NA	NA	NA	NA
K243_R1	5	0.021645	TGTGCTACGGACGCGAAATATGGAGGAAGCCAAGGAAATCTCATCTTT	CATDAKYGGSQGNLIF	TRAV17	NA	TRAJ42	15	NA	NA	14	NA	NA	NA	TGTGCTACGGACGCGAAATATGGAGGAAGCCAAGGAAATCTCATCTTT	NA	NA	NA	NA
K243_R1	5	0.021645	TGTGCCAGCAGCCAAGATGTCGACGTAGATGAGCAGTTCTTC	CASSQDVDVDEQFF	TRBV3-1, TRBV3-2	NA	TRBJ2-1	18	NA	NA	28	9	NA	NA	TGTGCCAGCAGCCAAGATGTCGACGTAGATGAGCAGTTCTTC	NA	NA	NA	NA
K243_R1	4	0.017316	TGTGCTACGGACCCACTATACAACTTCAACAAATTTTACTTT	CATDPLYNFNKFYF	TRAV17	NA	TRAJ21	12	NA	NA	16	3	NA	NA	TGTGCTACGGACCCACTATACAACTTCAACAAATTTTACTTT	NA	NA	NA	NA
K243_R1	4	0.017316	TGTGTGGTCCCCAACCAGGGAGGAAAGCTTATCTTC	CVVPNQGGKLIF	TRAV10	NA	TRAJ23	8	NA	NA	12	3	NA	NA	TGTGTGGTCCCCAACCAGGGAGGAAAGCTTATCTTC	NA	NA	NA	NA
K243_R1	3	0.012987	TGTGCTCTGAGTGATCAGGCAGGAGGAGGTGCTGACGGACTCACCTTT	CALSDQAGGGADGLTF	TRAV9-2	NA	TRAJ45	17	NA	NA	19	1	NA	NA	TGTGCTCTGAGTGATCAGGCAGGAGGAGGTGCTGACGGACTCACCTTT	NA	NA	NA	NA
K243_R1	3	0.012987	TGTGCCGTGGGGGGGAATTCTGGTTCTGCAAGGCAACTGACCTTT	CAVGGNSGSARQLTF	TRAV12-2	NA	TRAJ22	9	NA	NA	17	7	NA	NA	TGTGCCGTGGGGGGGAATTCTGGTTCTGCAAGGCAACTGACCTTT	NA	NA	NA	NA
K243_R1	3	0.012987	TGTGCAGCAACGGCTGGAGGAGGTGCTGACGGACTCACCTTT	CAATAGGGADGLTF	TRAV29DV5	NA	TRAJ45	10	NA	NA	15	4	NA	NA	TGTGCAGCAACGGCTGGAGGAGGTGCTGACGGACTCACCTTT	NA	NA	NA	NA
K243_R1	3	0.012987	TGTGCTGTGATTACTAACCAGGGAGGAAAGCTTATCTTC	CAVITNQGGKLIF	TRAV8-6	NA	TRAJ23	10	NA	NA	7	NA	NA	NA	TGTGCTGTGATTACTAACCAGGGAGGAAAGCTTATCTTC	NA	NA	NA	NA
K243_R1	3	0.012987	TGTGCCACCAGCAGAGATATACCAAGCTATAATTCACCCCTCCACTTT	CATSRDIPSYNSPLHF	TRBV15	NA	TRBJ1-6	18	NA	NA	26	7	NA	NA	TGTGCCACCAGCAGAGATATACCAAGCTATAATTCACCCCTCCACTTT	NA	NA	NA	NA
K243_R1	3	0.012987	TGCGCCAGCAGTTTCGGACTAGCGGGCCACCCCGGGGAGCTGTTTTTT	CASSFGLAGHPGELFF	TRBV10-1	TRBD2	TRBJ2-2	12	NA	2	31	18	NA	NA	TGCGCCAGCAGTTTCGGACTAGCGGGCCACCCCGGGGAGCTGTTTTTT	NA	NA	NA	NA
K243_R1	3	0.012987	TGCGCCAGCAGCTTATCCCCGACAGCTCAAAACACTGAAGCTTTCTTT	CASSLSPTAQNTEAFF	TRBV5-1	TRBD1	TRBJ1-1	14	NA	1	30	15	NA	NA	TGCGCCAGCAGCTTATCCCCGACAGCTCAAAACACTGAAGCTTTCTTT	NA	NA	NA	NA
K243_R1	3	0.012987	TGCGCCAGCAGCCAAGATGACGGTAAGGGCACTGAAGCTTTCTTT	CASSQDDGKGTEAFF	TRBV4-1	NA	TRBJ1-1	18	NA	NA	29	10	NA	NA	TGCGCCAGCAGCCAAGATGACGGTAAGGGCACTGAAGCTTTCTTT	NA	NA	NA	NA
K243_R1	2	0.00865801	TGTGTGGTGATACCCGTTTGGCTCACGGGAGGAGGAAACAAACTCACCTTT	CVVIPVWLTGGGNKLTF	TRAV10	NA	TRAJ10	10	NA	NA	21	10	NA	NA	TGTGTGGTGATACCCGTTTGGCTCACGGGAGGAGGAAACAAACTCACCTTT	NA	NA	NA	NA
K243_R1	2	0.00865801	TGTGCCGTGTCTAATGCTGGTGGTACTAGCTATGGAAAGCTGACATTT	CAVSNAGGTSYGKLTF	TRAV12-2	NA	TRAJ52	9	NA	NA	10	0	NA	NA	TGTGCCGTGTCTAATGCTGGTGGTACTAGCTATGGAAAGCTGACATTT	NA	NA	NA	NA
K243_R1	2	0.00865801	TGTGCTACGGACGGGGGGGAAACCAGTGGCTCTAGGTTGACCTTT	CATDGGETSGSRLTF	TRAV17	NA	TRAJ58	13	NA	NA	18	4	NA	NA	TGTGCTACGGACGGGGGGGAAACCAGTGGCTCTAGGTTGACCTTT	NA	NA	NA	NA
K243_R1	2	0.00865801	TGTGCCGTGATCCTTGTCTCTAGCAACACAGGCAAACTAATCTTT	CAVILVSSNTGKLIF	TRAV12-2, TRAV12-1	NA	TRAJ37	10	NA	NA	17	6	NA	NA	TGTGCCGTGATCCTTGTCTCTAGCAACACAGGCAAACTAATCTTT	NA	NA	NA	NA
K243_R1	2	0.00865801	TGTGCCGTGTACGAAGCCCCTGGGGCAAACAACCTCTTCTTT	CAVYEAPGANNLFF	TRAV12-2, TRAV12-3	NA	TRAJ36	9	NA	NA	19	9	NA	NA	TGTGCCGTGTACGAAGCCCCTGGGGCAAACAACCTCTTCTTT	NA	NA	NA	NA
K243_R1	2	0.00865801	TGTGCTCTGAGCCCCCAGAACGACTACAAGCTCAGCTTT	CALSPQNDYKLSF	TRAV19	NA	TRAJ20	11	NA	NA	18	6	NA	NA	TGTGCTCTGAGCCCCCAGAACGACTACAAGCTCAGCTTT	NA	NA	NA	NA
K243_R1	2	0.00865801	TGTGCAATGTCGTCCGGCAACACAGGCAAACTAATCTTT	CAMSSGNTGKLIF	TRAV14DV4	NA	TRAJ37	9	NA	NA	15	5	NA	NA	TGTGCAATGTCGTCCGGCAACACAGGCAAACTAATCTTT	NA	NA	NA	NA
K243_R1	2	0.00865801	TGTGCTACGGACCAGGCAGGAACTGCTCTGATCTTT	CATDQAGTALIF	TRAV17	NA	TRAJ15	12	NA	NA	10	NA	NA	NA	TGTGCTACGGACCAGGCAGGAACTGCTCTGATCTTT	NA	NA	NA	NA
K243_R1	2	0.00865801	TGTGCCGTGAGTACCACCGGTAACCAGTTCTATTTT	CAVSTTGNQFYF	TRAV8-4	NA	TRAJ49	12	NA	NA	14	1	NA	NA	TGTGCCGTGAGTACCACCGGTAACCAGTTCTATTTT	NA	NA	NA	NA
K243_R1	2	0.00865801	TGCGCCAGCAGCCAACCCTCGGGACTAGCGGGCTCCATATACTCCTACAATGAGCAGTTCTTC	CASSQPSGLAGSIYSYNEQFF	TRBV4-3	TRBD2	TRBJ2-1	15	NA	2	41	25	NA	NA	TGCGCCAGCAGCCAACCCTCGGGACTAGCGGGCTCCATATACTCCTACAATGAGCAGTTCTTC	NA	NA	NA	NA
K243_R1	2	0.00865801	TGTGCCAGCAGTCCGCTGCCGGGTAGCGGGAGTTGGTCAGATACGCAGTATTTT	CASSPLPGSGSWSDTQYF	TRBV27	TRBD2	TRBJ2-3	12	NA	3	37	24	NA	NA	TGTGCCAGCAGTCCGCTGCCGGGTAGCGGGAGTTGGTCAGATACGCAGTATTTT	NA	NA	NA	NA
K243_R1	2	0.00865801	TGCGCCAGCAGTGTACTAGCGGGAATTAGTAAAGAGACCCAGTACTTC	CASSVLAGISKETQYF	TRBV5-1	TRBD2	TRBJ2-5	11	NA	2	31	19	NA	NA	TGCGCCAGCAGTGTACTAGCGGGAATTAGTAAAGAGACCCAGTACTTC	NA	NA	NA	NA
K243_R1	2	0.00865801	TGTGCCAGCAGTTATCCGGGACAGAACGTCTATGGCTACACCTTC	CASSYPGQNVYGYTF	TRBV6-5, TRBV6-6	TRBD1	TRBJ1-2	14	NA	1	29	14	NA	NA	TGTGCCAGCAGTTATCCGGGACAGAACGTCTATGGCTACACCTTC	NA	NA	NA	NA
K243_R1	2	0.00865801	TGTGCCAGCAGCTTGGGACAGGGGTCCTACAATGAGCAGTTCTTC	CASSLGQGSYNEQFF	TRBV7-3	TRBD1	TRBJ2-1	14	NA	2	24	9	NA	NA	TGTGCCAGCAGCTTGGGACAGGGGTCCTACAATGAGCAGTTCTTC	NA	NA	NA	NA
K243_R1	2	0.00865801	TGTGCCAGCAGCCAAGAGGGGGGATTCTCCTACACCATATATTTT	CASSQEGGFSYTIYF	TRBV4-2, TRBV4-3	TRBD1	TRBJ1-3	17	NA	2	31	13	NA	NA	TGTGCCAGCAGCCAAGAGGGGGGATTCTCCTACACCATATATTTT	NA	NA	NA	NA
K243_R1	2	0.00865801	TGTGCCAGCAGCTCGGATGAAACGGGGAATGAGCAGTTCTTC	CASSSDETGNEQFF	TRBV7-3	NA	TRBJ2-1	13	NA	NA	27	13	NA	NA	TGTGCCAGCAGCTCGGATGAAACGGGGAATGAGCAGTTCTTC	NA	NA	NA	NA
K243_R1	2	0.00865801	TGCGCCAGCAGCTTGGGACTAGCGGGCGACGAGCAGTACTTC	CASSLGLAGDEQYF	TRBV5-1	TRBD2	TRBJ2-7	16	NA	2	28	11	NA	NA	TGCGCCAGCAGCTTGGGACTAGCGGGCGACGAGCAGTACTTC	NA	NA	NA	NA
K243_R1	1	0.004329	TGTGCCTGTGACACCCTAACGCTGGGGGATACGGTAGCCGATAAACTCATCTTT	CACDTLTLGDTVADKLIF	TRDV2	TRDD3	TRDJ1	15	NA	2	37	21	NA	NA	TGTGCCTGTGACACCCTAACGCTGGGGGATACGGTAGCCGATAAACTCATCTTT	NA	NA	NA	NA
K243_R1	1	0.004329	TGTGTGGTGAACAATCCGGACTCTGGGGCTGGGAGTTACCAACTCACTTTC	CVVNNPDSGAGSYQLTF	TRAV12-1	NA	TRAJ28	13	NA	NA	19	5	NA	NA	TGTGTGGTGAACAATCCGGACTCTGGGGCTGGGAGTTACCAACTCACTTTC	NA	NA	NA	NA
K243_R1	1	0.004329	TGTGCCGTGAATGAAGTTTTTTCAGGAGGAGGTGCTGACGGACTCACCTTT	CAVNEVFSGGGADGLTF	TRAV8-1	NA	TRAJ45	13	NA	NA	20	6	NA	NA	TGTGCCGTGAATGAAGTTTTTTCAGGAGGAGGTGCTGACGGACTCACCTTT	NA	NA	NA	NA
K243_R1	1	0.004329	TGTGTGGTGAACCTTCTATCTGGGGCTGGGAGTTACCAACTCACTTTC	CVVNLLSGAGSYQLTF	TRAV12-1	NA	TRAJ28	12	NA	NA	18	5	NA	NA	TGTGTGGTGAACCTTCTATCTGGGGCTGGGAGTTACCAACTCACTTTC	NA	NA	NA	NA
K243_R1	1	0.004329	TGTGCTGTGGGTTCGCCTTCTCAGGGCGGATCTGAAAAGCTGGTCTTT	CAVGSPSQGGSEKLVF	TRAV8-3, TRAV8-5	NA	TRAJ57	16	NA	NA	19	2	NA	NA	TGTGCTGTGGGTTCGCCTTCTCAGGGCGGATCTGAAAAGCTGGTCTTT	NA	NA	NA	NA
K243_R1	1	0.004329	TGTGCTTATAGGAGCGCGTACTGGGGAGCCCAGAAGCTGGTATTT	CAYRSAYWGAQKLVF	TRAV38-2DV8	NA	TRAJ54	18	NA	NA	23	4	NA	NA	TGTGCTTATAGGAGCGCGTACTGGGGAGCCCAGAAGCTGGTATTT	NA	NA	NA	NA
K243_R1	1	0.004329	TGTGCTCTGAGCGCCCTTTCTGGTTCTGCAAGGCAACTGACCTTT	CALSALSGSARQLTF	TRAV9-2	NA	TRAJ22	11	NA	NA	17	5	NA	NA	TGTGCTCTGAGCGCCCTTTCTGGTTCTGCAAGGCAACTGACCTTT	NA	NA	NA	NA
K243_R1	1	0.004329	TGTGCTGTGGACCCGATTTATAACCAGGGAGGAAAGCTTATCTTC	CAVDPIYNQGGKLIF	TRAV2	NA	TRAJ23	11	NA	NA	14	2	NA	NA	TGTGCTGTGGACCCGATTTATAACCAGGGAGGAAAGCTTATCTTC	NA	NA	NA	NA
K243_R1	1	0.004329	TGCATCGCCCGTAATGCAGGAGGAGGTGCTGACGGACTCACCTTT	CIARNAGGGADGLTF	TRAV26-1	NA	TRAJ45	7	NA	NA	16	8	NA	NA	TGCATCGCCCGTAATGCAGGAGGAGGTGCTGACGGACTCACCTTT	NA	NA	NA	NA
K243_R1	1	0.004329	TGTGCTGGGCGGAACATGGAATATGGAAACAAACTGGTCTTT	CAGRNMEYGNKLVF	TRAV35	NA	TRAJ47	10	NA	NA	14	3	NA	NA	TGTGCTGGGCGGAACATGGAATATGGAAACAAACTGGTCTTT	NA	NA	NA	NA
K243_R1	1	0.004329	TGTGCCGTGAACCTTTACAGCAGTGCTTCCAAGATAATCTTT	CAVNLYSSASKIIF	TRAV12-2	NA	TRAJ3	12	NA	NA	15	2	NA	NA	TGTGCCGTGAACCTTTACAGCAGTGCTTCCAAGATAATCTTT	NA	NA	NA	NA
K243_R1	1	0.004329	TGTGCTGTGCAGTCGACTAACAATGCCAGACTCATGTTT	CAVQSTNNARLMF	TRAV20	NA	TRAJ31	12	NA	NA	17	4	NA	NA	TGTGCTGTGCAGTCGACTAACAATGCCAGACTCATGTTT	NA	NA	NA	NA
K243_R1	1	0.004329	TGTGCTACGGTCCCAACTGGAGGCTTCAAAACTATCTTT	CATVPTGGFKTIF	TRAV17	NA	TRAJ9	10	NA	NA	15	4	NA	NA	TGTGCTACGGTCCCAACTGGAGGCTTCAAAACTATCTTT	NA	NA	NA	NA
K243_R1	1	0.004329	TGTGCTACGGATCCCCCAAACACCGACAAGCTCATCTTT	CATDPPNTDKLIF	TRAV17	NA	TRAJ34	11	NA	NA	18	6	NA	NA	TGTGCTACGGATCCCCCAAACACCGACAAGCTCATCTTT	NA	NA	NA	NA
K243_R1	1	0.004329	TGTGCCGTGAAGGGCACCAATGCAGGCAAATCAACCTTT	CAVKGTNAGKSTF	TRAV12-2	NA	TRAJ27	11	NA	NA	14	2	NA	NA	TGTGCCGTGAAGGGCACCAATGCAGGCAAATCAACCTTT	NA	NA	NA	NA
K243_R1	1	0.004329	TGTGCAGCAATATCAGGAGGAAGCTACATACCTACATTT	CAAISGGSYIPTF	TRAV13-1	NA	TRAJ6	10	NA	NA	11	0	NA	NA	TGTGCAGCAATATCAGGAGGAAGCTACATACCTACATTT	NA	NA	NA	NA
K243_R1	1	0.004329	TGTGCAGCAAGCGACCTCTATAACAATGACATGCGCTTT	CAASDLYNNDMRF	TRAV13-1	NA	TRAJ43	11	NA	NA	19	7	NA	NA	TGTGCAGCAAGCGACCTCTATAACAATGACATGCGCTTT	NA	NA	NA	NA
K243_R1	1	0.004329	TGTGTTGTGAAATACAACTTCAACAAATTTTACTTT	CVVKYNFNKFYF	TRAV8-2	NA	TRAJ21	10	NA	NA	11	0	NA	NA	TGTGTTGTGAAATACAACTTCAACAAATTTTACTTT	NA	NA	NA	NA
K243_R1	1	0.004329	TGTGCTGCAGGAGGAGGTGCTGACGGACTCACCTTT	CAAGGGADGLTF	TRAV21	NA	TRAJ45	7	NA	NA	7	NA	NA	NA	TGTGCTGCAGGAGGAGGTGCTGACGGACTCACCTTT	NA	NA	NA	NA
K243_R1	1	0.004329	TGTGCAGCAAGTACTAGAGATGACAAGATCATCTTT	CAASTRDDKIIF	TRAV23DV6	NA	TRAJ30	11	NA	NA	15	3	NA	NA	TGTGCAGCAAGTACTAGAGATGACAAGATCATCTTT	NA	NA	NA	NA
K243_R1	1	0.004329	TGTGCTGGGCACCTCCGTAACCAGTTCTATTTT	CAGHLRNQFYF	TRAV35	NA	TRAJ49	11	NA	NA	16	4	NA	NA	TGTGCTGGGCACCTCCGTAACCAGTTCTATTTT	NA	NA	NA	NA
K243_R1	1	0.004329	TGTGCAGTGGCCTATGGTCAGAATTTTGTCTTT	CAVAYGQNFVF	TRAV5	NA	TRAJ26	7	NA	NA	11	3	NA	NA	TGTGCAGTGGCCTATGGTCAGAATTTTGTCTTT	NA	NA	NA	NA
K243_R1	1	0.004329	TGTGCAATGAAAAACACCGACAAGCTCATCTTT	CAMKNTDKLIF	TRAV12-3	NA	TRAJ34	10	NA	NA	12	1	NA	NA	TGTGCAATGAAAAACACCGACAAGCTCATCTTT	NA	NA	NA	NA
K243_R1	1	0.004329	TGTGCAGGAAATGAGAAATTAACCTTT	CAGNEKLTF	TRAV27	NA	TRAJ48	9	NA	NA	6	NA	NA	NA	TGTGCAGGAAATGAGAAATTAACCTTT	NA	NA	NA	NA
K243_R1	1	0.004329	TGTGCCAGCAGCTTAGAAAGGCCAGCCAACTTCATGAACACTGAAGCTTTCTTT	CASSLERPANFMNTEAFF	TRBV11-2, TRBV11-3, TRBV11-1	NA	TRBJ1-1	17	NA	NA	30	12	NA	NA	TGTGCCAGCAGCTTAGAAAGGCCAGCCAACTTCATGAACACTGAAGCTTTCTTT	NA	NA	NA	NA
K243_R1	1	0.004329	TGTGCCAGCAGCTTATCTCCGTCTAGCGGGCTAAACAATGAGCAGTTCTTC	CASSLSPSSGLNNEQFF	TRBV7-2, TRBV7-8	TRBD2	TRBJ2-1	15	NA	2	34	18	NA	NA	TGTGCCAGCAGCTTATCTCCGTCTAGCGGGCTAAACAATGAGCAGTTCTTC	NA	NA	NA	NA
K243_R1	1	0.004329	TGTGCCAGCAGGGACAGGGGAGGCGGGACCATATACAATGAGCAGTTCTTC	CASRDRGGGTIYNEQFF	TRBV2	TRBD1	TRBJ2-1	11	NA	2	33	21	NA	NA	TGTGCCAGCAGGGACAGGGGAGGCGGGACCATATACAATGAGCAGTTCTTC	NA	NA	NA	NA
K243_R1	1	0.004329	TGTGCCAGTGGACGAGGGAGCCCCTCTGGGGCCAACGTCCTGACTTTC	CASGRGSPSGANVLTF	TRBV19	TRBD2	TRBJ2-6	9	NA	3	23	13	NA	NA	TGTGCCAGTGGACGAGGGAGCCCCTCTGGGGCCAACGTCCTGACTTTC	NA	NA	NA	NA
K243_R1	1	0.004329	TGTGCCAGCGGATCAACGGACAGGGCGAACACCGGGGAGCTGTTTTTT	CASGSTDRANTGELFF	TRBV12-3, TRBV12-4	TRBD1	TRBJ2-2	9	NA	2	24	14	NA	NA	TGTGCCAGCGGATCAACGGACAGGGCGAACACCGGGGAGCTGTTTTTT	NA	NA	NA	NA
K243_R1	1	0.004329	TGTGCCAGCAGTTTGGGACAGACCTACAATGAGCAGTTCTTC	CASSLGQTYNEQFF	TRBV27	TRBD1	TRBJ2-1	14	NA	1	22	7	NA	NA	TGTGCCAGCAGTTTGGGACAGACCTACAATGAGCAGTTCTTC	NA	NA	NA	NA
K243_R1	1	0.004329	TGTGCCAGCAGCTTGGGGCAGGGGGCTCAGCCCCAGCATTTT	CASSLGQGAQPQHF	TRBV5-8, TRBV5-4	TRBD1	TRBJ1-5	16	NA	2	26	9	NA	NA	TGTGCCAGCAGCTTGGGGCAGGGGGCTCAGCCCCAGCATTTT	NA	NA	NA	NA
K243_R1	1	0.004329	TGTGCCAGCAGCTCCAGGGGGGGATACACTGAAGCTTTCTTT	CASSSRGGYTEAFF	TRBV7-2, TRBV7-8	TRBD1	TRBJ1-1	13	NA	2	25	11	NA	NA	TGTGCCAGCAGCTCCAGGGGGGGATACACTGAAGCTTTCTTT	NA	NA	NA	NA
K243_R1	1	0.004329	TGTGCCAGCAGCCAAGCACTATGGCCTTACATTCAGTACTTC	CASSQALWPYIQYF	TRBV14	NA	TRBJ2-4	16	NA	NA	28	11	NA	NA	TGTGCCAGCAGCCAAGCACTATGGCCTTACATTCAGTACTTC	NA	NA	NA	NA
K243_R1	1	0.004329	TGTGCCAGCAGCCAAGCACTATGGCCTTACATTCAGTACTTC	CASSQALWPYIQYF	TRBV3-1, TRBV3-2, TRBV4-2	NA	TRBJ2-4	16	NA	NA	28	11	NA	NA	TGTGCCAGCAGCCAAGCACTATGGCCTTACATTCAGTACTTC	NA	NA	NA	NA
K243_R1	1	0.004329	TGTGCCTGGAGCAGGGAATTCGACTATGGCTACACCTTC	CAWSREFDYGYTF	TRBV30	TRBD1	TRBJ1-2	11	NA	2	22	10	NA	NA	TGTGCCTGGAGCAGGGAATTCGACTATGGCTACACCTTC	NA	NA	NA	NA
K243_R1	1	0.004329	TGTGCCAGCAGTACAGGGATAGGCTATGGCTACACCTTC	CASSTGIGYGYTF	TRBV28	TRBD1	TRBJ1-2	12	NA	2	23	10	NA	NA	TGTGCCAGCAGTACAGGGATAGGCTATGGCTACACCTTC	NA	NA	NA	NA
K243_R1	1	0.004329	TGTGCCAGCAGCTTGCTGAACACAGATACGCAGTATTTT	CASSLLNTDTQYF	TRBV5-6	NA	TRBJ2-3	15	NA	NA	20	4	NA	NA	TGTGCCAGCAGCTTGCTGAACACAGATACGCAGTATTTT	NA	NA	NA	NA
K243_R1	1	0.004329	TGTGCCAGCAGCTTAGTAAATACCGGGGAGCTGTTTTTT	CASSLVNTGELFF	TRBV11-3	NA	TRBJ2-2	16	NA	NA	21	4	NA	NA	TGTGCCAGCAGCTTAGTAAATACCGGGGAGCTGTTTTTT	NA	NA	NA	NA
K243_R1	1	0.004329	TGTGCCAGCAGCCAAGATTGGCGGAACATTCAGTACTTC	CASSQDWRNIQYF	TRBV14	NA	TRBJ2-4	18	NA	NA	24	5	NA	NA	TGTGCCAGCAGCCAAGATTGGCGGAACATTCAGTACTTC	NA	NA	NA	NA
K243_R1	1	0.004329	TGTGCCAGCAGCGCTGGGAGATTAGGGGAGCAGTTCTTC	CASSAGRLGEQFF	TRBV9	TRBD2	TRBJ2-1	13	NA	3	27	13	NA	NA	TGTGCCAGCAGCGCTGGGAGATTAGGGGAGCAGTTCTTC	NA	NA	NA	NA
K243_R1	1	0.004329	TGTGCCAGTAGCCACCTGAACACTGAAGCTTTCTTT	CASSHLNTEAFF	TRBV19	NA	TRBJ1-1	11	NA	NA	16	4	NA	NA	TGTGCCAGTAGCCACCTGAACACTGAAGCTTTCTTT	NA	NA	NA	NA
K243_R1	1	0.004329	TGTGCCAGCAGTTCGACAGGAATACTCCTCCACTTT	CASSSTGILLHF	TRBV12-3, TRBV12-4	TRBD1	TRBJ1-6	13	NA	2	26	12	NA	NA	TGTGCCAGCAGTTCGACAGGAATACTCCTCCACTTT	NA	NA	NA	NA
K243_R1	1	0.004329	TGTGCCAGCAGCTTGGAAGGTTGGGAGCAGTACTTC	CASSLEGWEQYF	TRBV14	NA	TRBJ2-7	12	NA	NA	24	11	NA	NA	TGTGCCAGCAGCTTGGAAGGTTGGGAGCAGTACTTC	NA	NA	NA	NA
K243_R1	1	0.004329	TGCGCCAGCAGCCAAGTAGGAGAGACCCAGTACTTC	CASSQVGETQYF	TRBV4-1, TRBV4-3	NA	TRBJ2-5	16	NA	NA	20	3	NA	NA	TGCGCCAGCAGCCAAGTAGGAGAGACCCAGTACTTC	NA	NA	NA	NA
K243_R1	1	0.004329	TGTCCCCCCGGCACCGCCAAGACCCAGTACTTC	CPPGTAKTQYF	TRBV25-1	TRBD1, TRBD2	TRBJ2-5	3	6	NA	19	15	NA	NA	TGTCCCCCCGGCACCGCCAAGACCCAGTACTTC	NA	NA	NA	NA
K243_R15	12	0.0361446	TGTGCCAGCAGCGACTCATGGGACGGGAACTATGGCTACACCTTC	CASSDSWDGNYGYTF	TRBV9	TRBD1, TRBD2	TRBJ1-2	13	NA	1	27	13	NA	NA	TGTGCCAGCAGCGACTCATGGGACGGGAACTATGGCTACACCTTC	NA	NA	NA	NA
K243_R15	11	0.0331325	TGCGCCAGCAGCCAAGATGACGGTAAGGGCACTGAAGCTTTCTTT	CASSQDDGKGTEAFF	TRBV4-1	NA	TRBJ1-1	18	NA	NA	29	10	NA	NA	TGCGCCAGCAGCCAAGATGACGGTAAGGGCACTGAAGCTTTCTTT	NA	NA	NA	NA
K243_R15	9	0.0271084	TGTGCAGCAAGCATGAACGGGATCCTGATCCCATATTCAGGAGGAGGTGCTGACGGACTCACCTTT	CAASMNGILIPYSGGGADGLTF	TRAV23DV6	NA	TRAJ45	15	NA	NA	33	17	NA	NA	TGTGCAGCAAGCATGAACGGGATCCTGATCCCATATTCAGGAGGAGGTGCTGACGGACTCACCTTT	NA	NA	NA	NA
K243_R15	7	0.0210843	TGTGCCGTGACCGAAGGCTTTGGGAATGTGCTGCATTGC	CAVTEGFGNVLHC	TRAV12-2	NA	TRAJ35	10	NA	NA	14	3	NA	NA	TGTGCCGTGACCGAAGGCTTTGGGAATGTGCTGCATTGC	NA	NA	NA	NA
K243_R15	6	0.0180723	TGTGCCAGCAGCTTAGACTACACAGATACGCAGTATTTT	CASSLDYTDTQYF	TRBV7-2	NA	TRBJ2-3	16	NA	NA	20	3	NA	NA	TGTGCCAGCAGCTTAGACTACACAGATACGCAGTATTTT	NA	NA	NA	NA
K243_R15	5	0.0150602	TGTGCTGTGAGAGACGGACTAGGCAACACCGACAAGCTCATCTTT	CAVRDGLGNTDKLIF	TRAV3	NA	TRAJ34	15	NA	NA	24	8	NA	NA	TGTGCTGTGAGAGACGGACTAGGCAACACCGACAAGCTCATCTTT	NA	NA	NA	NA
K243_R15	5	0.0150602	TGTGCTCTAAAAGTAGCCAATGCAGGCAAATCAACCTTT	CALKVANAGKSTF	TRAV16	NA	TRAJ27	10	NA	NA	16	5	NA	NA	TGTGCTCTAAAAGTAGCCAATGCAGGCAAATCAACCTTT	NA	NA	NA	NA
K243_R15	5	0.0150602	TGTGCTACGGACGGGAATAACAATGACATGCGCTTT	CATDGNNNDMRF	TRAV17	NA	TRAJ43	13	NA	NA	15	1	NA	NA	TGTGCTACGGACGGGAATAACAATGACATGCGCTTT	NA	NA	NA	NA
K243_R15	4	0.0120482	TGCGCCAGCAGAGCGGGCACGTACTCCTCTACCGAGCAGTACTTC	CASRAGTYSSTEQYF	TRBV5-1	TRBD2	TRBJ2-7	11	NA	2	32	20	NA	NA	TGCGCCAGCAGAGCGGGCACGTACTCCTCTACCGAGCAGTACTTC	NA	NA	NA	NA
K243_R15	4	0.0120482	TGCAGCGTTATCAGCGGGAGGGATAACACCGGGGAGCTGTTTTTT	CSVISGRDNTGELFF	TRBV29-1	TRBD2	TRBJ2-2	9	NA	3	24	14	NA	NA	TGCAGCGTTATCAGCGGGAGGGATAACACCGGGGAGCTGTTTTTT	NA	NA	NA	NA
K243_R15	4	0.0120482	TGCAGCGCCTCGACAGGGGTCGAGTCCTATGGCTACACCTTC	CSASTGVESYGYTF	TRBV29-1	TRBD1	TRBJ1-2	7	NA	2	26	18	NA	NA	TGCAGCGCCTCGACAGGGGTCGAGTCCTATGGCTACACCTTC	NA	NA	NA	NA
K243_R15	4	0.0120482	TGTGCCAGCAGCGGGAGCTCCTACGAGCAGTACTTC	CASSGSSYEQYF	TRBV7-2, TRBV7-8	NA	TRBJ2-7	12	NA	NA	13	0	NA	NA	TGTGCCAGCAGCGGGAGCTCCTACGAGCAGTACTTC	NA	NA	NA	NA
K243_R15	3	0.00903614	TGTGTGGTGATACCCGTTTGGCTCACGGGAGGAGGAAACAAACTCACCTTT	CVVIPVWLTGGGNKLTF	TRAV10	NA	TRAJ10	10	NA	NA	21	10	NA	NA	TGTGTGGTGATACCCGTTTGGCTCACGGGAGGAGGAAACAAACTCACCTTT	NA	NA	NA	NA
K243_R15	3	0.00903614	TGTGTGGTGAGCCCTGCTGGAGGAAGCCAAGGAAATCTCATCTTT	CVVSPAGGSQGNLIF	TRAV12-1	NA	TRAJ42	10	NA	NA	17	6	NA	NA	TGTGTGGTGAGCCCTGCTGGAGGAAGCCAAGGAAATCTCATCTTT	NA	NA	NA	NA
K243_R15	3	0.00903614	TGTGCTTATAGGAGATTCTCAGGAAACACACCTCTTGTCTTT	CAYRRFSGNTPLVF	TRAV38-2DV8	NA	TRAJ29	14	NA	NA	18	3	NA	NA	TGTGCTTATAGGAGATTCTCAGGAAACACACCTCTTGTCTTT	NA	NA	NA	NA
K243_R15	3	0.00903614	TGTGCTGTGTATGGTCAGGCAGGAACTGCTCTGATCTTT	CAVYGQAGTALIF	TRAV21	NA	TRAJ15	9	NA	NA	15	5	NA	NA	TGTGCTGTGTATGGTCAGGCAGGAACTGCTCTGATCTTT	NA	NA	NA	NA
K243_R15	3	0.00903614	TGTGCAATGAGCAAAGGCTTTGGGAATGTGCTGCATTGC	CAMSKGFGNVLHC	TRAV12-3	NA	TRAJ35	12	NA	NA	14	1	NA	NA	TGTGCAATGAGCAAAGGCTTTGGGAATGTGCTGCATTGC	NA	NA	NA	NA
K243_R15	3	0.00903614	TGTGCTGCAGGAGGAGGTGCTGACGGACTCACCTTT	CAAGGGADGLTF	TRAV21	NA	TRAJ45	7	NA	NA	7	NA	NA	NA	TGTGCTGCAGGAGGAGGTGCTGACGGACTCACCTTT	NA	NA	NA	NA
K243_R15	3	0.00903614	TGTGCCAGCAGCTTCCGCGTACGCCGGGAGGATGAGCAGTTCTTC	CASSFRVRREDEQFF	TRBV7-8, TRBV7-2	TRBD2, TRBD1	TRBJ2-1	14	NA	3	31	16	NA	NA	TGTGCCAGCAGCTTCCGCGTACGCCGGGAGGATGAGCAGTTCTTC	NA	NA	NA	NA
K243_R15	3	0.00903614	TGTGCCAGCAGCCGCCTTGGGGGTAACACTGAAGCTTTCTTT	CASSRLGGNTEAFF	TRBV5-8, TRBV5-4	TRBD1	TRBJ1-1	12	NA	2	24	11	NA	NA	TGTGCCAGCAGCCGCCTTGGGGGTAACACTGAAGCTTTCTTT	NA	NA	NA	NA
K243_R15	3	0.00903614	TGCAGCGTTGAGGGAGGGCTCTCCTACGAGCAGTACTTC	CSVEGGLSYEQYF	TRBV29-1	TRBD2	TRBJ2-7	11	NA	3	20	8	NA	NA	TGCAGCGTTGAGGGAGGGCTCTCCTACGAGCAGTACTTC	NA	NA	NA	NA
K243_R15	2	0.0060241	TGTGCTTATAGGAGGGGCTTCAGTGGAGGTAGCAACTATAAACTGACATTT	CAYRRGFSGGSNYKLTF	TRAV38-2DV8	NA	TRAJ53	14	NA	NA	21	6	NA	NA	TGTGCTTATAGGAGGGGCTTCAGTGGAGGTAGCAACTATAAACTGACATTT	NA	NA	NA	NA
K243_R15	2	0.0060241	TGTGCTTTCCTCTATCATGGCTCTAGCAACACAGGCAAACTAATCTTT	CAFLYHGSSNTGKLIF	TRAV38-1	NA	TRAJ37	9	NA	NA	15	5	NA	NA	TGTGCTTTCCTCTATCATGGCTCTAGCAACACAGGCAAACTAATCTTT	NA	NA	NA	NA
K243_R15	2	0.0060241	TGTGCTCTGAGTGTTATAACTCAGGGCGGATCTGAAAAGCTGGTCTTT	CALSVITQGGSEKLVF	TRAV19	NA	TRAJ57	13	NA	NA	12	NA	NA	NA	TGTGCTCTGAGTGTTATAACTCAGGGCGGATCTGAAAAGCTGGTCTTT	NA	NA	NA	NA
K243_R15	2	0.0060241	TGCATCGTCAGGGGCTATAATAATGCAGGCAACATGCTCACCTTT	CIVRGYNNAGNMLTF	TRAV26-1	NA	TRAJ39	11	NA	NA	16	4	NA	NA	TGCATCGTCAGGGGCTATAATAATGCAGGCAACATGCTCACCTTT	NA	NA	NA	NA
K243_R15	2	0.0060241	TGTGCTGTGCAGGCCCCCAATAACACCGACAAGCTCATCTTT	CAVQAPNNTDKLIF	TRAV20	NA	TRAJ34	15	NA	NA	19	3	NA	NA	TGTGCTGTGCAGGCCCCCAATAACACCGACAAGCTCATCTTT	NA	NA	NA	NA
K243_R15	2	0.0060241	TGTGCTGTGGGCCCCCATTCAGGAAACACACCTCTTGTCTTT	CAVGPHSGNTPLVF	TRAV8-3, TRAV8-7, TRAV8-4	NA	TRAJ29	11	NA	NA	16	4	NA	NA	TGTGCTGTGGGCCCCCATTCAGGAAACACACCTCTTGTCTTT	NA	NA	NA	NA
K243_R15	2	0.0060241	TGTGCCGTGAAGGATTGGGGGGCAGGCAACATGCTCACCTTT	CAVKDWGAGNMLTF	TRAV12-2	NA	TRAJ39	11	NA	NA	21	9	NA	NA	TGTGCCGTGAAGGATTGGGGGGCAGGCAACATGCTCACCTTT	NA	NA	NA	NA
K243_R15	2	0.0060241	TGTGCTCTGAGTGATCTAAGCGGTAACCAGTTCTATTTT	CALSDLSGNQFYF	TRAV9-2	NA	TRAJ49	16	NA	NA	20	3	NA	NA	TGTGCTCTGAGTGATCTAAGCGGTAACCAGTTCTATTTT	NA	NA	NA	NA
K243_R15	2	0.0060241	TGTGCTGTGGGCCGTTCTAACGACTACAAGCTCAGCTTT	CAVGRSNDYKLSF	TRAV22	NA	TRAJ20	10	NA	NA	12	1	NA	NA	TGTGCTGTGGGCCGTTCTAACGACTACAAGCTCAGCTTT	NA	NA	NA	NA
K243_R15	2	0.0060241	TGTGCTACGGACGCACGGAACACAGGCAAACTAATCTTT	CATDARNTGKLIF	TRAV17	NA	TRAJ37	14	NA	NA	18	3	NA	NA	TGTGCTACGGACGCACGGAACACAGGCAAACTAATCTTT	NA	NA	NA	NA
K243_R15	2	0.0060241	TGTGCAGGGAAAAAAGGCAACACAGGCAAACTAATCTTT	CAGKKGNTGKLIF	TRAV25	NA	TRAJ37	9	NA	NA	15	5	NA	NA	TGTGCAGGGAAAAAAGGCAACACAGGCAAACTAATCTTT	NA	NA	NA	NA
K243_R15	2	0.0060241	TGTGCAATGAGGATTTTATATGGTCAGAATTTTGTCTTT	CAMRILYGQNFVF	TRAV14DV4	NA	TRAJ26	11	NA	NA	18	6	NA	NA	TGTGCAATGAGGATTTTATATGGTCAGAATTTTGTCTTT	NA	NA	NA	NA
K243_R15	2	0.0060241	TGTGCAGCAATCATATACGGTAACCAGTTCTATTTT	CAAIIYGNQFYF	TRAV13-1	NA	TRAJ49	10	NA	NA	17	6	NA	NA	TGTGCAGCAATCATATACGGTAACCAGTTCTATTTT	NA	NA	NA	NA
K243_R15	2	0.0060241	TGTGCAGAGAGTAACGGGGACTACAAGCTCAGCTTT	CAESNGDYKLSF	TRAV5	NA	TRAJ20	13	NA	NA	18	4	NA	NA	TGTGCAGAGAGTAACGGGGACTACAAGCTCAGCTTT	NA	NA	NA	NA
K243_R15	2	0.0060241	TGTGTGGTGAACGACAATGCCAGACTCATGTTT	CVVNDNARLMF	TRAV12-1	NA	TRAJ31	12	NA	NA	13	0	NA	NA	TGTGTGGTGAACGACAATGCCAGACTCATGTTT	NA	NA	NA	NA
K243_R15	2	0.0060241	TGTGCTGTTTCAGGAAACACACCTCTTGTCTTT	CAVSGNTPLVF	TRAV22	NA	TRAJ29	8	NA	NA	8	NA	NA	NA	TGTGCTGTTTCAGGAAACACACCTCTTGTCTTT	NA	NA	NA	NA
K243_R15	2	0.0060241	TGTGCAGCAGGGAACGACTACAAGCTCAGCTTT	CAAGNDYKLSF	TRAV13-1	NA	TRAJ20	9	NA	NA	12	2	NA	NA	TGTGCAGCAGGGAACGACTACAAGCTCAGCTTT	NA	NA	NA	NA
K243_R15	2	0.0060241	TGTGCAGAGAATCGAGGAACTGCTCTGATCTTT	CAENRGTALIF	TRAV13-2	NA	TRAJ15	12	NA	NA	14	1	NA	NA	TGTGCAGAGAATCGAGGAACTGCTCTGATCTTT	NA	NA	NA	NA
K243_R15	2	0.0060241	TGTGCCAGCAGTTTAGGGGGGGTCGGTCCTAGCGGGAGTTCCTACGAGCAGTACTTC	CASSLGGVGPSGSSYEQYF	TRBV12-3, TRBV12-4	TRBD2	TRBJ2-7	16	NA	2	34	17	NA	NA	TGTGCCAGCAGTTTAGGGGGGGTCGGTCCTAGCGGGAGTTCCTACGAGCAGTACTTC	NA	NA	NA	NA
K243_R15	2	0.0060241	TGTGCCAGCAGCTTAAGGCGGGGGAAGGTTACCAGTTACTACGAGCAGTACTTC	CASSLRRGKVTSYYEQYF	TRBV7-8, TRBV7-2	TRBD1, TRBD2	TRBJ2-7	15	NA	2	38	22	NA	NA	TGTGCCAGCAGCTTAAGGCGGGGGAAGGTTACCAGTTACTACGAGCAGTACTTC	NA	NA	NA	NA
K243_R15	2	0.0060241	TGCGCCAGCAGCTTGGCTGGCGGAGGATCCTCCTACAATGAGCAGTTCTTC	CASSLAGGGSSYNEQFF	TRBV5-1	TRBD2	TRBJ2-1	17	NA	3	29	11	NA	NA	TGCGCCAGCAGCTTGGCTGGCGGAGGATCCTCCTACAATGAGCAGTTCTTC	NA	NA	NA	NA
K243_R15	2	0.0060241	TGTGCCAGCAGTTTATTCTGGTCCGGGAGCTCAGATACGCAGTATTTT	CASSLFWSGSSDTQYF	TRBV27	TRBD1, TRBD2	TRBJ2-3	16	NA	1	27	10	NA	NA	TGTGCCAGCAGTTTATTCTGGTCCGGGAGCTCAGATACGCAGTATTTT	NA	NA	NA	NA
K243_R15	2	0.0060241	TGCGCCAGCAGCCCCTACCTAGCGGGAGGATCAGATACGCAGTATTTT	CASSPYLAGGSDTQYF	TRBV4-1	TRBD2	TRBJ2-3	13	NA	3	31	17	NA	NA	TGCGCCAGCAGCCCCTACCTAGCGGGAGGATCAGATACGCAGTATTTT	NA	NA	NA	NA
K243_R15	2	0.0060241	TGTGCCTGGAAAGGACAGTTGGAACCTAATGAAAAACTGTTTTTT	CAWKGQLEPNEKLFF	TRBV30	NA	TRBJ1-4	10	NA	NA	16	5	NA	NA	TGTGCCTGGAAAGGACAGTTGGAACCTAATGAAAAACTGTTTTTT	NA	NA	NA	NA
K243_R15	2	0.0060241	TGTGCCAGCACCGGTCAAGGGCGGCTCACCTACGAGCAGTACTTC	CASTGQGRLTYEQYF	TRBV28	TRBD1, TRBD2	TRBJ2-7	10	NA	2	28	17	NA	NA	TGTGCCAGCACCGGTCAAGGGCGGCTCACCTACGAGCAGTACTTC	NA	NA	NA	NA
K243_R15	2	0.0060241	TGTGCCAGCAGCAACCCGGGACCAGGAGCCTACGAGCAGTACTTC	CASSNPGPGAYEQYF	TRBV21-1	TRBD1, TRBD2	TRBJ2-7	14	1	7	28	13	NA	NA	TGTGCCAGCAGCAACCCGGGACCAGGAGCCTACGAGCAGTACTTC	NA	NA	NA	NA
K243_R15	2	0.0060241	TGCGCCAGCAGCTTTGGTTCCTACTCCTCCTATGGCTACACCTTC	CASSFGSYSSYGYTF	TRBV5-1	NA	TRBJ1-2	14	NA	NA	29	14	NA	NA	TGCGCCAGCAGCTTTGGTTCCTACTCCTCCTATGGCTACACCTTC	NA	NA	NA	NA
K243_R15	2	0.0060241	TGCGCCAGCAGCCAAGGGCCAGGGGGAGCCTACGAGCAGTACTTC	CASSQGPGGAYEQYF	TRBV4-1, TRBV4-3	TRBD1	TRBJ2-7	16	NA	2	28	11	NA	NA	TGCGCCAGCAGCCAAGGGCCAGGGGGAGCCTACGAGCAGTACTTC	NA	NA	NA	NA
K243_R15	2	0.0060241	TGTGCCAGCAGTCCGACAGGGGGGGATTACGAGCAGTACTTC	CASSPTGGDYEQYF	TRBV6-1, TRBV6-2, TRBV6-3, TRBV6-4, TRBV6-5	TRBD1	TRBJ2-7	12	NA	2	27	14	NA	NA	TGTGCCAGCAGTCCGACAGGGGGGGATTACGAGCAGTACTTC	NA	NA	NA	NA
K243_R15	2	0.0060241	TGTGCCAGCAGCTTGGTGGGCAGTGGCCCAGGAGCTTTCTTT	CASSLVGSGPGAFF	TRBV7-9	TRBD2	TRBJ1-1	14	NA	3	32	17	NA	NA	TGTGCCAGCAGCTTGGTGGGCAGTGGCCCAGGAGCTTTCTTT	NA	NA	NA	NA
K243_R15	2	0.0060241	TGTGCCAGCAGCTTGGGGCAGGGGGCTCAGCCCCAGCATTTT	CASSLGQGAQPQHF	TRBV5-8, TRBV5-4	TRBD1	TRBJ1-5	16	NA	2	26	9	NA	NA	TGTGCCAGCAGCTTGGGGCAGGGGGCTCAGCCCCAGCATTTT	NA	NA	NA	NA
K243_R15	2	0.0060241	TGTGCCAGCAGCTTACCCGGACAGATCTACGAGCAGTACTTC	CASSLPGQIYEQYF	TRBV5-6, TRBV5-5, TRBV5-7	TRBD1	TRBJ2-7	14	NA	1	26	11	NA	NA	TGTGCCAGCAGCTTACCCGGACAGATCTACGAGCAGTACTTC	NA	NA	NA	NA
K243_R15	2	0.0060241	TGTGCCAGCAGCCCCCAATCAGGAGCCGATGAGCAGTTCTTC	CASSPQSGADEQFF	TRBV4-2	NA	TRBJ2-1	13	NA	NA	28	14	NA	NA	TGTGCCAGCAGCCCCCAATCAGGAGCCGATGAGCAGTTCTTC	NA	NA	NA	NA
K243_R15	2	0.0060241	TGCGCCAGCAGCCAAACAGTAAGCTCCTACGAGCAGTACTTC	CASSQTVSSYEQYF	TRBV4-1, TRBV4-3	NA	TRBJ2-7	15	NA	NA	21	5	NA	NA	TGCGCCAGCAGCCAAACAGTAAGCTCCTACGAGCAGTACTTC	NA	NA	NA	NA
K243_R15	2	0.0060241	TGCAGCGTTTTCCGGGCCGGGAACACCGGGGAGCTGTTTTTT	CSVFRAGNTGELFF	TRBV29-1	TRBD1, TRBD2	TRBJ2-2	9	NA	1	20	10	NA	NA	TGCAGCGTTTTCCGGGCCGGGAACACCGGGGAGCTGTTTTTT	NA	NA	NA	NA
K243_R15	2	0.0060241	TGTGCCAGCCGCCCAGGCGGGTTGGATACGCAGTATTTT	CASRPGGLDTQYF	TRBV28	TRBD1, TRBD2	TRBJ2-3	9	NA	2	24	14	NA	NA	TGTGCCAGCCGCCCAGGCGGGTTGGATACGCAGTATTTT	NA	NA	NA	NA
K243_R15	2	0.0060241	TGTGCCAGCAGTGATGCAGGGGGCTATGGCTACACCTTC	CASSDAGGYGYTF	TRBV2	TRBD1	TRBJ1-2	14	NA	2	23	8	NA	NA	TGTGCCAGCAGTGATGCAGGGGGCTATGGCTACACCTTC	NA	NA	NA	NA
K243_R15	2	0.0060241	TGCAGTGCTCATAGCGGCTCCTACAATGAGCAGTTCTTC	CSAHSGSYNEQFF	TRBV20-1	TRBD2	TRBJ2-1	9	NA	2	16	6	NA	NA	TGCAGTGCTCATAGCGGCTCCTACAATGAGCAGTTCTTC	NA	NA	NA	NA
K243_R15	2	0.0060241	TGTGCCAGCAGCGACAGCGTCTATACGCAGTATTTT	CASSDSVYTQYF	TRBV7-3	TRBD1	TRBJ2-3	12	NA	1	22	9	NA	NA	TGTGCCAGCAGCGACAGCGTCTATACGCAGTATTTT	NA	NA	NA	NA
K243_R15	2	0.0060241	TGCGCCAGCAGTGAGAGTAGCCGTGAGCAGTTCTTC	CASSESSREQFF	TRBV10-2, TRBV10-1	NA	TRBJ2-1	15	NA	NA	23	7	NA	NA	TGCGCCAGCAGTGAGAGTAGCCGTGAGCAGTTCTTC	NA	NA	NA	NA
K243_R15	1	0.00301205	TGTGCCTGTGACACTTTAAGGCCTTCCTACGAGTTGGGGGCCAAGAGGGGTCTGTACACCGATAAACTCATCTTT	CACDTLRPSYELGAKRGLYTDKLIF	TRDV2	TRDD2	TRDJ1	14	1	9	52	37	NA	NA	TGTGCCTGTGACACTTTAAGGCCTTCCTACGAGTTGGGGGCCAAGAGGGGTCTGTACACCGATAAACTCATCTTT	NA	NA	NA	NA
K243_R15	1	0.00301205	TGTGTGGTGAACATGGCCCCATTGATGAATTCTGGGGGTTACCAGAAAGTTACCTTT	CVVNMAPLMNSGGYQKVTF	TRAV12-1	NA	TRAJ13	15	NA	NA	20	4	NA	NA	TGTGTGGTGAACATGGCCCCATTGATGAATTCTGGGGGTTACCAGAAAGTTACCTTT	NA	NA	NA	NA
K243_R15	1	0.00301205	TGTGCTACTTTCGATCCTGCCCCTATATCTAACTTTGGAAATGAGAAATTAACCTTT	CATFDPAPISNFGNEKLTF	TRAV21	NA	TRAJ48	6	NA	NA	23	16	NA	NA	TGTGCTACTTTCGATCCTGCCCCTATATCTAACTTTGGAAATGAGAAATTAACCTTT	NA	NA	NA	NA
K243_R15	1	0.00301205	TGTGCAGCAAGTAGCTTACCCTCGATTAATGCTGGCAACAACCGTAAGCTGATTTGG	CAASSLPSINAGNNRKLIW	TRAV13-1	NA	TRAJ38	13	NA	NA	26	12	NA	NA	TGTGCAGCAAGTAGCTTACCCTCGATTAATGCTGGCAACAACCGTAAGCTGATTTGG	NA	NA	NA	NA
K243_R15	1	0.00301205	TGTGCTCTCCAGGATATCCCGGGGTACAGCAGTGCTTCCAAGATAATCTTT	CALQDIPGYSSASKIIF	TRAV9-2	NA	TRAJ3	8	NA	NA	17	8	NA	NA	TGTGCTCTCCAGGATATCCCGGGGTACAGCAGTGCTTCCAAGATAATCTTT	NA	NA	NA	NA
K243_R15	1	0.00301205	TGTGCTTATAGGAGCGCGTTCCGTGGAGCCAATAGTAAGCTGACATTT	CAYRSAFRGANSKLTF	TRAV38-2DV8	NA	TRAJ56	22	NA	NA	23	0	NA	NA	TGTGCTTATAGGAGCGCGTTCCGTGGAGCCAATAGTAAGCTGACATTT	NA	NA	NA	NA
K243_R15	1	0.00301205	TGTGCTGTGAGCCTTGATGTGTCCTCAGGAACCTACAAATACATCTTT	CAVSLDVSSGTYKYIF	TRAV21	NA	TRAJ40	11	NA	NA	22	10	NA	NA	TGTGCTGTGAGCCTTGATGTGTCCTCAGGAACCTACAAATACATCTTT	NA	NA	NA	NA
K243_R15	1	0.00301205	TGTGCTACGGTCCCAATTTCTTCTGGTTCTGCAAGGCAACTGACCTTT	CATVPISSGSARQLTF	TRAV17	NA	TRAJ22	10	NA	NA	14	3	NA	NA	TGTGCTACGGTCCCAATTTCTTCTGGTTCTGCAAGGCAACTGACCTTT	NA	NA	NA	NA
K243_R15	1	0.00301205	TGTGCAATGAGAGGATCATTTGGCGCGGGCAGGAGAGCACTTACTTTT	CAMRGSFGAGRRALTF	TRAV14DV4	NA	TRAJ5	13	NA	NA	25	11	NA	NA	TGTGCAATGAGAGGATCATTTGGCGCGGGCAGGAGAGCACTTACTTTT	NA	NA	NA	NA
K243_R15	1	0.00301205	TGCATCGTCAGAGTCCACGGGAATAATGCAGGCAACATGCTCACCTTT	CIVRVHGNNAGNMLTF	TRAV26-1	NA	TRAJ39	15	NA	NA	21	5	NA	NA	TGCATCGTCAGAGTCCACGGGAATAATGCAGGCAACATGCTCACCTTT	NA	NA	NA	NA
K243_R15	1	0.00301205	TGTGTTGTGAGTGCCCTTTCTGGTTCTGCAAGGCAACTGACCTTT	CVVSALSGSARQLTF	TRAV8-2, TRAV8-4, TRAV8-6	NA	TRAJ22	13	NA	NA	17	3	NA	NA	TGTGTTGTGAGTGCCCTTTCTGGTTCTGCAAGGCAACTGACCTTT	NA	NA	NA	NA
K243_R15	1	0.00301205	TGTGCTCTGACCACACCGGATAACTATGGTCAGAATTTTGTCTTT	CALTTPDNYGQNFVF	TRAV19	NA	TRAJ26	10	NA	NA	17	6	NA	NA	TGTGCTCTGACCACACCGGATAACTATGGTCAGAATTTTGTCTTT	NA	NA	NA	NA
K243_R15	1	0.00301205	TGTGCTCTAGCACCCAGAGGCTCAACCCTGGGGAGGCTATACTTT	CALAPRGSTLGRLYF	TRAV6	NA	TRAJ18	10	NA	NA	14	3	NA	NA	TGTGCTCTAGCACCCAGAGGCTCAACCCTGGGGAGGCTATACTTT	NA	NA	NA	NA
K243_R15	1	0.00301205	TGTGCTGTCTTCTACAGGGGGGATAGCAGCTATAAATTGATCTTC	CAVFYRGDSSYKLIF	TRAV3	NA	TRAJ12	8	NA	NA	20	11	NA	NA	TGTGCTGTCTTCTACAGGGGGGATAGCAGCTATAAATTGATCTTC	NA	NA	NA	NA
K243_R15	1	0.00301205	TGTGCTGTGCGGGGGATCAAAGCTGCAGGCAACAAGCTAACTTTT	CAVRGIKAAGNKLTF	TRAV20	NA	TRAJ17	10	NA	NA	14	3	NA	NA	TGTGCTGTGCGGGGGATCAAAGCTGCAGGCAACAAGCTAACTTTT	NA	NA	NA	NA
K243_R15	1	0.00301205	TGTGCTGTGATCCCCTTTTATAACCAGGGAGGAAAGCTTATCTTC	CAVIPFYNQGGKLIF	TRAV8-6	NA	TRAJ23	10	NA	NA	16	5	NA	NA	TGTGCTGTGATCCCCTTTTATAACCAGGGAGGAAAGCTTATCTTC	NA	NA	NA	NA
K243_R15	1	0.00301205	TGTGCTGTGAGGCGCGGGACCGGCACTGCCAGTAAACTCACCTTT	CAVRRGTGTASKLTF	TRAV21	NA	TRAJ44	13	NA	NA	18	4	NA	NA	TGTGCTGTGAGGCGCGGGACCGGCACTGCCAGTAAACTCACCTTT	NA	NA	NA	NA
K243_R15	1	0.00301205	TGTGCTACGGACGGCGGCTCTAGCAACACAGGCAAACTAATCTTT	CATDGGSSNTGKLIF	TRAV17	NA	TRAJ37	13	NA	NA	15	1	NA	NA	TGTGCTACGGACGGCGGCTCTAGCAACACAGGCAAACTAATCTTT	NA	NA	NA	NA
K243_R15	1	0.00301205	TGTGCCTTTAACGATTATGGAGGAAGCCAAGGAAATCTCATCTTT	CAFNDYGGSQGNLIF	TRAV24	NA	TRAJ42	10	NA	NA	13	2	NA	NA	TGTGCCTTTAACGATTATGGAGGAAGCCAAGGAAATCTCATCTTT	NA	NA	NA	NA
K243_R15	1	0.00301205	TGTGCAGGAGTCTTCCCCCGTTCTAACGACTACAAGCTCAGCTTT	CAGVFPRSNDYKLSF	TRAV27	NA	TRAJ20	10	NA	NA	18	7	NA	NA	TGTGCAGGAGTCTTCCCCCGTTCTAACGACTACAAGCTCAGCTTT	NA	NA	NA	NA
K243_R15	1	0.00301205	TGTGCAGAGAATAATCCCCCCAGTGCAGGCAACATGCTCACCTTT	CAENNPPSAGNMLTF	TRAV13-2	NA	TRAJ39	13	NA	NA	23	9	NA	NA	TGTGCAGAGAATAATCCCCCCAGTGCAGGCAACATGCTCACCTTT	NA	NA	NA	NA
K243_R15	1	0.00301205	TGTGCAATGAGCCCCTCTAGTAGTGGCTACAATAAGCTGATTTTT	CAMSPSSSGYNKLIF	TRAV12-3	NA	TRAJ4	12	NA	NA	22	9	NA	NA	TGTGCAATGAGCCCCTCTAGTAGTGGCTACAATAAGCTGATTTTT	NA	NA	NA	NA
K243_R15	1	0.00301205	TGTGCAATGAGAGACCGTTTTGGGGGTTACCAGAAAGTTACCTTT	CAMRDRFGGYQKVTF	TRAV14DV4	NA	TRAJ13	14	NA	NA	20	5	NA	NA	TGTGCAATGAGAGACCGTTTTGGGGGTTACCAGAAAGTTACCTTT	NA	NA	NA	NA
K243_R15	1	0.00301205	TGCATCGTCAGAGGGCGTGGAGCTGCAGGCAACAAGCTAACTTTT	CIVRGRGAAGNKLTF	TRAV26-1	NA	TRAJ17	13	NA	NA	20	6	NA	NA	TGCATCGTCAGAGGGCGTGGAGCTGCAGGCAACAAGCTAACTTTT	NA	NA	NA	NA
K243_R15	1	0.00301205	TGTGCTTTCATGAATCCGAACACCGGTAACCAGTTCTATTTT	CAFMNPNTGNQFYF	TRAV38-1	NA	TRAJ49	14	NA	NA	16	1	NA	NA	TGTGCTTTCATGAATCCGAACACCGGTAACCAGTTCTATTTT	NA	NA	NA	NA
K243_R15	1	0.00301205	TGTGCTTTCATGAAGCATACAGGAACCTACAAATACATCTTT	CAFMKHTGTYKYIF	TRAV38-1	NA	TRAJ40	18	NA	NA	19	0	NA	NA	TGTGCTTTCATGAAGCATACAGGAACCTACAAATACATCTTT	NA	NA	NA	NA
K243_R15	1	0.00301205	TGTGCTCTACCGATGGGTGGTGCTACAAACAAGCTCATCTTT	CALPMGGATNKLIF	TRAV6	NA	TRAJ32	9	NA	NA	18	8	NA	NA	TGTGCTCTACCGATGGGTGGTGCTACAAACAAGCTCATCTTT	NA	NA	NA	NA
K243_R15	1	0.00301205	TGTGCTGTCGAGAGGAGAAAGGGAGCCCAGAAGCTGGTATTT	CAVERRKGAQKLVF	TRAV41	NA	TRAJ54	9	NA	NA	19	9	NA	NA	TGTGCTGTCGAGAGGAGAAAGGGAGCCCAGAAGCTGGTATTT	NA	NA	NA	NA
K243_R15	1	0.00301205	TGTGCTGTGCGGTCCAACCAGGCAGGAACTGCTCTGATCTTT	CAVRSNQAGTALIF	TRAV1-2	NA	TRAJ15	9	NA	NA	13	3	NA	NA	TGTGCTGTGCGGTCCAACCAGGCAGGAACTGCTCTGATCTTT	NA	NA	NA	NA
K243_R15	1	0.00301205	TGTGCTGTGGGTGCGCACACCAATGCAGGCAAATCAACCTTT	CAVGAHTNAGKSTF	TRAV8-3	NA	TRAJ27	18	NA	NA	16	NA	NA	NA	TGTGCTGTGGGTGCGCACACCAATGCAGGCAAATCAACCTTT	NA	NA	NA	NA
K243_R15	1	0.00301205	TGTGCTGTGGGGCCTACAAATTCCGGGTATGCACTCAACTTC	CAVGPTNSGYALNF	TRAV21	NA	TRAJ41	15	NA	NA	16	0	NA	NA	TGTGCTGTGGGGCCTACAAATTCCGGGTATGCACTCAACTTC	NA	NA	NA	NA
K243_R15	1	0.00301205	TGTGCTGTGGAGTCGCGCTTCCAGGGAGGAAAGCTTATCTTC	CAVESRFQGGKLIF	TRAV2	NA	TRAJ23	12	NA	NA	20	7	NA	NA	TGTGCTGTGGAGTCGCGCTTCCAGGGAGGAAAGCTTATCTTC	NA	NA	NA	NA
K243_R15	1	0.00301205	TGTGCTGTGAGCCGAAATACTGGAGGCTTCAAAACTATCTTT	CAVSRNTGGFKTIF	TRAV8-4, TRAV8-2	NA	TRAJ9	11	NA	NA	13	1	NA	NA	TGTGCTGTGAGCCGAAATACTGGAGGCTTCAAAACTATCTTT	NA	NA	NA	NA
K243_R15	1	0.00301205	TGTGCCGTGGGACGAGGAGGAGGTGCTGACGGACTCACCTTT	CAVGRGGGADGLTF	TRAV39	NA	TRAJ45	10	NA	NA	14	3	NA	NA	TGTGCCGTGGGACGAGGAGGAGGTGCTGACGGACTCACCTTT	NA	NA	NA	NA
K243_R15	1	0.00301205	TGTGCCGTGGACATGAGCGGCAGAGATGACAAGATCATCTTT	CAVDMSGRDDKIIF	TRAV39	NA	TRAJ30	15	NA	NA	20	4	NA	NA	TGTGCCGTGGACATGAGCGGCAGAGATGACAAGATCATCTTT	NA	NA	NA	NA
K243_R15	1	0.00301205	TGTGCCGTGAATAGATCAGGAGGAAGCTACATACCTACATTT	CAVNRSGGSYIPTF	TRAV12-2	NA	TRAJ6	11	NA	NA	14	2	NA	NA	TGTGCCGTGAATAGATCAGGAGGAAGCTACATACCTACATTT	NA	NA	NA	NA
K243_R15	1	0.00301205	TGTGCAGCAAGTAGCCCCCTAAACACCGACAAGCTCATCTTT	CAASSPLNTDKLIF	TRAV13-1	NA	TRAJ34	13	NA	NA	21	7	NA	NA	TGTGCAGCAAGTAGCCCCCTAAACACCGACAAGCTCATCTTT	NA	NA	NA	NA
K243_R15	1	0.00301205	TGTGCAGGAGCCGGGCGGAACTATGGTCAGAATTTTGTCTTT	CAGAGRNYGQNFVF	TRAV27	NA	TRAJ26	11	NA	NA	18	6	NA	NA	TGTGCAGGAGCCGGGCGGAACTATGGTCAGAATTTTGTCTTT	NA	NA	NA	NA
K243_R15	1	0.00301205	TGTGCAATGAGCGGTGGGTCCTCCTACGACAAGGTGATATTT	CAMSGGSSYDKVIF	TRAV12-3	NA	TRAJ50	13	NA	NA	19	5	NA	NA	TGTGCAATGAGCGGTGGGTCCTCCTACGACAAGGTGATATTT	NA	NA	NA	NA
K243_R15	1	0.00301205	TGTGTCACGCGTGGAGGAAGCCAAGGAAATCTCATCTTT	CVTRGGSQGNLIF	TRAV36DV7	NA	TRAJ42	4	NA	NA	11	6	NA	NA	TGTGTCACGCGTGGAGGAAGCCAAGGAAATCTCATCTTT	NA	NA	NA	NA
K243_R15	1	0.00301205	TGTGCTTTCATGGAGGGAAGAACCTACAAATACATCTTT	CAFMEGRTYKYIF	TRAV38-1	NA	TRAJ40	12	NA	NA	19	6	NA	NA	TGTGCTTTCATGGAGGGAAGAACCTACAAATACATCTTT	NA	NA	NA	NA
K243_R15	1	0.00301205	TGTGCTCGGAATTCTGGTTCTGCAAGGCAACTGACCTTT	CARNSGSARQLTF	TRAV38-1	NA	TRAJ22	6	NA	NA	11	4	NA	NA	TGTGCTCGGAATTCTGGTTCTGCAAGGCAACTGACCTTT	NA	NA	NA	NA
K243_R15	1	0.00301205	TGTGCTGTTCCCAACCAGGCAGGAACTGCTCTGATCTTT	CAVPNQAGTALIF	TRAV21	NA	TRAJ15	8	NA	NA	10	1	NA	NA	TGTGCTGTTCCCAACCAGGCAGGAACTGCTCTGATCTTT	NA	NA	NA	NA
K243_R15	1	0.00301205	TGTGCTGTCCCATCTTATAACACCGACAAGCTCATCTTT	CAVPSYNTDKLIF	TRAV3	NA	TRAJ34	8	NA	NA	11	2	NA	NA	TGTGCTGTCCCATCTTATAACACCGACAAGCTCATCTTT	NA	NA	NA	NA
K243_R15	1	0.00301205	TGTGCTGTGGTTAATAATGCAGGCAACATGCTCACCTTT	CAVVNNAGNMLTF	TRAV8-4, TRAV8-2	NA	TRAJ39	9	NA	NA	11	1	NA	NA	TGTGCTGTGGTTAATAATGCAGGCAACATGCTCACCTTT	NA	NA	NA	NA
K243_R15	1	0.00301205	TGTGCTGTGGTTAAAACTGGGGCAAACAACCTCTTCTTT	CAVVKTGANNLFF	TRAV8-3, TRAV8-5	NA	TRAJ36	10	NA	NA	13	2	NA	NA	TGTGCTGTGGTTAAAACTGGGGCAAACAACCTCTTCTTT	NA	NA	NA	NA
K243_R15	1	0.00301205	TGTGCTGGGCGGCAGGGCGGATCTGAAAAGCTGGTCTTT	CAGRQGGSEKLVF	TRAV35	NA	TRAJ57	10	NA	NA	12	1	NA	NA	TGTGCTGGGCGGCAGGGCGGATCTGAAAAGCTGGTCTTT	NA	NA	NA	NA
K243_R15	1	0.00301205	TGTGCTACGGAGAACTTTGGAAATGAGAAATTAACCTTT	CATENFGNEKLTF	TRAV17	NA	TRAJ48	11	NA	NA	12	0	NA	NA	TGTGCTACGGAGAACTTTGGAAATGAGAAATTAACCTTT	NA	NA	NA	NA
K243_R15	1	0.00301205	TGTGCCGTGACCGAAGGCTTTGGGAATGTGCTGCGTTGC	CAVTEGFGNVLRC	TRAV12-2	NA	TRAJ35	10	NA	NA	14	3	NA	NA	TGTGCCGTGACCGAAGGCTTTGGGAATGTGCTGCGTTGC	NA	NA	NA	NA
K243_R15	1	0.00301205	TGTGCCGTGAGCCGAGGAGGCAACTATCAGTTAATCTGG	CAVSRGGNYQLIW	TRAV3	NA	TRAJ33	11	NA	NA	19	7	NA	NA	TGTGCCGTGAGCCGAGGAGGCAACTATCAGTTAATCTGG	NA	NA	NA	NA
K243_R15	1	0.00301205	TGTGCAGCAGCCCCGGGAGGAAGCTACATACCTACATTT	CAAAPGGSYIPTF	TRAV13-1	NA	TRAJ6	9	NA	NA	15	5	NA	NA	TGTGCAGCAGCCCCGGGAGGAAGCTACATACCTACATTT	NA	NA	NA	NA
K243_R15	1	0.00301205	TGTGCAGCAAGTATGACTGGGGCAAACAACCTCTTCTTT	CAASMTGANNLFF	TRAV13-1	NA	TRAJ36	14	NA	NA	15	0	NA	NA	TGTGCAGCAAGTATGACTGGGGCAAACAACCTCTTCTTT	NA	NA	NA	NA
K243_R15	1	0.00301205	TGTGCAGCAAGATCTGGTGGCTACAATAAGCTGATTTTT	CAARSGGYNKLIF	TRAV23DV6	NA	TRAJ4	11	NA	NA	12	0	NA	NA	TGTGCAGCAAGATCTGGTGGCTACAATAAGCTGATTTTT	NA	NA	NA	NA
K243_R15	1	0.00301205	TGTGCAGAGAACTTTGGTGGCTACAATAAGCTGATTTTT	CAENFGGYNKLIF	TRAV5	NA	TRAJ4	10	NA	NA	14	3	NA	NA	TGTGCAGAGAACTTTGGTGGCTACAATAAGCTGATTTTT	NA	NA	NA	NA
K243_R15	1	0.00301205	TGCCTCGTCTATTATAACCAGGGAGGAAAGCTTATCTTC	CLVYYNQGGKLIF	TRAV4	NA	TRAJ23	8	NA	NA	11	2	NA	NA	TGCCTCGTCTATTATAACCAGGGAGGAAAGCTTATCTTC	NA	NA	NA	NA
K243_R15	1	0.00301205	TGCCTCGTGGGTGGTGGGGGCAGGAGAGCACTTACTTTT	CLVGGGGRRALTF	TRAV4	NA	TRAJ5	13	NA	NA	17	3	NA	NA	TGCCTCGTGGGTGGTGGGGGCAGGAGAGCACTTACTTTT	NA	NA	NA	NA
K243_R15	1	0.00301205	TGTGTGGTCCCCAACCAGGGAGGAAAGCTTATCTTC	CVVPNQGGKLIF	TRAV10	NA	TRAJ23	8	NA	NA	12	3	NA	NA	TGTGTGGTCCCCAACCAGGGAGGAAAGCTTATCTTC	NA	NA	NA	NA
K243_R15	1	0.00301205	TGTGTGGTGTTCACAGGCTTTCAGAAACTTGTATTT	CVVFTGFQKLVF	TRAV12-1	NA	TRAJ8	9	NA	NA	11	1	NA	NA	TGTGTGGTGTTCACAGGCTTTCAGAAACTTGTATTT	NA	NA	NA	NA
K243_R15	1	0.00301205	TGTGCTTCTCGAGGTAGCAACTATAAACTGACATTT	CASRGSNYKLTF	TRAV21	NA	TRAJ53	6	NA	NA	10	3	NA	NA	TGTGCTTCTCGAGGTAGCAACTATAAACTGACATTT	NA	NA	NA	NA
K243_R15	1	0.00301205	TGTGCTCTCCATACTGGAGGCTTCAAAACTATCTTT	CALHTGGFKTIF	TRAV6	NA	TRAJ9	8	NA	NA	10	1	NA	NA	TGTGCTCTCCATACTGGAGGCTTCAAAACTATCTTT	NA	NA	NA	NA
K243_R15	1	0.00301205	TGTGCTGTGGGTCCTTTGGGGGACAAGCTCAGCTTT	CAVGPLGDKLSF	TRAV8-3	NA	TRAJ20	12	NA	NA	22	9	NA	NA	TGTGCTGTGGGTCCTTTGGGGGACAAGCTCAGCTTT	NA	NA	NA	NA
K243_R15	1	0.00301205	TGTGCTGTGGATAACAATAACAATGACATGCGCTTT	CAVDNNNNDMRF	TRAV2	NA	TRAJ43	11	NA	NA	13	1	NA	NA	TGTGCTGTGGATAACAATAACAATGACATGCGCTTT	NA	NA	NA	NA
K243_R15	1	0.00301205	TGTGCATCTGAAACTGGGGCAAACAACCTCTTCTTT	CASETGANNLFF	TRAV14DV4	NA	TRAJ36	6	NA	NA	10	3	NA	NA	TGTGCATCTGAAACTGGGGCAAACAACCTCTTCTTT	NA	NA	NA	NA
K243_R15	1	0.00301205	TGTGCAGCAAGTACTAGAGATGACAAGATCATCTTT	CAASTRDDKIIF	TRAV23DV6	NA	TRAJ30	11	NA	NA	15	3	NA	NA	TGTGCAGCAAGTACTAGAGATGACAAGATCATCTTT	NA	NA	NA	NA
K243_R15	1	0.00301205	TGTGCAATGCGGTTTAACGACTACAAGCTCAGCTTT	CAMRFNDYKLSF	TRAV12-3	NA	TRAJ20	9	NA	NA	14	4	NA	NA	TGTGCAATGCGGTTTAACGACTACAAGCTCAGCTTT	NA	NA	NA	NA
K243_R15	1	0.00301205	TGCACCTCAGAAGCTGCAGGCAACAAGCTAACTTTT	CTSEAAGNKLTF	TRAV26-1	NA	TRAJ17	4	NA	NA	10	5	NA	NA	TGCACCTCAGAAGCTGCAGGCAACAAGCTAACTTTT	NA	NA	NA	NA
K243_R15	1	0.00301205	TGTGTTGCTTACAATAACAATGACATGCGCTTT	CVAYNNNDMRF	TRAV36DV7	NA	TRAJ43	4	NA	NA	9	4	NA	NA	TGTGTTGCTTACAATAACAATGACATGCGCTTT	NA	NA	NA	NA
K243_R15	1	0.00301205	TGTGCTGTGGCGGGAAACACACCTCTTGTCTTT	CAVAGNTPLVF	TRAV22	NA	TRAJ29	10	NA	NA	12	1	NA	NA	TGTGCTGTGGCGGGAAACACACCTCTTGTCTTT	NA	NA	NA	NA
K243_R15	1	0.00301205	TGTGCCCTTATGGGGCCCGATGCACTCAACTTC	CALMGPDALNF	TRAV24	NA	TRAJ41	11	NA	NA	19	7	NA	NA	TGTGCCCTTATGGGGCCCGATGCACTCAACTTC	NA	NA	NA	NA
K243_R15	1	0.00301205	TGTGCAGAGGTTAACGACTACAAGCTCAGCTTT	CAEVNDYKLSF	TRAV5	NA	TRAJ20	9	NA	NA	11	1	NA	NA	TGTGCAGAGGTTAACGACTACAAGCTCAGCTTT	NA	NA	NA	NA
K243_R15	1	0.00301205	TGTGCTACGGGAAACACACCTCTTGTCTTT	CATGNTPLVF	TRAV17	NA	TRAJ29	10	NA	NA	9	NA	NA	NA	TGTGCTACGGGAAACACACCTCTTGTCTTT	NA	NA	NA	NA
K243_R15	1	0.00301205	TGTGCAGGGCCGGACAATGACATGCGCTTT	CAGPDNDMRF	TRAV25	NA	TRAJ43	11	NA	NA	13	1	NA	NA	TGTGCAGGGCCGGACAATGACATGCGCTTT	NA	NA	NA	NA
K243_R15	1	0.00301205	TGTGCTGCGTGCTTTGACATGCGCTTT	CAACFDMRF	TRAV36DV7	NA	TRAJ43	7	NA	NA	14	6	NA	NA	TGTGCTGCGTGCTTTGACATGCGCTTT	NA	NA	NA	NA
K243_R15	1	0.00301205	TGCGCCAGCAGCCAACCCTCGGGACTAGCGGGCTCCATATACTCCTACAATGAGCAGTTCTTC	CASSQPSGLAGSIYSYNEQFF	TRBV4-3, TRBV4-1, TRBV4-2	TRBD2	TRBJ2-1	15	NA	2	41	25	NA	NA	TGCGCCAGCAGCCAACCCTCGGGACTAGCGGGCTCCATATACTCCTACAATGAGCAGTTCTTC	NA	NA	NA	NA
K243_R15	1	0.00301205	TGTGCCAGTAGGATCGGGACAGGGACTAGCGGGGCGCCATACACAGATACGCAGTATTTT	CASRIGTGTSGAPYTDTQYF	TRBV12-3, TRBV12-4	TRBD2	TRBJ2-3	8	NA	2	41	32	NA	NA	TGTGCCAGTAGGATCGGGACAGGGACTAGCGGGGCGCCATACACAGATACGCAGTATTTT	NA	NA	NA	NA
K243_R15	1	0.00301205	TGCGCCAGCAGCTTGATCCCGGGACTAGCGGGAGGCCTTCAAGAGACCCAGTACTTC	CASSLIPGLAGGLQETQYF	TRBV5-1	TRBD2	TRBJ2-5	15	NA	3	39	23	NA	NA	TGCGCCAGCAGCTTGATCCCGGGACTAGCGGGAGGCCTTCAAGAGACCCAGTACTTC	NA	NA	NA	NA
K243_R15	1	0.00301205	TGCAGTGCTAGAGATAGTAGGGCTAGCGGGAGATCTAAAAACATTCAGTACTTC	CSARDSRASGRSKNIQYF	TRBV20-1	TRBD2	TRBJ2-4	15	NA	3	36	20	NA	NA	TGCAGTGCTAGAGATAGTAGGGCTAGCGGGAGATCTAAAAACATTCAGTACTTC	NA	NA	NA	NA
K243_R15	1	0.00301205	TGTGCCAGCAGTTATCAAAGGGACAGGGGCATGAACACTGAAGCTTTCTTT	CASSYQRDRGMNTEAFF	TRBV6-2, TRBV6-3	TRBD1	TRBJ1-1	14	NA	2	29	14	NA	NA	TGTGCCAGCAGTTATCAAAGGGACAGGGGCATGAACACTGAAGCTTTCTTT	NA	NA	NA	NA
K243_R15	1	0.00301205	TGTGCCAGCAGCTTATCTCCGTCTAGCGGGCTAAACAATGAGCAGTTCTTC	CASSLSPSSGLNNEQFF	TRBV7-2, TRBV7-8	TRBD2	TRBJ2-1	15	NA	2	34	18	NA	NA	TGTGCCAGCAGCTTATCTCCGTCTAGCGGGCTAAACAATGAGCAGTTCTTC	NA	NA	NA	NA
K243_R15	1	0.00301205	TGTGCCAGCAGCACGACCCGGACAGGGGGTCGGGACAATGAGCAGTTCTTC	CASSTTRTGGRDNEQFF	TRBV14	TRBD1	TRBJ2-1	12	NA	2	34	21	NA	NA	TGTGCCAGCAGCACGACCCGGACAGGGGGTCGGGACAATGAGCAGTTCTTC	NA	NA	NA	NA
K243_R15	1	0.00301205	TGTGCCAGCAGAACCACCCGACTAGCGGGAGGGTACAATGAGCAGTTCTTC	CASRTTRLAGGYNEQFF	TRBV12-3, TRBV12-4	TRBD2	TRBJ2-1	11	NA	3	33	21	NA	NA	TGTGCCAGCAGAACCACCCGACTAGCGGGAGGGTACAATGAGCAGTTCTTC	NA	NA	NA	NA
K243_R15	1	0.00301205	TGTGCCTGGAGTGCCCTGGCCGGGACAGGGGGTTCACCCCTCCACTTT	CAWSALAGTGGSPLHF	TRBV30	TRBD1	TRBJ1-6	13	NA	2	32	18	NA	NA	TGTGCCTGGAGTGCCCTGGCCGGGACAGGGGGTTCACCCCTCCACTTT	NA	NA	NA	NA
K243_R15	1	0.00301205	TGTGCCACCAGTGACCCAGGGAGAAGCTCCTACAATGAGCAGTTCTTC	CATSDPGRSSYNEQFF	TRBV24-1	TRBD1, TRBD2	TRBJ2-1	14	NA	2	24	9	NA	NA	TGTGCCACCAGTGACCCAGGGAGAAGCTCCTACAATGAGCAGTTCTTC	NA	NA	NA	NA
K243_R15	1	0.00301205	TGTGCCACCAGCAGAGATGTCAGCAGTTACTACAATGAGCAGTTCTTC	CATSRDVSSYYNEQFF	TRBV15	NA	TRBJ2-1	18	NA	NA	29	10	NA	NA	TGTGCCACCAGCAGAGATGTCAGCAGTTACTACAATGAGCAGTTCTTC	NA	NA	NA	NA
K243_R15	1	0.00301205	TGTGCCAGCAGTTTCGGGATGGGCGGGGCGGTCGGGGAGCTGTTTTTT	CASSFGMGGAVGELFF	TRBV27	TRBD1	TRBJ2-2	14	NA	2	32	17	NA	NA	TGTGCCAGCAGTTTCGGGATGGGCGGGGCGGTCGGGGAGCTGTTTTTT	NA	NA	NA	NA
K243_R15	1	0.00301205	TGTGCCAGCAGTCCAGGGCTCGGAGGACATCGCTATGGCTACACCTTC	CASSPGLGGHRYGYTF	TRBV6-5, TRBV6-8	TRBD1, TRBD2	TRBJ1-2	12	NA	1	32	19	NA	NA	TGTGCCAGCAGTCCAGGGCTCGGAGGACATCGCTATGGCTACACCTTC	NA	NA	NA	NA
K243_R15	1	0.00301205	TGTGCCAGCAGTAGCCCCGGGACTAGCATCTACAATGAGCAGTTCTTC	CASSSPGTSIYNEQFF	TRBV6-5, TRBV6-6	TRBD2	TRBJ2-1	12	NA	2	29	16	NA	NA	TGTGCCAGCAGTAGCCCCGGGACTAGCATCTACAATGAGCAGTTCTTC	NA	NA	NA	NA
K243_R15	1	0.00301205	TGTGCCAGCAGCCCGATCGCCCAATCCTATAATTCACCCCTCCACTTT	CASSPIAQSYNSPLHF	TRBV5-5, TRBV5-6, TRBV5-7	TRBD1	TRBJ1-6	12	NA	2	24	11	NA	NA	TGTGCCAGCAGCCCGATCGCCCAATCCTATAATTCACCCCTCCACTTT	NA	NA	NA	NA
K243_R15	1	0.00301205	TGTGCCAGCAGCGTAGATTTGCGAGGGAGCACAGATACGCAGTATTTT	CASSVDLRGSTDTQYF	TRBV9	TRBD2	TRBJ2-3	16	NA	3	27	10	NA	NA	TGTGCCAGCAGCGTAGATTTGCGAGGGAGCACAGATACGCAGTATTTT	NA	NA	NA	NA
K243_R15	1	0.00301205	TGTGCCAGCAGCACACCACAGGGGTCCTCTGGAAACACCATATATTTT	CASSTPQGSSGNTIYF	TRBV7-9	TRBD1	TRBJ1-3	12	NA	2	26	13	NA	NA	TGTGCCAGCAGCACACCACAGGGGTCCTCTGGAAACACCATATATTTT	NA	NA	NA	NA
K243_R15	1	0.00301205	TGTGCCAGCAGCAACCCGCAACTCGCCGGGGCCAACGTCCTGACTTTC	CASSNPQLAGANVLTF	TRBV5-6, TRBV5-7, TRBV5-5	TRBD2	TRBJ2-6	12	9	NA	27	14	NA	NA	TGTGCCAGCAGCAACCCGCAACTCGCCGGGGCCAACGTCCTGACTTTC	NA	NA	NA	NA
K243_R15	1	0.00301205	TGTGCCTGGGTTACCGGGACAGGTTCTTTCTATGAGCAGTTCTTC	CAWVTGTGSFYEQFF	TRBV30	TRBD1	TRBJ2-1	9	NA	2	31	21	NA	NA	TGTGCCTGGGTTACCGGGACAGGTTCTTTCTATGAGCAGTTCTTC	NA	NA	NA	NA
K243_R15	1	0.00301205	TGTGCCACCTCCGGGACAGAATTGAACACCGGGGAGCTGTTTTTT	CATSGTELNTGELFF	TRBV19	TRBD1	TRBJ2-2	7	NA	1	23	15	NA	NA	TGTGCCACCTCCGGGACAGAATTGAACACCGGGGAGCTGTTTTTT	NA	NA	NA	NA
K243_R15	1	0.00301205	TGTGCCACCAGCGTAGATGGCAGGGGAGGTCAGCCCCAGCATTTT	CATSVDGRGGQPQHF	TRBV15	TRBD1, TRBD2	TRBJ1-5	12	NA	2	29	16	NA	NA	TGTGCCACCAGCGTAGATGGCAGGGGAGGTCAGCCCCAGCATTTT	NA	NA	NA	NA
K243_R15	1	0.00301205	TGTGCCACCAGCAGAGCGGGAGGTGGCGGACAGCCCCAGCATTTT	CATSRAGGGGQPQHF	TRBV15	TRBD2	TRBJ1-5	16	NA	3	30	13	NA	NA	TGTGCCACCAGCAGAGCGGGAGGTGGCGGACAGCCCCAGCATTTT	NA	NA	NA	NA
K243_R15	1	0.00301205	TGTGCCAGCTCACCAGTGGACAGCTCTGGAAACACCATATATTTT	CASSPVDSSGNTIYF	TRBV18	NA	TRBJ1-3	15	NA	NA	21	5	NA	NA	TGTGCCAGCTCACCAGTGGACAGCTCTGGAAACACCATATATTTT	NA	NA	NA	NA
K243_R15	1	0.00301205	TGTGCCAGCAGTTACTCGATTAAGGGGGGGAAGACCCAGTACTTC	CASSYSIKGGKTQYF	TRBV6-5, TRBV6-6, TRBV6-8	TRBD1	TRBJ2-5	23	NA	2	31	7	NA	NA	TGTGCCAGCAGTTACTCGATTAAGGGGGGGAAGACCCAGTACTTC	NA	NA	NA	NA
K243_R15	1	0.00301205	TGTGCCAGCAGTTACGGTAGTCGGTCGCGTGACGAGCAGTACTTC	CASSYGSRSRDEQYF	TRBV6-6	TRBD2	TRBJ2-7	15	1	4	31	15	NA	NA	TGTGCCAGCAGTTACGGTAGTCGGTCGCGTGACGAGCAGTACTTC	NA	NA	NA	NA
K243_R15	1	0.00301205	TGTGCCAGCAGTTACGGCCAGGGCACTGGAAACACCATATATTTT	CASSYGQGTGNTIYF	TRBV6-6, TRBV6-5	NA	TRBJ1-3	15	NA	NA	17	1	NA	NA	TGTGCCAGCAGTTACGGCCAGGGCACTGGAAACACCATATATTTT	NA	NA	NA	NA
K243_R15	1	0.00301205	TGTGCCAGCAGCTTAGCCGGGAGCTCCTACAATGAGCAGTTCTTC	CASSLAGSSYNEQFF	TRBV7-3	NA	TRBJ2-1	15	NA	NA	19	3	NA	NA	TGTGCCAGCAGCTTAGCCGGGAGCTCCTACAATGAGCAGTTCTTC	NA	NA	NA	NA
K243_R15	1	0.00301205	TGTGCCAGCAGCTTAGGGGCCGGGACTACGTACGAGCAGTACTTC	CASSLGAGTTYEQYF	TRBV7-2, TRBV7-8	TRBD2	TRBJ2-7	16	NA	2	30	13	NA	NA	TGTGCCAGCAGCTTAGGGGCCGGGACTACGTACGAGCAGTACTTC	NA	NA	NA	NA
K243_R15	1	0.00301205	TGTGCCAGCAGCTTAGGAGGACAGGGGACCTATGGCTACACCTTC	CASSLGGQGTYGYTF	TRBV7-9	TRBD1	TRBJ1-2	16	NA	2	29	12	NA	NA	TGTGCCAGCAGCTTAGGAGGACAGGGGACCTATGGCTACACCTTC	NA	NA	NA	NA
K243_R15	1	0.00301205	TGTGCCAGCAGCTTAGATGGGTACTCCTACAATGAGCAGATCTTC	CASSLDGYSYNEQIF	TRBV11-1, TRBV11-3, TRBV11-2	NA	TRBJ2-1	16	NA	NA	23	6	NA	NA	TGTGCCAGCAGCTTAGATGGGTACTCCTACAATGAGCAGATCTTC	NA	NA	NA	NA
K243_R15	1	0.00301205	TGTGCCAGCAGCTCGCCGGGACTAGCGGCCAATGAGCAGTTCTTC	CASSSPGLAANEQFF	TRBV13	TRBD2	TRBJ2-1	13	NA	2	29	15	NA	NA	TGTGCCAGCAGCTCGCCGGGACTAGCGGCCAATGAGCAGTTCTTC	NA	NA	NA	NA
K243_R15	1	0.00301205	TGTGCCAGCAGCTATACCCAGGGGGCGAACACTGAAGCTTTCTTT	CASSYTQGANTEAFF	TRBV4-2	TRBD1	TRBJ1-1	12	NA	2	26	13	NA	NA	TGTGCCAGCAGCTATACCCAGGGGGCGAACACTGAAGCTTTCTTT	NA	NA	NA	NA
K243_R15	1	0.00301205	TGTGCCAGGACCCCAGCGGGGCACTCTGGAAACACCATATATTTC	CARTPAGHSGNTIYF	TRBV19	TRBD2	TRBJ1-3	8	NA	2	23	14	NA	NA	TGTGCCAGGACCCCAGCGGGGCACTCTGGAAACACCATATATTTC	NA	NA	NA	NA
K243_R15	1	0.00301205	TGCGCCAGCAGCCGCCTTCAGGGGCCCACAGATACGCAGTATTTT	CASSRLQGPTDTQYF	TRBV4-1	TRBD1	TRBJ2-3	13	NA	2	26	12	NA	NA	TGCGCCAGCAGCCGCCTTCAGGGGCCCACAGATACGCAGTATTTT	NA	NA	NA	NA
K243_R15	1	0.00301205	TGCAGTGCCAACGCAATGACCCGAAGCACAGATACGCAGTATTTT	CSANAMTRSTDTQYF	TRBV20-1	NA	TRBJ2-3	8	NA	NA	24	15	NA	NA	TGCAGTGCCAACGCAATGACCCGAAGCACAGATACGCAGTATTTT	NA	NA	NA	NA
K243_R15	1	0.00301205	TGTGCCTGGAGTATGAACTCAAAGCATGGTGAGCAGTTCTTC	CAWSMNSKHGEQFF	TRBV30	NA	TRBJ2-1	12	NA	NA	29	16	NA	NA	TGTGCCTGGAGTATGAACTCAAAGCATGGTGAGCAGTTCTTC	NA	NA	NA	NA
K243_R15	1	0.00301205	TGTGCCAGTAGTCTTACCGACGGGGAAGAGACCCAGTACTTC	CASSLTDGEETQYF	TRBV19	NA	TRBJ2-5	12	NA	NA	25	12	NA	NA	TGTGCCAGTAGTCTTACCGACGGGGAAGAGACCCAGTACTTC	NA	NA	NA	NA
K243_R15	1	0.00301205	TGTGCCAGTAGTATTGGCGGATGGACCTACGAGCAGTACTTC	CASSIGGWTYEQYF	TRBV19	NA	TRBJ2-7	14	NA	NA	25	10	NA	NA	TGTGCCAGTAGTATTGGCGGATGGACCTACGAGCAGTACTTC	NA	NA	NA	NA
K243_R15	1	0.00301205	TGTGCCAGCCCCACCCCCACTAGTTCAGATACGCAGTATTTT	CASPTPTSSDTQYF	TRBV5-8, TRBV5-4	TRBD2, TRBD1	TRBJ2-3	9	1	3	25	15	NA	NA	TGTGCCAGCCCCACCCCCACTAGTTCAGATACGCAGTATTTT	NA	NA	NA	NA
K243_R15	1	0.00301205	TGTGCCAGCAGTTTATCCCCCGACGGCAGGTCCCAGTACTTC	CASSLSPDGRSQYF	TRBV27	NA	TRBJ2-5	17	NA	NA	31	13	NA	NA	TGTGCCAGCAGTTTATCCCCCGACGGCAGGTCCCAGTACTTC	NA	NA	NA	NA
K243_R15	1	0.00301205	TGTGCCAGCAGTTGGGAAGGGCCCTACAATGAGCAGTTCTTC	CASSWEGPYNEQFF	TRBV27	TRBD2	TRBJ2-1	13	NA	3	22	8	NA	NA	TGTGCCAGCAGTTGGGAAGGGCCCTACAATGAGCAGTTCTTC	NA	NA	NA	NA
K243_R15	1	0.00301205	TGTGCCAGCAGTGGAGGGGCAAACTACAATGAGCAGTTCTAC	CASSGGANYNEQFY	TRBV25-1	TRBD1, TRBD2	TRBJ2-1	13	NA	2	23	9	NA	NA	TGTGCCAGCAGTGGAGGGGCAAACTACAATGAGCAGTTCTAC	NA	NA	NA	NA
K243_R15	1	0.00301205	TGTGCCAGCAGCTTGTCGTGGACAGCCGAAAAACTGTTTTTT	CASSLSWTAEKLFF	TRBV5-4, TRBV5-5, TRBV5-8, TRBV4-2, TRBV5-7	TRBD1	TRBJ1-4	15	NA	1	27	11	NA	NA	TGTGCCAGCAGCTTGTCGTGGACAGCCGAAAAACTGTTTTTT	NA	NA	NA	NA
K243_R15	1	0.00301205	TGTGCCAGCAGCTTAGTACAGAAAGGGGTTGAGCAGTTCTTC	CASSLVQKGVEQFF	TRBV11-1, TRBV7-9, TRBV7-6, TRBV7-7, TRBV7-8	TRBD1	TRBJ2-1	16	NA	2	29	12	NA	NA	TGTGCCAGCAGCTTAGTACAGAAAGGGGTTGAGCAGTTCTTC	NA	NA	NA	NA
K243_R15	1	0.00301205	TGTGCCAGCAGCTTAAACGCCGGGAACAATGAGCAGTTCTTC	CASSLNAGNNEQFF	TRBV7-2	TRBD1, TRBD2	TRBJ2-1	15	NA	1	25	9	NA	NA	TGTGCCAGCAGCTTAAACGCCGGGAACAATGAGCAGTTCTTC	NA	NA	NA	NA
K243_R15	1	0.00301205	TGTGCCAGCAGCTCCAGGGGGGGATACACTGAAGCTTTCTTT	CASSSRGGYTEAFF	TRBV7-2	TRBD1	TRBJ1-1	13	NA	2	25	11	NA	NA	TGTGCCAGCAGCTCCAGGGGGGGATACACTGAAGCTTTCTTT	NA	NA	NA	NA
K243_R15	1	0.00301205	TGTGCCAGCAGCCAAGCACTATGGCCTTACATTCAGTACTTC	CASSQALWPYIQYF	TRBV14	NA	TRBJ2-4	16	NA	NA	28	11	NA	NA	TGTGCCAGCAGCCAAGCACTATGGCCTTACATTCAGTACTTC	NA	NA	NA	NA
K243_R15	1	0.00301205	TGTGCCAGCAGCAGGACAGCTACCACAGATACGCAGTATTTT	CASSRTATTDTQYF	TRBV2, TRBV13	TRBD1	TRBJ2-3	11	NA	1	18	6	NA	NA	TGTGCCAGCAGCAGGACAGCTACCACAGATACGCAGTATTTT	NA	NA	NA	NA
K243_R15	1	0.00301205	TGTGCCAGCAGGACGACAGGGGTGAACACTGAAGCTTTCTTT	CASRTTGVNTEAFF	TRBV2	TRBD1	TRBJ1-1	11	NA	2	22	10	NA	NA	TGTGCCAGCAGGACGACAGGGGTGAACACTGAAGCTTTCTTT	NA	NA	NA	NA
K243_R15	1	0.00301205	TGCGCCAGCAGCGTGACAGGGGGTATGGACGAGCAGTACTTC	CASSVTGGMDEQYF	TRBV5-1	TRBD1	TRBJ2-7	12	NA	2	28	15	NA	NA	TGCGCCAGCAGCGTGACAGGGGGTATGGACGAGCAGTACTTC	NA	NA	NA	NA
K243_R15	1	0.00301205	TGCGCCAGCAGCACCCATCATGGCCCGAATGAGCAGTTCTTC	CASSTHHGPNEQFF	TRBV4-1	TRBD2	TRBJ2-1	12	NA	3	27	14	NA	NA	TGCGCCAGCAGCACCCATCATGGCCCGAATGAGCAGTTCTTC	NA	NA	NA	NA
K243_R15	1	0.00301205	TGCAGTGCTAGAGATCGGGGAGATGATCAGCCCCAGCATTTT	CSARDRGDDQPQHF	TRBV20-1	TRBD2	TRBJ1-5	16	NA	3	25	8	NA	NA	TGCAGTGCTAGAGATCGGGGAGATGATCAGCCCCAGCATTTT	NA	NA	NA	NA
K243_R15	1	0.00301205	TGTGCCACCAGGAGAGGCCCATACAATGAGCAGTTCTTC	CATRRGPYNEQFF	TRBV24-1	TRBD2	TRBJ2-1	11	NA	3	21	9	NA	NA	TGTGCCACCAGGAGAGGCCCATACAATGAGCAGTTCTTC	NA	NA	NA	NA
K243_R15	1	0.00301205	TGTGCCAGTGGTTGGACAGGGAACACTGAAGCTTTCTTT	CASGWTGNTEAFF	TRBV19	TRBD1	TRBJ1-1	9	NA	2	20	10	NA	NA	TGTGCCAGTGGTTGGACAGGGAACACTGAAGCTTTCTTT	NA	NA	NA	NA
K243_R15	1	0.00301205	TGTGCCAGTAGTATAGACGGCGGTTCCGAGCAGTACTTC	CASSIDGGSEQYF	TRBV19	NA	TRBJ2-7	17	NA	NA	26	8	NA	NA	TGTGCCAGTAGTATAGACGGCGGTTCCGAGCAGTACTTC	NA	NA	NA	NA
K243_R15	1	0.00301205	TGTGCCAGCTCACCAATGGGGGCAGATACGCAGTATTTT	CASSPMGADTQYF	TRBV18	TRBD1	TRBJ2-3	15	NA	2	22	6	NA	NA	TGTGCCAGCTCACCAATGGGGGCAGATACGCAGTATTTT	NA	NA	NA	NA
K243_R15	1	0.00301205	TGTGCCAGCAGCTTCTCCTTTCCGGGGACCCAGTACTTC	CASSFSFPGTQYF	TRBV7-9	TRBD1, TRBD2	TRBJ2-5	14	NA	1	26	11	NA	NA	TGTGCCAGCAGCTTCTCCTTTCCGGGGACCCAGTACTTC	NA	NA	NA	NA
K243_R15	1	0.00301205	TGTGCCAGCAGCTCCCCGGGACAGAGTGAAGCTTTCTTT	CASSSPGQSEAFF	TRBV7-2	TRBD1	TRBJ1-1	13	1	9	26	12	NA	NA	TGTGCCAGCAGCTCCCCGGGACAGAGTGAAGCTTTCTTT	NA	NA	NA	NA
K243_R15	1	0.00301205	TGTGCCAGCAGCTCGGGGACAGGGATTGAGCAGTACTTC	CASSSGTGIEQYF	TRBV7-9, TRBV11-1, TRBV5-5	TRBD1	TRBJ2-7	13	NA	2	27	13	NA	NA	TGTGCCAGCAGCTCGGGGACAGGGATTGAGCAGTACTTC	NA	NA	NA	NA
K243_R15	1	0.00301205	TGTGCCAGCAGCTCAGAGGGAGGCTATGGCTACACCTTC	CASSSEGGYGYTF	TRBV7-3	TRBD2	TRBJ1-2	13	NA	3	23	9	NA	NA	TGTGCCAGCAGCTCAGAGGGAGGCTATGGCTACACCTTC	NA	NA	NA	NA
K243_R15	1	0.00301205	TGTGCCAGCAGCCCGGACAGTTGGCAGACCCAGTACTTC	CASSPDSWQTQYF	TRBV13, TRBV6-3, TRBV6-4, TRBV6-5, TRBV6-6	TRBD1	TRBJ2-5	12	NA	1	25	12	NA	NA	TGTGCCAGCAGCCCGGACAGTTGGCAGACCCAGTACTTC	NA	NA	NA	NA
K243_R15	1	0.00301205	TGTGCCAGCAGCACAAGTGGCAACTATGGCTACACCTTC	CASSTSGNYGYTF	TRBV7-9	NA	TRBJ1-2	12	NA	NA	21	8	NA	NA	TGTGCCAGCAGCACAAGTGGCAACTATGGCTACACCTTC	NA	NA	NA	NA
K243_R15	1	0.00301205	TGCAGTGCATTGAGCGGGGACTCCTACGAGCAGTACTTC	CSALSGDSYEQYF	TRBV20-1	TRBD2	TRBJ2-7	8	NA	2	20	11	NA	NA	TGCAGTGCATTGAGCGGGGACTCCTACGAGCAGTACTTC	NA	NA	NA	NA
K243_R15	1	0.00301205	TGCAGTGCATGGGGGGGGGACCACAATGAGCAGTTCTTC	CSAWGGDHNEQFF	TRBV20-1	TRBD1, TRBD2	TRBJ2-1	8	NA	1	22	13	NA	NA	TGCAGTGCATGGGGGGGGGACCACAATGAGCAGTTCTTC	NA	NA	NA	NA
K243_R15	1	0.00301205	TGTGCCAGCTCACCCGGGTACAATGAGCAGTTCTTC	CASSPGYNEQFF	TRBV18	NA	TRBJ2-1	14	NA	NA	18	3	NA	NA	TGTGCCAGCTCACCCGGGTACAATGAGCAGTTCTTC	NA	NA	NA	NA
K243_R15	1	0.00301205	TGTGCCAGCGGACTAGCGGGACATGAGCAGTTCTTC	CASGLAGHEQFF	TRBV19	TRBD2	TRBJ2-1	8	NA	2	22	13	NA	NA	TGTGCCAGCGGACTAGCGGGACATGAGCAGTTCTTC	NA	NA	NA	NA
K243_R15	1	0.00301205	TGTGCCAGCAGTTTCGGACAGCCTGAAGCTTTCTTT	CASSFGQPEAFF	TRBV12-3, TRBV12-4	TRBD1	TRBJ1-1	14	NA	1	22	7	NA	NA	TGTGCCAGCAGTTTCGGACAGCCTGAAGCTTTCTTT	NA	NA	NA	NA
K243_R15	1	0.00301205	TGTGCCAGCAGTTACGTGAGGAATGAGCAGTTCTTC	CASSYVRNEQFF	TRBV6-6	NA	TRBJ2-1	15	NA	NA	21	5	NA	NA	TGTGCCAGCAGTTACGTGAGGAATGAGCAGTTCTTC	NA	NA	NA	NA
K243_R15	1	0.00301205	TGTGCCAGCAGTCCGACAGGGCGGGAGCAGTACTTC	CASSPTGREQYF	TRBV12-3, TRBV12-4	TRBD1	TRBJ2-7	12	NA	2	24	11	NA	NA	TGTGCCAGCAGTCCGACAGGGCGGGAGCAGTACTTC	NA	NA	NA	NA
K243_R15	1	0.00301205	TGTGCCAGCAGCTACGAGAATCAGCCCCAGCATTTT	CASSYENQPQHF	TRBV5-4, TRBV5-8	NA	TRBJ1-5	13	NA	NA	18	4	NA	NA	TGTGCCAGCAGCTACGAGAATCAGCCCCAGCATTTT	NA	NA	NA	NA
K243_R15	1	0.00301205	TGTGCCAGCAGCCCGCCCCGGGGGGAGCAGTACTTC	CASSPPRGEQYF	TRBV7-8, TRBV11-2, TRBV11-3, TRBV7-2, TRBV7-3	TRBD1, TRBD2	TRBJ2-7	12	1	5	24	11	NA	NA	TGTGCCAGCAGCCCGCCCCGGGGGGAGCAGTACTTC	NA	NA	NA	NA
K243_R15	1	0.00301205	TGTGCCAGCAGCCAGCTGAACACTGAAGCTTTCTTT	CASSQLNTEAFF	TRBV3-1, TRBV3-2	NA	TRBJ1-1	14	NA	NA	16	1	NA	NA	TGTGCCAGCAGCCAGCTGAACACTGAAGCTTTCTTT	NA	NA	NA	NA
K243_R15	1	0.00301205	TGCGCCAGCAGATTTCCCCCCGGGGAGCTGTTTTTT	CASRFPPGELFF	TRBV5-1	NA	TRBJ2-2	11	NA	NA	19	7	NA	NA	TGCGCCAGCAGATTTCCCCCCGGGGAGCTGTTTTTT	NA	NA	NA	NA
K243_R15	1	0.00301205	TGCAGTGCTCTGACACTTAACTATGGCTACACCTTC	CSALTLNYGYTF	TRBV20-1	NA	TRBJ1-2	9	NA	NA	17	7	NA	NA	TGCAGTGCTCTGACACTTAACTATGGCTACACCTTC	NA	NA	NA	NA
K243_R15	1	0.00301205	TGCAGTGCTACCTTGAACACAGATACGCAGTATTTT	CSATLNTDTQYF	TRBV20-1	NA	TRBJ2-3	10	NA	NA	17	6	NA	NA	TGCAGTGCTACCTTGAACACAGATACGCAGTATTTT	NA	NA	NA	NA
K243_R15	1	0.00301205	TGTGCCAGCAGTTTCCGGGGGGAGCAGTTCTTC	CASSFRGEQFF	TRBV28	TRBD1, TRBD2	TRBJ2-1	14	NA	1	21	6	NA	NA	TGTGCCAGCAGTTTCCGGGGGGAGCAGTTCTTC	NA	NA	NA	NA
K243_R21	19	0.0456731	TGTGTGGTGAACGACAATGCCAGACTCATGTTT	CVVNDNARLMF	TRAV12-1	NA	TRAJ31	12	NA	NA	13	0	NA	NA	TGTGTGGTGAACGACAATGCCAGACTCATGTTT	NA	NA	NA	NA
K243_R21	16	0.0384615	TGTGCCAGCAACGGAGGAGTTGGGGTCACCGGGGAGCTGTTTTTT	CASNGGVGVTGELFF	TRBV12-3, TRBV12-4	TRBD2	TRBJ2-2	10	NA	3	26	15	NA	NA	TGTGCCAGCAACGGAGGAGTTGGGGTCACCGGGGAGCTGTTTTTT	NA	NA	NA	NA
K243_R21	13	0.03125	TGCGGATATTCAGGAAACACACCTCTTGTCTTT	CGYSGNTPLVF	TRAV1-1	NA	TRAJ29	4	NA	NA	7	2	NA	NA	TGCGGATATTCAGGAAACACACCTCTTGTCTTT	NA	NA	NA	NA
K243_R21	13	0.03125	TGCAGCGTTATCAGCGGGAGGGATAACACCGGGGAGCTGTTTTTT	CSVISGRDNTGELFF	TRBV29-1	TRBD2	TRBJ2-2	9	NA	3	24	14	NA	NA	TGCAGCGTTATCAGCGGGAGGGATAACACCGGGGAGCTGTTTTTT	NA	NA	NA	NA
K243_R21	12	0.0288462	TGTGTGGTGATACCCGTTTGGCTCACGGGAGGAGGAAACAAACTCACCTTT	CVVIPVWLTGGGNKLTF	TRAV10	NA	TRAJ10	10	NA	NA	21	10	NA	NA	TGTGTGGTGATACCCGTTTGGCTCACGGGAGGAGGAAACAAACTCACCTTT	NA	NA	NA	NA
K243_R21	8	0.0192308	TGTGCAATGGCAAATTCCGGGTATGCACTCAACTTC	CAMANSGYALNF	TRAV14DV4	NA	TRAJ41	9	NA	NA	10	0	NA	NA	TGTGCAATGGCAAATTCCGGGTATGCACTCAACTTC	NA	NA	NA	NA
K243_R21	8	0.0192308	TGTGCCAGCAGTTCGGAGGCAGAGTACGAGCAGTACTTC	CASSSEAEYEQYF	TRBV12-3, TRBV12-4	TRBD2	TRBJ2-7	13	NA	3	24	10	NA	NA	TGTGCCAGCAGTTCGGAGGCAGAGTACGAGCAGTACTTC	NA	NA	NA	NA
K243_R21	8	0.0192308	TGCAGCGTTGAGGGAGGGCTCTCCTACGAGCAGTACTTC	CSVEGGLSYEQYF	TRBV29-1	TRBD2	TRBJ2-7	11	NA	3	20	8	NA	NA	TGCAGCGTTGAGGGAGGGCTCTCCTACGAGCAGTACTTC	NA	NA	NA	NA
K243_R21	7	0.0168269	TGTGCCAGCAGCTCACCGCTCCGAGGGGGGCAAAACACTGAAGCTTTCTTT	CASSSPLRGGQNTEAFF	TRBV7-6	TRBD1	TRBJ1-1	20	NA	2	33	12	NA	NA	TGTGCCAGCAGCTCACCGCTCCGAGGGGGGCAAAACACTGAAGCTTTCTTT	NA	NA	NA	NA
K243_R21	7	0.0168269	TGTGCCAGTAGCTGGACAGGGGGTAATCAGCCCCAGCATTTT	CASSWTGGNQPQHF	TRBV19	TRBD1	TRBJ1-5	11	NA	2	24	12	NA	NA	TGTGCCAGTAGCTGGACAGGGGGTAATCAGCCCCAGCATTTT	NA	NA	NA	NA
K243_R21	7	0.0168269	TGTGCCACCAGTGATGGTGTTGATCAGCCCCAGCATTTT	CATSDGVDQPQHF	TRBV24-1	NA	TRBJ1-5	15	NA	NA	22	6	NA	NA	TGTGCCACCAGTGATGGTGTTGATCAGCCCCAGCATTTT	NA	NA	NA	NA
K243_R21	7	0.0168269	TGTGCCAGCAGCTTAGTAAATACCGGGGAGCTGTTTTTT	CASSLVNTGELFF	TRBV7-2	NA	TRBJ2-2	16	NA	NA	21	4	NA	NA	TGTGCCAGCAGCTTAGTAAATACCGGGGAGCTGTTTTTT	NA	NA	NA	NA
K243_R21	6	0.0144231	TGTGCTCTTGGGGAACAGGGGGATGACAAGATCATCTTT	CALGEQGDDKIIF	TRDV1	NA	TRAJ30	16	NA	NA	21	4	NA	NA	TGTGCTCTTGGGGAACAGGGGGATGACAAGATCATCTTT	NA	NA	NA	NA
K243_R21	6	0.0144231	TGTGCCAGCAGCCGAAGCGGGACAACCTCTGGGGCCAACGTCCTGACTTTC	CASSRSGTTSGANVLTF	TRBV5-4	TRBD1, TRBD2	TRBJ2-6	12	NA	1	26	13	NA	NA	TGTGCCAGCAGCCGAAGCGGGACAACCTCTGGGGCCAACGTCCTGACTTTC	NA	NA	NA	NA
K243_R21	6	0.0144231	TGTGCCAGCAGTGCGGGACAGGGCTTCACCTTC	CASSAGQGFTF	TRBV6-4	TRBD1	TRBJ1-2	13	NA	1	21	7	NA	NA	TGTGCCAGCAGTGCGGGACAGGGCTTCACCTTC	NA	NA	NA	NA
K243_R21	5	0.0120192	TGTGCTACGGACGGGGGGGAAACCAGTGGCTCTAGGTTGACCTTT	CATDGGETSGSRLTF	TRAV17	NA	TRAJ58	13	NA	NA	18	4	NA	NA	TGTGCTACGGACGGGGGGGAAACCAGTGGCTCTAGGTTGACCTTT	NA	NA	NA	NA
K243_R21	5	0.0120192	TGTGCCAGCAGCCAAGATGTCGACGTAGATGAGCAGTTCTTC	CASSQDVDVDEQFF	TRBV3-1, TRBV3-2	NA	TRBJ2-1	18	NA	NA	28	9	NA	NA	TGTGCCAGCAGCCAAGATGTCGACGTAGATGAGCAGTTCTTC	NA	NA	NA	NA
K243_R21	5	0.0120192	TGTGCCAGTGGTTGGACAGGGAACACTGAAGCTTTCTTT	CASGWTGNTEAFF	TRBV19	TRBD1	TRBJ1-1	9	NA	2	20	10	NA	NA	TGTGCCAGTGGTTGGACAGGGAACACTGAAGCTTTCTTT	NA	NA	NA	NA
K243_R21	4	0.00961538	TGTGCAGCCCTAATGGATAGCAACTATCAGTTAATCTGG	CAALMDSNYQLIW	TRAV25	NA	TRAJ33	7	NA	NA	12	4	NA	NA	TGTGCAGCCCTAATGGATAGCAACTATCAGTTAATCTGG	NA	NA	NA	NA
K243_R21	4	0.00961538	TGTGCAATGAGCGAGGGTGCCCAGAAGCTGGTATTT	CAMSEGAQKLVF	TRAV12-3	NA	TRAJ54	13	NA	NA	13	NA	NA	NA	TGTGCAATGAGCGAGGGTGCCCAGAAGCTGGTATTT	NA	NA	NA	NA
K243_R21	4	0.00961538	TGCGCCAGCAGCCAAGATGACGGTAAGGGCACTGAAGCTTTCTTT	CASSQDDGKGTEAFF	TRBV4-1	NA	TRBJ1-1	18	NA	NA	29	10	NA	NA	TGCGCCAGCAGCCAAGATGACGGTAAGGGCACTGAAGCTTTCTTT	NA	NA	NA	NA
K243_R21	4	0.00961538	TGTGCCAGCAGCCAGACAGGGGGCACAAACACCATATATTTT	CASSQTGGTNTIYF	TRBV4-2	TRBD1	TRBJ1-3	14	NA	2	26	11	NA	NA	TGTGCCAGCAGCCAGACAGGGGGCACAAACACCATATATTTT	NA	NA	NA	NA
K243_R21	3	0.00721154	TGTGCTGTGAGAGATTTTTCTGGTGGCTACAATAAGCTGATTTTT	CAVRDFSGGYNKLIF	TRAV1-2	NA	TRAJ4	15	NA	NA	15	NA	NA	NA	TGTGCTGTGAGAGATTTTTCTGGTGGCTACAATAAGCTGATTTTT	NA	NA	NA	NA
K243_R21	3	0.00721154	TGTGCTGTGAGAGATTGGTCTGGTGGCTACAATAAGCTGATTTTT	CAVRDWSGGYNKLIF	TRAV1-2	NA	TRAJ4	15	NA	NA	18	2	NA	NA	TGTGCTGTGAGAGATTGGTCTGGTGGCTACAATAAGCTGATTTTT	NA	NA	NA	NA
K243_R21	3	0.00721154	TGTGCAATGAGAGAGGGCGACCAGGCAGGAACTGCTCTGATCTTT	CAMREGDQAGTALIF	TRAV14DV4	NA	TRAJ15	18	NA	NA	19	0	NA	NA	TGTGCAATGAGAGAGGGCGACCAGGCAGGAACTGCTCTGATCTTT	NA	NA	NA	NA
K243_R21	3	0.00721154	TGTGCTTTCATGAAGCCAAATAACAATGACATGCGCTTT	CAFMKPNNNDMRF	TRAV38-1	NA	TRAJ43	16	NA	NA	18	1	NA	NA	TGTGCTTTCATGAAGCCAAATAACAATGACATGCGCTTT	NA	NA	NA	NA
K243_R21	3	0.00721154	TGTGCTGTGGGCCGTTCTAACGACTACAAGCTCAGCTTT	CAVGRSNDYKLSF	TRAV22	NA	TRAJ20	10	NA	NA	12	1	NA	NA	TGTGCTGTGGGCCGTTCTAACGACTACAAGCTCAGCTTT	NA	NA	NA	NA
K243_R21	3	0.00721154	TGTGCAATGAGGATTTTATATGGTCAGAATTTTGTCTTT	CAMRILYGQNFVF	TRAV14DV4	NA	TRAJ26	11	NA	NA	18	6	NA	NA	TGTGCAATGAGGATTTTATATGGTCAGAATTTTGTCTTT	NA	NA	NA	NA
K243_R21	3	0.00721154	TGTGCCACCAGCAGAGATGTCAGCAGTTACTACAATGAGCAGTTCTTC	CATSRDVSSYYNEQFF	TRBV15	NA	TRBJ2-1	18	NA	NA	29	10	NA	NA	TGTGCCACCAGCAGAGATGTCAGCAGTTACTACAATGAGCAGTTCTTC	NA	NA	NA	NA
K243_R21	3	0.00721154	TGTGCCTGGAAAGGACAGTTGGAACCTAATGAAAAACTGTTTTTT	CAWKGQLEPNEKLFF	TRBV30	NA	TRBJ1-4	10	NA	NA	16	5	NA	NA	TGTGCCTGGAAAGGACAGTTGGAACCTAATGAAAAACTGTTTTTT	NA	NA	NA	NA
K243_R21	3	0.00721154	TGTGCCACCAGCAGAGACCCCAGCTCCTACGAGCAGTACTTC	CATSRDPSSYEQYF	TRBV15	NA	TRBJ2-7	17	NA	NA	21	3	NA	NA	TGTGCCACCAGCAGAGACCCCAGCTCCTACGAGCAGTACTTC	NA	NA	NA	NA
K243_R21	3	0.00721154	TGCGCCAGCAGCCAAACAGTAAGCTCCTACGAGCAGTACTTC	CASSQTVSSYEQYF	TRBV4-1	NA	TRBJ2-7	15	NA	NA	21	5	NA	NA	TGCGCCAGCAGCCAAACAGTAAGCTCCTACGAGCAGTACTTC	NA	NA	NA	NA
K243_R21	3	0.00721154	TGTGCCAGCAGCCGAAGCTCCTACAATGAGCAGTTCTTC	CASSRSSYNEQFF	TRBV7-6	NA	TRBJ2-1	12	NA	NA	15	2	NA	NA	TGTGCCAGCAGCCGAAGCTCCTACAATGAGCAGTTCTTC	NA	NA	NA	NA
K243_R21	2	0.00480769	TGTGCTCTTGGGGGTACCCCCCTGCTAGTCGTCTGGGCCTGGGGGATTTCGTACACCGATAAACTCATCTTT	CALGGTPLLVVWAWGISYTDKLIF	TRDV1	TRDD3	TRDJ1	13	NA	2	50	36	NA	NA	TGTGCTCTTGGGGGTACCCCCCTGCTAGTCGTCTGGGCCTGGGGGATTTCGTACACCGATAAACTCATCTTT	NA	NA	NA	NA
K243_R21	2	0.00480769	TGTGCAGAGAATATGGGCGAGGATAATGCAGGCAACATGCTCACCTTT	CAENMGEDNAGNMLTF	TRAV13-2	NA	TRAJ39	14	NA	NA	22	7	NA	NA	TGTGCAGAGAATATGGGCGAGGATAATGCAGGCAACATGCTCACCTTT	NA	NA	NA	NA
K243_R21	2	0.00480769	TGTGCTCTGAGTGAGCAGGTTTCAGATGGCCAGAAGCTGCTCTTT	CALSEQVSDGQKLLF	TRAV19	NA	TRAJ16	15	NA	NA	19	3	NA	NA	TGTGCTCTGAGTGAGCAGGTTTCAGATGGCCAGAAGCTGCTCTTT	NA	NA	NA	NA
K243_R21	2	0.00480769	TGTGCTGTGAGAGACGGACTAGGCAACACCGACAAGCTCATCTTT	CAVRDGLGNTDKLIF	TRAV3	NA	TRAJ34	15	NA	NA	24	8	NA	NA	TGTGCTGTGAGAGACGGACTAGGCAACACCGACAAGCTCATCTTT	NA	NA	NA	NA
K243_R21	2	0.00480769	TGTGCTGTGAGGCCAATGAACAGAGATGACAAGATCATCTTT	CAVRPMNRDDKIIF	TRAV21	NA	TRAJ30	14	NA	NA	15	0	NA	NA	TGTGCTGTGAGGCCAATGAACAGAGATGACAAGATCATCTTT	NA	NA	NA	NA
K243_R21	2	0.00480769	TGTGCTGTGAGGGGACCGAACAGAGATGACAAGATCATCTTT	CAVRGPNRDDKIIF	TRAV3	NA	TRAJ30	11	NA	NA	17	5	NA	NA	TGTGCTGTGAGGGGACCGAACAGAGATGACAAGATCATCTTT	NA	NA	NA	NA
K243_R21	2	0.00480769	TGTGCAGCAAGTAGGACCTATGGAAATGAGAAATTAACCTTT	CAASRTYGNEKLTF	TRAV13-1	NA	TRAJ48	13	NA	NA	20	6	NA	NA	TGTGCAGCAAGTAGGACCTATGGAAATGAGAAATTAACCTTT	NA	NA	NA	NA
K243_R21	2	0.00480769	TGTGCAGCAAGCGCGCTAGGAGGAAATGAGAAATTAACCTTT	CAASALGGNEKLTF	TRAV29DV5	NA	TRAJ48	17	NA	NA	21	3	NA	NA	TGTGCAGCAAGCGCGCTAGGAGGAAATGAGAAATTAACCTTT	NA	NA	NA	NA
K243_R21	2	0.00480769	TGTGCAGCAAGCGGGGGGTACAATAACAATGACATGCGCTTT	CAASGGYNNNDMRF	TRAV29DV5	NA	TRAJ43	13	NA	NA	17	3	NA	NA	TGTGCAGCAAGCGGGGGGTACAATAACAATGACATGCGCTTT	NA	NA	NA	NA
K243_R21	2	0.00480769	TGTGCTTTCACCTACAATAACAATGACATGCGCTTT	CAFTYNNNDMRF	TRAV38-1	NA	TRAJ43	10	NA	NA	12	1	NA	NA	TGTGCTTTCACCTACAATAACAATGACATGCGCTTT	NA	NA	NA	NA
K243_R21	2	0.00480769	TGTGCTGTGAAAGAAAACACCGACAAGCTCATCTTT	CAVKENTDKLIF	TRAV21	NA	TRAJ34	10	NA	NA	15	4	NA	NA	TGTGCTGTGAAAGAAAACACCGACAAGCTCATCTTT	NA	NA	NA	NA
K243_R21	2	0.00480769	TGTGCGTCCTCGAATGCAGGCAACATGCTCACCTTT	CASSNAGNMLTF	TRAV21	NA	TRAJ39	5	NA	NA	12	6	NA	NA	TGTGCGTCCTCGAATGCAGGCAACATGCTCACCTTT	NA	NA	NA	NA
K243_R21	2	0.00480769	TGTGCTTTCTCAGGAACCTACAAATACATCTTT	CAFSGTYKYIF	TRAV38-1, TRAV38-2DV8	NA	TRAJ40	9	NA	NA	8	NA	NA	NA	TGTGCTTTCTCAGGAACCTACAAATACATCTTT	NA	NA	NA	NA
K243_R21	2	0.00480769	TGTGCTGTTTCAGGAAACACACCTCTTGTCTTT	CAVSGNTPLVF	TRAV22	NA	TRAJ29	8	NA	NA	8	NA	NA	NA	TGTGCTGTTTCAGGAAACACACCTCTTGTCTTT	NA	NA	NA	NA
K243_R21	2	0.00480769	TGTGCCAGCAGCTTCAAGCACCCACAGGTTAGCTCCTACAATGAGCAGTTCTTC	CASSFKHPQVSSYNEQFF	TRBV7-2	TRBD1	TRBJ2-1	14	NA	2	30	15	NA	NA	TGTGCCAGCAGCTTCAAGCACCCACAGGTTAGCTCCTACAATGAGCAGTTCTTC	NA	NA	NA	NA
K243_R21	2	0.00480769	TGTGCCAGCTCACTACTGGAGACCCCCTCTGGAAACACCATATATTTT	CASSLLETPSGNTIYF	TRBV18	NA	TRBJ1-3	13	NA	NA	26	12	NA	NA	TGTGCCAGCTCACTACTGGAGACCCCCTCTGGAAACACCATATATTTT	NA	NA	NA	NA
K243_R21	2	0.00480769	TGTGCCAGCAGCCCCCAGGGGGCCATCTCGAACTATGGCTACACCTTC	CASSPQGAISNYGYTF	TRBV12-3, TRBV12-4	TRBD1	TRBJ1-2	11	NA	2	30	18	NA	NA	TGTGCCAGCAGCCCCCAGGGGGCCATCTCGAACTATGGCTACACCTTC	NA	NA	NA	NA
K243_R21	2	0.00480769	TGTGCCAGCAGCCAAGGGGTTAGCGGGAGCACAGATACGCAGTATTTT	CASSQGVSGSTDTQYF	TRBV4-2, TRBV4-3	TRBD2	TRBJ2-3	16	NA	2	27	10	NA	NA	TGTGCCAGCAGCCAAGGGGTTAGCGGGAGCACAGATACGCAGTATTTT	NA	NA	NA	NA
K243_R21	2	0.00480769	TGTGCCAGCAGCGTAGGGGCTAGCGGGCTTGCCAATGAGCAGTTCTTC	CASSVGASGLANEQFF	TRBV9	TRBD2	TRBJ2-1	16	NA	2	32	15	NA	NA	TGTGCCAGCAGCGTAGGGGCTAGCGGGCTTGCCAATGAGCAGTTCTTC	NA	NA	NA	NA
K243_R21	2	0.00480769	TGCGCCAGCAGCTTACTTCTCCGGGAAGACCGCTATGGCTACACCTTC	CASSLLLREDRYGYTF	TRBV5-1	TRBD1, TRBD2	TRBJ1-2	14	NA	1	32	17	NA	NA	TGCGCCAGCAGCTTACTTCTCCGGGAAGACCGCTATGGCTACACCTTC	NA	NA	NA	NA
K243_R21	2	0.00480769	TGCGCCAGCAGCCAAGTCGCGACTAGCGGGAGCTATGAGCAGTTCTTC	CASSQVATSGSYEQFF	TRBV4-1	TRBD2	TRBJ2-1	16	NA	3	34	17	NA	NA	TGCGCCAGCAGCCAAGTCGCGACTAGCGGGAGCTATGAGCAGTTCTTC	NA	NA	NA	NA
K243_R21	2	0.00480769	TGTGCCATCAGTGAGTCGGGCGGGATAGGATGGGAGCAGTTCTTC	CAISESGGIGWEQFF	TRBV10-3	TRBD2, TRBD1	TRBJ2-1	18	NA	2	33	14	NA	NA	TGTGCCATCAGTGAGTCGGGCGGGATAGGATGGGAGCAGTTCTTC	NA	NA	NA	NA
K243_R21	2	0.00480769	TGTGCCACCAGCAGAGATCTTGTGGGGCCTGAAAAACTGTTTTTT	CATSRDLVGPEKLFF	TRBV15	TRBD1, TRBD2	TRBJ1-4	20	NA	2	29	8	NA	NA	TGTGCCACCAGCAGAGATCTTGTGGGGCCTGAAAAACTGTTTTTT	NA	NA	NA	NA
K243_R21	2	0.00480769	TGTGCCAGCAGCTTGGGACAGGGGTCCTACAATGAGCAGTTCTTC	CASSLGQGSYNEQFF	TRBV7-3	TRBD1	TRBJ2-1	14	NA	2	24	9	NA	NA	TGTGCCAGCAGCTTGGGACAGGGGTCCTACAATGAGCAGTTCTTC	NA	NA	NA	NA
K243_R21	2	0.00480769	TGTGCCAGCAGCTGGACTAGCGGGAGCGCCGGGGAGCTGTTTTTT	CASSWTSGSAGELFF	TRBV7-2	TRBD2	TRBJ2-2	13	NA	3	28	14	NA	NA	TGTGCCAGCAGCTGGACTAGCGGGAGCGCCGGGGAGCTGTTTTTT	NA	NA	NA	NA
K243_R21	2	0.00480769	TGCGCCAGCAGCCTGACCGGGACAGGATACAATGAGCAGTTCTTC	CASSLTGTGYNEQFF	TRBV5-1	TRBD1	TRBJ2-1	12	NA	2	27	14	NA	NA	TGCGCCAGCAGCCTGACCGGGACAGGATACAATGAGCAGTTCTTC	NA	NA	NA	NA
K243_R21	2	0.00480769	TGTGCCAGCAGTTGGGAAGGGCCCTACAATGAGCAGTTCTTC	CASSWEGPYNEQFF	TRBV27	TRBD2	TRBJ2-1	13	NA	3	22	8	NA	NA	TGTGCCAGCAGTTGGGAAGGGCCCTACAATGAGCAGTTCTTC	NA	NA	NA	NA
K243_R21	2	0.00480769	TGTGCCAGCAGTATGGACAGGGGGCTACGCGAGCAGTACTTC	CASSMDRGLREQYF	TRBV12-3, TRBV12-4	TRBD1	TRBJ2-7	12	NA	2	29	16	NA	NA	TGTGCCAGCAGTATGGACAGGGGGCTACGCGAGCAGTACTTC	NA	NA	NA	NA
K243_R21	2	0.00480769	TGCAGTGCCGCCTATAGGCTAGGCGGTAACACCATATATTTT	CSAAYRLGGNTIYF	TRBV20-1	TRBD2	TRBJ1-3	8	1	2	27	18	NA	NA	TGCAGTGCCGCCTATAGGCTAGGCGGTAACACCATATATTTT	NA	NA	NA	NA
K243_R21	2	0.00480769	TGTGCCAGCCGGGACAGTCTTAACTATGGCTACACCTTC	CASRDSLNYGYTF	TRBV7-9	TRBD1	TRBJ1-2	9	NA	1	20	10	NA	NA	TGTGCCAGCCGGGACAGTCTTAACTATGGCTACACCTTC	NA	NA	NA	NA
K243_R21	2	0.00480769	TGTGCCAGCAGTTTCTTGCTCTCCTACGAGCAGTACTTC	CASSFLLSYEQYF	TRBV28	NA	TRBJ2-7	14	NA	NA	20	5	NA	NA	TGTGCCAGCAGTTTCTTGCTCTCCTACGAGCAGTACTTC	NA	NA	NA	NA
K243_R21	2	0.00480769	TGTGCCAGCAGCTTAGACTACACAGATACGCAGTATTTT	CASSLDYTDTQYF	TRBV7-2, TRBV7-8	NA	TRBJ2-3	16	NA	NA	20	3	NA	NA	TGTGCCAGCAGCTTAGACTACACAGATACGCAGTATTTT	NA	NA	NA	NA
K243_R21	2	0.00480769	TGCGCCAGCAGCCAACTGGTGTCCTACGAGCAGTACTTC	CASSQLVSYEQYF	TRBV4-1	NA	TRBJ2-7	15	NA	NA	21	5	NA	NA	TGCGCCAGCAGCCAACTGGTGTCCTACGAGCAGTACTTC	NA	NA	NA	NA
K243_R21	2	0.00480769	TGCAGCGTCCCGGGACAGTCCTACAATGAGCAGTTCTTC	CSVPGQSYNEQFF	TRBV29-1	TRBD1	TRBJ2-1	8	1	9	18	9	NA	NA	TGCAGCGTCCCGGGACAGTCCTACAATGAGCAGTTCTTC	NA	NA	NA	NA
K243_R21	2	0.00480769	TGTGCCAGTAGTTCAGGGGCGCGAGGCTACACCTTC	CASSSGARGYTF	TRBV19	TRBD1	TRBJ1-2	12	NA	2	24	11	NA	NA	TGTGCCAGTAGTTCAGGGGCGCGAGGCTACACCTTC	NA	NA	NA	NA
K243_R21	2	0.00480769	TGTGCCAGCCGGGCCGATGAGGAAAAACTGTTTTTT	CASRADEEKLFF	TRBV2	TRBD2	TRBJ1-4	9	NA	3	21	11	NA	NA	TGTGCCAGCCGGGCCGATGAGGAAAAACTGTTTTTT	NA	NA	NA	NA
K243_R21	2	0.00480769	TGTCCCCCCGGCACCGCCAAGACCCAGTACTTC	CPPGTAKTQYF	TRBV25-1	TRBD1, TRBD2	TRBJ2-5	3	6	NA	19	15	NA	NA	TGTCCCCCCGGCACCGCCAAGACCCAGTACTTC	NA	NA	NA	NA
K243_R21	1	0.00240385	TGTGCTGTGGGTGCGCTCATCAGCCCCGTGAATTATGGTGGTGCTACAAACAAGCTCATCTTT	CAVGALISPVNYGGATNKLIF	TRAV8-3	NA	TRAJ32	16	NA	NA	28	11	NA	NA	TGTGCTGTGGGTGCGCTCATCAGCCCCGTGAATTATGGTGGTGCTACAAACAAGCTCATCTTT	NA	NA	NA	NA
K243_R21	1	0.00240385	TGTGCTACTTTCGATCCTGCCCCTATATCTAACTTTGGAAATGAGAAATTAACCTTT	CATFDPAPISNFGNEKLTF	TRAV21	NA	TRAJ48	6	NA	NA	23	16	NA	NA	TGTGCTACTTTCGATCCTGCCCCTATATCTAACTTTGGAAATGAGAAATTAACCTTT	NA	NA	NA	NA
K243_R21	1	0.00240385	TGTGCTTATAGGAGTGTTTTGAATTATGGAGGAAGCCAAGGAAATCTCATCTTT	CAYRSVLNYGGSQGNLIF	TRAV38-2DV8	NA	TRAJ42	14	NA	NA	19	4	NA	NA	TGTGCTTATAGGAGTGTTTTGAATTATGGAGGAAGCCAAGGAAATCTCATCTTT	NA	NA	NA	NA
K243_R21	1	0.00240385	TGTGCTCTTGGGGAGTCTTCATTACTGGGGGATAAGGGGCACAAACTCATCTTT	CALGESSLLGDKGHKLIF	TRDV1	TRDD3	TRDJ1	14	NA	2	42	27	NA	NA	TGTGCTCTTGGGGAGTCTTCATTACTGGGGGATAAGGGGCACAAACTCATCTTT	NA	NA	NA	NA
K243_R21	1	0.00240385	TGTGCTCTGAGCTTCCTCATGAATTATGGTGGTGCTACAAACAAGCTCATCTTT	CALSFLMNYGGATNKLIF	TRAV19	NA	TRAJ32	11	NA	NA	16	4	NA	NA	TGTGCTCTGAGCTTCCTCATGAATTATGGTGGTGCTACAAACAAGCTCATCTTT	NA	NA	NA	NA
K243_R21	1	0.00240385	TGTGCTTATAGGGCCCGCTTTAACTTTGGAAATGAGAAATTAACCTTT	CAYRARFNFGNEKLTF	TRAV38-2DV8	NA	TRAJ48	12	NA	NA	20	7	NA	NA	TGTGCTTATAGGGCCCGCTTTAACTTTGGAAATGAGAAATTAACCTTT	NA	NA	NA	NA
K243_R21	1	0.00240385	TGTGCTCTGAGTGATACCAACATGGAATATGGAAACAAACTGGTCTTT	CALSDTNMEYGNKLVF	TRAV9-2	NA	TRAJ47	15	NA	NA	20	4	NA	NA	TGTGCTCTGAGTGATACCAACATGGAATATGGAAACAAACTGGTCTTT	NA	NA	NA	NA
K243_R21	1	0.00240385	TGTGCTGTGGGTTCGCCTTCTCAGGGCGGATCTGAAAAGCTGGTCTTT	CAVGSPSQGGSEKLVF	TRAV8-3	NA	TRAJ57	16	NA	NA	19	2	NA	NA	TGTGCTGTGGGTTCGCCTTCTCAGGGCGGATCTGAAAAGCTGGTCTTT	NA	NA	NA	NA
K243_R21	1	0.00240385	TGCATCGTCAGAGTCGCGGGCGTGGATAGCAACTATCAGTTAATCTGG	CIVRVAGVDSNYQLIW	TRAV26-1	NA	TRAJ33	18	NA	NA	22	3	NA	NA	TGCATCGTCAGAGTCGCGGGCGTGGATAGCAACTATCAGTTAATCTGG	NA	NA	NA	NA
K243_R21	1	0.00240385	TGTGCTCTGAGTGAGGCATTTGGGGGTTACCAGAAAGTTACCTTT	CALSEAFGGYQKVTF	TRAV19	NA	TRAJ13	17	NA	NA	20	2	NA	NA	TGTGCTCTGAGTGAGGCATTTGGGGGTTACCAGAAAGTTACCTTT	NA	NA	NA	NA
K243_R21	1	0.00240385	TGTGCTGTGAGTGATCCGGGCACAGGCTTTCAGAAACTTGTATTT	CAVSDPGTGFQKLVF	TRAV8-4, TRAV8-2	NA	TRAJ8	16	NA	NA	20	3	NA	NA	TGTGCTGTGAGTGATCCGGGCACAGGCTTTCAGAAACTTGTATTT	NA	NA	NA	NA
K243_R21	1	0.00240385	TGTGCTGTGAGCGCCCGGATGGATAGCAGCTATAAATTGATCTTC	CAVSARMDSSYKLIF	TRAV8-4, TRAV8-2	NA	TRAJ12	11	NA	NA	14	2	NA	NA	TGTGCTGTGAGCGCCCGGATGGATAGCAGCTATAAATTGATCTTC	NA	NA	NA	NA
K243_R21	1	0.00240385	TGTGCTGTGAGAGACCACGAAAATTCCGGGTATGCACTCAACTTC	CAVRDHENSGYALNF	TRAV3	NA	TRAJ41	15	NA	NA	20	4	NA	NA	TGTGCTGTGAGAGACCACGAAAATTCCGGGTATGCACTCAACTTC	NA	NA	NA	NA
K243_R21	1	0.00240385	TGTGCTGTGAGAGACGCTTCTGGTGGCTACAATAAGCTGATTTTT	CAVRDASGGYNKLIF	TRAV1-2	NA	TRAJ4	14	NA	NA	17	2	NA	NA	TGTGCTGTGAGAGACGCTTCTGGTGGCTACAATAAGCTGATTTTT	NA	NA	NA	NA
K243_R21	1	0.00240385	TGTGCCGTGGGGGGGAATTCTGGTTCTGCAAGGCAACTGACCTTT	CAVGGNSGSARQLTF	TRAV12-2	NA	TRAJ22	9	NA	NA	17	7	NA	NA	TGTGCCGTGGGGGGGAATTCTGGTTCTGCAAGGCAACTGACCTTT	NA	NA	NA	NA
K243_R21	1	0.00240385	TGTGCAATGAGAGAGGGCGATGCTGCAGGCAACAAGCTAACTTTT	CAMREGDAAGNKLTF	TRAV14DV4	NA	TRAJ17	18	NA	NA	21	2	NA	NA	TGTGCAATGAGAGAGGGCGATGCTGCAGGCAACAAGCTAACTTTT	NA	NA	NA	NA
K243_R21	1	0.00240385	TGCCTCGTGGGTGACATCTCGGATAGCAACTATCAGTTAATCTGG	CLVGDISDSNYQLIW	TRAV4	NA	TRAJ33	17	NA	NA	20	2	NA	NA	TGCCTCGTGGGTGACATCTCGGATAGCAACTATCAGTTAATCTGG	NA	NA	NA	NA
K243_R21	1	0.00240385	TGCATCGTCAGAGCCTTGTACAGCAGTGCTTCCAAGATAATCTTT	CIVRALYSSASKIIF	TRAV26-1	NA	TRAJ3	13	NA	NA	17	3	NA	NA	TGCATCGTCAGAGCCTTGTACAGCAGTGCTTCCAAGATAATCTTT	NA	NA	NA	NA
K243_R21	1	0.00240385	TGTGCTTATAGGAGATTCTCAGGAAACACACCTCTTGTCTTT	CAYRRFSGNTPLVF	TRAV38-2DV8	NA	TRAJ29	14	NA	NA	18	3	NA	NA	TGTGCTTATAGGAGATTCTCAGGAAACACACCTCTTGTCTTT	NA	NA	NA	NA
K243_R21	1	0.00240385	TGTGCTCTTTACTTAAACCAGGCAGGAACTGCTCTGATCTTT	CALYLNQAGTALIF	TRAV16	NA	TRAJ15	8	NA	NA	15	6	NA	NA	TGTGCTCTTTACTTAAACCAGGCAGGAACTGCTCTGATCTTT	NA	NA	NA	NA
K243_R21	1	0.00240385	TGTGCTCTGAGCCTGTACAGCAGTGCTTCCAAGATAATCTTT	CALSLYSSASKIIF	TRAV9-2	NA	TRAJ3	11	NA	NA	14	2	NA	NA	TGTGCTCTGAGCCTGTACAGCAGTGCTTCCAAGATAATCTTT	NA	NA	NA	NA
K243_R21	1	0.00240385	TGTGCTCTAGGCTCGAATAATGCAGGCAACATGCTCACCTTT	CALGSNNAGNMLTF	TRAV6	NA	TRAJ39	10	NA	NA	15	4	NA	NA	TGTGCTCTAGGCTCGAATAATGCAGGCAACATGCTCACCTTT	NA	NA	NA	NA
K243_R21	1	0.00240385	TGTGCTACGGACGCGAAGGGAGGAGGAAACAAACTCACCTTT	CATDAKGGGNKLTF	TRAV17	NA	TRAJ10	15	NA	NA	17	1	NA	NA	TGTGCTACGGACGCGAAGGGAGGAGGAAACAAACTCACCTTT	NA	NA	NA	NA
K243_R21	1	0.00240385	TGTGCCGTGGACATGAGCGGCAGAGATGACAAGATCATCTTT	CAVDMSGRDDKIIF	TRAV39	NA	TRAJ30	15	NA	NA	20	4	NA	NA	TGTGCCGTGGACATGAGCGGCAGAGATGACAAGATCATCTTT	NA	NA	NA	NA
K243_R21	1	0.00240385	TGTGCCGTGAATGCGGGGACTGGGGCAAACAACCTCTTCTTT	CAVNAGTGANNLFF	TRAV8-1	NA	TRAJ36	15	NA	NA	18	2	NA	NA	TGTGCCGTGAATGCGGGGACTGGGGCAAACAACCTCTTCTTT	NA	NA	NA	NA
K243_R21	1	0.00240385	TGTGCAGCAAGCGGGACCGGCACTGCCAGTAAACTCACCTTT	CAASGTGTASKLTF	TRAV29DV5	NA	TRAJ44	13	NA	NA	15	1	NA	NA	TGTGCAGCAAGCGGGACCGGCACTGCCAGTAAACTCACCTTT	NA	NA	NA	NA
K243_R21	1	0.00240385	TGTGCAGCAAGCGAGGGAGGCTTTGGGAATGTGCTGCATTGC	CAASEGGFGNVLHC	TRAV29DV5	NA	TRAJ35	13	NA	NA	17	3	NA	NA	TGTGCAGCAAGCGAGGGAGGCTTTGGGAATGTGCTGCATTGC	NA	NA	NA	NA
K243_R21	1	0.00240385	TGTGCAGCAAGGACAGGAGGAGGTGCTGACGGACTCACCTTT	CAARTGGGADGLTF	TRAV13-1	NA	TRAJ45	11	NA	NA	13	1	NA	NA	TGTGCAGCAAGGACAGGAGGAGGTGCTGACGGACTCACCTTT	NA	NA	NA	NA
K243_R21	1	0.00240385	TGTGCAGAGAAGGGAACGGGAGGAGGAAACAAACTCACCTTT	CAEKGTGGGNKLTF	TRAV13-2	NA	TRAJ10	11	NA	NA	15	3	NA	NA	TGTGCAGAGAAGGGAACGGGAGGAGGAAACAAACTCACCTTT	NA	NA	NA	NA
K243_R21	1	0.00240385	TGTGCAATGAGGCCCTTTTATAACACCGACAAGCTCATCTTT	CAMRPFYNTDKLIF	TRAV14DV4	NA	TRAJ34	11	NA	NA	17	5	NA	NA	TGTGCAATGAGGCCCTTTTATAACACCGACAAGCTCATCTTT	NA	NA	NA	NA
K243_R21	1	0.00240385	TGTGGAGCAGACTGGGACTCAGGAACCTACAAATACATCTTT	CGADWDSGTYKYIF	TRAV34	NA	TRAJ40	12	NA	NA	17	4	NA	NA	TGTGGAGCAGACTGGGACTCAGGAACCTACAAATACATCTTT	NA	NA	NA	NA
K243_R21	1	0.00240385	TGTGCTCTGAGTGGGTACAATAACAATGACATGCGCTTT	CALSGYNNNDMRF	TRAV19	NA	TRAJ43	13	NA	NA	14	0	NA	NA	TGTGCTCTGAGTGGGTACAATAACAATGACATGCGCTTT	NA	NA	NA	NA
K243_R21	1	0.00240385	TGTGCTCTAAAAGTAGCCAATGCAGGCAAATCAACCTTT	CALKVANAGKSTF	TRAV16	NA	TRAJ27	10	NA	NA	16	5	NA	NA	TGTGCTCTAAAAGTAGCCAATGCAGGCAAATCAACCTTT	NA	NA	NA	NA
K243_R21	1	0.00240385	TGTGCTGTCCGGAGCTCAGGAACCTACAAATACATCTTT	CAVRSSGTYKYIF	TRAV41	NA	TRAJ40	9	NA	NA	14	4	NA	NA	TGTGCTGTCCGGAGCTCAGGAACCTACAAATACATCTTT	NA	NA	NA	NA
K243_R21	1	0.00240385	TGTGCTGTCCATAACACCAATGCAGGCAAATCAACCTTT	CAVHNTNAGKSTF	TRAV36DV7	NA	TRAJ27	8	NA	NA	10	1	NA	NA	TGTGCTGTCCATAACACCAATGCAGGCAAATCAACCTTT	NA	NA	NA	NA
K243_R21	1	0.00240385	TGTGCTGGGGCGACAGGGGGAGCCCAGAAGCTGGTATTT	CAGATGGAQKLVF	TRAV35	NA	TRAJ54	9	NA	NA	17	7	NA	NA	TGTGCTGGGGCGACAGGGGGAGCCCAGAAGCTGGTATTT	NA	NA	NA	NA
K243_R21	1	0.00240385	TGTGCCGTGGGCCCCTCAGGAACCTACAAATACATCTTT	CAVGPSGTYKYIF	TRAV39	NA	TRAJ40	10	NA	NA	13	2	NA	NA	TGTGCCGTGGGCCCCTCAGGAACCTACAAATACATCTTT	NA	NA	NA	NA
K243_R21	1	0.00240385	TGTGCAGCAAGTGCTCTCCGGGGTCAGAATTTTGTCTTT	CAASALRGQNFVF	TRAV23DV6	NA	TRAJ26	11	NA	NA	21	9	NA	NA	TGTGCAGCAAGTGCTCTCCGGGGTCAGAATTTTGTCTTT	NA	NA	NA	NA
K243_R21	1	0.00240385	TGTGCAGGAGGGCAAGGTTCTGCAAGGCAACTGACCTTT	CAGGQGSARQLTF	TRAV27	NA	TRAJ22	10	NA	NA	15	4	NA	NA	TGTGCAGGAGGGCAAGGTTCTGCAAGGCAACTGACCTTT	NA	NA	NA	NA
K243_R21	1	0.00240385	TGTGCAGAGAGCGGCAGCAGTGCTTCCAAGATAATCTTT	CAESGSSASKIIF	TRAV5	NA	TRAJ3	11	NA	NA	14	2	NA	NA	TGTGCAGAGAGCGGCAGCAGTGCTTCCAAGATAATCTTT	NA	NA	NA	NA
K243_R21	1	0.00240385	TGTGCAGAGAGGGCCGTTAACGACTACAAGCTCAGCTTT	CAERAVNDYKLSF	TRAV13-2	NA	TRAJ20	10	NA	NA	17	6	NA	NA	TGTGCAGAGAGGGCCGTTAACGACTACAAGCTCAGCTTT	NA	NA	NA	NA
K243_R21	1	0.00240385	TGTGCAATGAGGTCGGGAGGAGGAAACAAACTCACCTTT	CAMRSGGGNKLTF	TRAV14DV4	NA	TRAJ10	11	NA	NA	13	1	NA	NA	TGTGCAATGAGGTCGGGAGGAGGAAACAAACTCACCTTT	NA	NA	NA	NA
K243_R21	1	0.00240385	TGCGCTGTGAGAGATCATAACGACACACCTCTTGTCTTT	CAVRDHNDTPLVF	TRAV1-1	NA	TRAJ29	16	NA	NA	22	5	NA	NA	TGCGCTGTGAGAGATCATAACGACACACCTCTTGTCTTT	NA	NA	NA	NA
K243_R21	1	0.00240385	TGCATCGTCAGAGTCGCGGCCGGTAACCAGTTCTATTTT	CIVRVAAGNQFYF	TRAV26-1	NA	TRAJ49	18	NA	NA	19	0	NA	NA	TGCATCGTCAGAGTCGCGGCCGGTAACCAGTTCTATTTT	NA	NA	NA	NA
K243_R21	1	0.00240385	TGTGCCGTGAACCAGGCAGGAACTGCTCTGATCTTT	CAVNQAGTALIF	TRAV12-2	NA	TRAJ15	12	NA	NA	9	NA	NA	NA	TGTGCCGTGAACCAGGCAGGAACTGCTCTGATCTTT	NA	NA	NA	NA
K243_R21	1	0.00240385	TGTGCATCCGATAACTATGGTCAGAATTTTGTCTTT	CASDNYGQNFVF	TRAV12-3, TRAV12-2	NA	TRAJ26	6	NA	NA	9	2	NA	NA	TGTGCATCCGATAACTATGGTCAGAATTTTGTCTTT	NA	NA	NA	NA
K243_R21	1	0.00240385	TGTGCAGCAAGTACTAGAGATGACAAGATCATCTTT	CAASTRDDKIIF	TRAV23DV6	NA	TRAJ30	11	NA	NA	15	3	NA	NA	TGTGCAGCAAGTACTAGAGATGACAAGATCATCTTT	NA	NA	NA	NA
K243_R21	1	0.00240385	TGTGCAGCAAGCAGGCCCGTCGAGAAATTAACCTTT	CAASRPVEKLTF	TRAV29DV5	NA	TRAJ48	12	NA	NA	21	8	NA	NA	TGTGCAGCAAGCAGGCCCGTCGAGAAATTAACCTTT	NA	NA	NA	NA
K243_R21	1	0.00240385	TGTGCAGGGAGGACGGGCAGGAGAGCACTTACTTTT	CAGRTGRRALTF	TRAV25	NA	TRAJ5	9	NA	NA	12	2	NA	NA	TGTGCAGGGAGGACGGGCAGGAGAGCACTTACTTTT	NA	NA	NA	NA
K243_R21	1	0.00240385	TGTGCAGAGAATAGGAATGGCCAGAAGCTGCTCTTT	CAENRNGQKLLF	TRAV13-2	NA	TRAJ16	13	NA	NA	16	2	NA	NA	TGTGCAGAGAATAGGAATGGCCAGAAGCTGCTCTTT	NA	NA	NA	NA
K243_R21	1	0.00240385	TGTGCAGAGAAGGGAGGAGGAAACAAACTCACCTTT	CAEKGGGNKLTF	TRAV5	NA	TRAJ10	10	NA	NA	11	0	NA	NA	TGTGCAGAGAAGGGAGGAGGAAACAAACTCACCTTT	NA	NA	NA	NA
K243_R21	1	0.00240385	TGTGTGGTGAACTCCGGGTATGCACTCAACTTC	CVVNSGYALNF	TRAV12-1	NA	TRAJ41	12	NA	NA	12	NA	NA	NA	TGTGTGGTGAACTCCGGGTATGCACTCAACTTC	NA	NA	NA	NA
K243_R21	1	0.00240385	TGTGTGGTGAAACGCCTGCGGGAGCTCAGCTTT	CVVKRLRELSF	TRAV12-1	NA	TRAJ20	11	NA	NA	22	10	NA	NA	TGTGTGGTGAAACGCCTGCGGGAGCTCAGCTTT	NA	NA	NA	NA
K243_R21	1	0.00240385	TGTGCTCCTACAGGCTTTCAGAAACTTGTATTT	CAPTGFQKLVF	TRAV6	NA	TRAJ8	7	NA	NA	9	1	NA	NA	TGTGCTCCTACAGGCTTTCAGAAACTTGTATTT	NA	NA	NA	NA
K243_R21	1	0.00240385	TGTGCTGTCCTCACCGGTAACCAGTTCTATTTT	CAVLTGNQFYF	TRAV21	NA	TRAJ49	8	NA	NA	11	2	NA	NA	TGTGCTGTCCTCACCGGTAACCAGTTCTATTTT	NA	NA	NA	NA
K243_R21	1	0.00240385	TGTGCTGGGTCAGGAACCTACAAATACATCTTT	CAGSGTYKYIF	TRAV36DV7	NA	TRAJ40	7	NA	NA	9	1	NA	NA	TGTGCTGGGTCAGGAACCTACAAATACATCTTT	NA	NA	NA	NA
K243_R21	1	0.00240385	TGTGCCGTCCCGACCGGTAACCAGTTCTATTTT	CAVPTGNQFYF	TRAV39	NA	TRAJ49	8	NA	NA	12	3	NA	NA	TGTGCCGTCCCGACCGGTAACCAGTTCTATTTT	NA	NA	NA	NA
K243_R21	1	0.00240385	TGTGCAGTGGCCTATGGTCAGAATTTTGTCTTT	CAVAYGQNFVF	TRAV5	NA	TRAJ26	7	NA	NA	11	3	NA	NA	TGTGCAGTGGCCTATGGTCAGAATTTTGTCTTT	NA	NA	NA	NA
K243_R21	1	0.00240385	TGTGCAATGGGCAGTGGCTCTAGGTTGACCTTT	CAMGSGSRLTF	TRAV12-3	NA	TRAJ58	9	NA	NA	11	1	NA	NA	TGTGCAATGGGCAGTGGCTCTAGGTTGACCTTT	NA	NA	NA	NA
K243_R21	1	0.00240385	TGTGCTTATAGGAGCGCGTGGCTGGTCTTT	CAYRSAWLVF	TRAV38-2DV8	NA	TRAJ47	18	NA	NA	21	2	NA	NA	TGTGCTTATAGGAGCGCGTGGCTGGTCTTT	NA	NA	NA	NA
K243_R21	1	0.00240385	TGTGCTCTGAGATATGACAGACTCATGTTT	CALRYDRLMF	TRAV9-2	NA	TRAJ31	11	NA	NA	13	1	NA	NA	TGTGCTCTGAGATATGACAGACTCATGTTT	NA	NA	NA	NA
K243_R21	1	0.00240385	TGTGCTGTAACGAGAAATGACATGCGCTTT	CAVTRNDMRF	TRAV21	NA	TRAJ43	8	NA	NA	15	6	NA	NA	TGTGCTGTAACGAGAAATGACATGCGCTTT	NA	NA	NA	NA
K243_R21	1	0.00240385	TGTGCCGATCTGAAGCTGGTATTT	CADLKLVF	TRAV13-1	NA	TRAJ54	5	NA	NA	11	5	NA	NA	TGTGCCGATCTGAAGCTGGTATTT	NA	NA	NA	NA
K243_R21	1	0.00240385	TGCGCCAGCAGCCACCCCCGGATTGGAGCGGGAGGGATATCTAGCACAGATACGCAGTATTTT	CASSHPRIGAGGISSTDTQYF	TRBV5-1	TRBD2	TRBJ2-3	12	NA	3	40	27	NA	NA	TGCGCCAGCAGCCACCCCCGGATTGGAGCGGGAGGGATATCTAGCACAGATACGCAGTATTTT	NA	NA	NA	NA
K243_R21	1	0.00240385	TGTGCCAGCAGTGAAGCGCTTGGACAGGGAAACCCTGTGGACTATGGCTACACCTTC	CASSEALGQGNPVDYGYTF	TRBV2	TRBD1	TRBJ1-2	21	NA	2	40	18	NA	NA	TGTGCCAGCAGTGAAGCGCTTGGACAGGGAAACCCTGTGGACTATGGCTACACCTTC	NA	NA	NA	NA
K243_R21	1	0.00240385	TGTGCCAGCAGAGCAGGAATCCTTCGACAGGAGCCGAACACCGGGGAGCTGTTTTTC	CASRAGILRQEPNTGELFF	TRBV2	TRBD1	TRBJ2-2	11	NA	2	34	22	NA	NA	TGTGCCAGCAGAGCAGGAATCCTTCGACAGGAGCCGAACACCGGGGAGCTGTTTTTC	NA	NA	NA	NA
K243_R21	1	0.00240385	TGCGCCAGCAGCCAAAGCCCAGGGGGAAGGCCTAACACCGGGGAGCTGTTTTTT	CASSQSPGGRPNTGELFF	TRBV4-3, TRBV4-2	TRBD1	TRBJ2-2	15	NA	2	33	17	NA	NA	TGCGCCAGCAGCCAAAGCCCAGGGGGAAGGCCTAACACCGGGGAGCTGTTTTTT	NA	NA	NA	NA
K243_R21	1	0.00240385	TGTGCCATCAGTGAAGGCACTAGCGGGAAACCCTCTAATGAGCAGTTCTTC	CAISEGTSGKPSNEQFF	TRBV10-3	TRBD2	TRBJ2-1	14	NA	2	36	21	NA	NA	TGTGCCATCAGTGAAGGCACTAGCGGGAAACCCTCTAATGAGCAGTTCTTC	NA	NA	NA	NA
K243_R21	1	0.00240385	TGTGCCAGCAGTGATTGGGCTAGCGGGAGTCGGCAAGAGACCCAGTACTTC	CASSDWASGSRQETQYF	TRBV2	TRBD2	TRBJ2-5	14	NA	3	33	18	NA	NA	TGTGCCAGCAGTGATTGGGCTAGCGGGAGTCGGCAAGAGACCCAGTACTTC	NA	NA	NA	NA
K243_R21	1	0.00240385	TGTGCCAGCAGCCAAGATTCTTCTAGCGCGATCTATGATGAGCAGTTCTTC	CASSQDSSSAIYDEQFF	TRBV3-1, TRBV3-2	TRBD2	TRBJ2-1	18	NA	2	37	18	NA	NA	TGTGCCAGCAGCCAAGATTCTTCTAGCGCGATCTATGATGAGCAGTTCTTC	NA	NA	NA	NA
K243_R21	1	0.00240385	TGCGCCAGCAGTCGCACCTGGGTGTGGGGGGACAATGGCGAGCAGTACTTC	CASSRTWVWGDNGEQYF	TRBV23-1	TRBD1	TRBJ2-7	13	NA	1	38	24	NA	NA	TGCGCCAGCAGTCGCACCTGGGTGTGGGGGGACAATGGCGAGCAGTACTTC	NA	NA	NA	NA
K243_R21	1	0.00240385	TGTGCCTGGAGTGCCCTGGCCGGGACAGGGGGTTCACCCCTCCACTTT	CAWSALAGTGGSPLHF	TRBV30	TRBD1	TRBJ1-6	13	NA	2	32	18	NA	NA	TGTGCCTGGAGTGCCCTGGCCGGGACAGGGGGTTCACCCCTCCACTTT	NA	NA	NA	NA
K243_R21	1	0.00240385	TGTGCCAGCAGTTTCGTGTTACAGCAATTTAACTATGGCTACACCTTC	CASSFVLQQFNYGYTF	TRBV12-3, TRBV12-4	NA	TRBJ1-2	14	NA	NA	29	14	NA	NA	TGTGCCAGCAGTTTCGTGTTACAGCAATTTAACTATGGCTACACCTTC	NA	NA	NA	NA
K243_R21	1	0.00240385	TGTGCCAGCAGTTTATATGGCCGCGAGAGCCCAGATACGCAGTATTTT	CASSLYGRESPDTQYF	TRBV27	NA	TRBJ2-3	16	NA	NA	27	10	NA	NA	TGTGCCAGCAGTTTATATGGCCGCGAGAGCCCAGATACGCAGTATTTT	NA	NA	NA	NA
K243_R21	1	0.00240385	TGTGCCAGCAGCTTATCGACTAGCCGCTCCTACAATGAGCAGTTCTTC	CASSLSTSRSYNEQFF	TRBV7-2	TRBD2	TRBJ2-1	15	NA	2	25	9	NA	NA	TGTGCCAGCAGCTTATCGACTAGCCGCTCCTACAATGAGCAGTTCTTC	NA	NA	NA	NA
K243_R21	1	0.00240385	TGTGCCAGCAGCTACCCCCCGGCAGGGGGATACTATGGCTACACCTTC	CASSYPPAGGYYGYTF	TRBV5-6, TRBV5-7, TRBV5-5	TRBD1	TRBJ1-2	13	NA	2	31	17	NA	NA	TGTGCCAGCAGCTACCCCCCGGCAGGGGGATACTATGGCTACACCTTC	NA	NA	NA	NA
K243_R21	1	0.00240385	TGTGCCAGCAGGGCCGGGGGGGGACAGAACACCGGGGAGCTGTTTTTT	CASRAGGGQNTGELFF	TRBV6-1	TRBD1	TRBJ2-2	11	NA	1	26	14	NA	NA	TGTGCCAGCAGGGCCGGGGGGGGACAGAACACCGGGGAGCTGTTTTTT	NA	NA	NA	NA
K243_R21	1	0.00240385	TGCGCCAGCAGCTTGGCCATAGCGGGAGTTCGGGAGACCCAGTACTTC	CASSLAIAGVRETQYF	TRBV5-1	TRBD2	TRBJ2-5	19	NA	3	33	13	NA	NA	TGCGCCAGCAGCTTGGCCATAGCGGGAGTTCGGGAGACCCAGTACTTC	NA	NA	NA	NA
K243_R21	1	0.00240385	TGCAGCGCCGAACTAAGTGGACGGGGTAGCACAGATACGCAGTATTTT	CSAELSGRGSTDTQYF	TRBV29-1	NA	TRBJ2-3	7	NA	NA	26	18	NA	NA	TGCAGCGCCGAACTAAGTGGACGGGGTAGCACAGATACGCAGTATTTT	NA	NA	NA	NA
K243_R21	1	0.00240385	TGTGCCACCAGCAGAGATGCAGGGCAATACACTGAAGCTTTCTTT	CATSRDAGQYTEAFF	TRBV15	TRBD1, TRBD2	TRBJ1-1	18	NA	2	28	9	NA	NA	TGTGCCACCAGCAGAGATGCAGGGCAATACACTGAAGCTTTCTTT	NA	NA	NA	NA
K243_R21	1	0.00240385	TGTGCCAGCTTGGGACTCTCCCCTGGAGCAGATACGCAGTATTTT	CASLGLSPGADTQYF	TRBV12-3, TRBV12-4	TRBD1, TRBD2	TRBJ2-3	9	8	NA	28	18	NA	NA	TGTGCCAGCTTGGGACTCTCCCCTGGAGCAGATACGCAGTATTTT	NA	NA	NA	NA
K243_R21	1	0.00240385	TGTGCCAGCTCACCTTTGCTGGACAGCTTTTATGGCTACACCTTC	CASSPLLDSFYGYTF	TRBV18	TRBD1	TRBJ1-2	14	NA	1	30	15	NA	NA	TGTGCCAGCTCACCTTTGCTGGACAGCTTTTATGGCTACACCTTC	NA	NA	NA	NA
K243_R21	1	0.00240385	TGTGCCAGCACCAACCTAGCGGGAGGTCCAGATACGCAGTATTTT	CASTNLAGGPDTQYF	TRBV12-3, TRBV12-4	TRBD2	TRBJ2-3	10	NA	3	28	17	NA	NA	TGTGCCAGCACCAACCTAGCGGGAGGTCCAGATACGCAGTATTTT	NA	NA	NA	NA
K243_R21	1	0.00240385	TGTGCCAGCAGTTACTTCGTGAATCAGGGCTATGGCTACACCTTC	CASSYFVNQGYGYTF	TRBV6-5, TRBV6-6	TRBD1	TRBJ1-2	16	NA	2	29	12	NA	NA	TGTGCCAGCAGTTACTTCGTGAATCAGGGCTATGGCTACACCTTC	NA	NA	NA	NA
K243_R21	1	0.00240385	TGTGCCAGCAGTTACTCGATTAAGGGGGGGAAGACCCAGTACTTC	CASSYSIKGGKTQYF	TRBV6-5	TRBD1	TRBJ2-5	23	NA	2	31	7	NA	NA	TGTGCCAGCAGTTACTCGATTAAGGGGGGGAAGACCCAGTACTTC	NA	NA	NA	NA
K243_R21	1	0.00240385	TGTGCCAGCAGCTTAGGGGCAGGGCTATACAATGAGCAGTTCTTC	CASSLGAGLYNEQFF	TRBV7-8	TRBD1, TRBD2	TRBJ2-1	16	NA	2	27	10	NA	NA	TGTGCCAGCAGCTTAGGGGCAGGGCTATACAATGAGCAGTTCTTC	NA	NA	NA	NA
K243_R21	1	0.00240385	TGTGCCAGCAGCCTCCCCATAGACAGCTACAATGAGCAGTTCTTC	CASSLPIDSYNEQFF	TRBV7-9	TRBD1, TRBD2	TRBJ2-1	12	NA	1	26	13	NA	NA	TGTGCCAGCAGCCTCCCCATAGACAGCTACAATGAGCAGTTCTTC	NA	NA	NA	NA
K243_R21	1	0.00240385	TGTGCCAGCAGCCGCGACGGCCGTAGCACAGATACGCAGTATTTT	CASSRDGRSTDTQYF	TRBV11-2, TRBV11-1, TRBV11-3	NA	TRBJ2-3	12	NA	NA	23	10	NA	NA	TGTGCCAGCAGCCGCGACGGCCGTAGCACAGATACGCAGTATTTT	NA	NA	NA	NA
K243_R21	1	0.00240385	TGTGCCAGCAGCCAAGGACTAGCGGGAGCCGGGGAGCTGTTTTTT	CASSQGLAGAGELFF	TRBV7-3	TRBD2	TRBJ2-2	12	NA	3	28	15	NA	NA	TGTGCCAGCAGCCAAGGACTAGCGGGAGCCGGGGAGCTGTTTTTT	NA	NA	NA	NA
K243_R21	1	0.00240385	TGTGCCAGCAGCGACTCATGGGACGGGAACTATGGCTACACCTTC	CASSDSWDGNYGYTF	TRBV9	TRBD1, TRBD2	TRBJ1-2	13	NA	1	27	13	NA	NA	TGTGCCAGCAGCGACTCATGGGACGGGAACTATGGCTACACCTTC	NA	NA	NA	NA
K243_R21	1	0.00240385	TGTGCCAGCAGCGAAAGCCTGACTAATCAGAATGAGCAGTTCTTC	CASSESLTNQNEQFF	TRBV7-9	TRBD2	TRBJ2-1	12	NA	2	30	17	NA	NA	TGTGCCAGCAGCGAAAGCCTGACTAATCAGAATGAGCAGTTCTTC	NA	NA	NA	NA
K243_R21	1	0.00240385	TGTGCCAGCAGCAACCCGGGACCAGGAGCCTACGAGCAGTACTTC	CASSNPGPGAYEQYF	TRBV21-1	TRBD1, TRBD2	TRBJ2-7	14	1	7	28	13	NA	NA	TGTGCCAGCAGCAACCCGGGACCAGGAGCCTACGAGCAGTACTTC	NA	NA	NA	NA
K243_R21	1	0.00240385	TGTGCCAGCAGAGGGACCGGGACAGGGTTCTACGAGCAGTACTTC	CASRGTGTGFYEQYF	TRBV27	TRBD1	TRBJ2-7	11	NA	2	29	17	NA	NA	TGTGCCAGCAGAGGGACCGGGACAGGGTTCTACGAGCAGTACTTC	NA	NA	NA	NA
K243_R21	1	0.00240385	TGCGCCAGCAGCTTTGGGAGCTTCACAGGGAATGAGCAGTTCTTC	CASSFGSFTGNEQFF	TRBV5-1	TRBD1	TRBJ2-1	14	NA	2	30	15	NA	NA	TGCGCCAGCAGCTTTGGGAGCTTCACAGGGAATGAGCAGTTCTTC	NA	NA	NA	NA
K243_R21	1	0.00240385	TGCGCCAGCAGCCAACAGCGGGGAAGCACAGATACGCAGTATTTT	CASSQQRGSTDTQYF	TRBV4-1	TRBD2	TRBJ2-3	15	NA	2	24	8	NA	NA	TGCGCCAGCAGCCAACAGCGGGGAAGCACAGATACGCAGTATTTT	NA	NA	NA	NA
K243_R21	1	0.00240385	TGTGCCAGTAGTATTAGACAGACTGAAGAGACCCAGTACTTC	CASSIRQTEETQYF	TRBV19	TRBD1	TRBJ2-5	14	NA	1	25	10	NA	NA	TGTGCCAGTAGTATTAGACAGACTGAAGAGACCCAGTACTTC	NA	NA	NA	NA
K243_R21	1	0.00240385	TGTGCCAGCTCACCTGACACAGGCAATCAGCCCCAGCATTTT	CASSPDTGNQPQHF	TRBV18	NA	TRBJ1-5	14	NA	NA	22	7	NA	NA	TGTGCCAGCTCACCTGACACAGGCAATCAGCCCCAGCATTTT	NA	NA	NA	NA
K243_R21	1	0.00240385	TGTGCCAGCTCACCCACAGGGGATAACTATGGCTACACCTTC	CASSPTGDNYGYTF	TRBV18	TRBD1	TRBJ1-2	14	NA	2	23	8	NA	NA	TGTGCCAGCTCACCCACAGGGGATAACTATGGCTACACCTTC	NA	NA	NA	NA
K243_R21	1	0.00240385	TGTGCCAGCAGTTTATTTTCCGGATACACTGAAGCTTTCTTT	CASSLFSGYTEAFF	TRBV28	NA	TRBJ1-1	16	NA	NA	25	8	NA	NA	TGTGCCAGCAGTTTATTTTCCGGATACACTGAAGCTTTCTTT	NA	NA	NA	NA
K243_R21	1	0.00240385	TGTGCCAGCAGTTTAGTCGACAGTATGGAGACCCAGTACTTC	CASSLVDSMETQYF	TRBV27	TRBD1	TRBJ2-5	15	NA	1	27	11	NA	NA	TGTGCCAGCAGTTTAGTCGACAGTATGGAGACCCAGTACTTC	NA	NA	NA	NA
K243_R21	1	0.00240385	TGTGCCAGCAGTTACCGACGGGGGGGCACTGAAGCTTTCTTT	CASSYRRGGTEAFF	TRBV6-5	TRBD1	TRBJ1-1	15	NA	2	26	10	NA	NA	TGTGCCAGCAGTTACCGACGGGGGGGCACTGAAGCTTTCTTT	NA	NA	NA	NA
K243_R21	1	0.00240385	TGTGCCAGCAGCTTGGTGGGCAGTGGCCCAGGAGCTTTCTTT	CASSLVGSGPGAFF	TRBV11-1, TRBV11-3, TRBV5-8	TRBD2	TRBJ1-1	14	NA	3	32	17	NA	NA	TGTGCCAGCAGCTTGGTGGGCAGTGGCCCAGGAGCTTTCTTT	NA	NA	NA	NA
K243_R21	1	0.00240385	TGTGCCAGCAGCTTAGCTCAGGGCGTCGACGAGCAGTACTTC	CASSLAQGVDEQYF	TRBV11-1, TRBV7-4, TRBV7-8, TRBV11-3, TRBV5-8	TRBD1, TRBD2	TRBJ2-7	17	NA	2	28	10	NA	NA	TGTGCCAGCAGCTTAGCTCAGGGCGTCGACGAGCAGTACTTC	NA	NA	NA	NA
K243_R21	1	0.00240385	TGTGCCAGCAGCGTAGGTTCGGTAGGTCCTGAGCAGTTCTTC	CASSVGSVGPEQFF	TRBV9	NA	TRBJ2-1	16	NA	NA	29	12	NA	NA	TGTGCCAGCAGCGTAGGTTCGGTAGGTCCTGAGCAGTTCTTC	NA	NA	NA	NA
K243_R21	1	0.00240385	TGCAGCGTTCACCCGACAGGGAGTAACACTGAAGCTTTCTTT	CSVHPTGSNTEAFF	TRBV29-1	TRBD1	TRBJ1-1	9	NA	2	24	14	NA	NA	TGCAGCGTTCACCCGACAGGGAGTAACACTGAAGCTTTCTTT	NA	NA	NA	NA
K243_R21	1	0.00240385	TGCAGCGTTGAAGAGAAGGGCACTAACTATGGCTACACCTTC	CSVEEKGTNYGYTF	TRBV29-1	TRBD2	TRBJ1-2	14	NA	3	22	7	NA	NA	TGCAGCGTTGAAGAGAAGGGCACTAACTATGGCTACACCTTC	NA	NA	NA	NA
K243_R21	1	0.00240385	TGCAGCGTAGGGCCCATACAGGGCTCAGAGACCCAGTACTTC	CSVGPIQGSETQYF	TRBV29-1	TRBD2, TRBD1	TRBJ2-5	8	NA	3	26	17	NA	NA	TGCAGCGTAGGGCCCATACAGGGCTCAGAGACCCAGTACTTC	NA	NA	NA	NA
K243_R21	1	0.00240385	TGTGCCACCAGTGATTCTGGTGGTTACGAGCAGTACTTC	CATSDSGGYEQYF	TRBV24-1	NA	TRBJ2-7	16	NA	NA	24	7	NA	NA	TGTGCCACCAGTGATTCTGGTGGTTACGAGCAGTACTTC	NA	NA	NA	NA
K243_R21	1	0.00240385	TGTGCCAGTAGCCAGGGGGTCAATCAGCCCCAGCATTTT	CASSQGVNQPQHF	TRBV19	TRBD1	TRBJ1-5	11	NA	2	20	8	NA	NA	TGTGCCAGTAGCCAGGGGGTCAATCAGCCCCAGCATTTT	NA	NA	NA	NA
K243_R21	1	0.00240385	TGTGCCAGCTCAGGGGACAGGGAAGAGACCCAGTACTTC	CASSGDREETQYF	TRBV18	TRBD1	TRBJ2-5	12	NA	2	22	9	NA	NA	TGTGCCAGCTCAGGGGACAGGGAAGAGACCCAGTACTTC	NA	NA	NA	NA
K243_R21	1	0.00240385	TGTGCCAGCGCCGGGACAGGGGTTTTGGAGCAGTACTTC	CASAGTGVLEQYF	TRBV2	TRBD1	TRBJ2-7	9	NA	2	27	17	NA	NA	TGTGCCAGCGCCGGGACAGGGGTTTTGGAGCAGTACTTC	NA	NA	NA	NA
K243_R21	1	0.00240385	TGTGCCAGCACCTTACAGGGGACCACTGAAGCTTTCTTT	CASTLQGTTEAFF	TRBV6-5	TRBD1	TRBJ1-1	10	NA	2	23	12	NA	NA	TGTGCCAGCACCTTACAGGGGACCACTGAAGCTTTCTTT	NA	NA	NA	NA
K243_R21	1	0.00240385	TGTGCCAGCACCCCTGGACAGGGCGGTGAGCAGTTCTTC	CASTPGQGGEQFF	TRBV6-6, TRBV6-1	TRBD1	TRBJ2-1	10	2	1	26	15	NA	NA	TGTGCCAGCACCCCTGGACAGGGCGGTGAGCAGTTCTTC	NA	NA	NA	NA
K243_R21	1	0.00240385	TGTGCCAGCAGTTCGGAGGCAGAGTACGAGCAGTACTTC	CASSSEAEYEQYF	TRBV27, TRBV6-2, TRBV6-3, TRBV6-5, TRBV6-7	TRBD2	TRBJ2-7	13	NA	3	24	10	NA	NA	TGTGCCAGCAGTTCGGAGGCAGAGTACGAGCAGTACTTC	NA	NA	NA	NA
K243_R21	1	0.00240385	TGTGCCAGCAGTTACGCGGACAGAAACACCATATATTTT	CASSYADRNTIYF	TRBV6-5	TRBD1	TRBJ1-3	15	NA	1	22	6	NA	NA	TGTGCCAGCAGTTACGCGGACAGAAACACCATATATTTT	NA	NA	NA	NA
K243_R21	1	0.00240385	TGTGCCAGCAGTGATGCAGGGGGCTATGGCTACACCTTC	CASSDAGGYGYTF	TRBV2, TRBV6-1, TRBV6-4, TRBV6-6, TRBV6-9	TRBD1	TRBJ1-2	14	NA	2	23	8	NA	NA	TGTGCCAGCAGTGATGCAGGGGGCTATGGCTACACCTTC	NA	NA	NA	NA
K243_R21	1	0.00240385	TGTGCCAGCAGCTTAGTTCCTAACGGGGAGCTGTTTTTT	CASSLVPNGELFF	TRBV11-1, TRBV7-9, TRBV11-2, TRBV7-2, TRBV7-6	NA	TRBJ2-2	16	NA	NA	23	6	NA	NA	TGTGCCAGCAGCTTAGTTCCTAACGGGGAGCTGTTTTTT	NA	NA	NA	NA
K243_R21	1	0.00240385	TGTGCCAGCAGCTCGGGGACAGGGATTGAGCAGTACTTC	CASSSGTGIEQYF	TRBV11-1, TRBV7-9	TRBD1	TRBJ2-7	13	NA	2	27	13	NA	NA	TGTGCCAGCAGCTCGGGGACAGGGATTGAGCAGTACTTC	NA	NA	NA	NA
K243_R21	1	0.00240385	TGTGCCAGCAGCTCGGGACAGGGGAAGGGCTACACCTTC	CASSSGQGKGYTF	TRBV11-2, TRBV5-4, TRBV5-5, TRBV5-8, TRBV7-4	TRBD1	TRBJ1-2	13	NA	2	27	13	NA	NA	TGTGCCAGCAGCTCGGGACAGGGGAAGGGCTACACCTTC	NA	NA	NA	NA
K243_R21	1	0.00240385	TGTGCCAGCAGCACCAGACCGAGCACTGAAGCTTTCTTT	CASSTRPSTEAFF	TRBV7-2, TRBV7-8	NA	TRBJ1-1	12	NA	NA	23	10	NA	NA	TGTGCCAGCAGCACCAGACCGAGCACTGAAGCTTTCTTT	NA	NA	NA	NA
K243_R21	1	0.00240385	TGCGCCAGCAGCCAAGATCCAATTGGGGAGCAGTTCTTC	CASSQDPIGEQFF	TRBV4-3, TRBV4-1, TRBV4-2	NA	TRBJ2-1	19	NA	NA	27	7	NA	NA	TGCGCCAGCAGCCAAGATCCAATTGGGGAGCAGTTCTTC	NA	NA	NA	NA
K243_R21	1	0.00240385	CGTGCCAGCAGCTTAGTAAATACCGGGGAGCTGTTTTTT	RASSLVNTGELFF	TRBV7-2, TRBV7-8	NA	TRBJ2-2	16	NA	NA	21	4	NA	NA	CGTGCCAGCAGCTTAGTAAATACCGGGGAGCTGTTTTTT	NA	NA	NA	NA
K243_R21	1	0.00240385	TGTGCCATCAGTGAGCTCGGTTTTCCCTACACCTTC	CAISELGFPYTF	TRBV10-3	NA	TRBJ1-2	15	NA	NA	26	10	NA	NA	TGTGCCATCAGTGAGCTCGGTTTTCCCTACACCTTC	NA	NA	NA	NA
K243_R21	1	0.00240385	TGTGCCAGCTCACCCGAAGGGGACACCATATATTTT	CASSPEGDTIYF	TRBV18	TRBD1	TRBJ1-3	14	NA	2	22	7	NA	NA	TGTGCCAGCTCACCCGAAGGGGACACCATATATTTT	NA	NA	NA	NA
K243_R21	1	0.00240385	TGTGCCAGCAGTGACAGCAATCAGCCCCAGCATTTT	CASSDSNQPQHF	TRBV6-1	NA	TRBJ1-5	14	NA	NA	15	0	NA	NA	TGTGCCAGCAGTGACAGCAATCAGCCCCAGCATTTT	NA	NA	NA	NA
K243_R21	1	0.00240385	TGTGCCAGCAGCTTAGGGGCGACCGAGCAGTACTTC	CASSLGATEQYF	TRBV5-4, TRBV5-8, TRBV7-2	TRBD1	TRBJ2-7	14	NA	2	23	8	NA	NA	TGTGCCAGCAGCTTAGGGGCGACCGAGCAGTACTTC	NA	NA	NA	NA
K243_R21	1	0.00240385	TGTGCCAGCAGCTTAGGGAGCACTGAAGCTTTCTTT	CASSLGSTEAFF	TRBV11-2	NA	TRBJ1-1	16	NA	NA	20	3	NA	NA	TGTGCCAGCAGCTTAGGGAGCACTGAAGCTTTCTTT	NA	NA	NA	NA
K243_R21	1	0.00240385	TGTGCCAGCAGCCCCGGGACAGGGGCCGCCACCTTC	CASSPGTGAATF	TRBV6-1	TRBD1	TRBJ1-2	11	2	6	29	17	NA	NA	TGTGCCAGCAGCCCCGGGACAGGGGCCGCCACCTTC	NA	NA	NA	NA
K243_R21	1	0.00240385	TGTGCCAGCAGCGGGAGCTCCTACGAGCAGTACTTC	CASSGSSYEQYF	TRBV7-2, TRBV7-8	NA	TRBJ2-7	12	NA	NA	13	0	NA	NA	TGTGCCAGCAGCGGGAGCTCCTACGAGCAGTACTTC	NA	NA	NA	NA
K243_R21	1	0.00240385	TGTGCCATCAGTGCACAGAATGAGCAGTTCTTC	CAISAQNEQFF	TRBV10-3	NA	TRBJ2-1	13	NA	NA	18	4	NA	NA	TGTGCCATCAGTGCACAGAATGAGCAGTTCTTC	NA	NA	NA	NA
K243_R21	1	0.00240385	TGTGCCAGCAGTTTGGTAAATGAGCAGTTCTTC	CASSLVNEQFF	TRBV12-3, TRBV12-4	NA	TRBJ2-1	14	NA	NA	18	3	NA	NA	TGTGCCAGCAGTTTGGTAAATGAGCAGTTCTTC	NA	NA	NA	NA
K243_R21	1	0.00240385	TGTGCCAGCAGCTCCCTCGGAGAGCTGTTTTTT	CASSSLGELFF	TRBV7-9	NA	TRBJ2-2	13	NA	NA	17	3	NA	NA	TGTGCCAGCAGCTCCCTCGGAGAGCTGTTTTTT	NA	NA	NA	NA
K243_R21	1	0.00240385	TGTGCCAGCAGCATGGACAGAGAAGCTTTCTTT	CASSMDREAFF	TRBV7-2	NA	TRBJ1-1	12	NA	NA	11	NA	NA	NA	TGTGCCAGCAGCATGGACAGAGAAGCTTTCTTT	NA	NA	NA	NA
K243_R21	1	0.00240385	TGCGCCAGCAGCCGTGACACTGAAGCTTTCTTT	CASSRDTEAFF	TRBV4-1	NA	TRBJ1-1	13	NA	NA	16	2	NA	NA	TGCGCCAGCAGCCGTGACACTGAAGCTTTCTTT	NA	NA	NA	NA
K243_R21	1	0.00240385	TGCAGCGTTGACGGGGGGGAGACCCAGTACTTC	CSVDGGETQYF	TRBV29-1	TRBD1	TRBJ2-5	11	NA	2	18	6	NA	NA	TGCAGCGTTGACGGGGGGGAGACCCAGTACTTC	NA	NA	NA	NA
K243_R23	36	0.0552995	TGTGCTCCAAAAAGCTCGGGTGGCTACAATAAGCTGATTTTT	CAPKSSGGYNKLIF	TRAV9-2	NA	TRAJ4	7	NA	NA	18	10	NA	NA	TGTGCTCCAAAAAGCTCGGGTGGCTACAATAAGCTGATTTTT	NA	NA	NA	NA
K243_R23	34	0.0522273	TGTGCAATGGCAAATTCCGGGTATGCACTCAACTTC	CAMANSGYALNF	TRAV14DV4	NA	TRAJ41	9	NA	NA	10	0	NA	NA	TGTGCAATGGCAAATTCCGGGTATGCACTCAACTTC	NA	NA	NA	NA
K243_R23	31	0.047619	TGTGCCACCAGTGATGGTGTTGATCAGCCCCAGCATTTT	CATSDGVDQPQHF	TRBV24-1	NA	TRBJ1-5	15	NA	NA	22	6	NA	NA	TGTGCCACCAGTGATGGTGTTGATCAGCCCCAGCATTTT	NA	NA	NA	NA
K243_R23	28	0.0430108	TGTGCCAGCAGTTTAGGAGGGTACTATGGCTACACCTTC	CASSLGGYYGYTF	TRBV28	TRBD2	TRBJ1-2	15	NA	3	22	6	NA	NA	TGTGCCAGCAGTTTAGGAGGGTACTATGGCTACACCTTC	NA	NA	NA	NA
K243_R23	25	0.0384025	TGTGCAGCCCTAATGGATAGCAACTATCAGTTAATCTGG	CAALMDSNYQLIW	TRAV25	NA	TRAJ33	7	NA	NA	12	4	NA	NA	TGTGCAGCCCTAATGGATAGCAACTATCAGTTAATCTGG	NA	NA	NA	NA
K243_R23	25	0.0384025	TGTGTGGTGAACGACAATGCCAGACTCATGTTT	CVVNDNARLMF	TRAV12-1	NA	TRAJ31	12	NA	NA	13	0	NA	NA	TGTGTGGTGAACGACAATGCCAGACTCATGTTT	NA	NA	NA	NA
K243_R23	23	0.0353303	TGCAGCGTTATCAGCGGGAGGGATAACACCGGGGAGCTGTTTTTT	CSVISGRDNTGELFF	TRBV29-1	TRBD2	TRBJ2-2	9	NA	3	24	14	NA	NA	TGCAGCGTTATCAGCGGGAGGGATAACACCGGGGAGCTGTTTTTT	NA	NA	NA	NA
K243_R23	21	0.0322581	TGTGCTGTGGGGTTCCAGGCAGGAACTGCTCTGATCTTT	CAVGFQAGTALIF	TRAV1-2	NA	TRAJ15	9	NA	NA	14	4	NA	NA	TGTGCTGTGGGGTTCCAGGCAGGAACTGCTCTGATCTTT	NA	NA	NA	NA
K243_R23	18	0.0276498	TGTGCTGTGAGTGATCCCGACACAGGCTTTCAGAAACTTGTATTT	CAVSDPDTGFQKLVF	TRAV8-6	NA	TRAJ8	16	NA	NA	19	2	NA	NA	TGTGCTGTGAGTGATCCCGACACAGGCTTTCAGAAACTTGTATTT	NA	NA	NA	NA
K243_R23	12	0.0184332	TGTGCCAGCAGCTTCAAGGCGCCGGGACAGGGTGCCTACGAGCAGTACTTC	CASSFKAPGQGAYEQYF	TRBV5-6	TRBD1	TRBJ2-7	14	NA	2	34	19	NA	NA	TGTGCCAGCAGCTTCAAGGCGCCGGGACAGGGTGCCTACGAGCAGTACTTC	NA	NA	NA	NA
K243_R23	12	0.0184332	TGTGCCAGCAACGGAGGAGTTGGGGTCACCGGGGAGCTGTTTTTT	CASNGGVGVTGELFF	TRBV12-3, TRBV12-4	TRBD2	TRBJ2-2	10	NA	3	26	15	NA	NA	TGTGCCAGCAACGGAGGAGTTGGGGTCACCGGGGAGCTGTTTTTT	NA	NA	NA	NA
K243_R23	9	0.0138249	TGCGGATATTCAGGAAACACACCTCTTGTCTTT	CGYSGNTPLVF	TRAV1-1	NA	TRAJ29	4	NA	NA	7	2	NA	NA	TGCGGATATTCAGGAAACACACCTCTTGTCTTT	NA	NA	NA	NA
K243_R23	7	0.0107527	TGTGTGGTGATACCCGTTTGGCTCACGGGAGGAGGAAACAAACTCACCTTT	CVVIPVWLTGGGNKLTF	TRAV10	NA	TRAJ10	10	NA	NA	21	10	NA	NA	TGTGTGGTGATACCCGTTTGGCTCACGGGAGGAGGAAACAAACTCACCTTT	NA	NA	NA	NA
K243_R23	7	0.0107527	TGTGCAATGAGAGAGGGCGACCAGGCAGGAACTGCTCTGATCTTT	CAMREGDQAGTALIF	TRAV14DV4	NA	TRAJ15	18	NA	NA	19	0	NA	NA	TGTGCAATGAGAGAGGGCGACCAGGCAGGAACTGCTCTGATCTTT	NA	NA	NA	NA
K243_R23	7	0.0107527	TGTGCCAGCAGTTACTCGATTGGCCAGAACTATGGCTACACCTTC	CASSYSIGQNYGYTF	TRBV6-5	NA	TRBJ1-2	19	NA	NA	27	7	NA	NA	TGTGCCAGCAGTTACTCGATTGGCCAGAACTATGGCTACACCTTC	NA	NA	NA	NA
K243_R23	7	0.0107527	TGTGCCAGCAGCCAGACAGGGGGCACAAACACCATATATTTT	CASSQTGGTNTIYF	TRBV4-2	TRBD1	TRBJ1-3	14	NA	2	26	11	NA	NA	TGTGCCAGCAGCCAGACAGGGGGCACAAACACCATATATTTT	NA	NA	NA	NA
K243_R23	6	0.00921659	TGTGCTGTGAGAGATTGGTCTGGTGGCTACAATAAGCTGATTTTT	CAVRDWSGGYNKLIF	TRAV1-2	NA	TRAJ4	15	NA	NA	18	2	NA	NA	TGTGCTGTGAGAGATTGGTCTGGTGGCTACAATAAGCTGATTTTT	NA	NA	NA	NA
K243_R23	6	0.00921659	TGTGCTCTTGGGGAACAGGGGGATGACAAGATCATCTTT	CALGEQGDDKIIF	TRDV1	NA	TRAJ30	16	NA	NA	21	4	NA	NA	TGTGCTCTTGGGGAACAGGGGGATGACAAGATCATCTTT	NA	NA	NA	NA
K243_R23	6	0.00921659	TGTGCCAGCAGACCCTGGGCGTCCGACTCCTACAATGAGCAGTTCTTC	CASRPWASDSYNEQFF	TRBV5-5	TRBD1	TRBJ2-1	11	8	NA	26	14	NA	NA	TGTGCCAGCAGACCCTGGGCGTCCGACTCCTACAATGAGCAGTTCTTC	NA	NA	NA	NA
K243_R23	5	0.00768049	TGTGCCAGTAGCTGGACAGGGGGTAATCAGCCCCAGCATTTT	CASSWTGGNQPQHF	TRBV19	TRBD1	TRBJ1-5	11	NA	2	24	12	NA	NA	TGTGCCAGTAGCTGGACAGGGGGTAATCAGCCCCAGCATTTT	NA	NA	NA	NA
K243_R23	5	0.00768049	TGTGCCAGCAGCCCACCCCCAGTCCATGAGCAGTTCTTC	CASSPPPVHEQFF	TRBV7-2	TRBD1	TRBJ2-1	12	1	1	25	12	NA	NA	TGTGCCAGCAGCCCACCCCCAGTCCATGAGCAGTTCTTC	NA	NA	NA	NA
K243_R23	5	0.00768049	TGTGCCAGCAGGGGACAGGGGATAACTGAAGCTTTCTTT	CASRGQGITEAFF	TRBV6-2, TRBV6-3	TRBD1	TRBJ1-1	11	NA	2	24	12	NA	NA	TGTGCCAGCAGGGGACAGGGGATAACTGAAGCTTTCTTT	NA	NA	NA	NA
K243_R23	4	0.00614439	TGTGCAATGAGAGAGGGCCGGGGAGGCTTTGGGAATGTGCTGCATTGC	CAMREGRGGFGNVLHC	TRAV14DV4	NA	TRAJ35	19	NA	NA	23	3	NA	NA	TGTGCAATGAGAGAGGGCCGGGGAGGCTTTGGGAATGTGCTGCATTGC	NA	NA	NA	NA
K243_R23	4	0.00614439	TGTGCAGCAAGTAGGGGAGAAGCTGCAGGCAACAAGCTAACTTTT	CAASRGEAAGNKLTF	TRAV13-1	NA	TRAJ17	13	NA	NA	19	5	NA	NA	TGTGCAGCAAGTAGGGGAGAAGCTGCAGGCAACAAGCTAACTTTT	NA	NA	NA	NA
K243_R23	4	0.00614439	TGTGCTACGGTCTCTCAAACTGGGGCAAACAACCTCTTCTTT	CATVSQTGANNLFF	TRAV17	NA	TRAJ36	10	NA	NA	14	3	NA	NA	TGTGCTACGGTCTCTCAAACTGGGGCAAACAACCTCTTCTTT	NA	NA	NA	NA
K243_R23	4	0.00614439	TGTGCAGTTATCCCCAATTCCGGGTATGCACTCAACTTC	CAVIPNSGYALNF	TRAV25	NA	TRAJ41	7	NA	NA	15	7	NA	NA	TGTGCAGTTATCCCCAATTCCGGGTATGCACTCAACTTC	NA	NA	NA	NA
K243_R23	4	0.00614439	TGTGCAGAGAGGGGAAATAACAATGACATGCGCTTT	CAERGNNNDMRF	TRAV13-2	NA	TRAJ43	10	NA	NA	15	4	NA	NA	TGTGCAGAGAGGGGAAATAACAATGACATGCGCTTT	NA	NA	NA	NA
K243_R23	4	0.00614439	TGTGCTGTTTCAGGAAACACACCTCTTGTCTTT	CAVSGNTPLVF	TRAV22	NA	TRAJ29	8	NA	NA	8	NA	NA	NA	TGTGCTGTTTCAGGAAACACACCTCTTGTCTTT	NA	NA	NA	NA
K243_R23	4	0.00614439	TGTGCCGTGGACGACACCGACAAGCTCATCTTT	CAVDDTDKLIF	TRAV12-2	NA	TRAJ34	9	NA	NA	13	3	NA	NA	TGTGCCGTGGACGACACCGACAAGCTCATCTTT	NA	NA	NA	NA
K243_R23	4	0.00614439	TGTGCCAGCAGCCAAGCACTATGGCCTTACATTCAGTACTTC	CASSQALWPYIQYF	TRBV14	NA	TRBJ2-4	16	NA	NA	28	11	NA	NA	TGTGCCAGCAGCCAAGCACTATGGCCTTACATTCAGTACTTC	NA	NA	NA	NA
K243_R23	4	0.00614439	TGTGCCTGTTCGGGAGCGGGTTCCGGGGAGCTGTTTTTT	CACSGAGSGELFF	TRBV30	TRBD2	TRBJ2-2	8	NA	2	22	13	NA	NA	TGTGCCTGTTCGGGAGCGGGTTCCGGGGAGCTGTTTTTT	NA	NA	NA	NA
K243_R23	4	0.00614439	TGCGCCAGCAGCCAACTGGTGTCCTACGAGCAGTACTTC	CASSQLVSYEQYF	TRBV4-1	NA	TRBJ2-7	15	NA	NA	21	5	NA	NA	TGCGCCAGCAGCCAACTGGTGTCCTACGAGCAGTACTTC	NA	NA	NA	NA
K243_R23	4	0.00614439	TGCAGCGTTGGAGGCACTGAAGCTTTCTTT	CSVGGTEAFF	TRBV29-1	NA	TRBJ1-1	10	NA	NA	14	3	NA	NA	TGCAGCGTTGGAGGCACTGAAGCTTTCTTT	NA	NA	NA	NA
K243_R23	3	0.00460829	TGCATCCTGAGTCCAGGGGTCAGCTATGGAGGAAGCCAAGGAAATCTCATCTTT	CILSPGVSYGGSQGNLIF	TRAV26-2	NA	TRAJ42	11	NA	NA	24	12	NA	NA	TGCATCCTGAGTCCAGGGGTCAGCTATGGAGGAAGCCAAGGAAATCTCATCTTT	NA	NA	NA	NA
K243_R23	3	0.00460829	TGTGCTTATAGGGCCCGCTTTAACTTTGGAAATGAGAAATTAACCTTT	CAYRARFNFGNEKLTF	TRAV38-2DV8	NA	TRAJ48	12	NA	NA	20	7	NA	NA	TGTGCTTATAGGGCCCGCTTTAACTTTGGAAATGAGAAATTAACCTTT	NA	NA	NA	NA
K243_R23	3	0.00460829	TGTGCTCTCACTCCTTACTCTGGGGCTGGGAGTTACCAACTCACTTTC	CALTPYSGAGSYQLTF	TRAV19	NA	TRAJ28	8	NA	NA	15	6	NA	NA	TGTGCTCTCACTCCTTACTCTGGGGCTGGGAGTTACCAACTCACTTTC	NA	NA	NA	NA
K243_R23	3	0.00460829	TGTGCTCTGAGTGATCAGGCAGGAGGAGGTGCTGACGGACTCACCTTT	CALSDQAGGGADGLTF	TRAV9-1, TRAV9-2	NA	TRAJ45	17	NA	NA	19	1	NA	NA	TGTGCTCTGAGTGATCAGGCAGGAGGAGGTGCTGACGGACTCACCTTT	NA	NA	NA	NA
K243_R23	3	0.00460829	TGTGCTCTAAGTAGGTGGTCTGGGGCTGGGAGTTACCAACTCACTTTC	CALSRWSGAGSYQLTF	TRAV16	NA	TRAJ28	12	NA	NA	18	5	NA	NA	TGTGCTCTAAGTAGGTGGTCTGGGGCTGGGAGTTACCAACTCACTTTC	NA	NA	NA	NA
K243_R23	3	0.00460829	TGTGCTCTAGACGGTGGAGGAGGTGCTGACGGACTCACCTTT	CALDGGGGADGLTF	TRAV6	NA	TRAJ45	12	NA	NA	15	2	NA	NA	TGTGCTCTAGACGGTGGAGGAGGTGCTGACGGACTCACCTTT	NA	NA	NA	NA
K243_R23	3	0.00460829	TGTGCCGCCGACCGGGATAACCAGGGAGGAAAGCTTATCTTC	CAADRDNQGGKLIF	TRAV12-2	NA	TRAJ23	7	NA	NA	16	8	NA	NA	TGTGCCGCCGACCGGGATAACCAGGGAGGAAAGCTTATCTTC	NA	NA	NA	NA
K243_R23	3	0.00460829	TGTGCAGCGTACTCATATAACACCGACAAGCTCATCTTT	CAAYSYNTDKLIF	TRAV13-1	NA	TRAJ34	8	NA	NA	15	6	NA	NA	TGTGCAGCGTACTCATATAACACCGACAAGCTCATCTTT	NA	NA	NA	NA
K243_R23	3	0.00460829	TGTGCAGCAAGCGACCTCTATAACAATGACATGCGCTTT	CAASDLYNNDMRF	TRAV13-1	NA	TRAJ43	11	NA	NA	19	7	NA	NA	TGTGCAGCAAGCGACCTCTATAACAATGACATGCGCTTT	NA	NA	NA	NA
K243_R23	3	0.00460829	TGTGCCGTCGGGTACAACTTCAACAAATTTTACTTT	CAVGYNFNKFYF	TRAV12-2	NA	TRAJ21	8	NA	NA	12	3	NA	NA	TGTGCCGTCGGGTACAACTTCAACAAATTTTACTTT	NA	NA	NA	NA
K243_R23	3	0.00460829	TGTGCAGCACAGGGCGGATCTGAAAAGCTGGTCTTT	CAAQGGSEKLVF	TRAV29DV5	NA	TRAJ57	9	NA	NA	9	NA	NA	NA	TGTGCAGCACAGGGCGGATCTGAAAAGCTGGTCTTT	NA	NA	NA	NA
K243_R23	3	0.00460829	TGTGCCACCAGCAGAGATGTGGTCCGCTATAATTCACCCCTCCACTTT	CATSRDVVRYNSPLHF	TRBV15	NA	TRBJ1-6	18	NA	NA	26	7	NA	NA	TGTGCCACCAGCAGAGATGTGGTCCGCTATAATTCACCCCTCCACTTT	NA	NA	NA	NA
K243_R23	3	0.00460829	TGTGCCAGCAGCTTAGATCCCTCGACAGGGTATGGAGGCTACACCTTC	CASSLDPSTGYGGYTF	TRBV11-2	TRBD1	TRBJ1-2	19	NA	2	36	16	NA	NA	TGTGCCAGCAGCTTAGATCCCTCGACAGGGTATGGAGGCTACACCTTC	NA	NA	NA	NA
K243_R23	3	0.00460829	TGTGCCAGCAGCCCACGAGGACATAGCACAGATACGCAGTATTTT	CASSPRGHSTDTQYF	TRBV13	TRBD1	TRBJ2-3	12	NA	1	23	10	NA	NA	TGTGCCAGCAGCCCACGAGGACATAGCACAGATACGCAGTATTTT	NA	NA	NA	NA
K243_R23	3	0.00460829	TGTGCCAGCAGTTACTCCGGGGGGCCCTATGGCTACACCTTC	CASSYSGGPYGYTF	TRBV6-6	TRBD1	TRBJ1-2	17	NA	2	26	8	NA	NA	TGTGCCAGCAGTTACTCCGGGGGGCCCTATGGCTACACCTTC	NA	NA	NA	NA
K243_R23	3	0.00460829	TGTGCCATCAGACTGACAAGTAACTATGGCTACACCTTC	CAIRLTSNYGYTF	TRBV10-3	NA	TRBJ1-2	11	NA	NA	20	8	NA	NA	TGTGCCATCAGACTGACAAGTAACTATGGCTACACCTTC	NA	NA	NA	NA
K243_R23	3	0.00460829	TGCAGCGTTGAGGGAGGGCTCTCCTACGAGCAGTACTTC	CSVEGGLSYEQYF	TRBV29-1	TRBD2	TRBJ2-7	11	NA	3	20	8	NA	NA	TGCAGCGTTGAGGGAGGGCTCTCCTACGAGCAGTACTTC	NA	NA	NA	NA
K243_R23	3	0.00460829	TGCAGCGTCCCGGGACAGTCCTACAATGAGCAGTTCTTC	CSVPGQSYNEQFF	TRBV29-1	TRBD1	TRBJ2-1	8	1	9	18	9	NA	NA	TGCAGCGTCCCGGGACAGTCCTACAATGAGCAGTTCTTC	NA	NA	NA	NA
K243_R23	3	0.00460829	TGTGCCAGCAGTGCGGGACAGGGCTTCACCTTC	CASSAGQGFTF	TRBV6-4	TRBD1	TRBJ1-2	13	NA	1	21	7	NA	NA	TGTGCCAGCAGTGCGGGACAGGGCTTCACCTTC	NA	NA	NA	NA
K243_R23	2	0.0030722	TGTGCTCTTGGGGAGTCTTCATTACTGGGGGATAAGGGGCACAAACTCATCTTT	CALGESSLLGDKGHKLIF	TRDV1	TRDD3	TRDJ1	14	NA	2	42	27	NA	NA	TGTGCTCTTGGGGAGTCTTCATTACTGGGGGATAAGGGGCACAAACTCATCTTT	NA	NA	NA	NA
K243_R23	2	0.0030722	TGTGCTGTGAGGACAATCCCGGGGTACAGCAGTGCTTCCAAGATAATCTTT	CAVRTIPGYSSASKIIF	TRAV3	NA	TRAJ3	11	NA	NA	17	5	NA	NA	TGTGCTGTGAGGACAATCCCGGGGTACAGCAGTGCTTCCAAGATAATCTTT	NA	NA	NA	NA
K243_R23	2	0.0030722	TGTGCTGTGGGTGACGATATGAACACAGGCTTTCAGAAACTTGTATTT	CAVGDDMNTGFQKLVF	TRAV8-3	NA	TRAJ8	13	NA	NA	18	4	NA	NA	TGTGCTGTGGGTGACGATATGAACACAGGCTTTCAGAAACTTGTATTT	NA	NA	NA	NA
K243_R23	2	0.0030722	TGTGCTGTGGGGTACGACAGAGGCTCAACCCTGGGGAGGCTATACTTT	CAVGYDRGSTLGRLYF	TRAV21	NA	TRAJ18	9	NA	NA	14	4	NA	NA	TGTGCTGTGGGGTACGACAGAGGCTCAACCCTGGGGAGGCTATACTTT	NA	NA	NA	NA
K243_R23	2	0.0030722	TGTGCAATGAGAGAGGGCGATGCTGCAGGCAACAAGCTAACTTTT	CAMREGDAAGNKLTF	TRAV14DV4	NA	TRAJ17	18	NA	NA	21	2	NA	NA	TGTGCAATGAGAGAGGGCGATGCTGCAGGCAACAAGCTAACTTTT	NA	NA	NA	NA
K243_R23	2	0.0030722	TGTGCTTATAGGAGATTCTCAGGAAACACACCTCTTGTCTTT	CAYRRFSGNTPLVF	TRAV38-2DV8	NA	TRAJ29	14	NA	NA	18	3	NA	NA	TGTGCTTATAGGAGATTCTCAGGAAACACACCTCTTGTCTTT	NA	NA	NA	NA
K243_R23	2	0.0030722	TGTGCTGTGGGACCCCATAACCAGGGAGGAAAGCTTATCTTC	CAVGPHNQGGKLIF	TRAV2	NA	TRAJ23	10	NA	NA	16	5	NA	NA	TGTGCTGTGGGACCCCATAACCAGGGAGGAAAGCTTATCTTC	NA	NA	NA	NA
K243_R23	2	0.0030722	TGTGCCTTTAATGGCTCTAGCAACACAGGCAAACTAATCTTT	CAFNGSSNTGKLIF	TRAV24	NA	TRAJ37	10	NA	NA	10	NA	NA	NA	TGTGCCTTTAATGGCTCTAGCAACACAGGCAAACTAATCTTT	NA	NA	NA	NA
K243_R23	2	0.0030722	TGTGCAGCATCGGAGGCCGGCACTGCCAGTAAACTCACCTTT	CAASEAGTASKLTF	TRAV29DV5	NA	TRAJ44	9	NA	NA	16	6	NA	NA	TGTGCAGCATCGGAGGCCGGCACTGCCAGTAAACTCACCTTT	NA	NA	NA	NA
K243_R23	2	0.0030722	TGTGCTTTCATGAAGCCAAATAACAATGACATGCGCTTT	CAFMKPNNNDMRF	TRAV38-1	NA	TRAJ43	16	NA	NA	18	1	NA	NA	TGTGCTTTCATGAAGCCAAATAACAATGACATGCGCTTT	NA	NA	NA	NA
K243_R23	2	0.0030722	TGTGCTGTGGCCAAAGCTGCAGGCAACAAGCTAACTTTT	CAVAKAAGNKLTF	TRAV21	NA	TRAJ17	9	NA	NA	11	1	NA	NA	TGTGCTGTGGCCAAAGCTGCAGGCAACAAGCTAACTTTT	NA	NA	NA	NA
K243_R23	2	0.0030722	TGTGCTGTGGGCCGTTCTAACGACTACAAGCTCAGCTTT	CAVGRSNDYKLSF	TRAV22	NA	TRAJ20	10	NA	NA	12	1	NA	NA	TGTGCTGTGGGCCGTTCTAACGACTACAAGCTCAGCTTT	NA	NA	NA	NA
K243_R23	2	0.0030722	TGTGCTGTGAGACCGGGTGGGGCAAACAACCTCTTCTTT	CAVRPGGANNLFF	TRAV1-2	NA	TRAJ36	12	NA	NA	17	4	NA	NA	TGTGCTGTGAGACCGGGTGGGGCAAACAACCTCTTCTTT	NA	NA	NA	NA
K243_R23	2	0.0030722	TGTGCTACGGATCCCCCAAACACCGACAAGCTCATCTTT	CATDPPNTDKLIF	TRAV17	NA	TRAJ34	11	NA	NA	18	6	NA	NA	TGTGCTACGGATCCCCCAAACACCGACAAGCTCATCTTT	NA	NA	NA	NA
K243_R23	2	0.0030722	TGTGCCGTGAACATACGCGGGAACAACAGACTCGCTTTT	CAVNIRGNNRLAF	TRAV12-2	NA	TRAJ7	14	NA	NA	18	3	NA	NA	TGTGCCGTGAACATACGCGGGAACAACAGACTCGCTTTT	NA	NA	NA	NA
K243_R23	2	0.0030722	TGTGCAGCCCTAATGGATAGCAACTATCAGTTAATCTGG	CAALMDSNYQLIW	TRAV23DV6	NA	TRAJ33	8	NA	NA	12	3	NA	NA	TGTGCAGCCCTAATGGATAGCAACTATCAGTTAATCTGG	NA	NA	NA	NA
K243_R23	2	0.0030722	TGTGCAGGAGCTAAGAATGCAGGCAACATGCTCACCTTT	CAGAKNAGNMLTF	TRAV27	NA	TRAJ39	12	NA	NA	11	NA	NA	NA	TGTGCAGGAGCTAAGAATGCAGGCAACATGCTCACCTTT	NA	NA	NA	NA
K243_R23	2	0.0030722	TGTGCAGAGAGCGGCAGCAGTGCTTCCAAGATAATCTTT	CAESGSSASKIIF	TRAV5	NA	TRAJ3	11	NA	NA	14	2	NA	NA	TGTGCAGAGAGCGGCAGCAGTGCTTCCAAGATAATCTTT	NA	NA	NA	NA
K243_R23	2	0.0030722	TGTGCTGTGAAAGAAAACACCGACAAGCTCATCTTT	CAVKENTDKLIF	TRAV21	NA	TRAJ34	10	NA	NA	15	4	NA	NA	TGTGCTGTGAAAGAAAACACCGACAAGCTCATCTTT	NA	NA	NA	NA
K243_R23	2	0.0030722	TGTGCTAAGACTGGAGGCTTCAAAACTATCTTT	CAKTGGFKTIF	TRAV17	NA	TRAJ9	7	NA	NA	9	1	NA	NA	TGTGCTAAGACTGGAGGCTTCAAAACTATCTTT	NA	NA	NA	NA
K243_R23	2	0.0030722	TGTGCTCTAGACAATGACATGCGCTTT	CALDNDMRF	TRAV6	NA	TRAJ43	13	NA	NA	10	NA	NA	NA	TGTGCTCTAGACAATGACATGCGCTTT	NA	NA	NA	NA
K243_R23	2	0.0030722	TGTGCCAGCAGCCGAAGCGGGACAACCTCTGGGGCCAACGTCCTGACTTTC	CASSRSGTTSGANVLTF	TRBV5-4, TRBV5-8	TRBD1, TRBD2	TRBJ2-6	12	NA	1	26	13	NA	NA	TGTGCCAGCAGCCGAAGCGGGACAACCTCTGGGGCCAACGTCCTGACTTTC	NA	NA	NA	NA
K243_R23	2	0.0030722	TGTGCCAGCAGTCTACTAGCGGGAGATGGGAGGTACGAGCAGTACTTC	CASSLLAGDGRYEQYF	TRBV27	TRBD2	TRBJ2-7	12	NA	3	33	20	NA	NA	TGTGCCAGCAGTCTACTAGCGGGAGATGGGAGGTACGAGCAGTACTTC	NA	NA	NA	NA
K243_R23	2	0.0030722	TGTGCCAGCAGCACACGGATCCGGACAGGGGAGGATGAGCAGTTCTTC	CASSTRIRTGEDEQFF	TRBV13	TRBD1	TRBJ2-1	12	NA	2	34	21	NA	NA	TGTGCCAGCAGCACACGGATCCGGACAGGGGAGGATGAGCAGTTCTTC	NA	NA	NA	NA
K243_R23	2	0.0030722	TGCGCCAGCAGTGTACTAGCGGGAATTAGTAAAGAGACCCAGTACTTC	CASSVLAGISKETQYF	TRBV5-1	TRBD2	TRBJ2-5	11	NA	2	31	19	NA	NA	TGCGCCAGCAGTGTACTAGCGGGAATTAGTAAAGAGACCCAGTACTTC	NA	NA	NA	NA
K243_R23	2	0.0030722	TGCGCCAGCAGCTTACTTCTCCGGGAAGACCGCTATGGCTACACCTTC	CASSLLLREDRYGYTF	TRBV5-1	TRBD1, TRBD2	TRBJ1-2	14	NA	1	32	17	NA	NA	TGCGCCAGCAGCTTACTTCTCCGGGAAGACCGCTATGGCTACACCTTC	NA	NA	NA	NA
K243_R23	2	0.0030722	TGTGCCAGTAGTATGGGAGTTGGTCGCAATCAGCCCCAGCATTTT	CASSMGVGRNQPQHF	TRBV19	TRBD2	TRBJ1-5	14	NA	3	25	10	NA	NA	TGTGCCAGTAGTATGGGAGTTGGTCGCAATCAGCCCCAGCATTTT	NA	NA	NA	NA
K243_R23	2	0.0030722	TGTGCCAGCTTGGGACTCTCCCCTGGAGCAGATACGCAGTATTTT	CASLGLSPGADTQYF	TRBV12-3, TRBV12-4	TRBD1, TRBD2	TRBJ2-3	9	8	NA	28	18	NA	NA	TGTGCCAGCTTGGGACTCTCCCCTGGAGCAGATACGCAGTATTTT	NA	NA	NA	NA
K243_R23	2	0.0030722	TGTGCCAGCGGAGCCGGGACAGGGTTGACAGATACGCAGTATTTT	CASGAGTGLTDTQYF	TRBV27	TRBD1	TRBJ2-3	9	NA	2	27	17	NA	NA	TGTGCCAGCGGAGCCGGGACAGGGTTGACAGATACGCAGTATTTT	NA	NA	NA	NA
K243_R23	2	0.0030722	TGTGCCAGCAGTGATACTGCGGGGGTTATCAATGAGCAGTTCTTC	CASSDTAGVINEQFF	TRBV2	TRBD1, TRBD2	TRBJ2-1	14	NA	2	29	14	NA	NA	TGTGCCAGCAGTGATACTGCGGGGGTTATCAATGAGCAGTTCTTC	NA	NA	NA	NA
K243_R23	2	0.0030722	TGTGCCAGCAGTAGCACTAGCTTTATTGACAATGAGCAGTTCTTC	CASSSTSFIDNEQFF	TRBV12-3, TRBV12-4	TRBD2	TRBJ2-1	12	NA	2	28	15	NA	NA	TGTGCCAGCAGTAGCACTAGCTTTATTGACAATGAGCAGTTCTTC	NA	NA	NA	NA
K243_R23	2	0.0030722	TGTGCCAGCAGCGACCGACGGAAGAACACCGGGGAGCTGTTTTTT	CASSDRRKNTGELFF	TRBV13	NA	TRBJ2-2	12	NA	NA	23	10	NA	NA	TGTGCCAGCAGCGACCGACGGAAGAACACCGGGGAGCTGTTTTTT	NA	NA	NA	NA
K243_R23	2	0.0030722	TGCGCCAGCCTAAGCGGACTAGCGGAGACAGATACGCAGTATTTT	CASLSGLAETDTQYF	TRBV10-2	TRBD2	TRBJ2-3	9	NA	2	27	17	NA	NA	TGCGCCAGCCTAAGCGGACTAGCGGAGACAGATACGCAGTATTTT	NA	NA	NA	NA
K243_R23	2	0.0030722	TGCGCCAGCAGCCAAGATGACGGTAAGGGCACTGAAGCTTTCTTT	CASSQDDGKGTEAFF	TRBV4-1	NA	TRBJ1-1	18	NA	NA	29	10	NA	NA	TGCGCCAGCAGCCAAGATGACGGTAAGGGCACTGAAGCTTTCTTT	NA	NA	NA	NA
K243_R23	2	0.0030722	TGTGCCAGCAGTCCGACAGGGGGGGATTACGAGCAGTACTTC	CASSPTGGDYEQYF	TRBV6-6	TRBD1	TRBJ2-7	12	NA	2	27	14	NA	NA	TGTGCCAGCAGTCCGACAGGGGGGGATTACGAGCAGTACTTC	NA	NA	NA	NA
K243_R23	2	0.0030722	TGTGCCAGCAGCCTACAGGGATTCCAAGAGACCCAGTACTTC	CASSLQGFQETQYF	TRBV5-4, TRBV5-8	TRBD1	TRBJ2-5	12	NA	2	23	10	NA	NA	TGTGCCAGCAGCCTACAGGGATTCCAAGAGACCCAGTACTTC	NA	NA	NA	NA
K243_R23	2	0.0030722	TGTGCCAGCAGCCAGGGACCAGAAGATGAAAAACTGTTTTTT	CASSQGPEDEKLFF	TRBV5-5, TRBV5-6	TRBD1, TRBD2	TRBJ1-4	12	NA	1	25	12	NA	NA	TGTGCCAGCAGCCAGGGACCAGAAGATGAAAAACTGTTTTTT	NA	NA	NA	NA
K243_R23	2	0.0030722	TGCGCCAGCAGCCAAGGGGACTTCACAGATACGCAGTATTTT	CASSQGDFTDTQYF	TRBV4-1	TRBD2	TRBJ2-3	16	NA	2	23	6	NA	NA	TGCGCCAGCAGCCAAGGGGACTTCACAGATACGCAGTATTTT	NA	NA	NA	NA
K243_R23	2	0.0030722	TGCAGCGTTGGCCCGAGGACCCCTCTCAATGAGCAGTTCTTC	CSVGPRTPLNEQFF	TRBV29-1	TRBD1, TRBD2	TRBJ2-1	10	7	NA	26	15	NA	NA	TGCAGCGTTGGCCCGAGGACCCCTCTCAATGAGCAGTTCTTC	NA	NA	NA	NA
K243_R23	2	0.0030722	TGCGCCAGCAGCCAAGATCCGGGGGGCGGCTACACCTTC	CASSQDPGGGYTF	TRBV4-1	TRBD1	TRBJ1-2	19	NA	2	27	7	NA	NA	TGCGCCAGCAGCCAAGATCCGGGGGGCGGCTACACCTTC	NA	NA	NA	NA
K243_R23	2	0.0030722	TGCAGCGTTGTAGGGGGCGGCAATCAGCCCCAGCATTTT	CSVVGGGNQPQHF	TRBV29-1	TRBD1	TRBJ1-5	10	NA	2	19	8	NA	NA	TGCAGCGTTGTAGGGGGCGGCAATCAGCCCCAGCATTTT	NA	NA	NA	NA
K243_R23	2	0.0030722	TGTGCCACCAGAGCTGAGGGTGATGAGCAGTTCTTC	CATRAEGDEQFF	TRBV24-1	TRBD2	TRBJ2-1	11	NA	3	22	10	NA	NA	TGTGCCACCAGAGCTGAGGGTGATGAGCAGTTCTTC	NA	NA	NA	NA
K243_R23	2	0.0030722	TGTGCCAGCAGTGAATATCCCTACGAGCAGTACTTC	CASSEYPYEQYF	TRBV2	NA	TRBJ2-7	15	NA	NA	19	3	NA	NA	TGTGCCAGCAGTGAATATCCCTACGAGCAGTACTTC	NA	NA	NA	NA
K243_R23	2	0.0030722	TGTGCCAGCAGCTCACATAGGGGTGAGCAGTTCTTC	CASSSHRGEQFF	TRBV6-6	TRBD1	TRBJ2-1	11	NA	2	23	11	NA	NA	TGTGCCAGCAGCTCACATAGGGGTGAGCAGTTCTTC	NA	NA	NA	NA
K243_R23	2	0.0030722	TGCAGTGCTAGTGGGGGTACTGAAGCTTTCTTT	CSASGGTEAFF	TRBV20-1	TRBD1	TRBJ1-1	11	NA	2	18	6	NA	NA	TGCAGTGCTAGTGGGGGTACTGAAGCTTTCTTT	NA	NA	NA	NA
K243_R23	2	0.0030722	TGCAGCGTTGACGGGGGGGAGACCCAGTACTTC	CSVDGGETQYF	TRBV29-1	TRBD1	TRBJ2-5	11	NA	2	18	6	NA	NA	TGCAGCGTTGACGGGGGGGAGACCCAGTACTTC	NA	NA	NA	NA
K243_R23	1	0.0015361	TGTGCCTGTGACACCGTAACTGGGGGCCGAAGTGACGCTTTGACAGCACAACTCTTCTTT	CACDTVTGGRSDALTAQLFF	TRDV2	TRDD3	TRDJ2	16	NA	2	36	19	NA	NA	TGTGCCTGTGACACCGTAACTGGGGGCCGAAGTGACGCTTTGACAGCACAACTCTTCTTT	NA	NA	NA	NA
K243_R23	1	0.0015361	TGTGCTCTGAGTGAGGCGAGGAAGGGGAGTGGAGGTAGCAACTATAAACTGACATTT	CALSEARKGSGGSNYKLTF	TRAV19	NA	TRAJ53	18	NA	NA	27	8	NA	NA	TGTGCTCTGAGTGAGGCGAGGAAGGGGAGTGGAGGTAGCAACTATAAACTGACATTT	NA	NA	NA	NA
K243_R23	1	0.0015361	TGTGCCTGTGACACCCTAACGCTGGGGGATACGGTAGCCGATAAACTCATCTTT	CACDTLTLGDTVADKLIF	TRDV2	TRDD3	TRDJ1	15	NA	2	37	21	NA	NA	TGTGCCTGTGACACCCTAACGCTGGGGGATACGGTAGCCGATAAACTCATCTTT	NA	NA	NA	NA
K243_R23	1	0.0015361	TGTGCAATGGAACGGGCGGTGAGAGAAACCAGTGGCTCTAGGTTGACCTTT	CAMERAVRETSGSRLTF	TRAV12-3	NA	TRAJ58	9	NA	NA	23	13	NA	NA	TGTGCAATGGAACGGGCGGTGAGAGAAACCAGTGGCTCTAGGTTGACCTTT	NA	NA	NA	NA
K243_R23	1	0.0015361	TGCCTCGTGGGTGACATAATTGTAGAAGCTGCAGGCAACAAGCTAACTTTT	CLVGDIIVEAAGNKLTF	TRAV4	NA	TRAJ17	17	NA	NA	25	7	NA	NA	TGCCTCGTGGGTGACATAATTGTAGAAGCTGCAGGCAACAAGCTAACTTTT	NA	NA	NA	NA
K243_R23	1	0.0015361	TGTGCTCTGAGTGAGCTTGCATCAGGAGGAAGCTACATACCTACATTT	CALSELASGGSYIPTF	TRAV19	NA	TRAJ6	15	NA	NA	17	1	NA	NA	TGTGCTCTGAGTGAGCTTGCATCAGGAGGAAGCTACATACCTACATTT	NA	NA	NA	NA
K243_R23	1	0.0015361	TGTGCTCTAGACATTGGGGATGGCGGTGGCTACAATAAGCTGATTTTT	CALDIGDGGGYNKLIF	TRAV6	NA	TRAJ4	14	NA	NA	24	9	NA	NA	TGTGCTCTAGACATTGGGGATGGCGGTGGCTACAATAAGCTGATTTTT	NA	NA	NA	NA
K243_R23	1	0.0015361	TGTGCTGTGAGAGCATATTATGGTGGTGCTACAAACAAGCTCATCTTT	CAVRAYYGGATNKLIF	TRAV3	NA	TRAJ32	13	NA	NA	16	2	NA	NA	TGTGCTGTGAGAGCATATTATGGTGGTGCTACAAACAAGCTCATCTTT	NA	NA	NA	NA
K243_R23	1	0.0015361	TGTGCTGTGAGAGACAGGAGGACTGACAGCTGGGGGAAATTGCAGTTT	CAVRDRRTDSWGKLQF	TRAV3	NA	TRAJ24	16	NA	NA	21	4	NA	NA	TGTGCTGTGAGAGACAGGAGGACTGACAGCTGGGGGAAATTGCAGTTT	NA	NA	NA	NA
K243_R23	1	0.0015361	TGTGCCGTGACTCCCGACCCGTACAGCAGTGCTTCCAAGATAATCTTT	CAVTPDPYSSASKIIF	TRAV8-1	NA	TRAJ3	10	NA	NA	20	9	NA	NA	TGTGCCGTGACTCCCGACCCGTACAGCAGTGCTTCCAAGATAATCTTT	NA	NA	NA	NA
K243_R23	1	0.0015361	TGCATCGTCAGAGTCGCGGGCGTGGATAGCAACTATCAGTTAATCTGG	CIVRVAGVDSNYQLIW	TRAV26-1	NA	TRAJ33	18	NA	NA	22	3	NA	NA	TGCATCGTCAGAGTCGCGGGCGTGGATAGCAACTATCAGTTAATCTGG	NA	NA	NA	NA
K243_R23	1	0.0015361	TGTGCTTATAGGAGCGCGTACTGGGGAGCCCAGAAGCTGGTATTT	CAYRSAYWGAQKLVF	TRAV38-2DV8	NA	TRAJ54	18	NA	NA	23	4	NA	NA	TGTGCTTATAGGAGCGCGTACTGGGGAGCCCAGAAGCTGGTATTT	NA	NA	NA	NA
K243_R23	1	0.0015361	TGTGCTCTGAGTCGCCTCTCTAGCAACACAGGCAAACTAATCTTT	CALSRLSSNTGKLIF	TRAV9-2	NA	TRAJ37	12	NA	NA	17	4	NA	NA	TGTGCTCTGAGTCGCCTCTCTAGCAACACAGGCAAACTAATCTTT	NA	NA	NA	NA
K243_R23	1	0.0015361	TGTGCTCTGAGTGATCGGGCCAGCAACACAGGCAAACTAATCTTT	CALSDRASNTGKLIF	TRAV9-2	NA	TRAJ37	16	NA	NA	22	5	NA	NA	TGTGCTCTGAGTGATCGGGCCAGCAACACAGGCAAACTAATCTTT	NA	NA	NA	NA
K243_R23	1	0.0015361	TGTGCTGTGAGGCCACGGTCCAGCAACACAGGCAAACTAATCTTT	CAVRPRSSNTGKLIF	TRAV21	NA	TRAJ37	14	NA	NA	22	7	NA	NA	TGTGCTGTGAGGCCACGGTCCAGCAACACAGGCAAACTAATCTTT	NA	NA	NA	NA
K243_R23	1	0.0015361	TGTGCTGTGAGAGACGGACTAGGCAACACCGACAAGCTCATCTTT	CAVRDGLGNTDKLIF	TRAV3	NA	TRAJ34	15	NA	NA	24	8	NA	NA	TGTGCTGTGAGAGACGGACTAGGCAACACCGACAAGCTCATCTTT	NA	NA	NA	NA
K243_R23	1	0.0015361	TGTGCTACGGACGGGGGGGAAACCAGTGGCTCTAGGTTGACCTTT	CATDGGETSGSRLTF	TRAV17	NA	TRAJ58	13	NA	NA	18	4	NA	NA	TGTGCTACGGACGGGGGGGAAACCAGTGGCTCTAGGTTGACCTTT	NA	NA	NA	NA
K243_R23	1	0.0015361	TGTGCCTTTGCGCGGGGCAAAGCTGCAGGCAACAAGCTAACTTTT	CAFARGKAAGNKLTF	TRAV24	NA	TRAJ17	9	NA	NA	17	7	NA	NA	TGTGCCTTTGCGCGGGGCAAAGCTGCAGGCAACAAGCTAACTTTT	NA	NA	NA	NA
K243_R23	1	0.0015361	TGTGCCGTGGACGATTATGGAGGAAGCCAAGGAAATCTCATCTTT	CAVDDYGGSQGNLIF	TRAV39	NA	TRAJ42	12	NA	NA	13	0	NA	NA	TGTGCCGTGGACGATTATGGAGGAAGCCAAGGAAATCTCATCTTT	NA	NA	NA	NA
K243_R23	1	0.0015361	TGTGCAGCAAGCAAATCGAGGTGGGGAAACACACCTCTTGTCTTT	CAASKSRWGNTPLVF	TRAV23DV6	NA	TRAJ29	13	NA	NA	24	10	NA	NA	TGTGCAGCAAGCAAATCGAGGTGGGGAAACACACCTCTTGTCTTT	NA	NA	NA	NA
K243_R23	1	0.0015361	TGCCTCGTGGGTGACATCTCGGATAGCAACTATCAGTTAATCTGG	CLVGDISDSNYQLIW	TRAV4	NA	TRAJ33	17	NA	NA	20	2	NA	NA	TGCCTCGTGGGTGACATCTCGGATAGCAACTATCAGTTAATCTGG	NA	NA	NA	NA
K243_R23	1	0.0015361	TGCGCTGTGAGAGATCGGACTTCAGGAAACACACCTCTTGTCTTT	CAVRDRTSGNTPLVF	TRAV1-1	NA	TRAJ29	16	NA	NA	15	NA	NA	NA	TGCGCTGTGAGAGATCGGACTTCAGGAAACACACCTCTTGTCTTT	NA	NA	NA	NA
K243_R23	1	0.0015361	TGTGTGGTGAGCGCGAGAGGTGGAGGCTTCAAAACTATCTTT	CVVSARGGGFKTIF	TRAV10	NA	TRAJ9	15	NA	NA	20	4	NA	NA	TGTGTGGTGAGCGCGAGAGGTGGAGGCTTCAAAACTATCTTT	NA	NA	NA	NA
K243_R23	1	0.0015361	TGTGTGGCGGTTATGAACACAGGCTTTCAGAAACTTGTATTT	CVAVMNTGFQKLVF	TRAV12-1	NA	TRAJ8	7	NA	NA	12	4	NA	NA	TGTGTGGCGGTTATGAACACAGGCTTTCAGAAACTTGTATTT	NA	NA	NA	NA
K243_R23	1	0.0015361	TGTGCTCTTGGGGGAATCTTTGGAAATGAGAAATTAACCTTT	CALGGIFGNEKLTF	TRDV1	NA	TRAJ48	13	NA	NA	17	3	NA	NA	TGTGCTCTTGGGGGAATCTTTGGAAATGAGAAATTAACCTTT	NA	NA	NA	NA
K243_R23	1	0.0015361	TGTGCTGTGGACTCTGGGGCTGGGAGTTACCAACTCACTTTC	CAVDSGAGSYQLTF	TRAV20	NA	TRAJ28	9	NA	NA	10	0	NA	NA	TGTGCTGTGGACTCTGGGGCTGGGAGTTACCAACTCACTTTC	NA	NA	NA	NA
K243_R23	1	0.0015361	TGTGCTGTGAGGCCAATGAACAGAGATGACAAGATCATCTTT	CAVRPMNRDDKIIF	TRAV21	NA	TRAJ30	14	NA	NA	15	0	NA	NA	TGTGCTGTGAGGCCAATGAACAGAGATGACAAGATCATCTTT	NA	NA	NA	NA
K243_R23	1	0.0015361	TGTGCCGTGAATAGATCAGGAGGAAGCTACATACCTACATTT	CAVNRSGGSYIPTF	TRAV12-2	NA	TRAJ6	11	NA	NA	14	2	NA	NA	TGTGCCGTGAATAGATCAGGAGGAAGCTACATACCTACATTT	NA	NA	NA	NA
K243_R23	1	0.0015361	TGTGCCGTGAACCCCCCAGGAGGAAGCTACATACCTACATTT	CAVNPPGGSYIPTF	TRAV12-2	NA	TRAJ6	12	NA	NA	16	3	NA	NA	TGTGCCGTGAACCCCCCAGGAGGAAGCTACATACCTACATTT	NA	NA	NA	NA
K243_R23	1	0.0015361	TGTGCAGCAAGTAGATCTGGTGGCTACAATAAGCTGATTTTT	CAASRSGGYNKLIF	TRAV13-1	NA	TRAJ4	13	NA	NA	15	1	NA	NA	TGTGCAGCAAGTAGATCTGGTGGCTACAATAAGCTGATTTTT	NA	NA	NA	NA
K243_R23	1	0.0015361	TGTGCAGGAGCAAGGGCTGGCAACAACCGTAAGCTGATTTGG	CAGARAGNNRKLIW	TRAV27	NA	TRAJ38	11	NA	NA	15	3	NA	NA	TGTGCAGGAGCAAGGGCTGGCAACAACCGTAAGCTGATTTGG	NA	NA	NA	NA
K243_R23	1	0.0015361	TGCATCGTCAGAGTCGCTAATTCCGGGTATGCACTCAACTTC	CIVRVANSGYALNF	TRAV26-1	NA	TRAJ41	17	NA	NA	18	0	NA	NA	TGCATCGTCAGAGTCGCTAATTCCGGGTATGCACTCAACTTC	NA	NA	NA	NA
K243_R23	1	0.0015361	TGTGCTCTGAGTGATCTAAGCGGTAACCAGTTCTATTTT	CALSDLSGNQFYF	TRAV9-2	NA	TRAJ49	16	NA	NA	20	3	NA	NA	TGTGCTCTGAGTGATCTAAGCGGTAACCAGTTCTATTTT	NA	NA	NA	NA
K243_R23	1	0.0015361	TGTGCTCTGAGTATCCAGGCAGGAACTGCTCTGATCTTT	CALSIQAGTALIF	TRAV9-2	NA	TRAJ15	12	NA	NA	14	1	NA	NA	TGTGCTCTGAGTATCCAGGCAGGAACTGCTCTGATCTTT	NA	NA	NA	NA
K243_R23	1	0.0015361	TGTGCTCTAAGGAACCAGGCAGGAACTGCTCTGATCTTT	CALRNQAGTALIF	TRAV16	NA	TRAJ15	11	NA	NA	12	0	NA	NA	TGTGCTCTAAGGAACCAGGCAGGAACTGCTCTGATCTTT	NA	NA	NA	NA
K243_R23	1	0.0015361	TGTGCTGTGTATGGTCAGGCAGGAACTGCTCTGATCTTT	CAVYGQAGTALIF	TRAV21	NA	TRAJ15	9	NA	NA	15	5	NA	NA	TGTGCTGTGTATGGTCAGGCAGGAACTGCTCTGATCTTT	NA	NA	NA	NA
K243_R23	1	0.0015361	TGTGCTGTGCAGTTTAATTCCGGGTATGCACTCAACTTC	CAVQFNSGYALNF	TRAV20	NA	TRAJ41	12	NA	NA	15	2	NA	NA	TGTGCTGTGCAGTTTAATTCCGGGTATGCACTCAACTTC	NA	NA	NA	NA
K243_R23	1	0.0015361	TGTGCTGTGGCCCCGGGCAACACAGGCAAACTAATCTTT	CAVAPGNTGKLIF	TRAV2	NA	TRAJ37	10	NA	NA	15	4	NA	NA	TGTGCTGTGGCCCCGGGCAACACAGGCAAACTAATCTTT	NA	NA	NA	NA
K243_R23	1	0.0015361	TGTGCTGTGGGGTTCCAGGCAGGAACTGCTCCGATCTTT	CAVGFQAGTAPIF	TRAV1-2	NA	TRAJ15	9	NA	NA	14	4	NA	NA	TGTGCTGTGGGGTTCCAGGCAGGAACTGCTCCGATCTTT	NA	NA	NA	NA
K243_R23	1	0.0015361	TGTGCTGTGGAGGATAATAACACCGACAAGCTCATCTTT	CAVEDNNTDKLIF	TRAV2	NA	TRAJ34	15	NA	NA	16	0	NA	NA	TGTGCTGTGGAGGATAATAACACCGACAAGCTCATCTTT	NA	NA	NA	NA
K243_R23	1	0.0015361	TGTGCTGTGATAAATACTGGAGGCTTCAAAACTATCTTT	CAVINTGGFKTIF	TRAV2	NA	TRAJ9	9	NA	NA	11	1	NA	NA	TGTGCTGTGATAAATACTGGAGGCTTCAAAACTATCTTT	NA	NA	NA	NA
K243_R23	1	0.0015361	TGTGCTGTGAGTGGTGGTGCTACAAACAAGCTCATCTTT	CAVSGGATNKLIF	TRAV8-4, TRAV8-2	NA	TRAJ32	13	NA	NA	11	NA	NA	NA	TGTGCTGTGAGTGGTGGTGCTACAAACAAGCTCATCTTT	NA	NA	NA	NA
K243_R23	1	0.0015361	TGTGCTGTGAGAGATGAGGGCACCGACAAGCTCATCTTT	CAVRDEGTDKLIF	TRAV1-2	NA	TRAJ34	15	NA	NA	20	4	NA	NA	TGTGCTGTGAGAGATGAGGGCACCGACAAGCTCATCTTT	NA	NA	NA	NA
K243_R23	1	0.0015361	TGTGCTGTGAGAGAAAACAGAGATGACAAGATCATCTTT	CAVRENRDDKIIF	TRAV1-2	NA	TRAJ30	14	NA	NA	15	0	NA	NA	TGTGCTGTGAGAGAAAACAGAGATGACAAGATCATCTTT	NA	NA	NA	NA
K243_R23	1	0.0015361	TGTGCAGCCCTTAACACCAATGCAGGCAAATCAACCTTT	CAALNTNAGKSTF	TRAV29DV5	NA	TRAJ27	8	NA	NA	11	2	NA	NA	TGTGCAGCCCTTAACACCAATGCAGGCAAATCAACCTTT	NA	NA	NA	NA
K243_R23	1	0.0015361	TGTGCAGCAAGTAGGGGCAACTTCAACAAATTTTACTTT	CAASRGNFNKFYF	TRAV13-1	NA	TRAJ21	13	NA	NA	17	3	NA	NA	TGTGCAGCAAGTAGGGGCAACTTCAACAAATTTTACTTT	NA	NA	NA	NA
K243_R23	1	0.0015361	TGTGCAGGGTTTGGGGCTGGGAGTTACCAACTCACTTTC	CAGFGAGSYQLTF	TRAV13-2	NA	TRAJ28	7	NA	NA	11	3	NA	NA	TGTGCAGGGTTTGGGGCTGGGAGTTACCAACTCACTTTC	NA	NA	NA	NA
K243_R23	1	0.0015361	TGTGCAGAGAATATATACAGAGATGACAAGATCATCTTT	CAENIYRDDKIIF	TRAV13-2	NA	TRAJ30	16	NA	NA	16	NA	NA	NA	TGTGCAGAGAATATATACAGAGATGACAAGATCATCTTT	NA	NA	NA	NA
K243_R23	1	0.0015361	TGTGCAATGACCCGTTCAGGAAACACACCTCTTGTCTTT	CAMTRSGNTPLVF	TRAV12-3	NA	TRAJ29	10	NA	NA	14	3	NA	NA	TGTGCAATGACCCGTTCAGGAAACACACCTCTTGTCTTT	NA	NA	NA	NA
K243_R23	1	0.0015361	TGTGCAATGAGGATTTTATATGGTCAGAATTTTGTCTTT	CAMRILYGQNFVF	TRAV14DV4	NA	TRAJ26	11	NA	NA	18	6	NA	NA	TGTGCAATGAGGATTTTATATGGTCAGAATTTTGTCTTT	NA	NA	NA	NA
K243_R23	1	0.0015361	TGTGTGGTCCCCAACCAGGGAGGAAAGCTTATCTTC	CVVPNQGGKLIF	TRAV10	NA	TRAJ23	8	NA	NA	12	3	NA	NA	TGTGTGGTCCCCAACCAGGGAGGAAAGCTTATCTTC	NA	NA	NA	NA
K243_R23	1	0.0015361	TGTGTGACGAGATCAGGATACAGCACCCTCACCTTT	CVTRSGYSTLTF	TRAV12-1	NA	TRAJ11	6	NA	NA	12	5	NA	NA	TGTGTGACGAGATCAGGATACAGCACCCTCACCTTT	NA	NA	NA	NA
K243_R23	1	0.0015361	TGTGCTGTGCAGGCCCATGAAGGCAAACTAATCTTT	CAVQAHEGKLIF	TRAV20	NA	TRAJ37	15	NA	NA	20	4	NA	NA	TGTGCTGTGCAGGCCCATGAAGGCAAACTAATCTTT	NA	NA	NA	NA
K243_R23	1	0.0015361	TGTGCTGTGAGAGAGAGCAACTATCAGTTAATCTGG	CAVRESNYQLIW	TRAV1-2	NA	TRAJ33	14	NA	NA	15	0	NA	NA	TGTGCTGTGAGAGAGAGCAACTATCAGTTAATCTGG	NA	NA	NA	NA
K243_R23	1	0.0015361	TGTGCCGTGCTAACAGGAACCTACAAATACATCTTT	CAVLTGTYKYIF	TRAV12-2	NA	TRAJ40	9	NA	NA	13	3	NA	NA	TGTGCCGTGCTAACAGGAACCTACAAATACATCTTT	NA	NA	NA	NA
K243_R23	1	0.0015361	TGTGCGTTAAATACTGGAGGCTTCAAAACTATCTTT	CALNTGGFKTIF	TRAV13-1	NA	TRAJ9	5	NA	NA	8	2	NA	NA	TGTGCGTTAAATACTGGAGGCTTCAAAACTATCTTT	NA	NA	NA	NA
K243_R23	1	0.0015361	TGTGCGCCTCCCTCAGGAAACACACCTCTTGTCTTT	CAPPSGNTPLVF	TRAV38-2DV8, TRAV38-1	NA	TRAJ29	5	NA	NA	12	6	NA	NA	TGTGCGCCTCCCTCAGGAAACACACCTCTTGTCTTT	NA	NA	NA	NA
K243_R23	1	0.0015361	TGTGCAGCAAGTACTAGAGATGACAAGATCATCTTT	CAASTRDDKIIF	TRAV23DV6	NA	TRAJ30	11	NA	NA	15	3	NA	NA	TGTGCAGCAAGTACTAGAGATGACAAGATCATCTTT	NA	NA	NA	NA
K243_R23	1	0.0015361	TGTGCAGAGTCCAATGCAGGCAACATGCTCACCTTT	CAESNAGNMLTF	TRAV5	NA	TRAJ39	9	NA	NA	12	2	NA	NA	TGTGCAGAGTCCAATGCAGGCAACATGCTCACCTTT	NA	NA	NA	NA
K243_R23	1	0.0015361	TGTGCAGAGAAGGGAGGAGGAAACAAACTCACCTTT	CAEKGGGNKLTF	TRAV5	NA	TRAJ10	10	NA	NA	11	0	NA	NA	TGTGCAGAGAAGGGAGGAGGAAACAAACTCACCTTT	NA	NA	NA	NA
K243_R23	1	0.0015361	TGTGCAATGAGCGAGGGTGCCCAGAAGCTGGTATTT	CAMSEGAQKLVF	TRAV12-3	NA	TRAJ54	13	NA	NA	13	NA	NA	NA	TGTGCAATGAGCGAGGGTGCCCAGAAGCTGGTATTT	NA	NA	NA	NA
K243_R23	1	0.0015361	TGCCTCGTGGCAGGAGGAAGCTACATACCTACATTT	CLVAGGSYIPTF	TRAV4	NA	TRAJ6	10	NA	NA	10	NA	NA	NA	TGCCTCGTGGCAGGAGGAAGCTACATACCTACATTT	NA	NA	NA	NA
K243_R23	1	0.0015361	TGTGCTTTCTCAGGAACCTACAAATACATCTTT	CAFSGTYKYIF	TRAV38-1, TRAV38-2DV8	NA	TRAJ40	9	NA	NA	8	NA	NA	NA	TGTGCTTTCTCAGGAACCTACAAATACATCTTT	NA	NA	NA	NA
K243_R23	1	0.0015361	TGTGCTGTGATCCCCCACTATCAGTTAATCTGG	CAVIPHYQLIW	TRAV1-2	NA	TRAJ33	10	NA	NA	16	5	NA	NA	TGTGCTGTGATCCCCCACTATCAGTTAATCTGG	NA	NA	NA	NA
K243_R23	1	0.0015361	TGTGCCTTTAAAGCAGGCAACATGCTCACCTTT	CAFKAGNMLTF	TRAV24	NA	TRAJ39	10	NA	NA	8	NA	NA	NA	TGTGCCTTTAAAGCAGGCAACATGCTCACCTTT	NA	NA	NA	NA
K243_R23	1	0.0015361	TGTGCCCTTGGCCCCTATCAGAATTTTGTCTTT	CALGPYQNFVF	TRAV24	NA	TRAJ26	6	NA	NA	17	10	NA	NA	TGTGCCCTTGGCCCCTATCAGAATTTTGTCTTT	NA	NA	NA	NA
K243_R23	1	0.0015361	TGTGCCCCTCATAGGGGGAGAGCACTTACTTTT	CAPHRGRALTF	TRAV3	NA	TRAJ5	5	NA	NA	16	10	NA	NA	TGTGCCCCTCATAGGGGGAGAGCACTTACTTTT	NA	NA	NA	NA
K243_R23	1	0.0015361	TGTGCTCTAGATGACAAGATCATCTTT	CALDDKIIF	TRAV6	NA	TRAJ30	11	NA	NA	8	NA	NA	NA	TGTGCTCTAGATGACAAGATCATCTTT	NA	NA	NA	NA
K243_R23	1	0.0015361	TGTGCCAGCAGCTTAGTCGGACTTCTCAGGTCCGGGGCCAACGTCCTGACTTTC	CASSLVGLLRSGANVLTF	TRBV7-2	TRBD2	TRBJ2-6	16	NA	2	33	16	NA	NA	TGTGCCAGCAGCTTAGTCGGACTTCTCAGGTCCGGGGCCAACGTCCTGACTTTC	NA	NA	NA	NA
K243_R23	1	0.0015361	TGCGCCAGCAGCCAAAGCCCAGGGGGAAGGCCTAACACCGGGGAGCTGTTTTTT	CASSQSPGGRPNTGELFF	TRBV4-3, TRBV4-2	TRBD1	TRBJ2-2	15	NA	2	33	17	NA	NA	TGCGCCAGCAGCCAAAGCCCAGGGGGAAGGCCTAACACCGGGGAGCTGTTTTTT	NA	NA	NA	NA
K243_R23	1	0.0015361	TGTGCCTGGAGTATGACAGGGTTTTCCTCTGGGGCCAACGTCCTGACTTTC	CAWSMTGFSSGANVLTF	TRBV30	TRBD1	TRBJ2-6	12	NA	2	26	13	NA	NA	TGTGCCTGGAGTATGACAGGGTTTTCCTCTGGGGCCAACGTCCTGACTTTC	NA	NA	NA	NA
K243_R23	1	0.0015361	TGTGCCAGCAGTCCCTCGGGTCTAGCGGGATACACAGATACGCAGTATTTT	CASSPSGLAGYTDTQYF	TRBV6-5, TRBV6-1	TRBD2	TRBJ2-3	12	NA	2	32	19	NA	NA	TGTGCCAGCAGTCCCTCGGGTCTAGCGGGATACACAGATACGCAGTATTTT	NA	NA	NA	NA
K243_R23	1	0.0015361	TGTGCCAGCAGCTTTTTGACAGGGGGATCGGCTAATGAAAAACTGTTTTTT	CASSFLTGGSANEKLFF	TRBV11-2, TRBV11-3, TRBV7-2, TRBV7-3, TRBV7-8	TRBD1	TRBJ1-4	14	NA	2	31	16	NA	NA	TGTGCCAGCAGCTTTTTGACAGGGGGATCGGCTAATGAAAAACTGTTTTTT	NA	NA	NA	NA
K243_R23	1	0.0015361	TGTGCCAGCAGCCCAGACGGGCTAGCGACTAGCACAGATACGCAGTATTTT	CASSPDGLATSTDTQYF	TRBV7-6, TRBV7-7	TRBD2	TRBJ2-3	12	NA	2	28	15	NA	NA	TGTGCCAGCAGCCCAGACGGGCTAGCGACTAGCACAGATACGCAGTATTTT	NA	NA	NA	NA
K243_R23	1	0.0015361	TGCGCCAGCAGCCAAGAGGTTAGCGGGAGTTACTACAATGAGCAGTTCTTC	CASSQEVSGSYYNEQFF	TRBV4-3, TRBV4-2	TRBD2	TRBJ2-1	17	NA	2	25	7	NA	NA	TGCGCCAGCAGCCAAGAGGTTAGCGGGAGTTACTACAATGAGCAGTTCTTC	NA	NA	NA	NA
K243_R23	1	0.0015361	TGCAGTGCTAGTGGTTTGCAAGCGGGAGGTCTAAGGGATACGCAGTATTTT	CSASGLQAGGLRDTQYF	TRBV20-1	TRBD2	TRBJ2-3	11	NA	3	36	24	NA	NA	TGCAGTGCTAGTGGTTTGCAAGCGGGAGGTCTAAGGGATACGCAGTATTTT	NA	NA	NA	NA
K243_R23	1	0.0015361	TGTGCCAGCCGCCCGGGACAGGGTAAAAGCAATCAGCCCCAGCATTTT	CASRPGQGKSNQPQHF	TRBV6-5	TRBD1	TRBJ1-5	9	2	1	27	17	NA	NA	TGTGCCAGCCGCCCGGGACAGGGTAAAAGCAATCAGCCCCAGCATTTT	NA	NA	NA	NA
K243_R23	1	0.0015361	TGTGCCAGCAGTTTATTTGCAGGGGGCCTAAACTATGGCTACACCTTC	CASSLFAGGLNYGYTF	TRBV27	TRBD1	TRBJ1-2	16	NA	2	30	13	NA	NA	TGTGCCAGCAGTTTATTTGCAGGGGGCCTAAACTATGGCTACACCTTC	NA	NA	NA	NA
K243_R23	1	0.0015361	TGTGCCAGCAGTTACAATATACGGGGACAGGGCAATCGCTACACCTTC	CASSYNIRGQGNRYTF	TRBV6-5	TRBD1	TRBJ1-2	15	NA	2	37	21	NA	NA	TGTGCCAGCAGTTACAATATACGGGGACAGGGCAATCGCTACACCTTC	NA	NA	NA	NA
K243_R23	1	0.0015361	TGTGCCAGCAGTCCAGGGCTCGGAGGACATCGCTATGGCTACACCTTC	CASSPGLGGHRYGYTF	TRBV6-1, TRBV6-2, TRBV6-3, TRBV6-4, TRBV6-5	TRBD1, TRBD2	TRBJ1-2	12	NA	1	32	19	NA	NA	TGTGCCAGCAGTCCAGGGCTCGGAGGACATCGCTATGGCTACACCTTC	NA	NA	NA	NA
K243_R23	1	0.0015361	TGTGCCAGCAGTGAGACAGGAGGAGAAACTAATGAAAAACTGTTTTTT	CASSETGGETNEKLFF	TRBV2, TRBV6-1, TRBV6-4, TRBV10-3	TRBD1	TRBJ1-4	14	NA	2	26	11	NA	NA	TGTGCCAGCAGTGAGACAGGAGGAGAAACTAATGAAAAACTGTTTTTT	NA	NA	NA	NA
K243_R23	1	0.0015361	TGTGCCAGCAGCTGGATAGGGGACAGGGGAATAGATACGCAGTATTTT	CASSWIGDRGIDTQYF	TRBV5-6	TRBD1	TRBJ2-3	13	NA	2	32	18	NA	NA	TGTGCCAGCAGCTGGATAGGGGACAGGGGAATAGATACGCAGTATTTT	NA	NA	NA	NA
K243_R23	1	0.0015361	TGCGCCAGCAGCTTGGGCCCCGCCGAAGGGTCCTACGAGCAGTACTTC	CASSLGPAEGSYEQYF	TRBV5-1	TRBD1, TRBD2	TRBJ2-7	16	5	NA	30	13	NA	NA	TGCGCCAGCAGCTTGGGCCCCGCCGAAGGGTCCTACGAGCAGTACTTC	NA	NA	NA	NA
K243_R23	1	0.0015361	TGCGCCAGCAGCTTACCTATACAGGGGGCGGAGGAGACCCAGTACTTC	CASSLPIQGAEETQYF	TRBV5-1	TRBD1	TRBJ2-5	14	NA	2	33	18	NA	NA	TGCGCCAGCAGCTTACCTATACAGGGGGCGGAGGAGACCCAGTACTTC	NA	NA	NA	NA
K243_R23	1	0.0015361	TGCAGTGCTAGGATGCTAGCGGGCAGGGGGTACAATGAGCAGTTCTTC	CSARMLAGRGYNEQFF	TRBV20-1	TRBD2, TRBD1	TRBJ2-1	11	NA	2	30	18	NA	NA	TGCAGTGCTAGGATGCTAGCGGGCAGGGGGTACAATGAGCAGTTCTTC	NA	NA	NA	NA
K243_R23	1	0.0015361	TGTGCCTGGAAAGGACAGTTGGAACCTAATGAAAAACTGTTTTTT	CAWKGQLEPNEKLFF	TRBV30	NA	TRBJ1-4	10	NA	NA	16	5	NA	NA	TGTGCCTGGAAAGGACAGTTGGAACCTAATGAAAAACTGTTTTTT	NA	NA	NA	NA
K243_R23	1	0.0015361	TGTGCCAGTAGCCCCGCGGGGAGGGCGCGTGAAAAACTGTTTTTT	CASSPAGRAREKLFF	TRBV19	TRBD2	TRBJ1-4	11	NA	3	29	17	NA	NA	TGTGCCAGTAGCCCCGCGGGGAGGGCGCGTGAAAAACTGTTTTTT	NA	NA	NA	NA
K243_R23	1	0.0015361	TGTGCCAGCTCACCACGGGAGCGGGGGCACACTGAAGCTTTCTTT	CASSPRERGHTEAFF	TRBV18	TRBD1, TRBD2	TRBJ1-1	16	NA	2	28	11	NA	NA	TGTGCCAGCTCACCACGGGAGCGGGGGCACACTGAAGCTTTCTTT	NA	NA	NA	NA
K243_R23	1	0.0015361	TGTGCCAGCAGTTACTTCGTGAATCAGGGCTATGGCTACACCTTC	CASSYFVNQGYGYTF	TRBV6-5	TRBD1	TRBJ1-2	16	NA	2	29	12	NA	NA	TGTGCCAGCAGTTACTTCGTGAATCAGGGCTATGGCTACACCTTC	NA	NA	NA	NA
K243_R23	1	0.0015361	TGTGCCAGCAGCTTAGATCCTAGCGGGAGATGGGAGCTGTTTTTT	CASSLDPSGRWELFF	TRBV11-3, TRBV11-1, TRBV11-2	TRBD2	TRBJ2-2	19	NA	3	31	11	NA	NA	TGTGCCAGCAGCTTAGATCCTAGCGGGAGATGGGAGCTGTTTTTT	NA	NA	NA	NA
K243_R23	1	0.0015361	TGTGCCAGCAGCTACAGGGGGGCCCCTGGAAACACCATATATTTT	CASSYRGAPGNTIYF	TRBV28	TRBD1	TRBJ1-3	11	NA	2	25	13	NA	NA	TGTGCCAGCAGCTACAGGGGGGCCCCTGGAAACACCATATATTTT	NA	NA	NA	NA
K243_R23	1	0.0015361	TGTGCCAGCAGCAACCCGGGACCAGGAGCCTACGAGCAGTACTTC	CASSNPGPGAYEQYF	TRBV21-1	TRBD1, TRBD2	TRBJ2-7	14	1	7	28	13	NA	NA	TGTGCCAGCAGCAACCCGGGACCAGGAGCCTACGAGCAGTACTTC	NA	NA	NA	NA
K243_R23	1	0.0015361	TGTGCCAGCAAACAACTAGCGGGACCCGCAGATACGCAGTATTTT	CASKQLAGPADTQYF	TRBV6-6	TRBD2	TRBJ2-3	10	NA	2	28	17	NA	NA	TGTGCCAGCAAACAACTAGCGGGACCCGCAGATACGCAGTATTTT	NA	NA	NA	NA
K243_R23	1	0.0015361	TGCGCCAGCAGTGGAGACGTCGGCTATAATTCACCCCTCCACTTT	CASSGDVGYNSPLHF	TRBV10-2	NA	TRBJ1-6	13	NA	NA	23	9	NA	NA	TGCGCCAGCAGTGGAGACGTCGGCTATAATTCACCCCTCCACTTT	NA	NA	NA	NA
K243_R23	1	0.0015361	TGCGCCAGCAGCTTGGCCGGGGTCCGGAATGAAAAACTGTTTTTT	CASSLAGVRNEKLFF	TRBV5-1	NA	TRBJ1-4	18	NA	NA	27	8	NA	NA	TGCGCCAGCAGCTTGGCCGGGGTCCGGAATGAAAAACTGTTTTTT	NA	NA	NA	NA
K243_R23	1	0.0015361	TGTGCCAGCACTACCGGGACAGACACTTACGAGCAGTACTTC	CASTTGTDTYEQYF	TRBV7-9	TRBD1	TRBJ2-7	10	NA	1	27	16	NA	NA	TGTGCCAGCACTACCGGGACAGACACTTACGAGCAGTACTTC	NA	NA	NA	NA
K243_R23	1	0.0015361	TGTGCCAGCAGTTTTCGACTAGCGGGAAATGAGCAGTTCTTC	CASSFRLAGNEQFF	TRBV12-3, TRBV12-4	TRBD2	TRBJ2-1	14	NA	2	27	12	NA	NA	TGTGCCAGCAGTTTTCGACTAGCGGGAAATGAGCAGTTCTTC	NA	NA	NA	NA
K243_R23	1	0.0015361	TGTGCCAGCAGTTGGGAAGGGCCCTACAATGAGCAGTTCTTC	CASSWEGPYNEQFF	TRBV27	TRBD2	TRBJ2-1	13	NA	3	22	8	NA	NA	TGTGCCAGCAGTTGGGAAGGGCCCTACAATGAGCAGTTCTTC	NA	NA	NA	NA
K243_R23	1	0.0015361	TGTGCCAGCAGTCAAACAGGGGGCTGGGAGACCCAGTACTTC	CASSQTGGWETQYF	TRBV27	TRBD1	TRBJ2-5	12	NA	2	27	14	NA	NA	TGTGCCAGCAGTCAAACAGGGGGCTGGGAGACCCAGTACTTC	NA	NA	NA	NA
K243_R23	1	0.0015361	TGTGCCAGCAGTATGGACAGGGGGCTACGCGAGCAGTACTTC	CASSMDRGLREQYF	TRBV12-3, TRBV12-4	TRBD1	TRBJ2-7	12	NA	2	29	16	NA	NA	TGTGCCAGCAGTATGGACAGGGGGCTACGCGAGCAGTACTTC	NA	NA	NA	NA
K243_R23	1	0.0015361	TGTGCCAGCAGCTTTGGACAGGGGGCGTATGGCTACACCTTC	CASSFGQGAYGYTF	TRBV7-9	TRBD1	TRBJ1-2	14	NA	2	27	12	NA	NA	TGTGCCAGCAGCTTTGGACAGGGGGCGTATGGCTACACCTTC	NA	NA	NA	NA
K243_R23	1	0.0015361	TGTGCCAGCAGCTCCAGGGGGGGATACACTGAAGCTTTCTTT	CASSSRGGYTEAFF	TRBV7-2	TRBD1	TRBJ1-1	13	NA	2	25	11	NA	NA	TGTGCCAGCAGCTCCAGGGGGGGATACACTGAAGCTTTCTTT	NA	NA	NA	NA
K243_R23	1	0.0015361	TGTGCCAGCAACCAACTAGCGGGTCCCTACGAGCAGTACTTC	CASNQLAGPYEQYF	TRBV6-2, TRBV6-3	TRBD2	TRBJ2-7	10	NA	2	25	14	NA	NA	TGTGCCAGCAACCAACTAGCGGGTCCCTACGAGCAGTACTTC	NA	NA	NA	NA
K243_R23	1	0.0015361	TGCGCCAGCAGCTTGTTCGACTCCTACAATGAGCAGTTCTTC	CASSLFDSYNEQFF	TRBV5-1	NA	TRBJ2-1	15	NA	NA	20	4	NA	NA	TGCGCCAGCAGCTTGTTCGACTCCTACAATGAGCAGTTCTTC	NA	NA	NA	NA
K243_R23	1	0.0015361	TGCGCCAGCAGCTTGGGCGGGACGGGGACTGAAGCTTTCTTT	CASSLGGTGTEAFF	TRBV5-1	TRBD1, TRBD2	TRBJ1-1	16	NA	2	27	10	NA	NA	TGCGCCAGCAGCTTGGGCGGGACGGGGACTGAAGCTTTCTTT	NA	NA	NA	NA
K243_R23	1	0.0015361	TGCGCCAGCAGCTTGGGACTAGCGGGCGACGAGCAGTACTTC	CASSLGLAGDEQYF	TRBV5-1	TRBD2	TRBJ2-7	16	NA	2	28	11	NA	NA	TGCGCCAGCAGCTTGGGACTAGCGGGCGACGAGCAGTACTTC	NA	NA	NA	NA
K243_R23	1	0.0015361	TGCGCCAGCAGCCAAGCGGGACTACTCACTGAGCAGTTCTTC	CASSQAGLLTEQFF	TRBV4-1	TRBD2	TRBJ2-1	16	NA	2	29	12	NA	NA	TGCGCCAGCAGCCAAGCGGGACTACTCACTGAGCAGTTCTTC	NA	NA	NA	NA
K243_R23	1	0.0015361	TGCAGTGCAGCCGGGACAGGGGGTCCAGATACGCAGTATTTT	CSAAGTGGPDTQYF	TRBV20-1	TRBD1	TRBJ2-3	8	NA	2	25	16	NA	NA	TGCAGTGCAGCCGGGACAGGGGGTCCAGATACGCAGTATTTT	NA	NA	NA	NA
K243_R23	1	0.0015361	TGCAGCGTGGAGGGACTAGCGGGTACAGATACGCAGTATTTT	CSVEGLAGTDTQYF	TRBV29-1	TRBD2	TRBJ2-3	8	NA	2	24	15	NA	NA	TGCAGCGTGGAGGGACTAGCGGGTACAGATACGCAGTATTTT	NA	NA	NA	NA
K243_R23	1	0.0015361	TGTGCCAGCAGTTTACGGGGGAACGGGGAGCTGTTTTTT	CASSLRGNGELFF	TRBV12-3, TRBV12-4	TRBD1	TRBJ2-2	15	NA	2	23	7	NA	NA	TGTGCCAGCAGTTTACGGGGGAACGGGGAGCTGTTTTTT	NA	NA	NA	NA
K243_R23	1	0.0015361	TGTGCCAGCAGTTACGGGCGAACTTACGAGCAGTACTTC	CASSYGRTYEQYF	TRBV6-2, TRBV6-3	TRBD1	TRBJ2-7	15	NA	2	24	8	NA	NA	TGTGCCAGCAGTTACGGGCGAACTTACGAGCAGTACTTC	NA	NA	NA	NA
K243_R23	1	0.0015361	TGTGCCAGCAGTTACGGGGACTACAGGGGAACTTTCTTT	CASSYGDYRGTFF	TRBV6-5	TRBD1, TRBD2	TRBJ1-1	15	NA	2	31	15	NA	NA	TGTGCCAGCAGTTACGGGGACTACAGGGGAACTTTCTTT	NA	NA	NA	NA
K243_R23	1	0.0015361	TGTGCCAGCAGTCTTCAGGGGGCCGGGGAGCTGTTTTTT	CASSLQGAGELFF	TRBV6-6	TRBD1	TRBJ2-2	12	NA	2	22	9	NA	NA	TGTGCCAGCAGTCTTCAGGGGGCCGGGGAGCTGTTTTTT	NA	NA	NA	NA
K243_R23	1	0.0015361	TGTGCCAGCAGTGATGCAGGGGGCTATGGCTACACCTTC	CASSDAGGYGYTF	TRBV2	TRBD1	TRBJ1-2	14	NA	2	23	8	NA	NA	TGTGCCAGCAGTGATGCAGGGGGCTATGGCTACACCTTC	NA	NA	NA	NA
K243_R23	1	0.0015361	TGTGCCAGCAGCTTAGACTACACAGATACGCAGTATTTT	CASSLDYTDTQYF	TRBV7-2, TRBV7-8	NA	TRBJ2-3	16	NA	NA	20	3	NA	NA	TGTGCCAGCAGCTTAGACTACACAGATACGCAGTATTTT	NA	NA	NA	NA
K243_R23	1	0.0015361	TGTGCCTGGAGCGACAGATCCGCACCCCTCCACTTT	CAWSDRSAPLHF	TRBV30	TRBD1	TRBJ1-6	11	NA	1	22	10	NA	NA	TGTGCCTGGAGCGACAGATCCGCACCCCTCCACTTT	NA	NA	NA	NA
K243_R23	1	0.0015361	TGTGCCGTGCCTAGGAGAGCCAATGAGCAGTTCTTC	CAVPRRANEQFF	TRBV2	NA	TRBJ2-1	6	NA	NA	20	13	NA	NA	TGTGCCGTGCCTAGGAGAGCCAATGAGCAGTTCTTC	NA	NA	NA	NA
K243_R23	1	0.0015361	TGTGCCAGCAGTTACTCAGACAATGAGCAGTTCTTC	CASSYSDNEQFF	TRBV6-6, TRBV6-5	NA	TRBJ2-1	17	NA	NA	19	1	NA	NA	TGTGCCAGCAGTTACTCAGACAATGAGCAGTTCTTC	NA	NA	NA	NA
K243_R23	1	0.0015361	TGTGCCAGCAGTGCTGGGGCCAACGTCCTGACTTTC	CASSAGANVLTF	TRBV6-6	NA	TRBJ2-6	12	NA	NA	13	0	NA	NA	TGTGCCAGCAGTGCTGGGGCCAACGTCCTGACTTTC	NA	NA	NA	NA
K243_R23	1	0.0015361	TGCAGCGTTGGGCAGGGGGGTGACGAGCAGTACTTC	CSVGQGGDEQYF	TRBV29-1	TRBD1	TRBJ2-7	10	NA	2	22	11	NA	NA	TGCAGCGTTGGGCAGGGGGGTGACGAGCAGTACTTC	NA	NA	NA	NA
K243_R23	1	0.0015361	TGTGCCAGCAGTTTGGTAAATGAGCAGTTCTTC	CASSLVNEQFF	TRBV12-3, TRBV12-4	NA	TRBJ2-1	14	NA	NA	18	3	NA	NA	TGTGCCAGCAGTTTGGTAAATGAGCAGTTCTTC	NA	NA	NA	NA
K243_R23	1	0.0015361	TGTGCCAGCAGCTTAGCGGACGAGCAGTACTTC	CASSLADEQYF	TRBV7-8, TRBV7-2	NA	TRBJ2-7	18	NA	NA	19	0	NA	NA	TGTGCCAGCAGCTTAGCGGACGAGCAGTACTTC	NA	NA	NA	NA
K243_R23	1	0.0015361	TGTGCCAGCAGCTCCTACAATGAGCAGTTCTTC	CASSSYNEQFF	TRBV6-2, TRBV6-3	NA	TRBJ2-1	11	NA	NA	9	NA	NA	NA	TGTGCCAGCAGCTCCTACAATGAGCAGTTCTTC	NA	NA	NA	NA
K243_R24	15	0.0684932	TGTGCTTATAGGAGATTCTCAGGAAACACACCTCTTGTCTTT	CAYRRFSGNTPLVF	TRAV38-2DV8	NA	TRAJ29	14	NA	NA	18	3	NA	NA	TGTGCTTATAGGAGATTCTCAGGAAACACACCTCTTGTCTTT	NA	NA	NA	NA
K243_R24	14	0.0639269	TGCAGCGTTGAGGGAGGGCTCTCCTACGAGCAGTACTTC	CSVEGGLSYEQYF	TRBV29-1	TRBD2	TRBJ2-7	11	NA	3	20	8	NA	NA	TGCAGCGTTGAGGGAGGGCTCTCCTACGAGCAGTACTTC	NA	NA	NA	NA
K243_R24	12	0.0547945	TGCGCCAGCAGCCAAGATGACGGTAAGGGCACTGAAGCTTTCTTT	CASSQDDGKGTEAFF	TRBV4-1	NA	TRBJ1-1	18	NA	NA	29	10	NA	NA	TGCGCCAGCAGCCAAGATGACGGTAAGGGCACTGAAGCTTTCTTT	NA	NA	NA	NA
K243_R24	10	0.0456621	TGTGCCAGCTTGGGACTCTCCCCTGGAGCAGATACGCAGTATTTT	CASLGLSPGADTQYF	TRBV12-3, TRBV12-4	TRBD1, TRBD2	TRBJ2-3	9	8	NA	28	18	NA	NA	TGTGCCAGCTTGGGACTCTCCCCTGGAGCAGATACGCAGTATTTT	NA	NA	NA	NA
K243_R24	10	0.0456621	TGTGCCAGCAGCACAGTGAGCTCCTACGAGCAGTACTTC	CASSTVSSYEQYF	TRBV5-4, TRBV5-8	NA	TRBJ2-7	12	NA	NA	17	4	NA	NA	TGTGCCAGCAGCACAGTGAGCTCCTACGAGCAGTACTTC	NA	NA	NA	NA
K243_R24	8	0.0365297	TGTGCTACGGACCCACTATACAACTTCAACAAATTTTACTTT	CATDPLYNFNKFYF	TRAV17	NA	TRAJ21	12	NA	NA	16	3	NA	NA	TGTGCTACGGACCCACTATACAACTTCAACAAATTTTACTTT	NA	NA	NA	NA
K243_R24	8	0.0365297	TGTGCCACCAGCAGAGCGGGAGGTGGCGGACAGCCCCAGCATTTT	CATSRAGGGGQPQHF	TRBV15	TRBD2	TRBJ1-5	16	NA	3	30	13	NA	NA	TGTGCCACCAGCAGAGCGGGAGGTGGCGGACAGCCCCAGCATTTT	NA	NA	NA	NA
K243_R24	5	0.0228311	TGTGCTACGGACGCGAAATATGGAGGAAGCCAAGGAAATCTCATCTTT	CATDAKYGGSQGNLIF	TRAV17	NA	TRAJ42	15	NA	NA	14	NA	NA	NA	TGTGCTACGGACGCGAAATATGGAGGAAGCCAAGGAAATCTCATCTTT	NA	NA	NA	NA
K243_R24	5	0.0228311	TGTGCTGTGAGAGACGGACTAGGCAACACCGACAAGCTCATCTTT	CAVRDGLGNTDKLIF	TRAV3	NA	TRAJ34	15	NA	NA	24	8	NA	NA	TGTGCTGTGAGAGACGGACTAGGCAACACCGACAAGCTCATCTTT	NA	NA	NA	NA
K243_R24	5	0.0228311	TGTGCCAGCAGCCCAACGCTGGCGGGAGGGGGGGATGAGCAGTTCTTC	CASSPTLAGGGDEQFF	TRBV7-8	TRBD2	TRBJ2-1	12	NA	3	34	21	NA	NA	TGTGCCAGCAGCCCAACGCTGGCGGGAGGGGGGGATGAGCAGTTCTTC	NA	NA	NA	NA
K243_R24	5	0.0228311	TGTGCCACCAGCCCCTCGGGCTATGAGCAGTTCTTC	CATSPSGYEQFF	TRBV15	TRBD2	TRBJ2-1	12	5	NA	22	9	NA	NA	TGTGCCACCAGCCCCTCGGGCTATGAGCAGTTCTTC	NA	NA	NA	NA
K243_R24	4	0.0182648	TGTGCTGTGATTACTAACCAGGGAGGAAAGCTTATCTTC	CAVITNQGGKLIF	TRAV8-6	NA	TRAJ23	10	NA	NA	7	NA	NA	NA	TGTGCTGTGATTACTAACCAGGGAGGAAAGCTTATCTTC	NA	NA	NA	NA
K243_R24	4	0.0182648	TGTGCCAGCAGCTGGACTAGCGGGAGCGCCGGGGAGCTGTTTTTT	CASSWTSGSAGELFF	TRBV11-2	TRBD2	TRBJ2-2	13	NA	3	28	14	NA	NA	TGTGCCAGCAGCTGGACTAGCGGGAGCGCCGGGGAGCTGTTTTTT	NA	NA	NA	NA
K243_R24	4	0.0182648	TGCGCCAGCAGCCAAGGGCCAGGGGGAGCCTACGAGCAGTACTTC	CASSQGPGGAYEQYF	TRBV4-1	TRBD1	TRBJ2-7	16	NA	2	28	11	NA	NA	TGCGCCAGCAGCCAAGGGCCAGGGGGAGCCTACGAGCAGTACTTC	NA	NA	NA	NA
K243_R24	4	0.0182648	TGTGCCAGCAGTGCGGGACAGGGCTTCACCTTC	CASSAGQGFTF	TRBV6-4	TRBD1	TRBJ1-2	13	NA	1	21	7	NA	NA	TGTGCCAGCAGTGCGGGACAGGGCTTCACCTTC	NA	NA	NA	NA
K243_R24	3	0.0136986	TGTGTGGTGATACCCGTTTGGCTCACGGGAGGAGGAAACAAACTCACCTTT	CVVIPVWLTGGGNKLTF	TRAV10	NA	TRAJ10	10	NA	NA	21	10	NA	NA	TGTGTGGTGATACCCGTTTGGCTCACGGGAGGAGGAAACAAACTCACCTTT	NA	NA	NA	NA
K243_R24	3	0.0136986	TGTGCAGAGAGTAAAGGGAGCTTTGGAAATGAGAAATTAACCTTT	CAESKGSFGNEKLTF	TRAV5	NA	TRAJ48	13	NA	NA	20	6	NA	NA	TGTGCAGAGAGTAAAGGGAGCTTTGGAAATGAGAAATTAACCTTT	NA	NA	NA	NA
K243_R24	3	0.0136986	TGTGCCAGCAGCGTAGTGGGCAGGAACTTTAAGGGCTACACCTTC	CASSVVGRNFKGYTF	TRBV9	NA	TRBJ1-2	16	NA	NA	33	16	NA	NA	TGTGCCAGCAGCGTAGTGGGCAGGAACTTTAAGGGCTACACCTTC	NA	NA	NA	NA
K243_R24	3	0.0136986	TGTGCCAGCAGCCAAGCACTATGGCCTTACATTCAGTACTTC	CASSQALWPYIQYF	TRBV14	NA	TRBJ2-4	16	NA	NA	28	11	NA	NA	TGTGCCAGCAGCCAAGCACTATGGCCTTACATTCAGTACTTC	NA	NA	NA	NA
K243_R24	2	0.00913242	TGTGCTCTGAGTGACCTTAATAATGCAGGCAACATGCTCACCTTT	CALSDLNNAGNMLTF	TRAV19, TRAV9-1	NA	TRAJ39	14	NA	NA	17	2	NA	NA	TGTGCTCTGAGTGACCTTAATAATGCAGGCAACATGCTCACCTTT	NA	NA	NA	NA
K243_R24	2	0.00913242	TGTGCTCTGAGTACGACAGGAGGAGGTGCTGACGGACTCACCTTT	CALSTTGGGADGLTF	TRAV19	NA	TRAJ45	12	NA	NA	16	3	NA	NA	TGTGCTCTGAGTACGACAGGAGGAGGTGCTGACGGACTCACCTTT	NA	NA	NA	NA
K243_R24	2	0.00913242	TGCGCTGTGAGCCTTACAACTGACAGCTGGGGGAAATTGCAGTTT	CAVSLTTDSWGKLQF	TRAV1-1	NA	TRAJ24	11	NA	NA	15	3	NA	NA	TGCGCTGTGAGCCTTACAACTGACAGCTGGGGGAAATTGCAGTTT	NA	NA	NA	NA
K243_R24	2	0.00913242	TGTGCCGTGACCAGTTCTGGTGGCTACAATAAGCTGATTTTT	CAVTSSGGYNKLIF	TRAV8-1	NA	TRAJ4	10	NA	NA	14	3	NA	NA	TGTGCCGTGACCAGTTCTGGTGGCTACAATAAGCTGATTTTT	NA	NA	NA	NA
K243_R24	2	0.00913242	TGTGCTACTCCAGCTGCAGGAAACACACCTCTTGTCTTT	CATPAAGNTPLVF	TRAV17	NA	TRAJ29	8	NA	NA	16	7	NA	NA	TGTGCTACTCCAGCTGCAGGAAACACACCTCTTGTCTTT	NA	NA	NA	NA
K243_R24	2	0.00913242	TGTGCAATGAGGATTTTATATGGTCAGAATTTTGTCTTT	CAMRILYGQNFVF	TRAV14DV4	NA	TRAJ26	11	NA	NA	18	6	NA	NA	TGTGCAATGAGGATTTTATATGGTCAGAATTTTGTCTTT	NA	NA	NA	NA
K243_R24	2	0.00913242	TGTGCAGAGCGGCCCAACGCCGACAAGCTCATCTTT	CAERPNADKLIF	TRAV5	NA	TRAJ34	9	NA	NA	15	5	NA	NA	TGTGCAGAGCGGCCCAACGCCGACAAGCTCATCTTT	NA	NA	NA	NA
K243_R24	2	0.00913242	TGTGTGGTGAACGACAATGCCAGACTCATGTTT	CVVNDNARLMF	TRAV12-1	NA	TRAJ31	12	NA	NA	13	0	NA	NA	TGTGTGGTGAACGACAATGCCAGACTCATGTTT	NA	NA	NA	NA
K243_R24	2	0.00913242	TGTGCCGGAACTTCCATGCCGGGACAGGATCAGAGTCGTCAGAATGAGCAGTTCTTC	CAGTSMPGQDQSRQNEQFF	TRBV18	TRBD1	TRBJ2-1	6	NA	2	42	35	NA	NA	TGTGCCGGAACTTCCATGCCGGGACAGGATCAGAGTCGTCAGAATGAGCAGTTCTTC	NA	NA	NA	NA
K243_R24	2	0.00913242	TGTGCCAGCAGCCAAGAACCGGGACTAGCAGCTAGCACAGATACGCAGTATTTT	CASSQEPGLAASTDTQYF	TRBV14	TRBD2	TRBJ2-3	17	NA	2	30	12	NA	NA	TGTGCCAGCAGCCAAGAACCGGGACTAGCAGCTAGCACAGATACGCAGTATTTT	NA	NA	NA	NA
K243_R24	2	0.00913242	TGTGCCACCAGCAGAGACCTAGCGGGAGTCAGTACAGATACGCAGTATTTT	CATSRDLAGVSTDTQYF	TRBV15	TRBD2	TRBJ2-3	17	NA	3	33	15	NA	NA	TGTGCCACCAGCAGAGACCTAGCGGGAGTCAGTACAGATACGCAGTATTTT	NA	NA	NA	NA
K243_R24	2	0.00913242	TGTGCCAGCAAGGTAGCGGGCCTTCGGTCCTACAATGAGCAGTTCTTC	CASKVAGLRSYNEQFF	TRBV7-9, TRBV11-1	TRBD2	TRBJ2-1	10	NA	2	27	16	NA	NA	TGTGCCAGCAAGGTAGCGGGCCTTCGGTCCTACAATGAGCAGTTCTTC	NA	NA	NA	NA
K243_R24	2	0.00913242	TGCGCCAGCAGTTTCGGACTAGCGGGCCACCCCGGGGAGCTGTTTTTT	CASSFGLAGHPGELFF	TRBV10-1	TRBD2	TRBJ2-2	12	NA	2	31	18	NA	NA	TGCGCCAGCAGTTTCGGACTAGCGGGCCACCCCGGGGAGCTGTTTTTT	NA	NA	NA	NA
K243_R24	2	0.00913242	TGCGCCAGCAGCTTGGGCCCCGCCGAAGGGTCCTACGAGCAGTACTTC	CASSLGPAEGSYEQYF	TRBV5-1	TRBD1, TRBD2	TRBJ2-7	16	5	NA	30	13	NA	NA	TGCGCCAGCAGCTTGGGCCCCGCCGAAGGGTCCTACGAGCAGTACTTC	NA	NA	NA	NA
K243_R24	2	0.00913242	CGTGCCAGCAACAGACTGAGTCTTCGCAATCAGCCCCAGCATTTT	RASNRLSLRNQPQHF	TRBV7-3, TRBV7-4	NA	TRBJ1-5	10	NA	NA	25	14	NA	NA	CGTGCCAGCAACAGACTGAGTCTTCGCAATCAGCCCCAGCATTTT	NA	NA	NA	NA
K243_R24	2	0.00913242	TGCAGCGTTTTCCGGGCCGGGAACACCGGGGAGCTGTTTTTT	CSVFRAGNTGELFF	TRBV29-1	TRBD1, TRBD2	TRBJ2-2	9	NA	1	20	10	NA	NA	TGCAGCGTTTTCCGGGCCGGGAACACCGGGGAGCTGTTTTTT	NA	NA	NA	NA
K243_R24	2	0.00913242	TGCAGCGTTGACGAGGGAGGGAACACCGGGGAGCTGTTTTTT	CSVDEGGNTGELFF	TRBV29-1	TRBD2	TRBJ2-2	11	NA	3	20	8	NA	NA	TGCAGCGTTGACGAGGGAGGGAACACCGGGGAGCTGTTTTTT	NA	NA	NA	NA
K243_R24	2	0.00913242	TGTGCCAGCCGGGACAGTCTTAACTATGGCTACACCTTC	CASRDSLNYGYTF	TRBV7-9	TRBD1	TRBJ1-2	9	NA	1	20	10	NA	NA	TGTGCCAGCCGGGACAGTCTTAACTATGGCTACACCTTC	NA	NA	NA	NA
K243_R24	2	0.00913242	TGTGCCAGCAGCTTCCGACAGGGTCGCACGCAGTATTTT	CASSFRQGRTQYF	TRBV5-6, TRBV5-7	TRBD1	TRBJ2-3	14	NA	2	27	12	NA	NA	TGTGCCAGCAGCTTCCGACAGGGTCGCACGCAGTATTTT	NA	NA	NA	NA
K243_R24	2	0.00913242	TGTGCCAGCAGTGCCTCCTACGAGCAGTACTTC	CASSASYEQYF	TRBV6-2, TRBV6-3	NA	TRBJ2-7	12	NA	NA	14	1	NA	NA	TGTGCCAGCAGTGCCTCCTACGAGCAGTACTTC	NA	NA	NA	NA
K243_R24	1	0.00456621	TGTGCTACGGACCCAGCGCTCGTTATATCTAACTTTGGAAATGAGAAATTAACCTTT	CATDPALVISNFGNEKLTF	TRAV17	NA	TRAJ48	12	NA	NA	23	10	NA	NA	TGTGCTACGGACCCAGCGCTCGTTATATCTAACTTTGGAAATGAGAAATTAACCTTT	NA	NA	NA	NA
K243_R24	1	0.00456621	TGTGCAATGAGAGATAGATCTAACACCAATGCAGGCAAATCAACCTTT	CAMRDRSNTNAGKSTF	TRAV14DV4	NA	TRAJ27	14	NA	NA	20	5	NA	NA	TGTGCAATGAGAGATAGATCTAACACCAATGCAGGCAAATCAACCTTT	NA	NA	NA	NA
K243_R24	1	0.00456621	TGCCTCGTGGGTGACGAACCCCATACTGGAGGCTTCAAAACTATCTTT	CLVGDEPHTGGFKTIF	TRAV4	NA	TRAJ9	15	NA	NA	22	6	NA	NA	TGCCTCGTGGGTGACGAACCCCATACTGGAGGCTTCAAAACTATCTTT	NA	NA	NA	NA
K243_R24	1	0.00456621	TGTGCTCTGAGTGAAATGAAAACCTCCTACGACAAGGTGATATTT	CALSEMKTSYDKVIF	TRAV9-2	NA	TRAJ50	14	NA	NA	15	0	NA	NA	TGTGCTCTGAGTGAAATGAAAACCTCCTACGACAAGGTGATATTT	NA	NA	NA	NA
K243_R24	1	0.00456621	TGTGCTCAATCCCCGTTTTCTGGTGGCTACAATAAGCTGATTTTT	CAQSPFSGGYNKLIF	TRAV16	NA	TRAJ4	7	NA	NA	14	6	NA	NA	TGTGCTCAATCCCCGTTTTCTGGTGGCTACAATAAGCTGATTTTT	NA	NA	NA	NA
K243_R24	1	0.00456621	TGTGCTGTGGAGCGTGGAGGAGGAGGTGCTGACGGACTCACCTTT	CAVERGGGGADGLTF	TRAV22	NA	TRAJ45	14	NA	NA	17	2	NA	NA	TGTGCTGTGGAGCGTGGAGGAGGAGGTGCTGACGGACTCACCTTT	NA	NA	NA	NA
K243_R24	1	0.00456621	TGTGCTGTGAGAGATTTTTCTGGTGGCTACAATAAGCTGATTTTT	CAVRDFSGGYNKLIF	TRAV1-2	NA	TRAJ4	15	NA	NA	15	NA	NA	NA	TGTGCTGTGAGAGATTTTTCTGGTGGCTACAATAAGCTGATTTTT	NA	NA	NA	NA
K243_R24	1	0.00456621	TGTGCTGTGAGAGACTCTGGGGCTGGGAGTTACCAACTCACTTTC	CAVRDSGAGSYQLTF	TRAV3	NA	TRAJ28	15	NA	NA	13	NA	NA	NA	TGTGCTGTGAGAGACTCTGGGGCTGGGAGTTACCAACTCACTTTC	NA	NA	NA	NA
K243_R24	1	0.00456621	TGTGCTGTGAGAGACGCTTCTGGTGGCTACAATAAGCTGATTTTT	CAVRDASGGYNKLIF	TRAV1-2	NA	TRAJ4	14	NA	NA	17	2	NA	NA	TGTGCTGTGAGAGACGCTTCTGGTGGCTACAATAAGCTGATTTTT	NA	NA	NA	NA
K243_R24	1	0.00456621	TGTGCTACGGGGCTTAGAATTCAGGGAGCCCAGAAGCTGGTATTT	CATGLRIQGAQKLVF	TRAV17	NA	TRAJ54	10	NA	NA	13	2	NA	NA	TGTGCTACGGGGCTTAGAATTCAGGGAGCCCAGAAGCTGGTATTT	NA	NA	NA	NA
K243_R24	1	0.00456621	TGTGCTACGGACGGGGGGGAAACCAGTGGCTCTAGGTTGACCTTT	CATDGGETSGSRLTF	TRAV17	NA	TRAJ58	13	NA	NA	18	4	NA	NA	TGTGCTACGGACGGGGGGGAAACCAGTGGCTCTAGGTTGACCTTT	NA	NA	NA	NA
K243_R24	1	0.00456621	TGTGCAATGAGCCATACTCAGGGCGGATCTGAAAAGCTGGTCTTT	CAMSHTQGGSEKLVF	TRAV12-3	NA	TRAJ57	12	NA	NA	15	2	NA	NA	TGTGCAATGAGCCATACTCAGGGCGGATCTGAAAAGCTGGTCTTT	NA	NA	NA	NA
K243_R24	1	0.00456621	TGCATCGTCAGATCTTCTCAGGGCGGATCTGAAAAGCTGGTCTTT	CIVRSSQGGSEKLVF	TRAV26-1	NA	TRAJ57	12	NA	NA	16	3	NA	NA	TGCATCGTCAGATCTTCTCAGGGCGGATCTGAAAAGCTGGTCTTT	NA	NA	NA	NA
K243_R24	1	0.00456621	TGTGCAATGAGCGCCACGGGTAGCAACTATCAGTTAATCTGG	CAMSATGSNYQLIW	TRAV12-3	NA	TRAJ33	14	NA	NA	13	NA	NA	NA	TGTGCAATGAGCGCCACGGGTAGCAACTATCAGTTAATCTGG	NA	NA	NA	NA
K243_R24	1	0.00456621	TGTGCTCTGATGAAGCGCAATAACAATGACATGCGCTTT	CALMKRNNNDMRF	TRAV9-2	NA	TRAJ43	10	NA	NA	17	6	NA	NA	TGTGCTCTGATGAAGCGCAATAACAATGACATGCGCTTT	NA	NA	NA	NA
K243_R24	1	0.00456621	TGTGCTGTGCAGGCTCGGGACACCGACAAGCTCATCTTT	CAVQARDTDKLIF	TRAV20	NA	TRAJ34	14	NA	NA	19	4	NA	NA	TGTGCTGTGCAGGCTCGGGACACCGACAAGCTCATCTTT	NA	NA	NA	NA
K243_R24	1	0.00456621	TGTGCTGTGAGAGAAAACAGAGATGACAAGATCATCTTT	CAVRENRDDKIIF	TRAV1-2	NA	TRAJ30	14	NA	NA	15	0	NA	NA	TGTGCTGTGAGAGAAAACAGAGATGACAAGATCATCTTT	NA	NA	NA	NA
K243_R24	1	0.00456621	TGTGCCGTGATTGGTAGCAACACAGGCAAACTAATCTTT	CAVIGSNTGKLIF	TRAV12-2	NA	TRAJ37	10	NA	NA	16	5	NA	NA	TGTGCCGTGATTGGTAGCAACACAGGCAAACTAATCTTT	NA	NA	NA	NA
K243_R24	1	0.00456621	TGTGGAGCAGACATGGGCCACGACTACAAGCTCAGCTTT	CGADMGHDYKLSF	TRAV34	NA	TRAJ20	15	NA	NA	19	3	NA	NA	TGTGGAGCAGACATGGGCCACGACTACAAGCTCAGCTTT	NA	NA	NA	NA
K243_R24	1	0.00456621	TGTGTGGTCCCCAACCAGGGAGGAAAGCTTATCTTC	CVVPNQGGKLIF	TRAV10	NA	TRAJ23	8	NA	NA	12	3	NA	NA	TGTGTGGTCCCCAACCAGGGAGGAAAGCTTATCTTC	NA	NA	NA	NA
K243_R24	1	0.00456621	TGTGCTCTGAGAACTGCTAACAATGACATGCGCTTT	CALRTANNDMRF	TRAV19	NA	TRAJ43	11	NA	NA	17	5	NA	NA	TGTGCTCTGAGAACTGCTAACAATGACATGCGCTTT	NA	NA	NA	NA
K243_R24	1	0.00456621	TGTGCTGTGCGGAATAACAATGCCAGACTCATGTTT	CAVRNNNARLMF	TRAV1-2	NA	TRAJ31	9	NA	NA	9	NA	NA	NA	TGTGCTGTGCGGAATAACAATGCCAGACTCATGTTT	NA	NA	NA	NA
K243_R24	1	0.00456621	TGTGCCGTGAGTACCACCGGTAACCAGTTCTATTTT	CAVSTTGNQFYF	TRAV8-1	NA	TRAJ49	10	NA	NA	14	3	NA	NA	TGTGCCGTGAGTACCACCGGTAACCAGTTCTATTTT	NA	NA	NA	NA
K243_R24	1	0.00456621	TGTGCAGAGAGGGGAAATAACAATGACATGCGCTTT	CAERGNNNDMRF	TRAV13-2	NA	TRAJ43	10	NA	NA	15	4	NA	NA	TGTGCAGAGAGGGGAAATAACAATGACATGCGCTTT	NA	NA	NA	NA
K243_R24	1	0.00456621	TGTGCTGTGAGTGCCCCGAGGCAACTGACCTTT	CAVSAPRQLTF	TRAV8-6	NA	TRAJ22	13	NA	NA	18	4	NA	NA	TGTGCTGTGAGTGCCCCGAGGCAACTGACCTTT	NA	NA	NA	NA
K243_R24	1	0.00456621	TGTGCTACCGCAGGAACCTACAAATACATCTTT	CATAGTYKYIF	TRAV17	NA	TRAJ40	8	NA	NA	4	NA	NA	NA	TGTGCTACCGCAGGAACCTACAAATACATCTTT	NA	NA	NA	NA
K243_R24	1	0.00456621	TGTGCCCTTATGGGGCCCGATGCACTCAACTTC	CALMGPDALNF	TRAV24	NA	TRAJ41	11	NA	NA	19	7	NA	NA	TGTGCCCTTATGGGGCCCGATGCACTCAACTTC	NA	NA	NA	NA
K243_R24	1	0.00456621	TGTGCCAGCAGCTTGGGACTAGCGGGACGCAACTACAATGAGCAGTTCTTC	CASSLGLAGRNYNEQFF	TRBV7-8, TRBV7-2	TRBD2	TRBJ2-1	14	NA	2	32	17	NA	NA	TGTGCCAGCAGCTTGGGACTAGCGGGACGCAACTACAATGAGCAGTTCTTC	NA	NA	NA	NA
K243_R24	1	0.00456621	TGTGCCAGCAGCTTAGCGCCATTCGCTCTAGCGGGAGATACGCAGTATTTT	CASSLAPFALAGDTQYF	TRBV11-1, TRBV7-2, TRBV7-4, TRBV7-8, TRBV7-9	TRBD2	TRBJ2-3	19	NA	2	35	15	NA	NA	TGTGCCAGCAGCTTAGCGCCATTCGCTCTAGCGGGAGATACGCAGTATTTT	NA	NA	NA	NA
K243_R24	1	0.00456621	TGTGCCAGCAGTCCAGGGCTCGGAGGACATCGCTATGGCTACACCTTC	CASSPGLGGHRYGYTF	TRBV6-5	TRBD1, TRBD2	TRBJ1-2	12	NA	1	32	19	NA	NA	TGTGCCAGCAGTCCAGGGCTCGGAGGACATCGCTATGGCTACACCTTC	NA	NA	NA	NA
K243_R24	1	0.00456621	TGTGCCAGCAGCCAAGATCCAGGTATGGGCAATCAGCCCCAGCATTTT	CASSQDPGMGNQPQHF	TRBV4-2, TRBV4-3	NA	TRBJ1-5	19	NA	NA	28	8	NA	NA	TGTGCCAGCAGCCAAGATCCAGGTATGGGCAATCAGCCCCAGCATTTT	NA	NA	NA	NA
K243_R24	1	0.00456621	TGCAGTGCTAGGCCTTCCACCGGGACACCCGTCTACGAGCAGTACTTC	CSARPSTGTPVYEQYF	TRBV20-1	TRBD1, TRBD2	TRBJ2-7	11	NA	1	32	20	NA	NA	TGCAGTGCTAGGCCTTCCACCGGGACACCCGTCTACGAGCAGTACTTC	NA	NA	NA	NA
K243_R24	1	0.00456621	TGTGCCAGCAGTCTCCTAGCGGGAGTCCCGTGGGAGCAGTACTTC	CASSLLAGVPWEQYF	TRBV12-3, TRBV12-4	TRBD2	TRBJ2-7	12	NA	3	33	20	NA	NA	TGTGCCAGCAGTCTCCTAGCGGGAGTCCCGTGGGAGCAGTACTTC	NA	NA	NA	NA
K243_R24	1	0.00456621	TGTGCCAGCAGCTTCCGCGTACGCCGGGAGGATGAGCAGTTCTTC	CASSFRVRREDEQFF	TRBV7-8, TRBV7-2	TRBD2, TRBD1	TRBJ2-1	14	NA	3	31	16	NA	NA	TGTGCCAGCAGCTTCCGCGTACGCCGGGAGGATGAGCAGTTCTTC	NA	NA	NA	NA
K243_R24	1	0.00456621	TGTGCCAGCAGCTCGGATAGGGACCACACAGATACGCAGTATTTT	CASSSDRDHTDTQYF	TRBV5-4	TRBD1, TRBD2	TRBJ2-3	13	NA	1	26	12	NA	NA	TGTGCCAGCAGCTCGGATAGGGACCACACAGATACGCAGTATTTT	NA	NA	NA	NA
K243_R24	1	0.00456621	TGTGCCAGCAGCTCAGCCGGGGTGAGGGGAAATGAGCAGTTCTTC	CASSSAGVRGNEQFF	TRBV7-2	TRBD1, TRBD2	TRBJ2-1	17	NA	2	30	12	NA	NA	TGTGCCAGCAGCTCAGCCGGGGTGAGGGGAAATGAGCAGTTCTTC	NA	NA	NA	NA
K243_R24	1	0.00456621	TGCGCCAGCAGCCTGACCGGGACAGGATACAATGAGCAGTTCTTC	CASSLTGTGYNEQFF	TRBV5-1	TRBD1	TRBJ2-1	12	NA	2	27	14	NA	NA	TGCGCCAGCAGCCTGACCGGGACAGGATACAATGAGCAGTTCTTC	NA	NA	NA	NA
K243_R24	1	0.00456621	TGCGCCAGCAGCCAAGTTGCAACGCGGATGAATGAGCAGTTCTTC	CASSQVATRMNEQFF	TRBV4-1, TRBV4-3	NA	TRBJ2-1	16	NA	NA	30	13	NA	NA	TGCGCCAGCAGCCAAGTTGCAACGCGGATGAATGAGCAGTTCTTC	NA	NA	NA	NA
K243_R24	1	0.00456621	TGCGCCAGCAGCCAAGCGGTGGCAGGGGGATACGAGCAGTACTTC	CASSQAVAGGYEQYF	TRBV4-3	TRBD1	TRBJ2-7	16	NA	2	30	13	NA	NA	TGCGCCAGCAGCCAAGCGGTGGCAGGGGGATACGAGCAGTACTTC	NA	NA	NA	NA
K243_R24	1	0.00456621	TGCGCCAGCAGCCAAGACAGGGCGGGCGAAGAGACCCAGTACTTC	CASSQDRAGEETQYF	TRBV4-1	TRBD1, TRBD2	TRBJ2-5	17	NA	2	28	10	NA	NA	TGCGCCAGCAGCCAAGACAGGGCGGGCGAAGAGACCCAGTACTTC	NA	NA	NA	NA
K243_R24	1	0.00456621	CGTGCCAGCAACAGACTGAGTCTTCGCAATCAGCCCCAGCATTTT	RASNRLSLRNQPQHF	TRBV5-2	NA	TRBJ1-5	12	NA	NA	25	12	NA	NA	CGTGCCAGCAACAGACTGAGTCTTCGCAATCAGCCCCAGCATTTT	NA	NA	NA	NA
K243_R24	1	0.00456621	TGTGCCAGTAGCCCAGGGGGGTCCCGCAATGAGCAGTTCTTC	CASSPGGSRNEQFF	TRBV19	TRBD1, TRBD2	TRBJ2-1	11	NA	2	26	14	NA	NA	TGTGCCAGTAGCCCAGGGGGGTCCCGCAATGAGCAGTTCTTC	NA	NA	NA	NA
K243_R24	1	0.00456621	TGTGCCAGCAGTCAAACAGGGGGCTGGGAGACCCAGTACTTC	CASSQTGGWETQYF	TRBV27	TRBD1	TRBJ2-5	12	NA	2	27	14	NA	NA	TGTGCCAGCAGTCAAACAGGGGGCTGGGAGACCCAGTACTTC	NA	NA	NA	NA
K243_R24	1	0.00456621	TGTGCCAGCAGTGATTTTAGCGGGAGCGATACGCAGTATTTT	CASSDFSGSDTQYF	TRBV2	TRBD2	TRBJ2-3	14	NA	3	27	12	NA	NA	TGTGCCAGCAGTGATTTTAGCGGGAGCGATACGCAGTATTTT	NA	NA	NA	NA
K243_R24	1	0.00456621	TGTGCCAGCAGCCTAAACAAGGAGATAGGTAAAGCTTTCTTT	CASSLNKEIGKAFF	TRBV7-2	NA	TRBJ1-1	12	NA	NA	31	18	NA	NA	TGTGCCAGCAGCCTAAACAAGGAGATAGGTAAAGCTTTCTTT	NA	NA	NA	NA
K243_R24	1	0.00456621	TGTGCCAGCAGCGCCGAGACAGGGAACACTGAAGCTTTCTTT	CASSAETGNTEAFF	TRBV7-3	TRBD1	TRBJ1-1	12	NA	2	23	10	NA	NA	TGTGCCAGCAGCGCCGAGACAGGGAACACTGAAGCTTTCTTT	NA	NA	NA	NA
K243_R24	1	0.00456621	TGTGCCAGCAGCATGGGACTAGGAGAGTACGAGCAGTACTTC	CASSMGLGEYEQYF	TRBV11-2, TRBV11-3, TRBV7-2, TRBV5-5, TRBV5-8	TRBD2	TRBJ2-7	12	NA	2	27	14	NA	NA	TGTGCCAGCAGCATGGGACTAGGAGAGTACGAGCAGTACTTC	NA	NA	NA	NA
K243_R24	1	0.00456621	TGCAGCGTTGAAGAGAAGGGCACTAACTATGGCTACACCTTC	CSVEEKGTNYGYTF	TRBV29-1	TRBD2	TRBJ1-2	14	NA	3	22	7	NA	NA	TGCAGCGTTGAAGAGAAGGGCACTAACTATGGCTACACCTTC	NA	NA	NA	NA
K243_R24	1	0.00456621	TGTGCCAGCAGTTTCTTGCTCTCCTACGAGCAGTACTTC	CASSFLLSYEQYF	TRBV28	NA	TRBJ2-7	14	NA	NA	20	5	NA	NA	TGTGCCAGCAGTTTCTTGCTCTCCTACGAGCAGTACTTC	NA	NA	NA	NA
K243_R24	1	0.00456621	TGTGCCAGCAGTGTTTTCGGGGGCGATGAGCAGTTCTTC	CASSVFGGDEQFF	TRBV2, TRBV6-1, TRBV6-4, TRBV6-5, TRBV6-6	TRBD1	TRBJ2-1	13	NA	2	25	11	NA	NA	TGTGCCAGCAGTGTTTTCGGGGGCGATGAGCAGTTCTTC	NA	NA	NA	NA
K243_R24	1	0.00456621	TGTGCCAGCAGTGCGACAACCTACAATGAGCAGTTCTTC	CASSATTYNEQFF	TRBV6-2, TRBV6-3	NA	TRBJ2-1	12	NA	NA	19	6	NA	NA	TGTGCCAGCAGTGCGACAACCTACAATGAGCAGTTCTTC	NA	NA	NA	NA
K243_R24	1	0.00456621	TGTGCCAGCAGCTTAGACTACACAGATACGCAGTATTTT	CASSLDYTDTQYF	TRBV7-2, TRBV7-8	NA	TRBJ2-3	16	NA	NA	20	3	NA	NA	TGTGCCAGCAGCTTAGACTACACAGATACGCAGTATTTT	NA	NA	NA	NA
K243_R24	1	0.00456621	TGTGCCAGCAGCTTGGAAGGTTGGGAGCAGTACTTC	CASSLEGWEQYF	TRBV14	NA	TRBJ2-7	12	NA	NA	24	11	NA	NA	TGTGCCAGCAGCTTGGAAGGTTGGGAGCAGTACTTC	NA	NA	NA	NA
K243_R24	1	0.00456621	TGTGCCAGCAGCGGGAGCTCCTACGAGCAGTACTTC	CASSGSSYEQYF	TRBV7-2	NA	TRBJ2-7	12	NA	NA	13	0	NA	NA	TGTGCCAGCAGCGGGAGCTCCTACGAGCAGTACTTC	NA	NA	NA	NA
K243_R5	4	0.0412371	TGTGCCAGCAGTGGAGGGTTGCCCGGGGAGCTGTTTTTT	CASSGGLPGELFF	TRBV2	TRBD2	TRBJ2-2	13	NA	3	22	8	NA	NA	TGTGCCAGCAGTGGAGGGTTGCCCGGGGAGCTGTTTTTT	NA	NA	NA	NA
K243_R5	4	0.0412371	TGTGCCAGCAGCTTAGACTACACAGATACGCAGTATTTT	CASSLDYTDTQYF	TRBV7-2, TRBV7-8	NA	TRBJ2-3	16	NA	NA	20	3	NA	NA	TGTGCCAGCAGCTTAGACTACACAGATACGCAGTATTTT	NA	NA	NA	NA
K243_R5	3	0.0309278	TGTGCTTATAGGAGCGAAATAGGGGGTCCTAACTTTGGAAATGAGAAATTAACCTTT	CAYRSEIGGPNFGNEKLTF	TRAV38-2DV8	NA	TRAJ48	16	NA	NA	28	11	NA	NA	TGTGCTTATAGGAGCGAAATAGGGGGTCCTAACTTTGGAAATGAGAAATTAACCTTT	NA	NA	NA	NA
K243_R5	3	0.0309278	TGCAGCGTTGAGGGAGGGCTCTCCTACGAGCAGTACTTC	CSVEGGLSYEQYF	TRBV29-1	TRBD2	TRBJ2-7	11	NA	3	20	8	NA	NA	TGCAGCGTTGAGGGAGGGCTCTCCTACGAGCAGTACTTC	NA	NA	NA	NA
K243_R5	2	0.0206186	TGTGCAGCAAGCATGAACGGGATCCTGATCCCATATTCAGGAGGAGGTGCTGACGGACTCACCTTT	CAASMNGILIPYSGGGADGLTF	TRAV23DV6	NA	TRAJ45	15	NA	NA	33	17	NA	NA	TGTGCAGCAAGCATGAACGGGATCCTGATCCCATATTCAGGAGGAGGTGCTGACGGACTCACCTTT	NA	NA	NA	NA
K243_R5	2	0.0206186	TGTGTGGTGATACCCGTTTGGCTCACGGGAGGAGGAAACAAACTCACCTTT	CVVIPVWLTGGGNKLTF	TRAV10	NA	TRAJ10	10	NA	NA	21	10	NA	NA	TGTGTGGTGATACCCGTTTGGCTCACGGGAGGAGGAAACAAACTCACCTTT	NA	NA	NA	NA
K243_R5	2	0.0206186	TGTGCAATGAGAGAGGCCTCGAGGACCGACAAGCTCATCTTT	CAMREASRTDKLIF	TRAV14DV4	NA	TRAJ34	16	NA	NA	24	7	NA	NA	TGTGCAATGAGAGAGGCCTCGAGGACCGACAAGCTCATCTTT	NA	NA	NA	NA
K243_R5	2	0.0206186	TGTGCAGCACCCGATACAGATGGCCAGAAGCTGCTCTTT	CAAPDTDGQKLLF	TRAV29DV5	NA	TRAJ16	9	NA	NA	16	6	NA	NA	TGTGCAGCACCCGATACAGATGGCCAGAAGCTGCTCTTT	NA	NA	NA	NA
K243_R5	2	0.0206186	TGTGCAGAGAGGGGAAATAACAATGACATGCGCTTT	CAERGNNNDMRF	TRAV13-2	NA	TRAJ43	10	NA	NA	15	4	NA	NA	TGTGCAGAGAGGGGAAATAACAATGACATGCGCTTT	NA	NA	NA	NA
K243_R5	2	0.0206186	TGTGCTGTGAGAGGCGGAGGAAAGCTTATCTTC	CAVRGGGKLIF	TRAV3	NA	TRAJ23	13	NA	NA	15	1	NA	NA	TGTGCTGTGAGAGGCGGAGGAAAGCTTATCTTC	NA	NA	NA	NA
K243_R5	2	0.0206186	TGTGCCAGCAGTTTATGGGACAGGTGGGACAATGAGCAGTTCTTC	CASSLWDRWDNEQFF	TRBV2	TRBD1	TRBJ2-1	12	NA	2	28	15	NA	NA	TGTGCCAGCAGTTTATGGGACAGGTGGGACAATGAGCAGTTCTTC	NA	NA	NA	NA
K243_R5	2	0.0206186	TGCGCCAGCAGCCAAGGGCCAGGGGGAGCCTACGAGCAGTACTTC	CASSQGPGGAYEQYF	TRBV4-1	TRBD1	TRBJ2-7	16	NA	2	28	11	NA	NA	TGCGCCAGCAGCCAAGGGCCAGGGGGAGCCTACGAGCAGTACTTC	NA	NA	NA	NA
K243_R5	2	0.0206186	TGTGCCAGCAGCCAAGCACTATGGCCTTACATTCAGTACTTC	CASSQALWPYIQYF	TRBV14	NA	TRBJ2-4	16	NA	NA	28	11	NA	NA	TGTGCCAGCAGCCAAGCACTATGGCCTTACATTCAGTACTTC	NA	NA	NA	NA
K243_R5	2	0.0206186	TGCAGTGTTAGGGACAGGGGTTCGCCGAAGCAGTACTTC	CSVRDRGSPKQYF	TRBV20-1	TRBD1	TRBJ2-7	11	NA	2	28	16	NA	NA	TGCAGTGTTAGGGACAGGGGTTCGCCGAAGCAGTACTTC	NA	NA	NA	NA
K243_R5	2	0.0206186	TGTGCCAGCAGCGACAGCGTCTATACGCAGTATTTT	CASSDSVYTQYF	TRBV7-3	TRBD1	TRBJ2-3	12	NA	1	22	9	NA	NA	TGTGCCAGCAGCGACAGCGTCTATACGCAGTATTTT	NA	NA	NA	NA
K243_R5	2	0.0206186	TGTGCCAGCGTCGACACTGAAGCTTTCTTT	CASVDTEAFF	TRBV6-1	NA	TRBJ1-1	9	NA	NA	13	3	NA	NA	TGTGCCAGCGTCGACACTGAAGCTTTCTTT	NA	NA	NA	NA
K243_R5	1	0.0103093	TGTGCTCTTGGGGGTACCCCCCTGCTAGTCGTCTGGGCCTGGGGGATTTCGTACACCGATAAACTCATCTTT	CALGGTPLLVVWAWGISYTDKLIF	TRDV1	TRDD3	TRDJ1	13	NA	2	50	36	NA	NA	TGTGCTCTTGGGGGTACCCCCCTGCTAGTCGTCTGGGCCTGGGGGATTTCGTACACCGATAAACTCATCTTT	NA	NA	NA	NA
K243_R5	1	0.0103093	TGTGCTGTGAGTGAAATCCTGGGGAACACAGGCTTTCAGAAACTTGTATTT	CAVSEILGNTGFQKLVF	TRAV8-4, TRAV8-2	NA	TRAJ8	14	NA	NA	23	8	NA	NA	TGTGCTGTGAGTGAAATCCTGGGGAACACAGGCTTTCAGAAACTTGTATTT	NA	NA	NA	NA
K243_R5	1	0.0103093	TGTGCCGTGAATGAAGTTTTTTCAGGAGGAGGTGCTGACGGACTCACCTTT	CAVNEVFSGGGADGLTF	TRAV8-1	NA	TRAJ45	13	NA	NA	20	6	NA	NA	TGTGCCGTGAATGAAGTTTTTTCAGGAGGAGGTGCTGACGGACTCACCTTT	NA	NA	NA	NA
K243_R5	1	0.0103093	TGTGCTGTGAGCCATTATTCAGGAGGAGGTGCTGACGGACTCACCTTT	CAVSHYSGGGADGLTF	TRAV21	NA	TRAJ45	11	NA	NA	15	3	NA	NA	TGTGCTGTGAGCCATTATTCAGGAGGAGGTGCTGACGGACTCACCTTT	NA	NA	NA	NA
K243_R5	1	0.0103093	TGTGCTGTACCGGCCCTATCAGGAGGAAGCTACATACCTACATTT	CAVPALSGGSYIPTF	TRAV21	NA	TRAJ6	8	NA	NA	17	8	NA	NA	TGTGCTGTACCGGCCCTATCAGGAGGAAGCTACATACCTACATTT	NA	NA	NA	NA
K243_R5	1	0.0103093	TGTGCCGTGGGGGGGAATTCTGGTTCTGCAAGGCAACTGACCTTT	CAVGGNSGSARQLTF	TRAV12-2	NA	TRAJ22	9	NA	NA	17	7	NA	NA	TGTGCCGTGGGGGGGAATTCTGGTTCTGCAAGGCAACTGACCTTT	NA	NA	NA	NA
K243_R5	1	0.0103093	TGTGCAGCAAGTACGAGAGGGAGCAGTGCTTCCAAGATAATCTTT	CAASTRGSSASKIIF	TRAV13-1	NA	TRAJ3	13	NA	NA	21	7	NA	NA	TGTGCAGCAAGTACGAGAGGGAGCAGTGCTTCCAAGATAATCTTT	NA	NA	NA	NA
K243_R5	1	0.0103093	TGTGCAATGAGCCCCTCTAGTAGTGGCTACAATAAGCTGATTTTT	CAMSPSSSGYNKLIF	TRAV12-3	NA	TRAJ4	12	NA	NA	22	9	NA	NA	TGTGCAATGAGCCCCTCTAGTAGTGGCTACAATAAGCTGATTTTT	NA	NA	NA	NA
K243_R5	1	0.0103093	TGCATCGTCAGGGGCTATAATAATGCAGGCAACATGCTCACCTTT	CIVRGYNNAGNMLTF	TRAV26-1	NA	TRAJ39	11	NA	NA	16	4	NA	NA	TGCATCGTCAGGGGCTATAATAATGCAGGCAACATGCTCACCTTT	NA	NA	NA	NA
K243_R5	1	0.0103093	TGCATCGTCAGAGTCGCAAATAATGCAGGCAACATGCTCACCTTT	CIVRVANNAGNMLTF	TRAV26-1	NA	TRAJ39	17	NA	NA	18	0	NA	NA	TGCATCGTCAGAGTCGCAAATAATGCAGGCAACATGCTCACCTTT	NA	NA	NA	NA
K243_R5	1	0.0103093	TGTGCTTATAGGAGATTCTCAGGAAACACACCTCTTGTCTTT	CAYRRFSGNTPLVF	TRAV38-2DV8	NA	TRAJ29	14	NA	NA	18	3	NA	NA	TGTGCTTATAGGAGATTCTCAGGAAACACACCTCTTGTCTTT	NA	NA	NA	NA
K243_R5	1	0.0103093	TGTGCTGTGAGTGATCCTTCAGATGGCCAGAAGCTGCTCTTT	CAVSDPSDGQKLLF	TRAV8-6, TRAV8-4	NA	TRAJ16	16	NA	NA	17	0	NA	NA	TGTGCTGTGAGTGATCCTTCAGATGGCCAGAAGCTGCTCTTT	NA	NA	NA	NA
K243_R5	1	0.0103093	TGTGCAGCAAGTGGCTCTAGCAACACAGGCAAACTAATCTTT	CAASGSSNTGKLIF	TRAV13-1	NA	TRAJ37	12	NA	NA	11	NA	NA	NA	TGTGCAGCAAGTGGCTCTAGCAACACAGGCAAACTAATCTTT	NA	NA	NA	NA
K243_R5	1	0.0103093	TGTGCAATGAGAGGCTCTAGCAACACAGGCAAACTAATCTTT	CAMRGSSNTGKLIF	TRAV14DV4	NA	TRAJ37	13	NA	NA	12	NA	NA	NA	TGTGCAATGAGAGGCTCTAGCAACACAGGCAAACTAATCTTT	NA	NA	NA	NA
K243_R5	1	0.0103093	TGTGCTACGCCATCAGGAGGAAGCTACATACCTACATTT	CATPSGGSYIPTF	TRAV8-6	NA	TRAJ6	6	NA	NA	10	3	NA	NA	TGTGCTACGCCATCAGGAGGAAGCTACATACCTACATTT	NA	NA	NA	NA
K243_R5	1	0.0103093	TGTGCCGTGATATCTAGTTCCGGGTATGCACTCAACTTC	CAVISSSGYALNF	TRAV12-2	NA	TRAJ41	10	NA	NA	17	6	NA	NA	TGTGCCGTGATATCTAGTTCCGGGTATGCACTCAACTTC	NA	NA	NA	NA
K243_R5	1	0.0103093	TGTGCAGGGCGCTCTAGCAACACAGGCAAACTAATCTTT	CAGRSSNTGKLIF	TRAV25	NA	TRAJ37	10	NA	NA	10	NA	NA	NA	TGTGCAGGGCGCTCTAGCAACACAGGCAAACTAATCTTT	NA	NA	NA	NA
K243_R5	1	0.0103093	TGTGTGGTCCCCAACCAGGGAGGAAAGCTTATCTTC	CVVPNQGGKLIF	TRAV10	NA	TRAJ23	8	NA	NA	12	3	NA	NA	TGTGTGGTCCCCAACCAGGGAGGAAAGCTTATCTTC	NA	NA	NA	NA
K243_R5	1	0.0103093	TGTGCTCTGGGGGGCTTTGGGAATGTGCTGCATTGC	CALGGFGNVLHC	TRAV21, TRAV6	NA	TRAJ35	6	NA	NA	12	5	NA	NA	TGTGCTCTGGGGGGCTTTGGGAATGTGCTGCATTGC	NA	NA	NA	NA
K243_R5	1	0.0103093	TGTGCTGTGGACGGTTCTGCAAGGCAACTGACCTTT	CAVDGSARQLTF	TRAV8-4, TRAV8-6	NA	TRAJ22	9	NA	NA	12	2	NA	NA	TGTGCTGTGGACGGTTCTGCAAGGCAACTGACCTTT	NA	NA	NA	NA
K243_R5	1	0.0103093	TGTGCTACGGACTTTATGGGAGGAAAGCTTATCTTC	CATDFMGGKLIF	TRAV17	NA	TRAJ23	12	NA	NA	17	4	NA	NA	TGTGCTACGGACTTTATGGGAGGAAAGCTTATCTTC	NA	NA	NA	NA
K243_R5	1	0.0103093	TGTGCAGCCCCGGGTGGGGCAAACAACCTCTTCTTT	CAAPGGANNLFF	TRAV25	NA	TRAJ36	7	NA	NA	14	6	NA	NA	TGTGCAGCCCCGGGTGGGGCAAACAACCTCTTCTTT	NA	NA	NA	NA
K243_R5	1	0.0103093	TGTGCTGTTTCAGGAAACACACCTCTTGTCTTT	CAVSGNTPLVF	TRAV22	NA	TRAJ29	8	NA	NA	8	NA	NA	NA	TGTGCTGTTTCAGGAAACACACCTCTTGTCTTT	NA	NA	NA	NA
K243_R5	1	0.0103093	TGTGCCCTTATGGGGCCCGATGCACTCAACTTC	CALMGPDALNF	TRAV24	NA	TRAJ41	11	NA	NA	19	7	NA	NA	TGTGCCCTTATGGGGCCCGATGCACTCAACTTC	NA	NA	NA	NA
K243_R5	1	0.0103093	TGTGCCCCTCATAGGGGGAGAGCACTTACTTTT	CAPHRGRALTF	TRAV3	NA	TRAJ5	5	NA	NA	16	10	NA	NA	TGTGCCCCTCATAGGGGGAGAGCACTTACTTTT	NA	NA	NA	NA
K243_R5	1	0.0103093	TGTGCAGCAAGTATAGGTGCCAGACTCATGTTT	CAASIGARLMF	TRAV13-1	NA	TRAJ31	15	NA	NA	17	1	NA	NA	TGTGCAGCAAGTATAGGTGCCAGACTCATGTTT	NA	NA	NA	NA
K243_R5	1	0.0103093	TGTGCCAGCAGTCCCTCGGGTCTAGCGGGATACACAGATACGCAGTATTTT	CASSPSGLAGYTDTQYF	TRBV6-5, TRBV6-1, TRBV6-8	TRBD2	TRBJ2-3	12	NA	2	32	19	NA	NA	TGTGCCAGCAGTCCCTCGGGTCTAGCGGGATACACAGATACGCAGTATTTT	NA	NA	NA	NA
K243_R5	1	0.0103093	TGTGCCAGCGGGAGTTGGACTAGCCCCTCTCGAAATGAGCAGTTCTTC	CASGSWTSPSRNEQFF	TRBV5-6, TRBV5-7	TRBD2	TRBJ2-1	9	NA	2	33	23	NA	NA	TGTGCCAGCGGGAGTTGGACTAGCCCCTCTCGAAATGAGCAGTTCTTC	NA	NA	NA	NA
K243_R5	1	0.0103093	TGTGCCAGCGGATCAACGGACAGGGCGAACACCGGGGAGCTGTTTTTT	CASGSTDRANTGELFF	TRBV12-3, TRBV12-4	TRBD1	TRBJ2-2	9	NA	2	24	14	NA	NA	TGTGCCAGCGGATCAACGGACAGGGCGAACACCGGGGAGCTGTTTTTT	NA	NA	NA	NA
K243_R5	1	0.0103093	TGTGCCAGCAGCGTAGGGGCTAGCGGGCTTGCCAATGAGCAGTTCTTC	CASSVGASGLANEQFF	TRBV9	TRBD2	TRBJ2-1	16	NA	2	32	15	NA	NA	TGTGCCAGCAGCGTAGGGGCTAGCGGGCTTGCCAATGAGCAGTTCTTC	NA	NA	NA	NA
K243_R5	1	0.0103093	TGTGCCTGGAGTGTAAGGTTGATCCCCACAGATACGCAGTATTTT	CAWSVRLIPTDTQYF	TRBV30	NA	TRBJ2-3	15	NA	NA	26	10	NA	NA	TGTGCCTGGAGTGTAAGGTTGATCCCCACAGATACGCAGTATTTT	NA	NA	NA	NA
K243_R5	1	0.0103093	TGTGCCAGTAGTATACCGGGGGCACGGGGTCAGCCCCAGCATTTT	CASSIPGARGQPQHF	TRBV19	TRBD1	TRBJ1-5	15	NA	2	29	13	NA	NA	TGTGCCAGTAGTATACCGGGGGCACGGGGTCAGCCCCAGCATTTT	NA	NA	NA	NA
K243_R5	1	0.0103093	TGTGCCAGCAGTTTTCCGAGGGGGGGCGACTACGAGCAGTACTTC	CASSFPRGGDYEQYF	TRBV12-4, TRBV12-3	TRBD1	TRBJ2-7	14	NA	2	29	14	NA	NA	TGTGCCAGCAGTTTTCCGAGGGGGGGCGACTACGAGCAGTACTTC	NA	NA	NA	NA
K243_R5	1	0.0103093	TGTGCCAGCAGTTACTCGATTAAGGGGGGGAAGACCCAGTACTTC	CASSYSIKGGKTQYF	TRBV6-5	TRBD1	TRBJ2-5	23	NA	2	31	7	NA	NA	TGTGCCAGCAGTTACTCGATTAAGGGGGGGAAGACCCAGTACTTC	NA	NA	NA	NA
K243_R5	1	0.0103093	TGTGCCAGCAGCCAAGAGGGGACTTTCACAGATACGCAGTATTTT	CASSQEGTFTDTQYF	TRBV3-1	TRBD2	TRBJ2-3	17	NA	2	26	8	NA	NA	TGTGCCAGCAGCCAAGAGGGGACTTTCACAGATACGCAGTATTTT	NA	NA	NA	NA
K243_R5	1	0.0103093	TGTGCCAGCAGCGTAGTGGGCAGGAACTTTAAGGGCTACACCTTC	CASSVVGRNFKGYTF	TRBV9	NA	TRBJ1-2	16	NA	NA	33	16	NA	NA	TGTGCCAGCAGCGTAGTGGGCAGGAACTTTAAGGGCTACACCTTC	NA	NA	NA	NA
K243_R5	1	0.0103093	TGTGCCAGCAGATTCCGGGACAGGGGATCCTACGAGCAGTACTTC	CASRFRDRGSYEQYF	TRBV2	TRBD1	TRBJ2-7	11	NA	2	27	15	NA	NA	TGTGCCAGCAGATTCCGGGACAGGGGATCCTACGAGCAGTACTTC	NA	NA	NA	NA
K243_R5	1	0.0103093	TGCAGCGTTGCCCCCGGGACTAGAAGCACAGATACGCAGTATTTT	CSVAPGTRSTDTQYF	TRBV29-1	TRBD2	TRBJ2-3	10	NA	2	24	13	NA	NA	TGCAGCGTTGCCCCCGGGACTAGAAGCACAGATACGCAGTATTTT	NA	NA	NA	NA
K243_R5	1	0.0103093	TGCAGCGTCCGTCGACTAGCGGGACCCCTAGATACGCAGTATTTT	CSVRRLAGPLDTQYF	TRBV29-1	TRBD2	TRBJ2-3	8	NA	2	29	20	NA	NA	TGCAGCGTCCGTCGACTAGCGGGACCCCTAGATACGCAGTATTTT	NA	NA	NA	NA
K243_R5	1	0.0103093	TGTGCCTGGACAACAGGGGGGTGGATCAATGAGCAGTTCTTC	CAWTTGGWINEQFF	TRBV30	TRBD1	TRBJ2-1	10	NA	2	26	15	NA	NA	TGTGCCTGGACAACAGGGGGGTGGATCAATGAGCAGTTCTTC	NA	NA	NA	NA
K243_R5	1	0.0103093	TGTGCCAGCTCACCTGACACAGGCAATCAGCCCCAGCATTTT	CASSPDTGNQPQHF	TRBV18	NA	TRBJ1-5	14	NA	NA	22	7	NA	NA	TGTGCCAGCTCACCTGACACAGGCAATCAGCCCCAGCATTTT	NA	NA	NA	NA
K243_R5	1	0.0103093	TGTGCCAGCTCACCTAGGGGCGGAAACACTGAAGCTTTCTTT	CASSPRGGNTEAFF	TRBV18	TRBD1	TRBJ1-1	14	NA	2	24	9	NA	NA	TGTGCCAGCTCACCTAGGGGCGGAAACACTGAAGCTTTCTTT	NA	NA	NA	NA
K243_R5	1	0.0103093	TGTGCCAGCAGTTGGGAAGGGCCCTACAATGAGCAGTTCTTC	CASSWEGPYNEQFF	TRBV27	TRBD2	TRBJ2-1	13	NA	3	22	8	NA	NA	TGTGCCAGCAGTTGGGAAGGGCCCTACAATGAGCAGTTCTTC	NA	NA	NA	NA
K243_R5	1	0.0103093	TGTGCCAGCAGTCCCAGTGGCCATAATTCACCCCTCCACTTT	CASSPSGHNSPLHF	TRBV2	NA	TRBJ1-6	12	NA	NA	22	9	NA	NA	TGTGCCAGCAGTCCCAGTGGCCATAATTCACCCCTCCACTTT	NA	NA	NA	NA
K243_R5	1	0.0103093	TGTGCCAGCAGTGCGAGGGTTAACACAGATACGCAGTATTTT	CASSARVNTDTQYF	TRBV2	TRBD2	TRBJ2-3	13	NA	3	23	9	NA	NA	TGTGCCAGCAGTGCGAGGGTTAACACAGATACGCAGTATTTT	NA	NA	NA	NA
K243_R5	1	0.0103093	TGTGCCAGCAGTGGGGGATCGAGCTACAATGAGCAGTTCTTC	CASSGGSSYNEQFF	TRBV2, TRBV6-1, TRBV6-4, TRBV6-5, TRBV6-6	NA	TRBJ2-1	13	NA	NA	23	9	NA	NA	TGTGCCAGCAGTGGGGGATCGAGCTACAATGAGCAGTTCTTC	NA	NA	NA	NA
K243_R5	1	0.0103093	TGTGCCAGCAGCTTAGAACTCAGAAACACTGAAGCTTTCTTT	CASSLELRNTEAFF	TRBV11-2, TRBV11-3, TRBV11-1	NA	TRBJ1-1	17	NA	NA	24	6	NA	NA	TGTGCCAGCAGCTTAGAACTCAGAAACACTGAAGCTTTCTTT	NA	NA	NA	NA
K243_R5	1	0.0103093	TGTGCCAGCAGTTTCTTGCTCTCCTACGAGCAGTACTTC	CASSFLLSYEQYF	TRBV28	NA	TRBJ2-7	14	NA	NA	20	5	NA	NA	TGTGCCAGCAGTTTCTTGCTCTCCTACGAGCAGTACTTC	NA	NA	NA	NA
K243_R5	1	0.0103093	TGTGCCAGCAGTTTGGGGGCGCTCAATGAGCAGTTCTTC	CASSLGALNEQFF	TRBV12-3, TRBV12-4	TRBD1	TRBJ2-1	14	NA	2	23	8	NA	NA	TGTGCCAGCAGTTTGGGGGCGCTCAATGAGCAGTTCTTC	NA	NA	NA	NA
K243_R5	1	0.0103093	TGTGCCAGCAGTTCGGCGGGAGTGGACATTCAGTACTTC	CASSSAGVDIQYF	TRBV12-3, TRBV12-4	TRBD2	TRBJ2-4	13	NA	3	25	11	NA	NA	TGTGCCAGCAGTTCGGCGGGAGTGGACATTCAGTACTTC	NA	NA	NA	NA
K243_R5	1	0.0103093	TGTGCCAGCAGCTTAGTAAATACCGGGGAGCTGTTTTTT	CASSLVNTGELFF	TRBV7-2, TRBV7-8	NA	TRBJ2-2	16	NA	NA	21	4	NA	NA	TGTGCCAGCAGCTTAGTAAATACCGGGGAGCTGTTTTTT	NA	NA	NA	NA
K243_R5	1	0.0103093	TGTGCCAGCAGCTTAGACTACACAGATACGCAGTATTTT	CASSLDYTDTQYF	TRBV11-2, TRBV11-3, TRBV7-4, TRBV7-8, TRBV7-9	NA	TRBJ2-3	17	NA	NA	20	2	NA	NA	TGTGCCAGCAGCTTAGACTACACAGATACGCAGTATTTT	NA	NA	NA	NA
K243_R5	1	0.0103093	TGTGCCAGCAGCCCTACAGGGGTCAATGAGCAGTTCTTC	CASSPTGVNEQFF	TRBV11-1, TRBV11-3	TRBD1	TRBJ2-1	12	NA	2	23	10	NA	NA	TGTGCCAGCAGCCCTACAGGGGTCAATGAGCAGTTCTTC	NA	NA	NA	NA
K243_R5	1	0.0103093	TGTGCCAGCAGCACAGTGAGCTCCTACGAGCAGTACTTC	CASSTVSSYEQYF	TRBV5-4, TRBV5-8	NA	TRBJ2-7	12	NA	NA	17	4	NA	NA	TGTGCCAGCAGCACAGTGAGCTCCTACGAGCAGTACTTC	NA	NA	NA	NA
K243_R5	1	0.0103093	TGCAGCGTCCCGGAGCCCCCCACCGGGGAGCTGTTTTTT	CSVPEPPTGELFF	TRBV29-1	TRBD1	TRBJ2-2	8	6	NA	20	11	NA	NA	TGCAGCGTCCCGGAGCCCCCCACCGGGGAGCTGTTTTTT	NA	NA	NA	NA
K243_R5	1	0.0103093	TGCAGCGTCCAGACTAGCGGCCAAGAGACCCAGTACTTC	CSVQTSGQETQYF	TRBV29-1	TRBD2	TRBJ2-5	8	NA	2	20	11	NA	NA	TGCAGCGTCCAGACTAGCGGCCAAGAGACCCAGTACTTC	NA	NA	NA	NA
K243_R5	1	0.0103093	TGTGCCAGCAGCCAAGATTTAGTTCTGCAGTACTTC	CASSQDLVLQYF	TRBV14	NA	TRBJ2-7	18	NA	NA	26	7	NA	NA	TGTGCCAGCAGCCAAGATTTAGTTCTGCAGTACTTC	NA	NA	NA	NA
K243_R5	1	0.0103093	TGTGCCAGCAGCGGGAGCTCCTACGAGCAGTACTTC	CASSGSSYEQYF	TRBV7-2	NA	TRBJ2-7	12	NA	NA	13	0	NA	NA	TGTGCCAGCAGCGGGAGCTCCTACGAGCAGTACTTC	NA	NA	NA	NA
K243_R5	1	0.0103093	TGTCCCCCCGGCACCGCCAAGACCCAGTACTTC	CPPGTAKTQYF	TRBV25-1	TRBD1, TRBD2	TRBJ2-5	3	6	NA	19	15	NA	NA	TGTCCCCCCGGCACCGCCAAGACCCAGTACTTC	NA	NA	NA	NA
K243_R6	100	0.357143	TGTGCCAGCAGTTGGGAAGGGCCCTACAATGAGCAGTTCTTC	CASSWEGPYNEQFF	TRBV27	TRBD2	TRBJ2-1	13	NA	3	22	8	NA	NA	TGTGCCAGCAGTTGGGAAGGGCCCTACAATGAGCAGTTCTTC	NA	NA	NA	NA
K243_R6	15	0.0535714	TGTGCTGTGGGCCCCCATTCAGGAAACACACCTCTTGTCTTT	CAVGPHSGNTPLVF	TRAV8-3	NA	TRAJ29	11	NA	NA	16	4	NA	NA	TGTGCTGTGGGCCCCCATTCAGGAAACACACCTCTTGTCTTT	NA	NA	NA	NA
K243_R6	13	0.0464286	TGCAGCGTTGAGGGAGGGCTCTCCTACGAGCAGTACTTC	CSVEGGLSYEQYF	TRBV29-1	TRBD2	TRBJ2-7	11	NA	3	20	8	NA	NA	TGCAGCGTTGAGGGAGGGCTCTCCTACGAGCAGTACTTC	NA	NA	NA	NA
K243_R6	9	0.0321429	TGCAGCGCGGACGCCTCTGGCACTGAAGCTTTCTTT	CSADASGTEAFF	TRBV29-1	NA	TRBJ1-1	7	NA	NA	20	12	NA	NA	TGCAGCGCGGACGCCTCTGGCACTGAAGCTTTCTTT	NA	NA	NA	NA
K243_R6	6	0.0214286	TGTGCTGTGAGAGACGGACTAGGCAACACCGACAAGCTCATCTTT	CAVRDGLGNTDKLIF	TRAV3	NA	TRAJ34	15	NA	NA	24	8	NA	NA	TGTGCTGTGAGAGACGGACTAGGCAACACCGACAAGCTCATCTTT	NA	NA	NA	NA
K243_R6	5	0.0178571	TGTGCTGTGAGAGATTTTTCTGGTGGCTACAATAAGCTGATTTTT	CAVRDFSGGYNKLIF	TRAV1-2	NA	TRAJ4	15	NA	NA	15	NA	NA	NA	TGTGCTGTGAGAGATTTTTCTGGTGGCTACAATAAGCTGATTTTT	NA	NA	NA	NA
K243_R6	5	0.0178571	TGTGCCAGCTTGGGACTCTCCCCTGGAGCAGATACGCAGTATTTT	CASLGLSPGADTQYF	TRBV12-3, TRBV12-4	TRBD1, TRBD2	TRBJ2-3	9	8	NA	28	18	NA	NA	TGTGCCAGCTTGGGACTCTCCCCTGGAGCAGATACGCAGTATTTT	NA	NA	NA	NA
K243_R6	4	0.0142857	TGTGCAATGAGAGGATCATTTGGCGCGGGCAGGAGAGCACTTACTTTT	CAMRGSFGAGRRALTF	TRAV14DV4	NA	TRAJ5	13	NA	NA	25	11	NA	NA	TGTGCAATGAGAGGATCATTTGGCGCGGGCAGGAGAGCACTTACTTTT	NA	NA	NA	NA
K243_R6	4	0.0142857	TGTGCTTATAGGAGTATGTACAATAACAATGACATGCGCTTT	CAYRSMYNNNDMRF	TRAV38-2DV8	NA	TRAJ43	14	NA	NA	16	1	NA	NA	TGTGCTTATAGGAGTATGTACAATAACAATGACATGCGCTTT	NA	NA	NA	NA
K243_R6	4	0.0142857	TGTGCCACCAGCAGAGATGTCAGCAGTTACTACAATGAGCAGTTCTTC	CATSRDVSSYYNEQFF	TRBV15	NA	TRBJ2-1	18	NA	NA	29	10	NA	NA	TGTGCCACCAGCAGAGATGTCAGCAGTTACTACAATGAGCAGTTCTTC	NA	NA	NA	NA
K243_R6	4	0.0142857	TGTGCCAGCAGCTCCGGGACAGGGACCTACGAGCAGTACTTC	CASSSGTGTYEQYF	TRBV2	TRBD1	TRBJ2-7	11	NA	2	25	13	NA	NA	TGTGCCAGCAGCTCCGGGACAGGGACCTACGAGCAGTACTTC	NA	NA	NA	NA
K243_R6	3	0.0107143	TGTGTGGTGATACCCGTTTGGCTCACGGGAGGAGGAAACAAACTCACCTTT	CVVIPVWLTGGGNKLTF	TRAV10	NA	TRAJ10	10	NA	NA	21	10	NA	NA	TGTGTGGTGATACCCGTTTGGCTCACGGGAGGAGGAAACAAACTCACCTTT	NA	NA	NA	NA
[truncated: 17,230 more rows]
