# Supplementary material for: Tracking Nongenetic Evolution from Primary to Metastatic ccRCC: TRACERx Renal
Source: Cancer Discov. 2025 Jan 9;15(3):530–52. doi: 10.1158/2159-8290.CD-24-0499 (PMC11873726; doi:10.1158/2159-8290.CD-24-0499)
Supplement: Supplementary Table 8 — BCR clones identified applying miXCR to bulk RNA-Sequencing data across 243 ccRCC and kidney-adjacent normal samples in TRACERx Renal. [file cd-24-0499_supplementary_table_8_suppst8.xlsx]

## Sheet: ST8_BCR_clones
sample	Clones	Proportion	CDR3.nt	CDR3.aa	V.name	D.name	J.name	V.end	D.start	D.end	J.start	VJ.ins	VD.ins	DJ.ins	Sequence	CDR1.nt	CDR1.aa	CDR2.nt	CDR2.aa
K065_R8	179	0.0855232	TGCATGCAGCCTCTACACACCCCGTACACTTTT	CMQPLHTPYTF	IGKV2-28, IGKV2D-28	NA	IGKJ2	17	NA	NA	23	5	NA	NA	TGCATGCAGCCTCTACACACCCCGTACACTTTT	NA	NA	NA	NA
K065_R8	127	0.0606785	TGCATGCAAACTCTACAAACCTCGTTCACTTTT	CMQTLQTSFTF	IGKV2-28, IGKV2D-28	NA	IGKJ2	20	NA	NA	26	5	NA	NA	TGCATGCAAACTCTACAAACCTCGTTCACTTTT	NA	NA	NA	NA
K065_R8	108	0.0516006	TGCATGCAAGCTCTACAAACCCCGTACACTTTT	CMQALQTPYTF	IGKV2-28, IGKV2D-28	NA	IGKJ2	20	NA	NA	23	2	NA	NA	TGCATGCAAGCTCTACAAACCCCGTACACTTTT	NA	NA	NA	NA
K065_R8	38	0.0181558	TGCATGCAACCTCAACAAACCCCGTACACGTTT	CMQPQQTPYTF	IGKV2-28, IGKV2D-28	NA	IGKJ2	20	NA	NA	23	2	NA	NA	TGCATGCAACCTCAACAAACCCCGTACACGTTT	NA	NA	NA	NA
K065_R8	38	0.0181558	TGCATGCAAGCTCTACAGACCCCGCACACTTTT	CMQALQTPHTF	IGKV2-28, IGKV2D-28	NA	IGKJ2	17	NA	NA	25	7	NA	NA	TGCATGCAAGCTCTACAGACCCCGCACACTTTT	NA	NA	NA	NA
K065_R8	22	0.0105112	TGTCAACAGAGTTACAGTGCCCCGTTCACTTTC	CQQSYSAPFTF	IGKV1-39, IGKV1D-39	NA	IGKJ3	23	NA	NA	24	0	NA	NA	TGTCAACAGAGTTACAGTGCCCCGTTCACTTTC	NA	NA	NA	NA
K065_R8	22	0.0105112	TGCATGCAAGTTCAACAGACCCCGTACACGTTT	CMQVQQTPYTF	IGKV2-28, IGKV2D-28	NA	IGKJ2	17	NA	NA	23	5	NA	NA	TGCATGCAAGTTCAACAGACCCCGTACACGTTT	NA	NA	NA	NA
K065_R8	21	0.0100334	TGTCAGCTGCGTGAAAACTGGGCGGGTCTCAGGTACACTTTT	CQLRENWAGLRYTF	IGKV3-11, IGKV3D-11	NA	IGKJ2	12	NA	NA	32	19	NA	NA	TGTCAGCTGCGTGAAAACTGGGCGGGTCTCAGGTACACTTTT	NA	NA	NA	NA
K065_R8	20	0.00955566	TGCATGCAAGCTCTAGAAACCCCGAACACTTTT	CMQALETPNTF	IGKV2-28, IGKV2D-28	NA	IGKJ2	20	NA	NA	25	4	NA	NA	TGCATGCAAGCTCTAGAAACCCCGAACACTTTT	NA	NA	NA	NA
K065_R8	18	0.0086001	TGCATGCAAGGTCTACAGACCCCGCACACTTTT	CMQGLQTPHTF	IGKV2-28, IGKV2D-28	NA	IGKJ2	17	NA	NA	25	7	NA	NA	TGCATGCAAGGTCTACAGACCCCGCACACTTTT	NA	NA	NA	NA
K065_R8	17	0.00812231	TGCATGCAAACTCTACAAACCCCGTACACTTTT	CMQTLQTPYTF	IGKV2-28, IGKV2D-28	NA	IGKJ2	20	NA	NA	23	2	NA	NA	TGCATGCAAACTCTACAAACCCCGTACACTTTT	NA	NA	NA	NA
K065_R8	15	0.00716675	TGCATGCAACCTCTACACACCCCGTACACTTTT	CMQPLHTPYTF	IGKV2-28, IGKV2D-28	NA	IGKJ2	17	NA	NA	23	5	NA	NA	TGCATGCAACCTCTACACACCCCGTACACTTTT	NA	NA	NA	NA
K065_R8	12	0.0057334	TGTCAGCAGTATAATAACTGGCCTCTCACTTTC	CQQYNNWPLTF	IGKV3-15, IGKV3D-15	NA	IGKJ4	24	NA	NA	24	NA	NA	NA	TGTCAGCAGTATAATAACTGGCCTCTCACTTTC	NA	NA	NA	NA
K065_R8	12	0.0057334	TGCATGCAAACTGAACAAACCCCGTACAGTTTT	CMQTEQTPYSF	IGKV2-28, IGKV2D-28	NA	IGKJ2	20	NA	NA	23	2	NA	NA	TGCATGCAAACTGAACAAACCCCGTACAGTTTT	NA	NA	NA	NA
K065_R8	11	0.00525561	TGTCACCAGTATTATGACTGGCCTCCGTGGACGTTC	CHQYYDWPPWTF	IGKV3-15, IGKV3D-15, IGKV3D-7	NA	IGKJ1	24	NA	NA	25	0	NA	NA	TGTCACCAGTATTATGACTGGCCTCCGTGGACGTTC	NA	NA	NA	NA
K065_R8	11	0.00525561	TGCATGCAAGCTCTACAAACCCCGTACGCTTTT	CMQALQTPYAF	IGKV2-28, IGKV2D-28	NA	IGKJ2	20	NA	NA	23	2	NA	NA	TGCATGCAAGCTCTACAAACCCCGTACGCTTTT	NA	NA	NA	NA
K065_R8	11	0.00525561	TGCATGCAAACTCTACAAACGTCGTACACTTTT	CMQTLQTSYTF	IGKV2-28, IGKV2D-28	NA	IGKJ2	20	NA	NA	23	2	NA	NA	TGCATGCAAACTCTACAAACGTCGTACACTTTT	NA	NA	NA	NA
K065_R8	9	0.00430005	TGTCAACAGAGTTACAGCGCCCCGTTCACTTTC	CQQSYSAPFTF	IGKV1-39, IGKV1D-39	NA	IGKJ3	17	NA	NA	24	6	NA	NA	TGTCAACAGAGTTACAGCGCCCCGTTCACTTTC	NA	NA	NA	NA
K065_R8	9	0.00430005	TGCATGCAAGGTACACACTGGCCGTACACTTTT	CMQGTHWPYTF	IGKV2-30, IGKV2D-30	NA	IGKJ2	23	NA	NA	23	NA	NA	NA	TGCATGCAAGGTACACACTGGCCGTACACTTTT	NA	NA	NA	NA
K065_R8	9	0.00430005	TGCATGCAAACTGTACAAACCTCGTACACTTTT	CMQTVQTSYTF	IGKV2-28, IGKV2D-28	NA	IGKJ2	20	NA	NA	23	2	NA	NA	TGCATGCAAACTGTACAAACCTCGTACACTTTT	NA	NA	NA	NA
K065_R8	8	0.00382226	TGTCTACAGCATAATGCTTACCCTCGGACTTTT	CLQHNAYPRTF	IGKV1D-17, IGKV1-17	NA	IGKJ2	25	NA	NA	27	1	NA	NA	TGTCTACAGCATAATGCTTACCCTCGGACTTTT	NA	NA	NA	NA
K065_R8	8	0.00382226	TGCATGCAAGTTCTACAGACCCCGCACACTTTT	CMQVLQTPHTF	IGKV2-28, IGKV2D-28	NA	IGKJ2	17	NA	NA	25	7	NA	NA	TGCATGCAAGTTCTACAGACCCCGCACACTTTT	NA	NA	NA	NA
K065_R8	7	0.00334448	TGTCAGCTGCGTGAAAACCGGGCGGGTCTCAGGTACACTTTT	CQLRENRAGLRYTF	IGKV3-11, IGKV3D-11	NA	IGKJ2	12	NA	NA	32	19	NA	NA	TGTCAGCTGCGTGAAAACCGGGCGGGTCTCAGGTACACTTTT	NA	NA	NA	NA
K065_R8	7	0.00334448	TGCATGCAAGGTACACACTGGCCTCCGTACAGTTTT	CMQGTHWPPYSF	IGKV2D-30, IGKV2-30	NA	IGKJ2	27	NA	NA	26	NA	NA	NA	TGCATGCAAGGTACACACTGGCCTCCGTACAGTTTT	NA	NA	NA	NA
K065_R8	6	0.0028667	TGTCAGGTGTGGGATAGTAGTAGTGATCAGCGGGTGTTC	CQVWDSSSDQRVF	IGLV3-21	NA	IGLJ3	29	NA	NA	31	1	NA	NA	TGTCAGGTGTGGGATAGTAGTAGTGATCAGCGGGTGTTC	NA	NA	NA	NA
K065_R8	6	0.0028667	TGTCAGCAGTATAATAATTGGCCTCTCACTTTC	CQQYNNWPLTF	IGKV3-15, IGKV3D-15	NA	IGKJ4	24	NA	NA	24	NA	NA	NA	TGTCAGCAGTATAATAATTGGCCTCTCACTTTC	NA	NA	NA	NA
K065_R8	6	0.0028667	TGTCAACAGAGTTACAGTAGACCGCTCACTTTC	CQQSYSRPLTF	IGKV1-39, IGKV1D-39	NA	IGKJ4	19	NA	NA	22	2	NA	NA	TGTCAACAGAGTTACAGTAGACCGCTCACTTTC	NA	NA	NA	NA
K065_R8	6	0.0028667	TGTCAACAATATCTTTATACTCCTTTCACTTTC	CQQYLYTPFTF	IGKV4-1	NA	IGKJ3	12	NA	NA	24	11	NA	NA	TGTCAACAATATCTTTATACTCCTTTCACTTTC	NA	NA	NA	NA
K065_R8	6	0.0028667	TGCATGCAGCCTCTACACACCCCATACACTTTT	CMQPLHTPYTF	IGKV2-28, IGKV2D-28	NA	IGKJ2	17	NA	NA	24	6	NA	NA	TGCATGCAGCCTCTACACACCCCATACACTTTT	NA	NA	NA	NA
K065_R8	6	0.0028667	TGCATGCAAGCTTTTCAAACCCCATACATTTTT	CMQAFQTPYIF	IGKV2-28, IGKV2D-28	NA	IGKJ2	20	NA	NA	24	3	NA	NA	TGCATGCAAGCTTTTCAAACCCCATACATTTTT	NA	NA	NA	NA
K065_R8	6	0.0028667	TGCATGCAAACTCTACAAACTCCGTACGCTTTT	CMQTLQTPYAF	IGKV2-28, IGKV2D-28	NA	IGKJ2	23	NA	NA	23	NA	NA	NA	TGCATGCAAACTCTACAAACTCCGTACGCTTTT	NA	NA	NA	NA
K065_R8	6	0.0028667	TGTCAGCAATATGGTAGCTCACCCCCCTTC	CQQYGSSPPF	IGKV3-20, IGKV3D-20	NA	IGKJ5	23	NA	NA	25	1	NA	NA	TGTCAGCAATATGGTAGCTCACCCCCCTTC	NA	NA	NA	NA
K065_R8	6	0.0028667	TGTCAACAGTTCAATTATTACCCCCTTTTC	CQQFNYYPLF	IGKV1-13, IGKV1D-13	NA	IGKJ4	23	NA	NA	26	2	NA	NA	TGTCAACAGTTCAATTATTACCCCCTTTTC	NA	NA	NA	NA
K065_R8	5	0.00238892	TGTGGGGCAGACCATGGCAGTGGGAGCAACTTCGTTTGGGTGTTC	CGADHGSGSNFVWVF	IGLV9-49	NA	IGLJ3	35	NA	NA	35	NA	NA	NA	TGTGGGGCAGACCATGGCAGTGGGAGCAACTTCGTTTGGGTGTTC	NA	NA	NA	NA
K065_R8	5	0.00238892	TGTCACCAGTATCATGACTGGCCTCCGTGGACGTTC	CHQYHDWPPWTF	IGKV3-15, IGKV3D-15	NA	IGKJ1	24	NA	NA	25	0	NA	NA	TGTCACCAGTATCATGACTGGCCTCCGTGGACGTTC	NA	NA	NA	NA
K065_R8	5	0.00238892	TGTCAGCATCATGGTAGGTCACTTTCGATCACCTTC	CQHHGRSLSITF	IGKV3-20, IGKV3D-20	NA	IGKJ5	22	NA	NA	24	1	NA	NA	TGTCAGCATCATGGTAGGTCACTTTCGATCACCTTC	NA	NA	NA	NA
K065_R8	5	0.00238892	TGTCAACAAAGTTACACTTCCCCATTATTCACTTTC	CQQSYTSPLFTF	IGKV1-39, IGKV1D-39	NA	IGKJ3	23	NA	NA	25	1	NA	NA	TGTCAACAAAGTTACACTTCCCCATTATTCACTTTC	NA	NA	NA	NA
K065_R8	5	0.00238892	TGCCAGCAATATGTGACGTCTCCTCTCACTTTC	CQQYVTSPLTF	IGKV3-20, IGKV3D-20	NA	IGKJ4	13	NA	NA	24	10	NA	NA	TGCCAGCAATATGTGACGTCTCCTCTCACTTTC	NA	NA	NA	NA
K065_R8	5	0.00238892	TGCATGCAGGCTCTACAAGCTCCTCTCACTTTC	CMQALQAPLTF	IGKV2D-28, IGKV2-28	NA	IGKJ4	25	NA	NA	24	NA	NA	NA	TGCATGCAGGCTCTACAAGCTCCTCTCACTTTC	NA	NA	NA	NA
K065_R8	5	0.00238892	TGCATGCAACCTCTACAGACCCCGCACACTTTT	CMQPLQTPHTF	IGKV2-28, IGKV2D-28	NA	IGKJ2	17	NA	NA	25	7	NA	NA	TGCATGCAACCTCTACAGACCCCGCACACTTTT	NA	NA	NA	NA
K065_R8	5	0.00238892	TGCATGCAAGTCCTACAAACCTCGTACACTTTT	CMQVLQTSYTF	IGKV2-28, IGKV2D-28	NA	IGKJ2	20	NA	NA	23	2	NA	NA	TGCATGCAAGTCCTACAAACCTCGTACACTTTT	NA	NA	NA	NA
K065_R8	5	0.00238892	TGCATGCAAGCTCTAGAAACCCCGTACACTTTT	CMQALETPYTF	IGKV2-28, IGKV2D-28	NA	IGKJ2	20	NA	NA	23	2	NA	NA	TGCATGCAAGCTCTAGAAACCCCGTACACTTTT	NA	NA	NA	NA
K065_R8	5	0.00238892	TGCATGCAAGGTGTGCAGTGGCCGTACACTTTT	CMQGVQWPYTF	IGKV2-30, IGKV2D-30	NA	IGKJ2	12	NA	NA	23	10	NA	NA	TGCATGCAAGGTGTGCAGTGGCCGTACACTTTT	NA	NA	NA	NA
K065_R8	5	0.00238892	TGCATGCAAACTCTACAAACCTCGTACACTTTT	CMQTLQTSYTF	IGKV2-28, IGKV2D-28	NA	IGKJ2	20	NA	NA	23	2	NA	NA	TGCATGCAAACTCTACAAACCTCGTACACTTTT	NA	NA	NA	NA
K065_R8	5	0.00238892	TGCATGCAAAGTCTACAAACCCCGTATAGTTTT	CMQSLQTPYSF	IGKV2-28, IGKV2D-28	NA	IGKJ2	20	NA	NA	29	8	NA	NA	TGCATGCAAAGTCTACAAACCCCGTATAGTTTT	NA	NA	NA	NA
K065_R8	4	0.00191113	TGTAACTCCCGGGACAGTAGTAATGACCATTCGAGGGTGTTATTC	CNSRDSSNDHSRVLF	IGLV3-19	NA	IGLJ2, IGLJ3	21	NA	NA	36	14	NA	NA	TGTAACTCCCGGGACAGTAGTAATGACCATTCGAGGGTGTTATTC	NA	NA	NA	NA
K065_R8	4	0.00191113	TGTCAATCAGCAGACAGTAGTGTTGATTACAGAGGGGTGTTC	CQSADSSVDYRGVF	IGLV3-25, IGLV3-16	NA	IGLJ3	22	NA	NA	34	11	NA	NA	TGTCAATCAGCAGACAGTAGTGTTGATTACAGAGGGGTGTTC	NA	NA	NA	NA
K065_R8	4	0.00191113	TGTCAGTCTCATGATAGCAGAGATTCCCTTGTGATTTTC	CQSHDSRDSLVIF	IGLV6-57	NA	IGLJ2, IGLJ3	20	NA	NA	29	8	NA	NA	TGTCAGTCTCATGATAGCAGAGATTCCCTTGTGATTTTC	NA	NA	NA	NA
K065_R8	4	0.00191113	TGCCAGTCCCATGACAGCAGCCTGATTGCTTATGTCTTC	CQSHDSSLIAYVF	IGLV1-40	NA	IGLJ1	25	NA	NA	29	3	NA	NA	TGCCAGTCCCATGACAGCAGCCTGATTGCTTATGTCTTC	NA	NA	NA	NA
K065_R8	4	0.00191113	TGTCAGCAGCGTACCACCTGGCCTCCGGAGTGGACGTTC	CQQRTTWPPEWTF	IGKV3D-11, IGKV3-11	NA	IGKJ1	29	NA	NA	29	NA	NA	NA	TGTCAGCAGCGTACCACCTGGCCTCCGGAGTGGACGTTC	NA	NA	NA	NA
K065_R8	4	0.00191113	TGTCAGCACGGTAGCATCTGGCCTCCGTACGCTTTT	CQHGSIWPPYAF	IGKV3-11, IGKV3D-11, IGKV3D-7	NA	IGKJ2	24	NA	NA	26	1	NA	NA	TGTCAGCACGGTAGCATCTGGCCTCCGTACGCTTTT	NA	NA	NA	NA
K065_R8	4	0.00191113	TGTCAGCAGTGTGGTTACTCACCTCCGAACACTTTT	CQQCGYSPPNTF	IGKV3D-20, IGKV3-20	NA	IGKJ2	27	NA	NA	28	0	NA	NA	TGTCAGCAGTGTGGTTACTCACCTCCGAACACTTTT	NA	NA	NA	NA
K065_R8	4	0.00191113	TGTCAGCAGTATCATGACTGGCCTTGGTACACTTTT	CQQYHDWPWYTF	IGKV3-15, IGKV3D-15	NA	IGKJ2	24	NA	NA	26	1	NA	NA	TGTCAGCAGTATCATGACTGGCCTTGGTACACTTTT	NA	NA	NA	NA
K065_R8	4	0.00191113	TGTCAGCAGTATAATAACTGGCCTCCGTGGACGTTC	CQQYNNWPPWTF	IGKV3-15, IGKV3D-15	NA	IGKJ1	24	NA	NA	25	0	NA	NA	TGTCAGCAGTATAATAACTGGCCTCCGTGGACGTTC	NA	NA	NA	NA
K065_R8	4	0.00191113	TGCCAACAGTATGATACTTATTACCCACTCACTTTC	CQQYDTYYPLTF	IGKV1-5	NA	IGKJ4	22	NA	NA	27	4	NA	NA	TGCCAACAGTATGATACTTATTACCCACTCACTTTC	NA	NA	NA	NA
K065_R8	4	0.00191113	TGTCAGCAGTATGGTAGCTCACCCGTCACCTTC	CQQYGSSPVTF	IGKV3-20, IGKV3D-20	NA	IGKJ5	23	NA	NA	25	1	NA	NA	TGTCAGCAGTATGGTAGCTCACCCGTCACCTTC	NA	NA	NA	NA
K065_R8	4	0.00191113	TGTCAGCAATACTTTTCTAATCCGGACACTTTT	CQQYFSNPDTF	IGKV4-1	NA	IGKJ2	11	NA	NA	25	13	NA	NA	TGTCAGCAATACTTTTCTAATCCGGACACTTTT	NA	NA	NA	NA
K065_R8	4	0.00191113	TGTCAACAGTATGATAATCTCCCCTTCACTTTC	CQQYDNLPFTF	IGKV1-33, IGKV1D-33	NA	IGKJ3	23	NA	NA	24	0	NA	NA	TGTCAACAGTATGATAATCTCCCCTTCACTTTC	NA	NA	NA	NA
K065_R8	4	0.00191113	TGTCAACAGCTTAATGGTTACCCTCGAACTTTT	CQQLNGYPRTF	IGKV1-9	NA	IGKJ2	24	NA	NA	27	2	NA	NA	TGTCAACAGCTTAATGGTTACCCTCGAACTTTT	NA	NA	NA	NA
K065_R8	4	0.00191113	TGTCAACAGACTTTCAATACCCCTCGGACGTTC	CQQTFNTPRTF	IGKV1D-39, IGKV1-39	NA	IGKJ1	25	NA	NA	25	NA	NA	NA	TGTCAACAGACTTTCAATACCCCTCGGACGTTC	NA	NA	NA	NA
K065_R8	4	0.00191113	TGTCAACAGAGTTACAGTGGCCCATTCACTTTC	CQQSYSGPFTF	IGKV1-39, IGKV1D-39	NA	IGKJ3	18	NA	NA	23	4	NA	NA	TGTCAACAGAGTTACAGTGGCCCATTCACTTTC	NA	NA	NA	NA
K065_R8	4	0.00191113	TGTCAAAAGTATGACAGTGCCCCGTGGACGTTC	CQKYDSAPWTF	IGKV1-27	NA	IGKJ1	23	NA	NA	22	NA	NA	NA	TGTCAAAAGTATGACAGTGCCCCGTGGACGTTC	NA	NA	NA	NA
K065_R8	4	0.00191113	TGCATGCAGGGTCTAGAGACCCCGTACACTTTT	CMQGLETPYTF	IGKV2-28, IGKV2D-28	NA	IGKJ2	15	NA	NA	23	7	NA	NA	TGCATGCAGGGTCTAGAGACCCCGTACACTTTT	NA	NA	NA	NA
K065_R8	4	0.00191113	TGCATGCAAGCTCTACACACCCCGTACACTTTT	CMQALHTPYTF	IGKV2-28, IGKV2D-28	NA	IGKJ2	17	NA	NA	23	5	NA	NA	TGCATGCAAGCTCTACACACCCCGTACACTTTT	NA	NA	NA	NA
K065_R8	4	0.00191113	TGCATGCAAGCTCTACAAACTCCTCAGACGTTC	CMQALQTPQTF	IGKV2D-28, IGKV2-28	NA	IGKJ1	25	NA	NA	26	0	NA	NA	TGCATGCAAGCTCTACAAACTCCTCAGACGTTC	NA	NA	NA	NA
K065_R8	4	0.00191113	TGCATGCAAGCTCTAGAAACCCCGTACACATTT	CMQALETPYTF	IGKV2-28, IGKV2D-28	NA	IGKJ2	20	NA	NA	23	2	NA	NA	TGCATGCAAGCTCTAGAAACCCCGTACACATTT	NA	NA	NA	NA
K065_R8	4	0.00191113	TGCATGCAAGCTCTAGAAACCCCGCACACTTTT	CMQALETPHTF	IGKV2-28, IGKV2D-28	NA	IGKJ2	20	NA	NA	25	4	NA	NA	TGCATGCAAGCTCTAGAAACCCCGCACACTTTT	NA	NA	NA	NA
K065_R8	4	0.00191113	TGCATGCAAGGCACACACTGGCCTCGGACGTTC	CMQGTHWPRTF	IGKV2D-30, IGKV2-30	NA	IGKJ1	25	NA	NA	25	NA	NA	NA	TGCATGCAAGGCACACACTGGCCTCGGACGTTC	NA	NA	NA	NA
K065_R8	4	0.00191113	TGCATGCAAAGTGAACAAACCCCGTACAGTTTT	CMQSEQTPYSF	IGKV2-28, IGKV2D-28	NA	IGKJ2	9	NA	NA	23	13	NA	NA	TGCATGCAAAGTGAACAAACCCCGTACAGTTTT	NA	NA	NA	NA
K065_R8	4	0.00191113	TGCATACAAACTCTAGAAACCCCGTACACTTTT	CIQTLETPYTF	IGKV2-28, IGKV2D-28	NA	IGKJ2	20	NA	NA	23	2	NA	NA	TGCATACAAACTCTAGAAACCCCGTACACTTTT	NA	NA	NA	NA
K065_R8	4	0.00191113	TGCATGCAAGCTCTACAAACTTACACTTTT	CMQALQTYTF	IGKV2-28, IGKV2D-28	NA	IGKJ2	21	NA	NA	21	NA	NA	NA	TGCATGCAAGCTCTACAAACTTACACTTTT	NA	NA	NA	NA
K065_R8	3	0.00143335	TGTGCAGCATGGGATGACAGCCTGAATGGCCAATTGATTTTC	CAAWDDSLNGQLIF	IGLV1-36, IGLV1-44, IGLV1-47	NA	IGLJ2, IGLJ3	29	NA	NA	39	9	NA	NA	TGTGCAGCATGGGATGACAGCCTGAATGGCCAATTGATTTTC	NA	NA	NA	NA
K065_R8	3	0.00143335	TGCTGCTCATTTGCAGGAACGAGAACTTTTCTTTGGGTGTTC	CCSFAGTRTFLWVF	IGLV2-23, IGLV2-11, IGLV2-8, IGLV2-14	NA	IGLJ3	17	NA	NA	32	14	NA	NA	TGCTGCTCATTTGCAGGAACGAGAACTTTTCTTTGGGTGTTC	NA	NA	NA	NA
K065_R8	3	0.00143335	TGCAGCGCATATACAAGTAGCAGCACTCTCCTTTATGTCTTC	CSAYTSSSTLLYVF	IGLV2-14	NA	IGLJ1	30	NA	NA	32	1	NA	NA	TGCAGCGCATATACAAGTAGCAGCACTCTCCTTTATGTCTTC	NA	NA	NA	NA
K065_R8	3	0.00143335	TGTTACTCAACAGACAGCACTGGTTATCAAAGGGTGTTC	CYSTDSTGYQRVF	IGLV3-10	NA	IGLJ3	29	NA	NA	31	1	NA	NA	TGTTACTCAACAGACAGCACTGGTTATCAAAGGGTGTTC	NA	NA	NA	NA
K065_R8	3	0.00143335	TGTCAGGTGTGGGATATTAGTAGTAATCACTTAGTTTTC	CQVWDISSNHLVF	IGLV3-21	NA	IGLJ2, IGLJ3	29	NA	NA	36	6	NA	NA	TGTCAGGTGTGGGATATTAGTAGTAATCACTTAGTTTTC	NA	NA	NA	NA
K065_R8	3	0.00143335	TGTCAGGTGTGGGATAATAGTAGTGATTATCCGGTGTTC	CQVWDNSSDYPVF	IGLV3-21, IGLV3-12	NA	IGLJ3, IGLJ2	34	NA	NA	32	NA	NA	NA	TGTCAGGTGTGGGATAATAGTAGTGATTATCCGGTGTTC	NA	NA	NA	NA
K065_R8	3	0.00143335	TGTGCAGCATGGGATGACAGCCTGAATGGTTGGGTGTTC	CAAWDDSLNGWVF	IGLV1-44, IGLV1-47	NA	IGLJ3	30	NA	NA	29	NA	NA	NA	TGTGCAGCATGGGATGACAGCCTGAATGGTTGGGTGTTC	NA	NA	NA	NA
K065_R8	3	0.00143335	TGCTCAGCATGGGACACCAGCCTCAGTGCTTGGGTGTTC	CSAWDTSLSAWVF	IGLV10-54	NA	IGLJ3	30	NA	NA	29	NA	NA	NA	TGCTCAGCATGGGACACCAGCCTCAGTGCTTGGGTGTTC	NA	NA	NA	NA
K065_R8	3	0.00143335	TGCCAGTCCTTTGACATCAGCCTGAGTGACTGGGTATTC	CQSFDISLSDWVF	IGLV1-40	NA	IGLJ2	28	NA	NA	32	3	NA	NA	TGCCAGTCCTTTGACATCAGCCTGAGTGACTGGGTATTC	NA	NA	NA	NA
K065_R8	3	0.00143335	TGCCAGTCCTATGACAGCAGCCTGAGTGGTTATGTCTTC	CQSYDSSLSGYVF	IGLV1-40	NA	IGLJ1	31	NA	NA	29	NA	NA	NA	TGCCAGTCCTATGACAGCAGCCTGAGTGGTTATGTCTTC	NA	NA	NA	NA
K065_R8	3	0.00143335	TGTAACTCCCGGGACAGCAGTGGGCCTTATGTCTTC	CNSRDSSGPYVF	IGLV3-19	NA	IGLJ1	23	NA	NA	26	2	NA	NA	TGTAACTCCCGGGACAGCAGTGGGCCTTATGTCTTC	NA	NA	NA	NA
K065_R8	3	0.00143335	TGCAGCTCGTTTACAAGTAGCACCACTTGGGTGTTC	CSSFTSSTTWVF	IGLV2-14, IGLV2-18, IGLV2-28, IGLV2-34	NA	IGLJ3	27	NA	NA	22	NA	NA	NA	TGCAGCTCGTTTACAAGTAGCACCACTTGGGTGTTC	NA	NA	NA	NA
K065_R8	3	0.00143335	TGCAGCTCATATGAAGGCATCAACAATCATGTCTTC	CSSYEGINNHVF	IGLV2-8	NA	IGLJ1	27	NA	NA	24	NA	NA	NA	TGCAGCTCATATGAAGGCATCAACAATCATGTCTTC	NA	NA	NA	NA
K065_R8	3	0.00143335	TGCAGCTCATATATGAGCAGTCATTTCCGGGTTTTC	CSSYMSSHFRVF	IGLV2-14, IGLV2-8	NA	IGLJ3, IGLJ2	20	NA	NA	28	7	NA	NA	TGCAGCTCATATATGAGCAGTCATTTCCGGGTTTTC	NA	NA	NA	NA
K065_R8	3	0.00143335	TGCAGCTCATATACAACCAGCACCACTGTATTATAC	CSSYTTSTTVLY	IGLV2-14	NA	IGLJ2, IGLJ3	27	NA	NA	31	3	NA	NA	TGCAGCTCATATACAACCAGCACCACTGTATTATAC	NA	NA	NA	NA
K065_R8	3	0.00143335	TGCAGCTCATATACAAGCAGCAGCACTTATGTCTTC	CSSYTSSSTYVF	IGLV2-14	NA	IGLJ1	27	NA	NA	26	NA	NA	NA	TGCAGCTCATATACAAGCAGCAGCACTTATGTCTTC	NA	NA	NA	NA
K065_R8	3	0.00143335	TGCATGCAACGTATAGAGTTTCCTTCGAGGCTCACTTTC	CMQRIEFPSRLTF	IGKV2-40, IGKV2D-40	NA	IGKJ4	28	NA	NA	29	0	NA	NA	TGCATGCAACGTATAGAGTTTCCTTCGAGGCTCACTTTC	NA	NA	NA	NA
K065_R8	3	0.00143335	TGTCAGCGATATTATCATTCTCCTCCGCTCACTTTC	CQRYYHSPPLTF	IGKV4-1	NA	IGKJ4	15	NA	NA	25	9	NA	NA	TGTCAGCGATATTATCATTCTCCTCCGCTCACTTTC	NA	NA	NA	NA
K065_R8	3	0.00143335	TGTCAGCAGTATCAAGAGTGGCCTCCGTGGACGTTC	CQQYQEWPPWTF	IGKV3-15, IGKV3D-15	NA	IGKJ1	12	NA	NA	25	12	NA	NA	TGTCAGCAGTATCAAGAGTGGCCTCCGTGGACGTTC	NA	NA	NA	NA
K065_R8	3	0.00143335	TGTCAACAGTATGATAATCTGCCTCCGTGGACGTTC	CQQYDNLPPWTF	IGKV1D-33, IGKV1-33	NA	IGKJ1	27	NA	NA	25	NA	NA	NA	TGTCAACAGTATGATAATCTGCCTCCGTGGACGTTC	NA	NA	NA	NA
K065_R8	3	0.00143335	TGCCAACAGTATAATGGGTATTCCCGGGGGACGTTC	CQQYNGYSRGTF	IGKV1-5, IGKV1-16, IGKV1D-16	NA	IGKJ1	23	NA	NA	28	4	NA	NA	TGCCAACAGTATAATGGGTATTCCCGGGGGACGTTC	NA	NA	NA	NA
K065_R8	3	0.00143335	TGCATGCAAGGTACACACTGGCCTCCAGGGACGTTC	CMQGTHWPPGTF	IGKV2D-30, IGKV2-30	NA	IGKJ1	26	NA	NA	28	1	NA	NA	TGCATGCAAGGTACACACTGGCCTCCAGGGACGTTC	NA	NA	NA	NA
K065_R8	3	0.00143335	TGTTCGCAGTATGGTGATTCACCCCGAACGTTC	CSQYGDSPRTF	IGKV3-20	NA	IGKJ1	15	NA	NA	27	11	NA	NA	TGTTCGCAGTATGGTGATTCACCCCGAACGTTC	NA	NA	NA	NA
K065_R8	3	0.00143335	TGTCTTCAGTATGGTAGATCACCTCGGACCTTC	CLQYGRSPRTF	IGKV3D-20, IGKV3-20	NA	IGKJ4	25	NA	NA	30	4	NA	NA	TGTCTTCAGTATGGTAGATCACCTCGGACCTTC	NA	NA	NA	NA
K065_R8	3	0.00143335	TGTCTCCAGGATTACTTTTACCCGCGGACGTTC	CLQDYFYPRTF	IGKV1-6	NA	IGKJ1	23	NA	NA	25	1	NA	NA	TGTCTCCAGGATTACTTTTACCCGCGGACGTTC	NA	NA	NA	NA
K065_R8	3	0.00143335	TGTCATCAGAGTAGTTCTTTACCGGACACTTTT	CHQSSSLPDTF	IGKV6-21, IGKV6D-21	NA	IGKJ2	23	NA	NA	25	1	NA	NA	TGTCATCAGAGTAGTTCTTTACCGGACACTTTT	NA	NA	NA	NA
K065_R8	3	0.00143335	TGTCAGCAGTATGGTAGCTTACCGGAAACGTTC	CQQYGSLPETF	IGKV3-20, IGKV3D-20	NA	IGKJ1	23	NA	NA	27	3	NA	NA	TGTCAGCAGTATGGTAGCTTACCGGAAACGTTC	NA	NA	NA	NA
K065_R8	3	0.00143335	TGTCAGCAGTATGATACTTACCCCTGGACGTTC	CQQYDTYPWTF	IGKV1-5	NA	IGKJ1	20	NA	NA	24	3	NA	NA	TGTCAGCAGTATGATACTTACCCCTGGACGTTC	NA	NA	NA	NA
K065_R8	3	0.00143335	TGTCAGCAATATTATACTACTCCTCCGGCGTTC	CQQYYTTPPAF	IGKV4-1	NA	IGKJ1	24	NA	NA	28	3	NA	NA	TGTCAGCAATATTATACTACTCCTCCGGCGTTC	NA	NA	NA	NA
K065_R8	3	0.00143335	TGTCAGCAATATTATACTACTCCGTGGACGTTC	CQQYYTTPWTF	IGKV4-1	NA	IGKJ1	23	NA	NA	22	NA	NA	NA	TGTCAGCAATATTATACTACTCCGTGGACGTTC	NA	NA	NA	NA
K065_R8	3	0.00143335	TGTCAACAGCTTCAGAGTTACCCTCGGACTTTT	CQQLQSYPRTF	IGKV1-9, IGKV1D-17, IGKV1D-13	NA	IGKJ2	24	NA	NA	27	2	NA	NA	TGTCAACAGCTTCAGAGTTACCCTCGGACTTTT	NA	NA	NA	NA
K065_R8	3	0.00143335	TGTCAACAGGCTGACAATTTCCCGTACACTTTT	CQQADNFPYTF	IGKV1-12, IGKV1D-12	NA	IGKJ2	23	NA	NA	23	NA	NA	NA	TGTCAACAGGCTGACAATTTCCCGTACACTTTT	NA	NA	NA	NA
K065_R8	3	0.00143335	TGTCAACAGAGTTACTTTACCCCGTGGACGTTC	CQQSYFTPWTF	IGKV1-39, IGKV1D-39	NA	IGKJ1	23	NA	NA	22	NA	NA	NA	TGTCAACAGAGTTACTTTACCCCGTGGACGTTC	NA	NA	NA	NA
K065_R8	3	0.00143335	TGTCAACAGAGTTACATGACCCCTCCCACTTTC	CQQSYMTPPTF	IGKV1D-39, IGKV1-39	NA	IGKJ4	26	NA	NA	26	NA	NA	NA	TGTCAACAGAGTTACATGACCCCTCCCACTTTC	NA	NA	NA	NA
K065_R8	3	0.00143335	TGTCAACAGAGTTACAGTTCCCCGTGGACGTTC	CQQSYSSPWTF	IGKV1-39, IGKV1D-39	NA	IGKJ1	23	NA	NA	18	NA	NA	NA	TGTCAACAGAGTTACAGTTCCCCGTGGACGTTC	NA	NA	NA	NA
K065_R8	3	0.00143335	TGTCAACAGAGTTACAGTAGACCGTTCACTTTC	CQQSYSRPFTF	IGKV1-39, IGKV1D-39	NA	IGKJ4	19	NA	NA	25	5	NA	NA	TGTCAACAGAGTTACAGTAGACCGTTCACTTTC	NA	NA	NA	NA
K065_R8	3	0.00143335	TGTCAACAGAGCTACGACAGACCGTTCACTTTC	CQQSYDRPFTF	IGKV1-39, IGKV1D-39	NA	IGKJ4	15	NA	NA	25	9	NA	NA	TGTCAACAGAGCTACGACAGACCGTTCACTTTC	NA	NA	NA	NA
K065_R8	3	0.00143335	TGTCAACAACTTAATATTTACCCGTACACTTTT	CQQLNIYPYTF	IGKV1-13, IGKV1D-13, IGKV1-9, IGKV1D-16, IGKV1-8	NA	IGKJ2	23	NA	NA	23	NA	NA	NA	TGTCAACAACTTAATATTTACCCGTACACTTTT	NA	NA	NA	NA
K065_R8	3	0.00143335	TGCCAACAATATAGTAACTGGCCTCTTACTTTC	CQQYSNWPLTF	IGKV3-15, IGKV1-16, IGKV1D-16, IGKV3D-15	NA	IGKJ4	24	NA	NA	27	2	NA	NA	TGCCAACAATATAGTAACTGGCCTCTTACTTTC	NA	NA	NA	NA
K065_R8	3	0.00143335	TGCATGCGACCTCAACAAACCCCGTACACGTTT	CMRPQQTPYTF	IGKV2-28, IGKV2D-28	NA	IGKJ2	20	NA	NA	23	2	NA	NA	TGCATGCGACCTCAACAAACCCCGTACACGTTT	NA	NA	NA	NA
K065_R8	3	0.00143335	TGCATGCATGCTCTACAAACCCCGTACGCTTTT	CMHALQTPYAF	IGKV2-28, IGKV2D-28	NA	IGKJ2	20	NA	NA	23	2	NA	NA	TGCATGCATGCTCTACAAACCCCGTACGCTTTT	NA	NA	NA	NA
K065_R8	3	0.00143335	TGCATGCACTCTCTACAAACCCCGTACACTTTT	CMHSLQTPYTF	IGKV2-28, IGKV2D-28	NA	IGKJ2	20	NA	NA	23	2	NA	NA	TGCATGCACTCTCTACAAACCCCGTACACTTTT	NA	NA	NA	NA
K065_R8	3	0.00143335	TGCATGCAGGGTCTAGAAACCCCGTACACTTTT	CMQGLETPYTF	IGKV2-28, IGKV2D-28	NA	IGKJ2	20	NA	NA	23	2	NA	NA	TGCATGCAGGGTCTAGAAACCCCGTACACTTTT	NA	NA	NA	NA
K065_R8	3	0.00143335	TGCATGCAATCTCTATACACCCCGTACACTTTT	CMQSLYTPYTF	IGKV2-28, IGKV2D-28	NA	IGKJ2	15	NA	NA	23	7	NA	NA	TGCATGCAATCTCTATACACCCCGTACACTTTT	NA	NA	NA	NA
K065_R8	3	0.00143335	TGCATGCAAGTTGTACAGACCCCGCACACTTTT	CMQVVQTPHTF	IGKV2-28, IGKV2D-28	NA	IGKJ2	17	NA	NA	25	7	NA	NA	TGCATGCAAGTTGTACAGACCCCGCACACTTTT	NA	NA	NA	NA
K065_R8	3	0.00143335	TGCATGCAAGCTCTACACACCCCGCACACTTTT	CMQALHTPHTF	IGKV2-28, IGKV2D-28	NA	IGKJ2	17	NA	NA	25	7	NA	NA	TGCATGCAAGCTCTACACACCCCGCACACTTTT	NA	NA	NA	NA
K065_R8	3	0.00143335	TGCATGCAAGCTCTACAAACTCCTCCGACTTTC	CMQALQTPPTF	IGKV2D-28, IGKV2-28	NA	IGKJ3	27	NA	NA	27	NA	NA	NA	TGCATGCAAGCTCTACAAACTCCTCCGACTTTC	NA	NA	NA	NA
K065_R8	3	0.00143335	TGCATGCAAGCTCTACAAACTCCTCGGACGTTC	CMQALQTPRTF	IGKV2D-28, IGKV2-28	NA	IGKJ1	25	NA	NA	25	NA	NA	NA	TGCATGCAAGCTCTACAAACTCCTCGGACGTTC	NA	NA	NA	NA
K065_R8	3	0.00143335	TGCATGCAAGCTCTACAAACTCCGTGGACGTTC	CMQALQTPWTF	IGKV2-28, IGKV2D-28	NA	IGKJ1	23	NA	NA	22	NA	NA	NA	TGCATGCAAGCTCTACAAACTCCGTGGACGTTC	NA	NA	NA	NA
K065_R8	3	0.00143335	TGCATGCAAGCTCTACAAACCCCGATCACCTTC	CMQALQTPITF	IGKV2-28, IGKV2D-28	NA	IGKJ5	20	NA	NA	22	1	NA	NA	TGCATGCAAGCTCTACAAACCCCGATCACCTTC	NA	NA	NA	NA
K065_R8	3	0.00143335	TGCATGCAAGCTGCACACTTTCCGCTCACTTTC	CMQAAHFPLTF	IGKV2-24, IGKV2D-24	NA	IGKJ4	23	NA	NA	22	NA	NA	NA	TGCATGCAAGCTGCACACTTTCCGCTCACTTTC	NA	NA	NA	NA
K065_R8	3	0.00143335	TGCATGCAAGATATACAAACCCCGCACACTTTT	CMQDIQTPHTF	IGKV2-28, IGKV2D-28	NA	IGKJ2	20	NA	NA	25	4	NA	NA	TGCATGCAAGATATACAAACCCCGCACACTTTT	NA	NA	NA	NA
K065_R8	3	0.00143335	TGCATGCAAACTCTACAGACTCCGTACGCTTTT	CMQTLQTPYAF	IGKV2-28, IGKV2D-28	NA	IGKJ2	23	NA	NA	23	NA	NA	NA	TGCATGCAAACTCTACAGACTCCGTACGCTTTT	NA	NA	NA	NA
K065_R8	3	0.00143335	TGCATGGAAGGTCTGCAAACGCCGTACACTTTT	CMEGLQTPYTF	IGKV2-28, IGKV2D-28	NA	IGKJ2	20	NA	NA	23	2	NA	NA	TGCATGGAAGGTCTGCAAACGCCGTACACTTTT	NA	NA	NA	NA
K065_R8	3	0.00143335	TGCATACAATCTCTAGAAACCCCGTACACTTTT	CIQSLETPYTF	IGKV2-28, IGKV2D-28	NA	IGKJ2	20	NA	NA	23	2	NA	NA	TGCATACAATCTCTAGAAACCCCGTACACTTTT	NA	NA	NA	NA
K065_R8	3	0.00143335	TGTCTGCAGACTTACAGCAGGTGGACCTTC	CLQTYSRWTF	IGKV1-39, IGKV1D-39	NA	IGKJ1	17	NA	NA	20	2	NA	NA	TGTCTGCAGACTTACAGCAGGTGGACCTTC	NA	NA	NA	NA
K065_R8	3	0.00143335	TGTCAGCAGTATGGTAACTCACTTACTTTT	CQQYGNSLTF	IGKV3-20, IGKV3D-20	NA	IGKJ2	22	NA	NA	24	1	NA	NA	TGTCAGCAGTATGGTAACTCACTTACTTTT	NA	NA	NA	NA
K065_R8	3	0.00143335	TGTCAACAGGGTTCCAGTCCCTTCACTTTC	CQQGSSPFTF	IGKV1-12, IGKV1D-12, IGKV1-13, IGKV1D-13	NA	IGKJ3	10	NA	NA	21	10	NA	NA	TGTCAACAGGGTTCCAGTCCCTTCACTTTC	NA	NA	NA	NA
K065_R8	3	0.00143335	TGTCAACAGACTTACAATGCACGGACGTTC	CQQTYNARTF	IGKV1-39, IGKV1D-39	NA	IGKJ1	16	NA	NA	22	5	NA	NA	TGTCAACAGACTTACAATGCACGGACGTTC	NA	NA	NA	NA
K065_R8	3	0.00143335	TGTCAGCAGTATGGTGTGTACACTTTT	CQQYGVYTF	IGKV3-20, IGKV3D-20	NA	IGKJ2	15	NA	NA	16	0	NA	NA	TGTCAGCAGTATGGTGTGTACACTTTT	NA	NA	NA	NA
K065_R8	2	0.000955566	TGTTACTCAATAGACAACACTGATGATCACAGAGGACTTTTC	CYSIDNTDDHRGLF	IGLV3-10	NA	IGLJ2, IGLJ3	29	NA	NA	39	9	NA	NA	TGTTACTCAATAGACAACACTGATGATCACAGAGGACTTTTC	NA	NA	NA	NA
K065_R8	2	0.000955566	TGCCAGTCCTATGACACCAGCCTGAGTGGTTCGAAGGTGTTC	CQSYDTSLSGSKVF	IGLV1-40	NA	IGLJ3	35	NA	NA	35	NA	NA	NA	TGCCAGTCCTATGACACCAGCCTGAGTGGTTCGAAGGTGTTC	NA	NA	NA	NA
K065_R8	2	0.000955566	TGCCAGTCGTATGACAGTAGTTTGAGTGGTTCGAGGGTATTC	CQSYDSSLSGSRVF	IGLV1-40	NA	IGLJ2	34	NA	NA	35	0	NA	NA	TGCCAGTCGTATGACAGTAGTTTGAGTGGTTCGAGGGTATTC	NA	NA	NA	NA
K065_R8	2	0.000955566	TGCGGAACATGGGATCCTCGCCTGAGTTCTTTTTATCTCTTC	CGTWDPRLSSFYLF	IGLV1-51	NA	IGLJ1	15	NA	NA	32	16	NA	NA	TGCGGAACATGGGATCCTCGCCTGAGTTCTTTTTATCTCTTC	NA	NA	NA	NA
K065_R8	2	0.000955566	TGCGGAACATGGGATGCTAGTCTGAATTTTGGGAGGGTCTTC	CGTWDASLNFGRVF	IGLV1-51	NA	IGLJ1	15	NA	NA	36	20	NA	NA	TGCGGAACATGGGATGCTAGTCTGAATTTTGGGAGGGTCTTC	NA	NA	NA	NA
K065_R8	2	0.000955566	TGCAGCTCATATGCAGGCAGCAACAATTTCGATTATGTCTTC	CSSYAGSNNFDYVF	IGLV2-8, IGLV2-34	NA	IGLJ1	32	NA	NA	31	NA	NA	NA	TGCAGCTCATATGCAGGCAGCAACAATTTCGATTATGTCTTC	NA	NA	NA	NA
K065_R8	2	0.000955566	TGTCACGTGTGGGATAGAAGTAGTTCTCATCATGTCTTC	CHVWDRSSSHHVF	IGLV3-21	NA	IGLJ1	31	NA	NA	31	NA	NA	NA	TGTCACGTGTGGGATAGAAGTAGTTCTCATCATGTCTTC	NA	NA	NA	NA
K065_R8	2	0.000955566	TGTCAGTCTTATGATTCCATCAATGCCCTTGTGCTATTC	CQSYDSINALVLF	IGLV6-57	NA	IGLJ2, IGLJ3	15	NA	NA	29	13	NA	NA	TGTCAGTCTTATGATTCCATCAATGCCCTTGTGCTATTC	NA	NA	NA	NA
K065_R8	2	0.000955566	TGTCAGTCTCATGATACCAGTGATGCCCTTGTGGTATTC	CQSHDTSDALVVF	IGLV6-57	NA	IGLJ2	20	NA	NA	29	8	NA	NA	TGTCAGTCTCATGATACCAGTGATGCCCTTGTGGTATTC	NA	NA	NA	NA
K065_R8	2	0.000955566	TGTCAGGTGTGGGATAGTAGTGGTGATCATTATGTCTTC	CQVWDSSGDHYVF	IGLV3-21	NA	IGLJ1	30	NA	NA	28	NA	NA	NA	TGTCAGGTGTGGGATAGTAGTGGTGATCATTATGTCTTC	NA	NA	NA	NA
K065_R8	2	0.000955566	TGTCAATCATCAGACATCAGTGGTACTTACCGGGTGTTC	CQSSDISGTYRVF	IGLV3-25, IGLV3-16	NA	IGLJ3	29	NA	NA	31	1	NA	NA	TGTCAATCATCAGACATCAGTGGTACTTACCGGGTGTTC	NA	NA	NA	NA
K065_R8	2	0.000955566	TGTGCCGCATGGGATGACAGCCTGAGTGTCTGGGTGTTC	CAAWDDSLSVWVF	IGLV1-47, IGLV1-44	NA	IGLJ3	28	NA	NA	30	1	NA	NA	TGTGCCGCATGGGATGACAGCCTGAGTGTCTGGGTGTTC	NA	NA	NA	NA
K065_R8	2	0.000955566	TGTGCAGCATGGGATGACACCCTGAGTGTCTGGGTGTTC	CAAWDDTLSVWVF	IGLV1-47, IGLV1-44	NA	IGLJ3	28	NA	NA	30	1	NA	NA	TGTGCAGCATGGGATGACACCCTGAGTGTCTGGGTGTTC	NA	NA	NA	NA
K065_R8	2	0.000955566	TGTGCAGCATGGGATGACAGCCTGAGTGGTGTTGTCCTC	CAAWDDSLSGVVL	IGLV1-44, IGLV1-47, IGLV1-36	NA	IGLJ2, IGLJ3	30	NA	NA	37	6	NA	NA	TGTGCAGCATGGGATGACAGCCTGAGTGGTGTTGTCCTC	NA	NA	NA	NA
K065_R8	2	0.000955566	TGTGCAGCATGGGATGACAGCCTGAACCTTTATGCCTTC	CAAWDDSLNLYAF	IGLV1-44, IGLV1-47	NA	IGLJ1	26	NA	NA	29	2	NA	NA	TGTGCAGCATGGGATGACAGCCTGAACCTTTATGCCTTC	NA	NA	NA	NA
K065_R8	2	0.000955566	TGTAGTTCGCGAGACATCAGGGGTGACCCTTGGGTATTC	CSSRDIRGDPWVF	IGLV3-19	NA	IGLJ2, IGLJ3	28	NA	NA	32	3	NA	NA	TGTAGTTCGCGAGACATCAGGGGTGACCCTTGGGTATTC	NA	NA	NA	NA
K065_R8	2	0.000955566	TGTAGTTCGCGAGACAGCAGGGGCGACCCTTGGGTATTC	CSSRDSRGDPWVF	IGLV3-19	NA	IGLJ2, IGLJ3	20	NA	NA	32	11	NA	NA	TGTAGTTCGCGAGACAGCAGGGGCGACCCTTGGGTATTC	NA	NA	NA	NA
K065_R8	2	0.000955566	TGCTACTCATCAGACAGCAGTGGTAATCATAGGGTGTTC	CYSSDSSGNHRVF	IGLV3-10	NA	IGLJ3	32	NA	NA	31	NA	NA	NA	TGCTACTCATCAGACAGCAGTGGTAATCATAGGGTGTTC	NA	NA	NA	NA
K065_R8	2	0.000955566	TGCCAGTCCTATGACAGCAGCCTGAGTGGTTCGGTGTTC	CQSYDSSLSGSVF	IGLV1-40	NA	IGLJ3, IGLJ2	33	NA	NA	32	NA	NA	NA	TGCCAGTCCTATGACAGCAGCCTGAGTGGTTCGGTGTTC	NA	NA	NA	NA
K065_R8	2	0.000955566	TGCCAGTCCTATGACAAGACACTGAGAGGTCCGGTGTTC	CQSYDKTLRGPVF	IGLV1-40	NA	IGLJ3, IGLJ2	16	NA	NA	32	15	NA	NA	TGCCAGTCCTATGACAAGACACTGAGAGGTCCGGTGTTC	NA	NA	NA	NA
K065_R8	2	0.000955566	TGCGCAACATGGGATCATAGTCTGAATGTCTGGGTGTTC	CATWDHSLNVWVF	IGLV1-51	NA	IGLJ3	15	NA	NA	30	14	NA	NA	TGCGCAACATGGGATCATAGTCTGAATGTCTGGGTGTTC	NA	NA	NA	NA
K065_R8	2	0.000955566	TGCGGGACATGGGATACCAGCCTGAGTGCTGGGGTGTTT	CGTWDTSLSAGVF	IGLV1-51	NA	IGLJ3	32	NA	NA	31	NA	NA	NA	TGCGGGACATGGGATACCAGCCTGAGTGCTGGGGTGTTT	NA	NA	NA	NA
K065_R8	2	0.000955566	TGCGGAGCATGGGATATCAGACTGAGTGGTTGGGTGTTC	CGAWDIRLSGWVF	IGLV1-51	NA	IGLJ3	28	NA	NA	29	0	NA	NA	TGCGGAGCATGGGATATCAGACTGAGTGGTTGGGTGTTC	NA	NA	NA	NA
K065_R8	2	0.000955566	TGCGGAACATGGGATAACAGCCTGAGTGGTGTAGTATTC	CGTWDNSLSGVVF	IGLV1-51	NA	IGLJ2	28	NA	NA	29	0	NA	NA	TGCGGAACATGGGATAACAGCCTGAGTGGTGTAGTATTC	NA	NA	NA	NA
K065_R8	2	0.000955566	TGCGGAAGTTGGGATAACTACCTGAGTAATTTTCTGTTC	CGSWDNYLSNFLF	IGLV1-51	NA	IGLJ3, IGLJ2	27	NA	NA	34	6	NA	NA	TGCGGAAGTTGGGATAACTACCTGAGTAATTTTCTGTTC	NA	NA	NA	NA
K065_R8	2	0.000955566	TGCAGCTCATATCCAAGCAGCAGCCCTCTTTGGCTGTTC	CSSYPSSSPLWLF	IGLV2-14, IGLV2-18, IGLV2-28	NA	IGLJ3	29	NA	NA	29	NA	NA	NA	TGCAGCTCATATCCAAGCAGCAGCCCTCTTTGGCTGTTC	NA	NA	NA	NA
K065_R8	2	0.000955566	TGCAACTCATATTCAAACAACAGCCTTCTGGATGTCTTC	CNSYSNNSLLDVF	IGLV2-14	NA	IGLJ1	24	NA	NA	31	6	NA	NA	TGCAACTCATATTCAAACAACAGCCTTCTGGATGTCTTC	NA	NA	NA	NA
K065_R8	2	0.000955566	TGTTCGTCATTTACAACCAGCAGCACTTGGGTGTTC	CSSFTTSSTWVF	IGLV2-14, IGLV2-18, IGLV2-34, IGLV2-11, IGLV2-23	NA	IGLJ3	27	NA	NA	26	NA	NA	NA	TGTTCGTCATTTACAACCAGCAGCACTTGGGTGTTC	NA	NA	NA	NA
K065_R8	2	0.000955566	TGTCAGGCGTGGGACAGCAGCACTGATTATGTCTTC	CQAWDSSTDYVF	IGLV3-1	NA	IGLJ1	25	NA	NA	25	NA	NA	NA	TGTCAGGCGTGGGACAGCAGCACTGATTATGTCTTC	NA	NA	NA	NA
K065_R8	2	0.000955566	TGTCAATCAGCAGACAGCAGTGGTTCCTATGTCTTC	CQSADSSGSYVF	IGLV3-25, IGLV3-16	NA	IGLJ1	24	NA	NA	27	2	NA	NA	TGTCAATCAGCAGACAGCAGTGGTTCCTATGTCTTC	NA	NA	NA	NA
K065_R8	2	0.000955566	TGTGTGCTGTATATGGGTAGTGGCATTTGGGTGTTC	CVLYMGSGIWVF	IGLV8-61	NA	IGLJ3	28	NA	NA	26	NA	NA	NA	TGTGTGCTGTATATGGGTAGTGGCATTTGGGTGTTC	NA	NA	NA	NA
K065_R8	2	0.000955566	TGTGTACTTCATATCGGAGGTGTCAATTGGGTGTTC	CVLHIGGVNWVF	IGLV8-61	NA	IGLJ3	5	NA	NA	23	17	NA	NA	TGTGTACTTCATATCGGAGGTGTCAATTGGGTGTTC	NA	NA	NA	NA
K065_R8	2	0.000955566	TGTGCAGCTTGGGATGACAGCCTGAGAGAAGTTTTC	CAAWDDSLREVF	IGLV1-47, IGLV1-36, IGLV1-44	NA	IGLJ2, IGLJ3	26	NA	NA	33	6	NA	NA	TGTGCAGCTTGGGATGACAGCCTGAGAGAAGTTTTC	NA	NA	NA	NA
K065_R8	2	0.000955566	TGCTTGATCGCCTATGGTAATAGTCGGCCTGTATTC	CLIAYGNSRPVF	IGLV7-46	NA	IGLJ2	15	NA	NA	30	14	NA	NA	TGCTTGATCGCCTATGGTAATAGTCGGCCTGTATTC	NA	NA	NA	NA
K065_R8	2	0.000955566	TGCTGCTCATATTCAACTAGTGGCACTTTGTTATTC	CCSYSTSGTLLF	IGLV2-23	NA	IGLJ2, IGLJ3	29	NA	NA	31	1	NA	NA	TGCTGCTCATATTCAACTAGTGGCACTTTGTTATTC	NA	NA	NA	NA
K065_R8	2	0.000955566	TGCTGCTCATATGCAGCCACCTACACTTTAGTATTC	CCSYAATYTLVF	IGLV2-11	NA	IGLJ2, IGLJ3	29	NA	NA	30	0	NA	NA	TGCTGCTCATATGCAGCCACCTACACTTTAGTATTC	NA	NA	NA	NA
K065_R8	2	0.000955566	TGCTGCTCATATGCAGGTAGTAGCACTTTCGTGTTC	CCSYAGSSTFVF	IGLV2-23	NA	IGLJ3	31	NA	NA	30	NA	NA	NA	TGCTGCTCATATGCAGGTAGTAGCACTTTCGTGTTC	NA	NA	NA	NA
K065_R8	2	0.000955566	TGCCAGTCCTATGACACCAGCCTAAGTGTAATTTTT	CQSYDTSLSVIF	IGLV1-40	NA	IGLJ2, IGLJ3	28	NA	NA	36	7	NA	NA	TGCCAGTCCTATGACACCAGCCTAAGTGTAATTTTT	NA	NA	NA	NA
K065_R8	2	0.000955566	TGCCAGTCACAGGACATTTTCGTGGGTGTGATTTTC	CQSQDIFVGVIF	IGLV1-40	NA	IGLJ2, IGLJ3	8	NA	NA	26	17	NA	NA	TGCCAGTCACAGGACATTTTCGTGGGTGTGATTTTC	NA	NA	NA	NA
K065_R8	2	0.000955566	TGCGGAACATGGGATAATGCTGGCCAGGGGGTGTTC	CGTWDNAGQGVF	IGLV1-51	NA	IGLJ3, IGLJ2	16	NA	NA	28	11	NA	NA	TGCGGAACATGGGATAATGCTGGCCAGGGGGTGTTC	NA	NA	NA	NA
K065_R8	2	0.000955566	TGCAGTTCATATACGACCAGTAGTACTGTGGTGTTC	CSSYTTSSTVVF	IGLV2-28, IGLV2-14, IGLV2-34, IGLV2-18	NA	IGLJ3, IGLJ2	14	NA	NA	29	14	NA	NA	TGCAGTTCATATACGACCAGTAGTACTGTGGTGTTC	NA	NA	NA	NA
K065_R8	2	0.000955566	TGCAGTTCATATACAAGCACCACCGCTTATGTCTTC	CSSYTSTTAYVF	IGLV2-28, IGLV2-14	NA	IGLJ1	19	NA	NA	26	6	NA	NA	TGCAGTTCATATACAAGCACCACCGCTTATGTCTTC	NA	NA	NA	NA
K065_R8	2	0.000955566	TGCAGCTCATATGCAGGCGGCAACAATGTGGTATTC	CSSYAGGNNVVF	IGLV2-8	NA	IGLJ2	27	NA	NA	25	NA	NA	NA	TGCAGCTCATATGCAGGCGGCAACAATGTGGTATTC	NA	NA	NA	NA
K065_R8	2	0.000955566	TGCAGCTCATATACAAGCAGCAACACTTTGGTATTC	CSSYTSSNTLVF	IGLV2-14	NA	IGLJ2	27	NA	NA	28	0	NA	NA	TGCAGCTCATATACAAGCAGCAACACTTTGGTATTC	NA	NA	NA	NA
K065_R8	2	0.000955566	TGCAGCTCACATACAAGCAGCAGCACTTGGGTGTTC	CSSHTSSSTWVF	IGLV2-14, IGLV2-18	NA	IGLJ3	27	NA	NA	26	NA	NA	NA	TGCAGCTCACATACAAGCAGCAGCACTTGGGTGTTC	NA	NA	NA	NA
K065_R8	2	0.000955566	TGTCAGGTGTGGGACAGCAGCGATGTGGTGTTC	CQVWDSSDVVF	IGLV3-9	NA	IGLJ2, IGLJ3	21	NA	NA	22	0	NA	NA	TGTCAGGTGTGGGACAGCAGCGATGTGGTGTTC	NA	NA	NA	NA
K065_R8	2	0.000955566	TGTCAGGCGTGGGTCAGCAGCACTTGGGTGTTC	CQAWVSSTWVF	IGLV3-1	NA	IGLJ3	24	NA	NA	23	NA	NA	NA	TGTCAGGCGTGGGTCAGCAGCACTTGGGTGTTC	NA	NA	NA	NA
K065_R8	2	0.000955566	TGCTGCTCATATGCAGGCCCTAATTGGCTGTTC	CCSYAGPNWLF	IGLV2-11, IGLV2-8	NA	IGLJ3	18	NA	NA	21	2	NA	NA	TGCTGCTCATATGCAGGCCCTAATTGGCTGTTC	NA	NA	NA	NA
K065_R8	2	0.000955566	TGTCAGCAGTTTGGTAACTCACCAGGAGCGCTTACTTTC	CQQFGNSPGALTF	IGKV3-20, IGKV3D-20	NA	IGKJ4	23	NA	NA	25	1	NA	NA	TGTCAGCAGTTTGGTAACTCACCAGGAGCGCTTACTTTC	NA	NA	NA	NA
K065_R8	2	0.000955566	TGTCAGCAACGTAGCAACTGGCCTCCGGGGGTCACTTTC	CQQRSNWPPGVTF	IGKV3-11, IGKV3D-11	NA	IGKJ4	24	NA	NA	31	6	NA	NA	TGTCAGCAACGTAGCAACTGGCCTCCGGGGGTCACTTTC	NA	NA	NA	NA
K065_R8	2	0.000955566	TGTCTTCAGTATTATGACTGGCCTCCGTGGACGTTC	CLQYYDWPPWTF	IGKV3-15, IGKV3D-15	NA	IGKJ1	24	NA	NA	25	0	NA	NA	TGTCTTCAGTATTATGACTGGCCTCCGTGGACGTTC	NA	NA	NA	NA
K065_R8	2	0.000955566	TGTCTCCAGTATAATGTCTGGCCTCCGTGGACGTTC	CLQYNVWPPWTF	IGKV3-15, IGKV3D-15	NA	IGKJ1	24	NA	NA	25	0	NA	NA	TGTCTCCAGTATAATGTCTGGCCTCCGTGGACGTTC	NA	NA	NA	NA
K065_R8	2	0.000955566	TGTCATCAGTATGGTACTGCATTTCCGTGGACGTTC	CHQYGTAFPWTF	IGKV3-20, IGKV3D-20	NA	IGKJ1	16	NA	NA	25	8	NA	NA	TGTCATCAGTATGGTACTGCATTTCCGTGGACGTTC	NA	NA	NA	NA
K065_R8	2	0.000955566	TGTCACCAGTATCATCACTGGCCTCCGTGGACGTTC	CHQYHHWPPWTF	IGKV3-15, IGKV3D-15	NA	IGKJ1	24	NA	NA	25	0	NA	NA	TGTCACCAGTATCATCACTGGCCTCCGTGGACGTTC	NA	NA	NA	NA
K065_R8	2	0.000955566	TGTCACCAGTATCATCACTGGCCTCCGTGGACGTTC	CHQYHHWPPWTF	IGKV3D-15	NA	IGKJ1	27	NA	NA	25	NA	NA	NA	TGTCACCAGTATCATCACTGGCCTCCGTGGACGTTC	NA	NA	NA	NA
K065_R8	2	0.000955566	TGTCAGCACTATGATTCTTCAGTGGCGGTCTCTTTC	CQHYDSSVAVSF	IGKV3-20, IGKV3D-20	NA	IGKJ4	13	NA	NA	24	10	NA	NA	TGTCAGCACTATGATTCTTCAGTGGCGGTCTCTTTC	NA	NA	NA	NA
K065_R8	2	0.000955566	TGTCAGCACTATAATAACTGGCCTCCGTGGACGTTC	CQHYNNWPPWTF	IGKV3-15, IGKV3D-15	NA	IGKJ1	24	NA	NA	25	0	NA	NA	TGTCAGCACTATAATAACTGGCCTCCGTGGACGTTC	NA	NA	NA	NA
K065_R8	2	0.000955566	TGTCAGCAGTATCATAATTGGCCTCCGGCCACCTTC	CQQYHNWPPATF	IGKV3D-15	NA	IGKJ4	28	NA	NA	29	0	NA	NA	TGTCAGCAGTATCATAATTGGCCTCCGGCCACCTTC	NA	NA	NA	NA
K065_R8	2	0.000955566	TGTCAGCAGTATGGTGGCTCACCAAGGTTCACTTTT	CQQYGGSPRFTF	IGKV3-20, IGKV3D-20	NA	IGKJ2	28	NA	NA	29	0	NA	NA	TGTCAGCAGTATGGTGGCTCACCAAGGTTCACTTTT	NA	NA	NA	NA
K065_R8	2	0.000955566	TGTCAGCAGTATGGTAGTTCACCTCCGTACACTTTT	CQQYGSSPPYTF	IGKV3-20, IGKV3D-20	NA	IGKJ2	24	NA	NA	26	1	NA	NA	TGTCAGCAGTATGGTAGTTCACCTCCGTACACTTTT	NA	NA	NA	NA
K065_R8	2	0.000955566	TGTCAGCAACGGAGCAACTGGCCTCCGCTCACATTC	CQQRSNWPPLTF	IGKV3-11, IGKV3D-11	NA	IGKJ4	24	NA	NA	25	0	NA	NA	TGTCAGCAACGGAGCAACTGGCCTCCGCTCACATTC	NA	NA	NA	NA
K065_R8	2	0.000955566	TGTCAACAGTTTAATAGTGACCCTCCGGTCACCTTC	CQQFNSDPPVTF	IGKV1D-13, IGKV1D-16	NA	IGKJ5	25	NA	NA	28	2	NA	NA	TGTCAACAGTTTAATAGTGACCCTCCGGTCACCTTC	NA	NA	NA	NA
K065_R8	2	0.000955566	TGTCAACAGTATTTTTATACCCCTCCTTACACTTTT	CQQYFYTPPYTF	IGKV1D-43, IGKV1-8, IGKV1D-8, IGKV1-9, IGKV1D-13	NA	IGKJ2	26	NA	NA	27	0	NA	NA	TGTCAACAGTATTTTTATACCCCTCCTTACACTTTT	NA	NA	NA	NA
K065_R8	2	0.000955566	TGTCAACAGTATGATAACACCCCTCCCTTCACTTTT	CQQYDNTPPFTF	IGKV1-33, IGKV1D-33	NA	IGKJ2	17	NA	NA	29	11	NA	NA	TGTCAACAGTATGATAACACCCCTCCCTTCACTTTT	NA	NA	NA	NA
K065_R8	2	0.000955566	TGTCAACAGAGTTACACTACCCCTGGAATCACCTTC	CQQSYTTPGITF	IGKV1-39, IGKV1D-39	NA	IGKJ5	24	NA	NA	27	2	NA	NA	TGTCAACAGAGTTACACTACCCCTGGAATCACCTTC	NA	NA	NA	NA
K065_R8	2	0.000955566	TGTCAACAATATGCGAGTCTTATTCTATTCACTTTC	CQQYASLILFTF	IGKV1-33, IGKV1D-33	NA	IGKJ3	13	NA	NA	25	11	NA	NA	TGTCAACAATATGCGAGTCTTATTCTATTCACTTTC	NA	NA	NA	NA
K065_R8	2	0.000955566	TGTCAAGAGCGCAGCAGGTGGCCTCTGCTCACTTTC	CQERSRWPLLTF	IGKV3-11, IGKV3D-11	NA	IGKJ4	24	NA	NA	26	1	NA	NA	TGTCAAGAGCGCAGCAGGTGGCCTCTGCTCACTTTC	NA	NA	NA	NA
K065_R8	2	0.000955566	TGCCAGCAGTATTATAACTGGCCTCCGTGGACGTTC	CQQYYNWPPWTF	IGKV3-15, IGKV3D-15, IGKV3D-7	NA	IGKJ1	24	NA	NA	25	0	NA	NA	TGCCAGCAGTATTATAACTGGCCTCCGTGGACGTTC	NA	NA	NA	NA
K065_R8	2	0.000955566	TGCCAACACTATAATAACTGGCCTCCTTGGACGTTC	CQHYNNWPPWTF	IGKV3D-15, IGKV3-15	NA	IGKJ1	26	NA	NA	27	0	NA	NA	TGCCAACACTATAATAACTGGCCTCCTTGGACGTTC	NA	NA	NA	NA
K065_R8	2	0.000955566	TGCATGCAAGGCACACACTGGCCTCCGTACATTTTT	CMQGTHWPPYIF	IGKV2D-30, IGKV2-30	NA	IGKJ2	27	NA	NA	26	NA	NA	NA	TGCATGCAAGGCACACACTGGCCTCCGTACATTTTT	NA	NA	NA	NA
K065_R8	2	0.000955566	TGTCTACAGCATCATAGTTTCCCGTACACTTTT	CLQHHSFPYTF	IGKV1-17, IGKV1D-17	NA	IGKJ2	23	NA	NA	23	NA	NA	NA	TGTCTACAGCATCATAGTTTCCCGTACACTTTT	NA	NA	NA	NA
K065_R8	2	0.000955566	TGTCATCAGAGTAGTAGTTTACCGAGGACTTTT	CHQSSSLPRTF	IGKV6-21, IGKV6D-21	NA	IGKJ2	27	NA	NA	27	NA	NA	NA	TGTCATCAGAGTAGTAGTTTACCGAGGACTTTT	NA	NA	NA	NA
K065_R8	2	0.000955566	TGTCACCAGTATGGTGACTCACATCGTACGTTC	CHQYGDSHRTF	IGKV3-20, IGKV3D-20, IGKV3-11, IGKV3D-7	NA	IGKJ1	22	NA	NA	27	4	NA	NA	TGTCACCAGTATGGTGACTCACATCGTACGTTC	NA	NA	NA	NA
K065_R8	2	0.000955566	TGTCACCAGTATAATAACTGGCCTCTCACTTTC	CHQYNNWPLTF	IGKV3-15, IGKV3D-15	NA	IGKJ4	24	NA	NA	24	NA	NA	NA	TGTCACCAGTATAATAACTGGCCTCTCACTTTC	NA	NA	NA	NA
K065_R8	2	0.000955566	TGTCACCAATATTACGAGACTCCTCGGACTTTT	CHQYYETPRTF	IGKV4-1	NA	IGKJ2	14	NA	NA	27	12	NA	NA	TGTCACCAATATTACGAGACTCCTCGGACTTTT	NA	NA	NA	NA
K065_R8	2	0.000955566	TGTCAGCATTATGGGAGTTCACCTCTCACTTTC	CQHYGSSPLTF	IGKV3D-20, IGKV3-20	NA	IGKJ3	25	NA	NA	25	NA	NA	NA	TGTCAGCATTATGGGAGTTCACCTCTCACTTTC	NA	NA	NA	NA
K065_R8	2	0.000955566	TGTCAGCAGTATGCTAGATCGCCCTGGACGTTC	CQQYARSPWTF	IGKV3-15, IGKV3D-15, IGKV3-20, IGKV3D-20, IGKV3D-7	NA	IGKJ1	12	NA	NA	24	11	NA	NA	TGTCAGCAGTATGCTAGATCGCCCTGGACGTTC	NA	NA	NA	NA
K065_R8	2	0.000955566	TGTCAGCAGTATGGTGACTCACCGTGGACGTTC	CQQYGDSPWTF	IGKV3-20, IGKV3D-20	NA	IGKJ1	23	NA	NA	22	NA	NA	NA	TGTCAGCAGTATGGTGACTCACCGTGGACGTTC	NA	NA	NA	NA
K065_R8	2	0.000955566	TGTCAGCAGTATGGTATCATACAAAATACTTTC	CQQYGIIQNTF	IGKV3-20, IGKV3D-20	NA	IGKJ4	16	NA	NA	27	10	NA	NA	TGTCAGCAGTATGGTATCATACAAAATACTTTC	NA	NA	NA	NA
K065_R8	2	0.000955566	TGTCAGCAGTATGGTAGTTCACCGTGGACGTTC	CQQYGSSPWTF	IGKV3-20, IGKV3D-20	NA	IGKJ1	23	NA	NA	22	NA	NA	NA	TGTCAGCAGTATGGTAGTTCACCGTGGACGTTC	NA	NA	NA	NA
K065_R8	2	0.000955566	TGTCAGCAGTATGGTAGCTCACCGTACACTTTT	CQQYGSSPYTF	IGKV3-20, IGKV3D-20	NA	IGKJ2	23	NA	NA	23	NA	NA	NA	TGTCAGCAGTATGGTAGCTCACCGTACACTTTT	NA	NA	NA	NA
K065_R8	2	0.000955566	TGTCAGCAGTATGATTCGTCACGGAAGACGTTC	CQQYDSSRKTF	IGKV3-20, IGKV3D-20	NA	IGKJ1	13	NA	NA	26	12	NA	NA	TGTCAGCAGTATGATTCGTCACGGAAGACGTTC	NA	NA	NA	NA
K065_R8	2	0.000955566	TGTCAGCAGCGTGGCGCCTGGCCGCTCACCTTC	CQQRGAWPLTF	IGKV3-11, IGKV3D-11	NA	IGKJ4	23	NA	NA	22	NA	NA	NA	TGTCAGCAGCGTGGCGCCTGGCCGCTCACCTTC	NA	NA	NA	NA
K065_R8	2	0.000955566	TGTCAGCAGCGTACCAACTGGCCTCTCACTTTC	CQQRTNWPLTF	IGKV3-11, IGKV3D-11	NA	IGKJ4	24	NA	NA	24	NA	NA	NA	TGTCAGCAGCGTACCAACTGGCCTCTCACTTTC	NA	NA	NA	NA
K065_R8	2	0.000955566	TGTCAGCAGCGTACCAACGGGCTCCGCACTTTC	CQQRTNGLRTF	IGKV3-11, IGKV3D-11	NA	IGKJ4	22	NA	NA	26	3	NA	NA	TGTCAGCAGCGTACCAACGGGCTCCGCACTTTC	NA	NA	NA	NA
K065_R8	2	0.000955566	TGTCAGCAGCGTAGCAACTGGCCTCTCACTTTC	CQQRSNWPLTF	IGKV3-11, IGKV3D-11	NA	IGKJ4	24	NA	NA	24	NA	NA	NA	TGTCAGCAGCGTAGCAACTGGCCTCTCACTTTC	NA	NA	NA	NA
K065_R8	2	0.000955566	TGTCAGCAGCGTAGCAACTGGCCGGGGACTTTT	CQQRSNWPGTF	IGKV3-11, IGKV3D-11	NA	IGKJ2	23	NA	NA	27	3	NA	NA	TGTCAGCAGCGTAGCAACTGGCCGGGGACTTTT	NA	NA	NA	NA
K065_R8	2	0.000955566	TGTCAGCAGCAGAATAATTGGCCGGACACTTTT	CQQQNNWPDTF	IGKV3-15, IGKV3D-15, IGKV3-11, IGKV3D-11	NA	IGKJ2	23	NA	NA	25	1	NA	NA	TGTCAGCAGCAGAATAATTGGCCGGACACTTTT	NA	NA	NA	NA
K065_R8	2	0.000955566	TGTCAGCAGAGCTTTGATGCCTCGTGGACGTTC	CQQSFDASWTF	IGKV1-39, IGKV1D-39	NA	IGKJ1	11	NA	NA	22	10	NA	NA	TGTCAGCAGAGCTTTGATGCCTCGTGGACGTTC	NA	NA	NA	NA
K065_R8	2	0.000955566	TGTCAGCAATATTTTAGTTCTCCTTGGACGTTC	CQQYFSSPWTF	IGKV4-1	NA	IGKJ1	28	NA	NA	24	NA	NA	NA	TGTCAGCAATATTTTAGTTCTCCTTGGACGTTC	NA	NA	NA	NA
K065_R8	2	0.000955566	TGTCAGCAATATTCTATTATTCCTCGGACTTTT	CQQYSIIPRTF	IGKV4-1	NA	IGKJ2	28	NA	NA	27	NA	NA	NA	TGTCAGCAATATTCTATTATTCCTCGGACTTTT	NA	NA	NA	NA
K065_R8	2	0.000955566	TGTCAGCAATATTCTAGTCTTCCTCCCACCTTC	CQQYSSLPPTF	IGKV4-1	NA	IGKJ5	18	NA	NA	26	7	NA	NA	TGTCAGCAATATTCTAGTCTTCCTCCCACCTTC	NA	NA	NA	NA
K065_R8	2	0.000955566	TGTCAGCAATATGACAATTTACCGCTCACTTTC	CQQYDNLPLTF	IGKV3-20, IGKV3D-20	NA	IGKJ4	13	NA	NA	22	8	NA	NA	TGTCAGCAATATGACAATTTACCGCTCACTTTC	NA	NA	NA	NA
K065_R8	2	0.000955566	TGTCAGCAACATTATAGTACTCCTCTCACTTTC	CQQHYSTPLTF	IGKV4-1	NA	IGKJ4	24	NA	NA	24	NA	NA	NA	TGTCAGCAACATTATAGTACTCCTCTCACTTTC	NA	NA	NA	NA
K065_R8	2	0.000955566	TGTCAACAGTCTGATAATCCCCCGATCACCTTC	CQQSDNPPITF	IGKV1-33, IGKV1D-33	NA	IGKJ5	23	NA	NA	22	NA	NA	NA	TGTCAACAGTCTGATAATCCCCCGATCACCTTC	NA	NA	NA	NA
K065_R8	2	0.000955566	TGTCAACAGTATTATAGTTACCCTCGGACTTTC	CQQYYSYPRTF	IGKV1-8, IGKV1D-8	NA	IGKJ3	24	NA	NA	27	2	NA	NA	TGTCAACAGTATTATAGTTACCCTCGGACTTTC	NA	NA	NA	NA
K065_R8	2	0.000955566	TGTCAACAGCATGATACTTACCCTTTCACCTTC	CQQHDTYPFTF	IGKV1-17, IGKV1-9, IGKV1D-17, IGKV1D-13, IGKV1D-16	NA	IGKJ4	24	NA	NA	25	0	NA	NA	TGTCAACAGCATGATACTTACCCTTTCACCTTC	NA	NA	NA	NA
K065_R8	2	0.000955566	TGTCAACAGGCTAACAATTTCCCCATCACCTTC	CQQANNFPITF	IGKV1-12, IGKV1D-12	NA	IGKJ5	23	NA	NA	24	0	NA	NA	TGTCAACAGGCTAACAATTTCCCCATCACCTTC	NA	NA	NA	NA
K065_R8	2	0.000955566	TGTCAACAGGGTCAGACTTACCCACTCACCTTC	CQQGQTYPLTF	IGKV1-12, IGKV1D-12	NA	IGKJ4	10	NA	NA	24	13	NA	NA	TGTCAACAGGGTCAGACTTACCCACTCACCTTC	NA	NA	NA	NA
K065_R8	2	0.000955566	TGTCAACAGGGTAACAGTTTCCCGTACACTTTT	CQQGNSFPYTF	IGKV1-12, IGKV1D-12	NA	IGKJ2	23	NA	NA	23	NA	NA	NA	TGTCAACAGGGTAACAGTTTCCCGTACACTTTT	NA	NA	NA	NA
K065_R8	2	0.000955566	TGTCAACAGACTTTGAGTGCCTCGTGGACCTTC	CQQTLSASWTF	IGKV1-39, IGKV1D-39	NA	IGKJ1	10	NA	NA	22	11	NA	NA	TGTCAACAGACTTTGAGTGCCTCGTGGACCTTC	NA	NA	NA	NA
K065_R8	2	0.000955566	TGTCAACAGACTTACAGTACCCCGCTCACTTTC	CQQTYSTPLTF	IGKV1-39, IGKV1D-39	NA	IGKJ4	23	NA	NA	22	NA	NA	NA	TGTCAACAGACTTACAGTACCCCGCTCACTTTC	NA	NA	NA	NA
K065_R8	2	0.000955566	TGTCAACAGAGTTTCAGTATCCCGTACACTTTT	CQQSFSIPYTF	IGKV1-39, IGKV1D-39	NA	IGKJ2	23	NA	NA	23	NA	NA	NA	TGTCAACAGAGTTTCAGTATCCCGTACACTTTT	NA	NA	NA	NA
K065_R8	2	0.000955566	TGTCAACAGAGTTACACTACCCCACTCACTTTC	CQQSYTTPLTF	IGKV1-39, IGKV1D-39	NA	IGKJ4	23	NA	NA	24	0	NA	NA	TGTCAACAGAGTTACACTACCCCACTCACTTTC	NA	NA	NA	NA
K065_R8	2	0.000955566	TGTCAACAGAGTTACAGTTCCCCGATCAGCTTC	CQQSYSSPISF	IGKV1-39, IGKV1D-39	NA	IGKJ5	23	NA	NA	22	NA	NA	NA	TGTCAACAGAGTTACAGTTCCCCGATCAGCTTC	NA	NA	NA	NA
K065_R8	2	0.000955566	TGTCAACAGAGTTACAGTGCCCCATTCACTTTC	CQQSYSAPFTF	IGKV1-39, IGKV1D-39	NA	IGKJ3	23	NA	NA	23	NA	NA	NA	TGTCAACAGAGTTACAGTGCCCCATTCACTTTC	NA	NA	NA	NA
K065_R8	2	0.000955566	TGTCAACAGAGTTACAGTGGCCCCCTCACGTTC	CQQSYSGPLTF	IGKV1-39, IGKV1D-39	NA	IGKJ5	18	NA	NA	25	6	NA	NA	TGTCAACAGAGTTACAGTGGCCCCCTCACGTTC	NA	NA	NA	NA
K065_R8	2	0.000955566	TGTCAACAGAGTTACAGTACCCCCTACACTTTT	CQQSYSTPYTF	IGKV1-39, IGKV1D-39	NA	IGKJ2	23	NA	NA	24	0	NA	NA	TGTCAACAGAGTTACAGTACCCCCTACACTTTT	NA	NA	NA	NA
K065_R8	2	0.000955566	TGTCAACAGAGTCTCATTCCCCCGTGGACGTTC	CQQSLIPPWTF	IGKV1-39, IGKV1D-39	NA	IGKJ1	12	NA	NA	22	9	NA	NA	TGTCAACAGAGTCTCATTCCCCCGTGGACGTTC	NA	NA	NA	NA
K065_R8	2	0.000955566	TGTCAACAGAGTCACGACTTCCCGTACACTTTT	CQQSHDFPYTF	IGKV1-39, IGKV1D-39	NA	IGKJ2	12	NA	NA	23	10	NA	NA	TGTCAACAGAGTCACGACTTCCCGTACACTTTT	NA	NA	NA	NA
K065_R8	2	0.000955566	TGTCAACAGAGTCACACTTTCCCGTACACTTTT	CQQSHTFPYTF	IGKV1-39, IGKV1D-39	NA	IGKJ2	16	NA	NA	23	6	NA	NA	TGTCAACAGAGTCACACTTTCCCGTACACTTTT	NA	NA	NA	NA
K065_R8	2	0.000955566	TGTCAACAGAGTGGCAGTCCCCCGTACACTTTT	CQQSGSPPYTF	IGKV1-39, IGKV1D-39	NA	IGKJ2	23	NA	NA	23	NA	NA	NA	TGTCAACAGAGTGGCAGTCCCCCGTACACTTTT	NA	NA	NA	NA
K065_R8	2	0.000955566	TGTCAACAATATTATAGTCCTCCGTACACTTTT	CQQYYSPPYTF	IGKV4-1	NA	IGKJ2	23	NA	NA	23	NA	NA	NA	TGTCAACAATATTATAGTCCTCCGTACACTTTT	NA	NA	NA	NA
K065_R8	2	0.000955566	TGTCAACAATATTATAGTGCTCCCCTCACTTTC	CQQYYSAPLTF	IGKV4-1	NA	IGKJ4	23	NA	NA	24	0	NA	NA	TGTCAACAATATTATAGTGCTCCCCTCACTTTC	NA	NA	NA	NA
K065_R8	2	0.000955566	TGTCAACAATATGAGACATCACCGATCACTTTC	CQQYETSPITF	IGKV3-20, IGKV3D-20	NA	IGKJ5	13	NA	NA	22	8	NA	NA	TGTCAACAATATGAGACATCACCGATCACTTTC	NA	NA	NA	NA
K065_R8	2	0.000955566	TGTCAAAACTATGTCGGTGTCCCGGCCACTTTC	CQNYVGVPATF	IGKV1-27	NA	IGKJ3	12	NA	NA	26	13	NA	NA	TGTCAAAACTATGTCGGTGTCCCGGCCACTTTC	NA	NA	NA	NA
K065_R8	2	0.000955566	TGCCAACAGTTTGAGACTTATCCGTGGACGTTT	CQQFETYPWTF	IGKV1-5, IGKV1-16, IGKV1D-16, IGKV1-13, IGKV1D-13	NA	IGKJ1	10	NA	NA	22	11	NA	NA	TGCCAACAGTTTGAGACTTATCCGTGGACGTTT	NA	NA	NA	NA
K065_R8	2	0.000955566	TGCCAACAGTGTAGTAGTTATCCGTGGACGTTC	CQQCSSYPWTF	IGKV1-5, IGKV1-16, IGKV1D-16	NA	IGKJ1	21	NA	NA	22	0	NA	NA	TGCCAACAGTGTAGTAGTTATCCGTGGACGTTC	NA	NA	NA	NA
K065_R8	2	0.000955566	TGCCAACAGTATAATAGTTTCCCTTGGACGTTC	CQQYNSFPWTF	IGKV1-5, IGKV1D-16, IGKV1-16	NA	IGKJ1	19	NA	NA	24	4	NA	NA	TGCCAACAGTATAATAGTTTCCCTTGGACGTTC	NA	NA	NA	NA
K065_R8	2	0.000955566	TGCCAACAATATAATACTTTTTCGTGGACGTTC	CQQYNTFSWTF	IGKV1-5	NA	IGKJ1	23	NA	NA	22	NA	NA	NA	TGCCAACAATATAATACTTTTTCGTGGACGTTC	NA	NA	NA	NA
K065_R8	2	0.000955566	TGCCAACAATATAATACTTATTCGTGGACTTTC	CQQYNTYSWTF	IGKV1-5	NA	IGKJ1	23	NA	NA	22	NA	NA	NA	TGCCAACAATATAATACTTATTCGTGGACTTTC	NA	NA	NA	NA
K065_R8	2	0.000955566	TGCGAGCAAACTCTACAAACCCCGCACACTTTT	CEQTLQTPHTF	IGKV2-28, IGKV2D-28	NA	IGKJ2	20	NA	NA	25	4	NA	NA	TGCGAGCAAACTCTACAAACCCCGCACACTTTT	NA	NA	NA	NA
K065_R8	2	0.000955566	TGCATGCAGCCTCTACACACCCCGTACACTTTT	CMQPLHTPYTF	IGKV2-40, IGKV2D-40	NA	IGKJ2	8	NA	NA	23	14	NA	NA	TGCATGCAGCCTCTACACACCCCGTACACTTTT	NA	NA	NA	NA
K065_R8	2	0.000955566	TGCATGCAGGCTCTACAAACTCCTGTCACTTTC	CMQALQTPVTF	IGKV2-28, IGKV2D-28	NA	IGKJ4	24	NA	NA	25	0	NA	NA	TGCATGCAGGCTCTACAAACTCCTGTCACTTTC	NA	NA	NA	NA
K065_R8	2	0.000955566	TGCATGCAACCTCTACACACCCCGTACACTTTT	CMQPLHTPYTF	IGKV2-40, IGKV2D-40, IGKV2-30, IGKV2D-30	NA	IGKJ2	10	NA	NA	23	12	NA	NA	TGCATGCAACCTCTACACACCCCGTACACTTTT	NA	NA	NA	NA
K065_R8	2	0.000955566	TGCATGCAACCTCTAGAAACCCCGTACACTTTT	CMQPLETPYTF	IGKV2-28, IGKV2D-28	NA	IGKJ2	20	NA	NA	23	2	NA	NA	TGCATGCAACCTCTAGAAACCCCGTACACTTTT	NA	NA	NA	NA
K065_R8	2	0.000955566	TGCATGCAACCTCAACAAACCCCGTACACGTTT	CMQPQQTPYTF	IGKV2D-28	NA	IGKJ2	20	NA	NA	23	2	NA	NA	TGCATGCAACCTCAACAAACCCCGTACACGTTT	NA	NA	NA	NA
K065_R8	2	0.000955566	TGCATGCAACCTACACACTGGCCTCCGACATTC	CMQPTHWPPTF	IGKV2D-30, IGKV2-30	NA	IGKJ1	27	NA	NA	26	NA	NA	NA	TGCATGCAACCTACACACTGGCCTCCGACATTC	NA	NA	NA	NA
K065_R8	2	0.000955566	TGCATGCAAGCTTTTCAAACTCCTCAGACTTTT	CMQAFQTPQTF	IGKV2D-28, IGKV2-28	NA	IGKJ2	25	NA	NA	27	1	NA	NA	TGCATGCAAGCTTTTCAAACTCCTCAGACTTTT	NA	NA	NA	NA
K065_R8	2	0.000955566	TGCATGCAAGCTTCACTCTGGCCTTGGACGTTC	CMQASLWPWTF	IGKV2-30, IGKV2D-30	NA	IGKJ1	24	NA	NA	24	NA	NA	NA	TGCATGCAAGCTTCACTCTGGCCTTGGACGTTC	NA	NA	NA	NA
K065_R8	2	0.000955566	TGCATGCAAGCTTCACACTGGCCTCCCACTTTC	CMQASHWPPTF	IGKV2D-30, IGKV2-30	NA	IGKJ4	26	NA	NA	26	NA	NA	NA	TGCATGCAAGCTTCACACTGGCCTCCCACTTTC	NA	NA	NA	NA
K065_R8	2	0.000955566	TGCATGCAAGCTCTACACACTCCAATCACCTTC	CMQALHTPITF	IGKV2-28, IGKV2D-28	NA	IGKJ5	23	NA	NA	24	0	NA	NA	TGCATGCAAGCTCTACACACTCCAATCACCTTC	NA	NA	NA	NA
K065_R8	2	0.000955566	TGCATGCAAGCTCTACAAACTCCTCGCACCTTC	CMQALQTPRTF	IGKV2D-28, IGKV2-28	NA	IGKJ5	25	NA	NA	26	0	NA	NA	TGCATGCAAGCTCTACAAACTCCTCGCACCTTC	NA	NA	NA	NA
K065_R8	2	0.000955566	TGCATGCAAGCTCTACAAACCCCGTACGTTTTT	CMQALQTPYVF	IGKV2-28, IGKV2D-28	NA	IGKJ2	20	NA	NA	29	8	NA	NA	TGCATGCAAGCTCTACAAACCCCGTACGTTTTT	NA	NA	NA	NA
K065_R8	2	0.000955566	TGCATGCAAGCTCTACAAACCGAGCTCACTTTC	CMQALQTELTF	IGKV2-28, IGKV2D-28	NA	IGKJ4	20	NA	NA	23	2	NA	NA	TGCATGCAAGCTCTACAAACCGAGCTCACTTTC	NA	NA	NA	NA
K065_R8	2	0.000955566	TGCATGCAAGCTACACATACCCCGTACACTTTT	CMQATHTPYTF	IGKV2-18, IGKV2D-18, IGKV2-28, IGKV2D-28	NA	IGKJ2	17	NA	NA	23	5	NA	NA	TGCATGCAAGCTACACATACCCCGTACACTTTT	NA	NA	NA	NA
K065_R8	2	0.000955566	TGCATGCAAGGTCTACAGATCCCGCACACTTTT	CMQGLQIPHTF	IGKV2-28, IGKV2D-28	NA	IGKJ2	17	NA	NA	25	7	NA	NA	TGCATGCAAGGTCTACAGATCCCGCACACTTTT	NA	NA	NA	NA
K065_R8	2	0.000955566	TGCATGCAAGGTCTACAAACTCCGGCCACTTTC	CMQGLQTPATF	IGKV2-28, IGKV2D-28	NA	IGKJ3	23	NA	NA	26	2	NA	NA	TGCATGCAAGGTCTACAAACTCCGGCCACTTTC	NA	NA	NA	NA
K065_R8	2	0.000955566	TGCATGCAAGGTCTAGAAACCCCGAACACTTTT	CMQGLETPNTF	IGKV2-28, IGKV2D-28	NA	IGKJ2	20	NA	NA	25	4	NA	NA	TGCATGCAAGGTCTAGAAACCCCGAACACTTTT	NA	NA	NA	NA
K065_R8	2	0.000955566	TGCATGCAAGGTGTACAGTGGCCGTACACTTTT	CMQGVQWPYTF	IGKV2-30, IGKV2D-30, IGKV2-40, IGKV2D-40	NA	IGKJ2	23	NA	NA	23	NA	NA	NA	TGCATGCAAGGTGTACAGTGGCCGTACACTTTT	NA	NA	NA	NA
K065_R8	2	0.000955566	TGCATGCAAGGTGCACAGTGGCCTTGGACGTTC	CMQGAQWPWTF	IGKV2-30, IGKV2D-30	NA	IGKJ1	24	NA	NA	24	NA	NA	NA	TGCATGCAAGGTGCACAGTGGCCTTGGACGTTC	NA	NA	NA	NA
K065_R8	2	0.000955566	TGCATGCAAGGTATTCAGCTTCCTCTCACTTTC	CMQGIQLPLTF	IGKV2-29, IGKV2D-29	NA	IGKJ4	24	NA	NA	24	NA	NA	NA	TGCATGCAAGGTATTCAGCTTCCTCTCACTTTC	NA	NA	NA	NA
K065_R8	2	0.000955566	TGCATGCAAACTCTACAGACCCCGCACACTTTT	CMQTLQTPHTF	IGKV2-28, IGKV2D-28	NA	IGKJ2	17	NA	NA	25	7	NA	NA	TGCATGCAAACTCTACAGACCCCGCACACTTTT	NA	NA	NA	NA
K065_R8	2	0.000955566	TGCATGCAAACTCTACAATCCTCGTACACTTTT	CMQTLQSSYTF	IGKV2-28, IGKV2D-28	NA	IGKJ2	18	NA	NA	23	4	NA	NA	TGCATGCAAACTCTACAATCCTCGTACACTTTT	NA	NA	NA	NA
K065_R8	2	0.000955566	TGCATGCAAACTCTACAAACTCCTCAGACGTTC	CMQTLQTPQTF	IGKV2D-28, IGKV2-28	NA	IGKJ1	25	NA	NA	26	0	NA	NA	TGCATGCAAACTCTACAAACTCCTCAGACGTTC	NA	NA	NA	NA
K065_R8	2	0.000955566	TGCATGCAAACTCTACAAACCTCGTACAGTTTT	CMQTLQTSYSF	IGKV2-28, IGKV2D-28	NA	IGKJ2	20	NA	NA	23	2	NA	NA	TGCATGCAAACTCTACAAACCTCGTACAGTTTT	NA	NA	NA	NA
K065_R8	2	0.000955566	TGCATGCAAACTCAACTTACCCCTTACACTTTT	CMQTQLTPYTF	IGKV2-28, IGKV2D-28	NA	IGKJ2	13	NA	NA	24	10	NA	NA	TGCATGCAAACTCAACTTACCCCTTACACTTTT	NA	NA	NA	NA
K065_R8	2	0.000955566	TGCATGCAAACTCAACAAACCTCGTACACTTTT	CMQTQQTSYTF	IGKV2-28, IGKV2D-28	NA	IGKJ2	20	NA	NA	23	2	NA	NA	TGCATGCAAACTCAACAAACCTCGTACACTTTT	NA	NA	NA	NA
K065_R8	2	0.000955566	TGCATGCAAAGTACGCACAGGCCGTACACTTTT	CMQSTHRPYTF	IGKV2-30, IGKV2D-30, IGKV2-40, IGKV2D-40	NA	IGKJ2	23	NA	NA	23	NA	NA	NA	TGCATGCAAAGTACGCACAGGCCGTACACTTTT	NA	NA	NA	NA
K065_R8	2	0.000955566	TGCAGCCAAGGTACACAATTGCCTTGGACGTTC	CSQGTQLPWTF	IGKV2-30, IGKV2D-30	NA	IGKJ1	24	NA	NA	24	NA	NA	NA	TGCAGCCAAGGTACACAATTGCCTTGGACGTTC	NA	NA	NA	NA
K065_R8	2	0.000955566	TGTCAGCAGTCTGGTAGATCAGGGTCTTTC	CQQSGRSGSF	IGKV3-20, IGKV3D-20	NA	IGKJ4	21	NA	NA	25	3	NA	NA	TGTCAGCAGTCTGGTAGATCAGGGTCTTTC	NA	NA	NA	NA
K065_R8	2	0.000955566	TGTCAGCAGTATTATAGTAATCCCTCCTTT	CQQYYSNPSF	IGKV4-1	NA	IGKJ2	23	NA	NA	27	3	NA	NA	TGTCAGCAGTATTATAGTAATCCCTCCTTT	NA	NA	NA	NA
K065_R8	2	0.000955566	TGTCAGCAGTATGGTAGCTCACCCCCCTTC	CQQYGSSPPF	IGKV3-20, IGKV3D-20	NA	IGKJ5	23	NA	NA	25	1	NA	NA	TGTCAGCAGTATGGTAGCTCACCCCCCTTC	NA	NA	NA	NA
K065_R8	2	0.000955566	TGTCAGCAGTATAATCAATGGGCCTCGTTC	CQQYNQWASF	IGKV3-15, IGKV3D-15	NA	IGKJ1	15	NA	NA	25	9	NA	NA	TGTCAGCAGTATAATCAATGGGCCTCGTTC	NA	NA	NA	NA
K065_R8	2	0.000955566	TGTCAGCAATATGGTAACTCACGGACTTTT	CQQYGNSRTF	IGKV3-20, IGKV3D-20	NA	IGKJ2	22	NA	NA	24	1	NA	NA	TGTCAGCAATATGGTAACTCACGGACTTTT	NA	NA	NA	NA
K065_R8	2	0.000955566	TGTCAACAGTGGAGCCACTTCGTTACCTTC	CQQWSHFVTF	IGKV1-13, IGKV1D-13, IGKV1D-43, IGKV1D-12	NA	IGKJ4	10	NA	NA	27	16	NA	NA	TGTCAACAGTGGAGCCACTTCGTTACCTTC	NA	NA	NA	NA
K065_R8	2	0.000955566	TGTCAACAGAGTTTCCTCAAAAGGACGTTC	CQQSFLKRTF	IGKV1-39, IGKV1D-39	NA	IGKJ1	13	NA	NA	22	8	NA	NA	TGTCAACAGAGTTTCCTCAAAAGGACGTTC	NA	NA	NA	NA
K065_R8	2	0.000955566	TGTCAACAGAGTTACAACACCTTCACTTTC	CQQSYNTFTF	IGKV1-39, IGKV1D-39, IGKV1-13, IGKV1D-13	NA	IGKJ4	16	NA	NA	22	5	NA	NA	TGTCAACAGAGTTACAACACCTTCACTTTC	NA	NA	NA	NA
K065_R8	2	0.000955566	TGTCAACAATATTCTAGTTCCATCTCTTTC	CQQYSSSISF	IGKV4-1	NA	IGKJ4	18	NA	NA	25	6	NA	NA	TGTCAACAATATTCTAGTTCCATCTCTTTC	NA	NA	NA	NA
K065_R8	2	0.000955566	TGCCAGCAATATGATAATTTGTACACTTTT	CQQYDNLYTF	IGKV1-5	NA	IGKJ2	16	NA	NA	19	2	NA	NA	TGCCAGCAATATGATAATTTGTACACTTTT	NA	NA	NA	NA
K065_R8	2	0.000955566	TGCCAACAGTATCATAGTGAAAGGACCTTC	CQQYHSERTF	IGKV1-5	NA	IGKJ1	18	NA	NA	22	3	NA	NA	TGCCAACAGTATCATAGTGAAAGGACCTTC	NA	NA	NA	NA
K065_R8	2	0.000955566	TGCCAACAGTATAGTACTTTTTCAACCTTC	CQQYSTFSTF	IGKV1-5, IGKV1D-16, IGKV1-16, IGKV1D-13	NA	IGKJ1	23	NA	NA	27	3	NA	NA	TGCCAACAGTATAGTACTTTTTCAACCTTC	NA	NA	NA	NA
K065_R8	2	0.000955566	TGCCAACAGTATAAGACTTATGCCACTTTT	CQQYKTYATF	IGKV1-5	NA	IGKJ2	21	NA	NA	23	1	NA	NA	TGCCAACAGTATAAGACTTATGCCACTTTT	NA	NA	NA	NA
K065_R8	2	0.000955566	TGTCAACAGTATTCCGTCTTC	CQQYSVF	IGKV3-11, IGKV3-15, IGKV3-7	NA	IGKJ5	9	NA	NA	17	7	NA	NA	TGTCAACAGTATTCCGTCTTC	NA	NA	NA	NA
K065_R8	1	0.000477783	TGTAGCTCCCGGGACAGTAGTGCTAACCATCTCAATGTGATTTTC	CSSRDSSANHLNVIF	IGLV3-19	NA	IGLJ2, IGLJ3	32	NA	NA	34	1	NA	NA	TGTAGCTCCCGGGACAGTAGTGCTAACCATCTCAATGTGATTTTC	NA	NA	NA	NA
K065_R8	1	0.000477783	TGTAAATCTCGGGACCGAAGTGATAAGCCTCTCCGTGTGGTGTTC	CKSRDRSDKPLRVVF	IGLV3-19	NA	IGLJ3, IGLJ2	26	NA	NA	38	11	NA	NA	TGTAAATCTCGGGACCGAAGTGATAAGCCTCTCCGTGTGGTGTTC	NA	NA	NA	NA
K065_R8	1	0.000477783	TGCTCCTCATACACAGCCACCACCACTTCTTTCTTTTTCGACTTC	CSSYTATTTSFFFDF	IGLV2-23, IGLV2-14, IGLV2-34, IGLV2-18, IGLV2-28	NA	IGLJ2, IGLJ3	11	NA	NA	42	30	NA	NA	TGCTCCTCATACACAGCCACCACCACTTCTTTCTTTTTCGACTTC	NA	NA	NA	NA
K065_R8	1	0.000477783	TGCCAGTCCTATGACAGCAGCCTGAGTGGTTCCCCTTGGGTGTTC	CQSYDSSLSGSPWVF	IGLV1-40	NA	IGLJ3	32	NA	NA	35	2	NA	NA	TGCCAGTCCTATGACAGCAGCCTGAGTGGTTCCCCTTGGGTGTTC	NA	NA	NA	NA
K065_R8	1	0.000477783	TGCCAGTCCTATGACAGCAGCCTGAGTGGTTCGGGGGGGGTATTC	CQSYDSSLSGSGGVF	IGLV1-40	NA	IGLJ2, IGLJ3	33	NA	NA	38	4	NA	NA	TGCCAGTCCTATGACAGCAGCCTGAGTGGTTCGGGGGGGGTATTC	NA	NA	NA	NA
K065_R8	1	0.000477783	TGCCAGTCCTATGAGAGCAGCCTGAGTGGTTCAGGTGTGGTATTC	CQSYESSLSGSGVVF	IGLV1-40	NA	IGLJ2	32	NA	NA	35	2	NA	NA	TGCCAGTCCTATGAGAGCAGCCTGAGTGGTTCAGGTGTGGTATTC	NA	NA	NA	NA
K065_R8	1	0.000477783	TGTTACTCAGCAGACATCAATGATAGTCATGGAGGGGTCTTC	CYSADINDSHGGVF	IGLV3-10	NA	IGLJ3, IGLJ2	30	NA	NA	34	3	NA	NA	TGTTACTCAGCAGACATCAATGATAGTCATGGAGGGGTCTTC	NA	NA	NA	NA
K065_R8	1	0.000477783	TGTTACTCAACAGACACCAGTGGTGATCATAGAGGGGTATTC	CYSTDTSGDHRGVF	IGLV3-10	NA	IGLJ2, IGLJ3	32	NA	NA	35	2	NA	NA	TGTTACTCAACAGACACCAGTGGTGATCATAGAGGGGTATTC	NA	NA	NA	NA
K065_R8	1	0.000477783	TGTCAGATTTGGGACACTGGCCCAGAACATCCGAGGGTATTT	CQIWDTGPEHPRVF	IGLV3-21, IGLV3-9	NA	IGLJ2, IGLJ3	14	NA	NA	35	20	NA	NA	TGTCAGATTTGGGACACTGGCCCAGAACATCCGAGGGTATTT	NA	NA	NA	NA
K065_R8	1	0.000477783	TGTCAAACATCAGACAGTACTCGTCCTTATAATTATGTCTTC	CQTSDSTRPYNYVF	IGLV3-16, IGLV3-25	NA	IGLJ1	30	NA	NA	28	NA	NA	NA	TGTCAAACATCAGACAGTACTCGTCCTTATAATTATGTCTTC	NA	NA	NA	NA
K065_R8	1	0.000477783	TGTGCAGCGTGGGATGACAGCCTGAGAGCCTTTGTGGTATTC	CAAWDDSLRAFVVF	IGLV1-47, IGLV1-44, IGLV1-36	NA	IGLJ2	26	NA	NA	32	5	NA	NA	TGTGCAGCGTGGGATGACAGCCTGAGAGCCTTTGTGGTATTC	NA	NA	NA	NA
K065_R8	1	0.000477783	TGTGCAGCATGGGATGGCGGCCTGGATGGCTCGAAGGTCTTC	CAAWDGGLDGSKVF	IGLV1-36, IGLV1-44	NA	IGLJ1	29	NA	NA	36	6	NA	NA	TGTGCAGCATGGGATGGCGGCCTGGATGGCTCGAAGGTCTTC	NA	NA	NA	NA
K065_R8	1	0.000477783	TGTGCAGCATGGGATGACAGCCTGAGTGGTTCTTGGGTGTTC	CAAWDDSLSGSWVF	IGLV1-47, IGLV1-44	NA	IGLJ3	30	NA	NA	32	1	NA	NA	TGTGCAGCATGGGATGACAGCCTGAGTGGTTCTTGGGTGTTC	NA	NA	NA	NA
K065_R8	1	0.000477783	TGTGCAACATGGGATGACAGCCTGAAAGATTTTTGGGTGTTA	CATWDDSLKDFWVL	IGLV1-36, IGLV1-44, IGLV1-47	NA	IGLJ3	26	NA	NA	32	5	NA	NA	TGTGCAACATGGGATGACAGCCTGAAAGATTTTTGGGTGTTA	NA	NA	NA	NA
K065_R8	1	0.000477783	TGCTGCTCATTTGCAGGAACGAGAACTTTTCTTTGGGTGTTC	CCSFAGTRTFLWVF	IGLV2-11	NA	IGLJ3	17	NA	NA	32	14	NA	NA	TGCTGCTCATTTGCAGGAACGAGAACTTTTCTTTGGGTGTTC	NA	NA	NA	NA
K065_R8	1	0.000477783	TGCCAGTCCTATGACATCAGCCTGGGTGGTTCGAAGGTGTTC	CQSYDISLGGSKVF	IGLV1-40	NA	IGLJ3	35	NA	NA	35	NA	NA	NA	TGCCAGTCCTATGACATCAGCCTGGGTGGTTCGAAGGTGTTC	NA	NA	NA	NA
K065_R8	1	0.000477783	TGCCAGTCCTATGACAGTAGTTTGAGTGGTTCGAGGGTATTC	CQSYDSSLSGSRVF	IGLV1-40	NA	IGLJ2, IGLJ3	34	NA	NA	35	0	NA	NA	TGCCAGTCCTATGACAGTAGTTTGAGTGGTTCGAGGGTATTC	NA	NA	NA	NA
K065_R8	1	0.000477783	TGCCAGTCCTATGACAGCACCCTGCCTGGAGCGAGGCTGTTT	CQSYDSTLPGARLF	IGLV1-40	NA	IGLJ3, IGLJ2	24	NA	NA	37	12	NA	NA	TGCCAGTCCTATGACAGCACCCTGCCTGGAGCGAGGCTGTTT	NA	NA	NA	NA
K065_R8	1	0.000477783	TGCCAGTCCTATGACAACAGCCTGGGTGGTTCGTATGTCTTC	CQSYDNSLGGSYVF	IGLV1-40	NA	IGLJ1	33	NA	NA	33	NA	NA	NA	TGCCAGTCCTATGACAACAGCCTGGGTGGTTCGTATGTCTTC	NA	NA	NA	NA
K065_R8	1	0.000477783	TGCCAGTCGTATGACAGCAGCCTGAGCGGTTCGAGAGTCTTC	CQSYDSSLSGSRVF	IGLV1-40	NA	IGLJ2, IGLJ3	34	NA	NA	39	4	NA	NA	TGCCAGTCGTATGACAGCAGCCTGAGCGGTTCGAGAGTCTTC	NA	NA	NA	NA
K065_R8	1	0.000477783	TGCCAGTCATATGACAACACCCTGACTGGTGCGAGGCTCTTT	CQSYDNTLTGARLF	IGLV1-40	NA	IGLJ2, IGLJ3	34	NA	NA	42	7	NA	NA	TGCCAGTCATATGACAACACCCTGACTGGTGCGAGGCTCTTT	NA	NA	NA	NA
K065_R8	1	0.000477783	TGCGCCACATGGGATAACAGCCTGAGTGCTGGCCGGGTGTTT	CATWDNSLSAGRVF	IGLV1-51	NA	IGLJ3, IGLJ2	34	NA	NA	34	NA	NA	NA	TGCGCCACATGGGATAACAGCCTGAGTGCTGGCCGGGTGTTT	NA	NA	NA	NA
K065_R8	1	0.000477783	TGTTCGACATGGGATGCCAGCCTGCGTTCTGTGGTCTTC	CSTWDASLRSVVF	IGLV1-36, IGLV1-44, IGLV1-47	NA	IGLJ2, IGLJ3	24	NA	NA	29	4	NA	NA	TGTTCGACATGGGATGCCAGCCTGCGTTCTGTGGTCTTC	NA	NA	NA	NA
K065_R8	1	0.000477783	TGTTCGACATGGGATGCCAGCCTACTTTCCGTGCTCTTC	CSTWDASLLSVLF	IGLV1-36, IGLV1-44, IGLV1-47	NA	IGLJ2, IGLJ3	23	NA	NA	36	12	NA	NA	TGTTCGACATGGGATGCCAGCCTACTTTCCGTGCTCTTC	NA	NA	NA	NA
K065_R8	1	0.000477783	TGTTCAACATGGGATGACACACTGAATGGTCCGGTGTTC	CSTWDDTLNGPVF	IGLV1-36, IGLV1-44, IGLV1-47	NA	IGLJ3, IGLJ2	34	NA	NA	32	NA	NA	NA	TGTTCAACATGGGATGACACACTGAATGGTCCGGTGTTC	NA	NA	NA	NA
K065_R8	1	0.000477783	TGTTGCTCATATGGAGATCCTACTACCCTTGTGGTTTTC	CCSYGDPTTLVVF	IGLV2-23, IGLV2-14	NA	IGLJ2	13	NA	NA	29	15	NA	NA	TGTTGCTCATATGGAGATCCTACTACCCTTGTGGTTTTC	NA	NA	NA	NA
K065_R8	1	0.000477783	TGTTATTCAACAGACAGTACTTATAGTTCCTATGTCTTC	CYSTDSTYSSYVF	IGLV3-10	NA	IGLJ1	17	NA	NA	30	12	NA	NA	TGTTATTCAACAGACAGTACTTATAGTTCCTATGTCTTC	NA	NA	NA	NA
K065_R8	1	0.000477783	TGTTATTCAACAGACAGTAGTTATAGTTCCTATGTCTTC	CYSTDSSYSSYVF	IGLV3-10	NA	IGLJ1	21	NA	NA	30	8	NA	NA	TGTTATTCAACAGACAGTAGTTATAGTTCCTATGTCTTC	NA	NA	NA	NA
K065_R8	1	0.000477783	TGTTACTCGTCGGACAGCAGTGGTAATCATAGGGTGTTC	CYSSDSSGNHRVF	IGLV3-10	NA	IGLJ3	32	NA	NA	31	NA	NA	NA	TGTTACTCGTCGGACAGCAGTGGTAATCATAGGGTGTTC	NA	NA	NA	NA
K065_R8	1	0.000477783	TGTCACTCTACAGACCACAGTGGCTCTTATGTGGTGTTC	CHSTDHSGSYVVF	IGLV3-25	NA	IGLJ2, IGLJ3	30	NA	NA	28	NA	NA	NA	TGTCACTCTACAGACCACAGTGGCTCTTATGTGGTGTTC	NA	NA	NA	NA
K065_R8	1	0.000477783	TGTCAGTCCCATGACTACCGCCTGAGTGCTTTTGTCTTC	CQSHDYRLSAFVF	IGLV1-40	NA	IGLJ1	28	NA	NA	32	3	NA	NA	TGTCAGTCCCATGACTACCGCCTGAGTGCTTTTGTCTTC	NA	NA	NA	NA
K065_R8	1	0.000477783	TGTCAGGTGTGGGATACTACTAGTGATCATCCGGTGTTC	CQVWDTTSDHPVF	IGLV3-21, IGLV3-12	NA	IGLJ3	34	NA	NA	32	NA	NA	NA	TGTCAGGTGTGGGATACTACTAGTGATCATCCGGTGTTC	NA	NA	NA	NA
K065_R8	1	0.000477783	TGTCAGGTGTGGGATACTAATAGTGATCATTTGGTATTC	CQVWDTNSDHLVF	IGLV3-21	NA	IGLJ2	30	NA	NA	27	NA	NA	NA	TGTCAGGTGTGGGATACTAATAGTGATCATTTGGTATTC	NA	NA	NA	NA
K065_R8	1	0.000477783	TGTCAGGTGTGGGATAGTACTAGTGATCATGTGGTCTTC	CQVWDSTSDHVVF	IGLV3-21	NA	IGLJ2	30	NA	NA	27	NA	NA	NA	TGTCAGGTGTGGGATAGTACTAGTGATCATGTGGTCTTC	NA	NA	NA	NA
K065_R8	1	0.000477783	TGTCAGGTGTGGGATAGTAGTAGTGACCATGTGATATTC	CQVWDSSSDHVIF	IGLV3-21, IGLV3-12	NA	IGLJ2	30	NA	NA	27	NA	NA	NA	TGTCAGGTGTGGGATAGTAGTAGTGACCATGTGATATTC	NA	NA	NA	NA
K065_R8	1	0.000477783	TGTCAGGTGCGGGAGAGCAGTGGTGATCATTGGGTGTTT	CQVRESSGDHWVF	IGLV3-21	NA	IGLJ3	30	NA	NA	28	NA	NA	NA	TGTCAGGTGCGGGAGAGCAGTGGTGATCATTGGGTGTTT	NA	NA	NA	NA
K065_R8	1	0.000477783	TGTCAATCTGTAGACAGTAGTGGGACATCTGTGGTGTTC	CQSVDSSGTSVVF	IGLV3-25, IGLV3-16	NA	IGLJ3, IGLJ2	23	NA	NA	32	8	NA	NA	TGTCAATCTGTAGACAGTAGTGGGACATCTGTGGTGTTC	NA	NA	NA	NA
K065_R8	1	0.000477783	TGTCAATCAGCAGACATCAGTGGTACTCATGTGGTATTC	CQSADISGTHVVF	IGLV3-16, IGLV3-25	NA	IGLJ2	27	NA	NA	27	NA	NA	NA	TGTCAATCAGCAGACATCAGTGGTACTCATGTGGTATTC	NA	NA	NA	NA
K065_R8	1	0.000477783	TGTCAATCAGCAGACAGCAGTGGTGCTTATCAAGTGTTC	CQSADSSGAYQVF	IGLV3-16, IGLV3-25	NA	IGLJ3	31	NA	NA	33	1	NA	NA	TGTCAATCAGCAGACAGCAGTGGTGCTTATCAAGTGTTC	NA	NA	NA	NA
K065_R8	1	0.000477783	TGTCAATCAGCAGACAGCAGTGGGACTTATGTGGTTTTC	CQSADSSGTYVVF	IGLV3-25, IGLV3-16	NA	IGLJ2	30	NA	NA	28	NA	NA	NA	TGTCAATCAGCAGACAGCAGTGGGACTTATGTGGTTTTC	NA	NA	NA	NA
K065_R8	1	0.000477783	TGTCAATCAGCAGACAGCAGTAATACTTATCGGGTGTTT	CQSADSSNTYRVF	IGLV3-16, IGLV3-25	NA	IGLJ3	31	NA	NA	31	NA	NA	NA	TGTCAATCAGCAGACAGCAGTAATACTTATCGGGTGTTT	NA	NA	NA	NA
K065_R8	1	0.000477783	TGTGTGTCCCATGACATCAGTCTGAGTGGTTATGTCTTC	CVSHDISLSGYVF	IGLV1-40	NA	IGLJ1	31	NA	NA	29	NA	NA	NA	TGTGTGTCCCATGACATCAGTCTGAGTGGTTATGTCTTC	NA	NA	NA	NA
K065_R8	1	0.000477783	TGTGCATCATGGGATGACAGCCTGAAGGGTGTTGTTTTC	CASWDDSLKGVVF	IGLV1-36, IGLV1-44, IGLV1-47	NA	IGLJ2, IGLJ3	30	NA	NA	29	NA	NA	NA	TGTGCATCATGGGATGACAGCCTGAAGGGTGTTGTTTTC	NA	NA	NA	NA
K065_R8	1	0.000477783	TGTGCAGTTTGGGATGACACCCTGAATGGTTGGGTGTTC	CAVWDDTLNGWVF	IGLV1-36, IGLV1-44	NA	IGLJ3	30	NA	NA	29	NA	NA	NA	TGTGCAGTTTGGGATGACACCCTGAATGGTTGGGTGTTC	NA	NA	NA	NA
K065_R8	1	0.000477783	TGTGCAGCGTGGGATGACGGCCTGACTGGTTGGGTGTTT	CAAWDDGLTGWVF	IGLV1-44, IGLV1-47	NA	IGLJ3	30	NA	NA	29	NA	NA	NA	TGTGCAGCGTGGGATGACGGCCTGACTGGTTGGGTGTTT	NA	NA	NA	NA
K065_R8	1	0.000477783	TGTGCAGCGTGGGATGACAGCCTGAATGGTTGGGTGTTC	CAAWDDSLNGWVF	IGLV1-36, IGLV1-44, IGLV1-47	NA	IGLJ3	30	NA	NA	29	NA	NA	NA	TGTGCAGCGTGGGATGACAGCCTGAATGGTTGGGTGTTC	NA	NA	NA	NA
K065_R8	1	0.000477783	TGTGCAGCATGGGATGACACTGTGAATGGTTGGGTGTTC	CAAWDDTVNGWVF	IGLV1-36, IGLV1-44, IGLV1-47	NA	IGLJ3	30	NA	NA	29	NA	NA	NA	TGTGCAGCATGGGATGACACTGTGAATGGTTGGGTGTTC	NA	NA	NA	NA
K065_R8	1	0.000477783	TGTGCAGCATGGGATGACAGTTTGAGTGGTCCGGTGTTC	CAAWDDSLSGPVF	IGLV1-47	NA	IGLJ3, IGLJ2	34	NA	NA	32	NA	NA	NA	TGTGCAGCATGGGATGACAGTTTGAGTGGTCCGGTGTTC	NA	NA	NA	NA
K065_R8	1	0.000477783	TGTGCAGCATGGGATGACAGCCTGATTGGTTGGGTGTTC	CAAWDDSLIGWVF	IGLV1-44, IGLV1-47, IGLV1-36	NA	IGLJ3	30	NA	NA	29	NA	NA	NA	TGTGCAGCATGGGATGACAGCCTGATTGGTTGGGTGTTC	NA	NA	NA	NA
K065_R8	1	0.000477783	TGTGCAGCATGGGATGACAGCCTGAGTGCTTGGGTGTTC	CAAWDDSLSAWVF	IGLV1-47	NA	IGLJ3	28	NA	NA	29	0	NA	NA	TGTGCAGCATGGGATGACAGCCTGAGTGCTTGGGTGTTC	NA	NA	NA	NA
K065_R8	1	0.000477783	TGTGCAGCATGGGATGACAGCCTGAGTGGTGTGGTATTC	CAAWDDSLSGVVF	IGLV1-47, IGLV1-44, IGLV1-36	NA	IGLJ2	30	NA	NA	29	NA	NA	NA	TGTGCAGCATGGGATGACAGCCTGAGTGGTGTGGTATTC	NA	NA	NA	NA
K065_R8	1	0.000477783	TGTGCAGCATGGGATGACAGCCTGAATGGTCCGGTGTTC	CAAWDDSLNGPVF	IGLV1-36, IGLV1-44, IGLV1-47	NA	IGLJ3, IGLJ2	34	NA	NA	32	NA	NA	NA	TGTGCAGCATGGGATGACAGCCTGAATGGTCCGGTGTTC	NA	NA	NA	NA
K065_R8	1	0.000477783	TGTGCAGCATGGGATGACAGCCTGAATGGTGTGGTATTC	CAAWDDSLNGVVF	IGLV1-36, IGLV1-44, IGLV1-47	NA	IGLJ2	30	NA	NA	29	NA	NA	NA	TGTGCAGCATGGGATGACAGCCTGAATGGTGTGGTATTC	NA	NA	NA	NA
K065_R8	1	0.000477783	TGTGCAGCATGGGATGACAGCCTGAATGGTGCTGTGTTC	CAAWDDSLNGAVF	IGLV1-36, IGLV1-44	NA	IGLJ7	30	NA	NA	29	NA	NA	NA	TGTGCAGCATGGGATGACAGCCTGAATGGTGCTGTGTTC	NA	NA	NA	NA
K065_R8	1	0.000477783	TGTGCAACGTGGGATGTCAGCCTGCATGCTTGGGTGTTC	CATWDVSLHAWVF	IGLV1-36, IGLV1-44, IGLV1-47	NA	IGLJ3	28	NA	NA	29	0	NA	NA	TGTGCAACGTGGGATGTCAGCCTGCATGCTTGGGTGTTC	NA	NA	NA	NA
K065_R8	1	0.000477783	TGTGCAACATTGGATGACAGTGTAAATGGTTGGGTGTTC	CATLDDSVNGWVF	IGLV1-44, IGLV1-47	NA	IGLJ3	30	NA	NA	29	NA	NA	NA	TGTGCAACATTGGATGACAGTGTAAATGGTTGGGTGTTC	NA	NA	NA	NA
K065_R8	1	0.000477783	TGTGCAACATGGGATGACAGCCTGAGTGGTTGGGTGTTC	CATWDDSLSGWVF	IGLV1-47, IGLV1-36, IGLV1-44	NA	IGLJ3	30	NA	NA	29	NA	NA	NA	TGTGCAACATGGGATGACAGCCTGAGTGGTTGGGTGTTC	NA	NA	NA	NA
K065_R8	1	0.000477783	TGTGCAACATGGGATGACAGCCTGAATGGTTGGGTGTTC	CATWDDSLNGWVF	IGLV1-44, IGLV1-36, IGLV1-47	NA	IGLJ3	30	NA	NA	29	NA	NA	NA	TGTGCAACATGGGATGACAGCCTGAATGGTTGGGTGTTC	NA	NA	NA	NA
K065_R8	1	0.000477783	TGTGGGGCAGACCATGGCAGTGGGAGCAACTGGGTGTTC	CGADHGSGSNWVF	IGLV9-49	NA	IGLJ3	31	NA	NA	26	NA	NA	NA	TGTGGGGCAGACCATGGCAGTGGGAGCAACTGGGTGTTC	NA	NA	NA	NA
K065_R8	1	0.000477783	TGTAGTTCGCGAGACACCAGGGGTGACCCTTGGGTATTC	CSSRDTRGDPWVF	IGLV3-19	NA	IGLJ2	28	NA	NA	32	3	NA	NA	TGTAGTTCGCGAGACACCAGGGGTGACCCTTGGGTATTC	NA	NA	NA	NA
K065_R8	1	0.000477783	TGTAGTACATATACAATTAGTAGTCTCAGTAGAGTCTTC	CSTYTISSLSRVF	IGLV2-28, IGLV2-14	NA	IGLJ2, IGLJ3	16	NA	NA	36	19	NA	NA	TGTAGTACATATACAATTAGTAGTCTCAGTAGAGTCTTC	NA	NA	NA	NA
K065_R8	1	0.000477783	TGTAATTCCCGGGACATCAATACCAATCATGTGATGTTC	CNSRDINTNHVMF	IGLV3-19	NA	IGLJ2, IGLJ3	16	NA	NA	27	10	NA	NA	TGTAATTCCCGGGACATCAATACCAATCATGTGATGTTC	NA	NA	NA	NA
K065_R8	1	0.000477783	TGTAACTCCCGGGACATAACTGGTTACCATTATGTCTTC	CNSRDITGYHYVF	IGLV3-19	NA	IGLJ1	30	NA	NA	28	NA	NA	NA	TGTAACTCCCGGGACATAACTGGTTACCATTATGTCTTC	NA	NA	NA	NA
K065_R8	1	0.000477783	TGTAACTCCCGGGACAGTAGTGGTCAACATTGGGTGTTC	CNSRDSSGQHWVF	IGLV3-19	NA	IGLJ3	24	NA	NA	28	3	NA	NA	TGTAACTCCCGGGACAGTAGTGGTCAACATTGGGTGTTC	NA	NA	NA	NA
K065_R8	1	0.000477783	TGTAACTCCCGGGACAGCAGTGGTAACCATTGGGTGTTC	CNSRDSSGNHWVF	IGLV3-19	NA	IGLJ3	30	NA	NA	28	NA	NA	NA	TGTAACTCCCGGGACAGCAGTGGTAACCATTGGGTGTTC	NA	NA	NA	NA
K065_R8	1	0.000477783	TGTAACTCCCGGGACAGCAGTGGAAACCCCGTGCTATTC	CNSRDSSGNPVLF	IGLV3-19	NA	IGLJ2, IGLJ3	28	NA	NA	30	1	NA	NA	TGTAACTCCCGGGACAGCAGTGGAAACCCCGTGCTATTC	NA	NA	NA	NA
K065_R8	1	0.000477783	TGCTCCTCATTTGCGTCCAGCAGCCCTTCTTGGGTGTTC	CSSFASSSPSWVF	IGLV2-11, IGLV2-34, IGLV2-14, IGLV2-5	NA	IGLJ3	14	NA	NA	29	14	NA	NA	TGCTCCTCATTTGCGTCCAGCAGCCCTTCTTGGGTGTTC	NA	NA	NA	NA
K065_R8	1	0.000477783	TGCTCAGCATGGGACAGCAGCCTCAATACTTGGGTGTTC	CSAWDSSLNTWVF	IGLV10-54	NA	IGLJ3	25	NA	NA	29	3	NA	NA	TGCTCAGCATGGGACAGCAGCCTCAATACTTGGGTGTTC	NA	NA	NA	NA
K065_R8	1	0.000477783	TGCTGTTCATATACAAGTACCAGCACCCCTTATGTCTTC	CCSYTSTSTPYVF	IGLV2-28, IGLV2-14, IGLV2-23	NA	IGLJ1	17	NA	NA	29	11	NA	NA	TGCTGTTCATATACAAGTACCAGCACCCCTTATGTCTTC	NA	NA	NA	NA
K065_R8	1	0.000477783	TGCTGCTCGTATGCAGGTGGTCGTACCCCTTATATCTTC	CCSYAGGRTPYIF	IGLV2-23, IGLV2-11, IGLV2-34	NA	IGLJ1	18	NA	NA	29	10	NA	NA	TGCTGCTCGTATGCAGGTGGTCGTACCCCTTATATCTTC	NA	NA	NA	NA
K065_R8	1	0.000477783	TGCTGCTCATATGCTGGCAGTAACACTCTTTATGTCTTC	CCSYAGSNTLYVF	IGLV2-11, IGLV2-8	NA	IGLJ1	27	NA	NA	29	1	NA	NA	TGCTGCTCATATGCTGGCAGTAACACTCTTTATGTCTTC	NA	NA	NA	NA
K065_R8	1	0.000477783	TGCTGCTCATATGCAGGTAGTAGTACTTTCACAGTGTTC	CCSYAGSSTFTVF	IGLV2-23	NA	IGLJ3, IGLJ2	30	NA	NA	33	2	NA	NA	TGCTGCTCATATGCAGGTAGTAGTACTTTCACAGTGTTC	NA	NA	NA	NA
K065_R8	1	0.000477783	TGCTGCTCATATGCAGGTAGTAGCACTCCCCGGGTGTTC	CCSYAGSSTPRVF	IGLV2-23	NA	IGLJ3, IGLJ2	27	NA	NA	31	3	NA	NA	TGCTGCTCATATGCAGGTAGTAGCACTCCCCGGGTGTTC	NA	NA	NA	NA
K065_R8	1	0.000477783	TGCTGCTCATATGCAGGTAGTAACACTCCTTATGTCTTC	CCSYAGSNTPYVF	IGLV2-23	NA	IGLJ1	27	NA	NA	29	1	NA	NA	TGCTGCTCATATGCAGGTAGTAACACTCCTTATGTCTTC	NA	NA	NA	NA
K065_R8	1	0.000477783	TGCTGCTCATATACAGGCAGTCACACCCCTTATGTCTTC	CCSYTGSHTPYVF	IGLV2-23, IGLV2-11, IGLV2-14, IGLV2-34, IGLV2-5	NA	IGLJ1	21	NA	NA	29	7	NA	NA	TGCTGCTCATATACAGGCAGTCACACCCCTTATGTCTTC	NA	NA	NA	NA
K065_R8	1	0.000477783	TGCCAGTCTTTTGACAGCAAACTGAGTGGTTATGTCTTC	CQSFDSKLSGYVF	IGLV1-40	NA	IGLJ1	31	NA	NA	29	NA	NA	NA	TGCCAGTCTTTTGACAGCAAACTGAGTGGTTATGTCTTC	NA	NA	NA	NA
K065_R8	1	0.000477783	TGCCAGTCCTATGACGTCAGCCTGAGTGGCTCGGTGTTC	CQSYDVSLSGSVF	IGLV1-40	NA	IGLJ3, IGLJ2	33	NA	NA	32	NA	NA	NA	TGCCAGTCCTATGACGTCAGCCTGAGTGGCTCGGTGTTC	NA	NA	NA	NA
K065_R8	1	0.000477783	TGCCAGTCCTATGACAGCAGTCTGAGTGGTTGGGTGTTC	CQSYDSSLSGWVF	IGLV1-40	NA	IGLJ3	31	NA	NA	29	NA	NA	NA	TGCCAGTCCTATGACAGCAGTCTGAGTGGTTGGGTGTTC	NA	NA	NA	NA
K065_R8	1	0.000477783	TGCCAGTCCTATGACAACATAGTGACTGGTTGGGTCTTC	CQSYDNIVTGWVF	IGLV1-40	NA	IGLJ3, IGLJ2	16	NA	NA	29	12	NA	NA	TGCCAGTCCTATGACAACATAGTGACTGGTTGGGTCTTC	NA	NA	NA	NA
K065_R8	1	0.000477783	TGCCAGTCCCATGACAGCCGCCTGATTAATTATGTCTTC	CQSHDSRLINYVF	IGLV1-40	NA	IGLJ1	25	NA	NA	26	0	NA	NA	TGCCAGTCCCATGACAGCCGCCTGATTAATTATGTCTTC	NA	NA	NA	NA
K065_R8	1	0.000477783	TGCGCAACATGGGATAACAGTCTGAGTGTTGGGGTCTTC	CATWDNSLSVGVF	IGLV1-51	NA	IGLJ3, IGLJ2	32	NA	NA	31	NA	NA	NA	TGCGCAACATGGGATAACAGTCTGAGTGTTGGGGTCTTC	NA	NA	NA	NA
K065_R8	1	0.000477783	TGCGGCTCATATGGAGGTAGTACAACGTCTGTGGTTTTC	CGSYGGSTTSVVF	IGLV2-23	NA	IGLJ2, IGLJ3	22	NA	NA	29	6	NA	NA	TGCGGCTCATATGGAGGTAGTACAACGTCTGTGGTTTTC	NA	NA	NA	NA
K065_R8	1	0.000477783	TGCGGCTCACTTAGAGATAGCAGCACCTCTTGGGTGTTC	CGSLRDSSTSWVF	IGLV2-14, IGLV2-34, IGLV2-18, IGLV2-11, IGLV2-23	NA	IGLJ3	9	NA	NA	29	19	NA	NA	TGCGGCTCACTTAGAGATAGCAGCACCTCTTGGGTGTTC	NA	NA	NA	NA
K065_R8	1	0.000477783	TGCGGAACTTGGGATAGCAACCTGAGTAATTTCCTCTTC	CGTWDSNLSNFLF	IGLV1-51	NA	IGLJ2, IGLJ3	27	NA	NA	36	8	NA	NA	TGCGGAACTTGGGATAGCAACCTGAGTAATTTCCTCTTC	NA	NA	NA	NA
K065_R8	1	0.000477783	TGCGGAACATGGGATGACAGCCTCAGTGCTTGGGTGTTC	CGTWDDSLSAWVF	IGLV1-51	NA	IGLJ3	30	NA	NA	29	NA	NA	NA	TGCGGAACATGGGATGACAGCCTCAGTGCTTGGGTGTTC	NA	NA	NA	NA
K065_R8	1	0.000477783	TGCGGAACATGGGATACCAGTCTGGATGTTTGGGTGTTC	CGTWDTSLDVWVF	IGLV1-51	NA	IGLJ3	24	NA	NA	29	4	NA	NA	TGCGGAACATGGGATACCAGTCTGGATGTTTGGGTGTTC	NA	NA	NA	NA
K065_R8	1	0.000477783	TGCGGAACATGGGATACCAGCCTGAGTACTTGGGTGTTC	CGTWDTSLSTWVF	IGLV1-51	NA	IGLJ3	27	NA	NA	29	1	NA	NA	TGCGGAACATGGGATACCAGCCTGAGTACTTGGGTGTTC	NA	NA	NA	NA
K065_R8	1	0.000477783	TGCGGAACATGGGATAGCAGCCTGAGTGGTGTAGTATTC	CGTWDSSLSGVVF	IGLV1-51	NA	IGLJ2	28	NA	NA	29	0	NA	NA	TGCGGAACATGGGATAGCAGCCTGAGTGGTGTAGTATTC	NA	NA	NA	NA
K065_R8	1	0.000477783	TGCGGAACATGGGATAGAAGCCTGAATGGTTATGTCTTC	CGTWDRSLNGYVF	IGLV1-51	NA	IGLJ1	25	NA	NA	29	3	NA	NA	TGCGGAACATGGGATAGAAGCCTGAATGGTTATGTCTTC	NA	NA	NA	NA
K065_R8	1	0.000477783	TGCGAAACATGGGATAGCAGCCTGAGTGCTGTGGTTTTC	CETWDSSLSAVVF	IGLV1-51	NA	IGLJ2, IGLJ3	31	NA	NA	29	NA	NA	NA	TGCGAAACATGGGATAGCAGCCTGAGTGCTGTGGTTTTC	NA	NA	NA	NA
K065_R8	1	0.000477783	TGCAGTTCATATTCAAGCGGCGACACCGCTTGGGTGTTC	CSSYSSGDTAWVF	IGLV2-28	NA	IGLJ3	25	NA	NA	29	3	NA	NA	TGCAGTTCATATTCAAGCGGCGACACCGCTTGGGTGTTC	NA	NA	NA	NA
K065_R8	1	0.000477783	TGCAGCTCATATACACTCATCAGCCCTTTTGTGTTGTTC	CSSYTLISPFVLF	IGLV2-14, IGLV2-8	NA	IGLJ3, IGLJ2	15	NA	NA	34	18	NA	NA	TGCAGCTCATATACACTCATCAGCCCTTTTGTGTTGTTC	NA	NA	NA	NA
K065_R8	1	0.000477783	TGCAACTCATATACAAGCAGCAGCACTTTTTATGTCTTC	CNSYTSSSTFYVF	IGLV2-14, IGLV2-18	NA	IGLJ1	27	NA	NA	29	1	NA	NA	TGCAACTCATATACAAGCAGCAGCACTTTTTATGTCTTC	NA	NA	NA	NA
K065_R8	1	0.000477783	TGTTCGTCACTTGCCGGCGACAAATACTCCGTCTTT	CSSLAGDKYSVF	IGLV1-50, IGLV5-52	NA	IGLJ2, IGLJ3	2	NA	NA	36	33	NA	NA	TGTTCGTCACTTGCCGGCGACAAATACTCCGTCTTT	NA	NA	NA	NA
K065_R8	1	0.000477783	TGTTGCTCCTATGCAGGCAGCTACACTTGGGTGTTC	CCSYAGSYTWVF	IGLV2-11	NA	IGLJ3	28	NA	NA	26	NA	NA	NA	TGTTGCTCCTATGCAGGCAGCTACACTTGGGTGTTC	NA	NA	NA	NA
K065_R8	1	0.000477783	TGTTGCACTTCATATGCAGACACCAAATATGTCTTC	CCTSYADTKYVF	IGLVI-70	NA	IGLJ1	4	NA	NA	27	22	NA	NA	TGTTGCACTTCATATGCAGACACCAAATATGTCTTC	NA	NA	NA	NA
K065_R8	1	0.000477783	TGTTACTCTGCGGCTGACAACAATCTGGGGGTATTC	CYSAADNNLGVF	IGLV3-27	NA	IGLJ2, IGLJ3	26	NA	NA	29	2	NA	NA	TGTTACTCTGCGGCTGACAACAATCTGGGGGTATTC	NA	NA	NA	NA
K065_R8	1	0.000477783	TGTCTCTCATATTCTAACACCGCCACTCGGGTGTTC	CLSYSNTATRVF	IGLV2-14, IGLV2-34, IGLV2-18, IGLV2-23, IGLV2-5	NA	IGLJ3	12	NA	NA	28	15	NA	NA	TGTCTCTCATATTCTAACACCGCCACTCGGGTGTTC	NA	NA	NA	NA
K065_R8	1	0.000477783	TGTCAGTCTTATGATACCACCAATCCTTGGGTGTTC	CQSYDTTNPWVF	IGLV6-57	NA	IGLJ3	25	NA	NA	26	0	NA	NA	TGTCAGTCTTATGATACCACCAATCCTTGGGTGTTC	NA	NA	NA	NA
K065_R8	1	0.000477783	TGTCAGTCTTATGATAGCAGCAATCATTGGGTGTTC	CQSYDSSNHWVF	IGLV6-57	NA	IGLJ3	27	NA	NA	25	NA	NA	NA	TGTCAGTCTTATGATAGCAGCAATCATTGGGTGTTC	NA	NA	NA	NA
K065_R8	1	0.000477783	TGTCAGGTGTGGGACAGCACCGCTTTTCACGTCTTC	CQVWDSTAFHVF	IGLV3-9	NA	IGLJ1	19	NA	NA	30	10	NA	NA	TGTCAGGTGTGGGACAGCACCGCTTTTCACGTCTTC	NA	NA	NA	NA
K065_R8	1	0.000477783	TGTCAATCAGCAGACACCAGTGGTTCTTGGGTGTTC	CQSADTSGSWVF	IGLV3-25	NA	IGLJ3	28	NA	NA	26	NA	NA	NA	TGTCAATCAGCAGACACCAGTGGTTCTTGGGTGTTC	NA	NA	NA	NA
K065_R8	1	0.000477783	TGTCAATCAACAGACAGCAGTGGAACTTGGGTGTTC	CQSTDSSGTWVF	IGLV3-25, IGLV3-16	NA	IGLJ3	28	NA	NA	26	NA	NA	NA	TGTCAATCAACAGACAGCAGTGGAACTTGGGTGTTC	NA	NA	NA	NA
K065_R8	1	0.000477783	TGTGTCCTGTATGTAGGTAGTGGCATAGGGGTGTTC	CVLYVGSGIGVF	IGLV8-61	NA	IGLJ3	26	NA	NA	28	1	NA	NA	TGTGTCCTGTATGTAGGTAGTGGCATAGGGGTGTTC	NA	NA	NA	NA
K065_R8	1	0.000477783	TGTGTCATGTATTTGGGTAGTGGCTCGTGGGTCTTC	CVMYLGSGSWVF	IGLV8-61	NA	IGLJ3, IGLJ2	24	NA	NA	27	2	NA	NA	TGTGTCATGTATTTGGGTAGTGGCTCGTGGGTCTTC	NA	NA	NA	NA
K065_R8	1	0.000477783	TGTGTGCTCTATATGGGTAGTGGCATTGCGGTGTTC	CVLYMGSGIAVF	IGLV8-61	NA	IGLJ3, IGLJ2	27	NA	NA	29	1	NA	NA	TGTGTGCTCTATATGGGTAGTGGCATTGCGGTGTTC	NA	NA	NA	NA
K065_R8	1	0.000477783	TGTGTGCTGTATATGGATAGTGGCATTTGGGTGTTC	CVLYMDSGIWVF	IGLV8-61	NA	IGLJ3	28	NA	NA	26	NA	NA	NA	TGTGTGCTGTATATGGATAGTGGCATTTGGGTGTTC	NA	NA	NA	NA
K065_R8	1	0.000477783	TGTGCAGCATGGGATGACAGTCTGAGAGAAGTTTTC	CAAWDDSLREVF	IGLV1-47	NA	IGLJ2, IGLJ3	26	NA	NA	33	6	NA	NA	TGTGCAGCATGGGATGACAGTCTGAGAGAAGTTTTC	NA	NA	NA	NA
K065_R8	1	0.000477783	TGTATTTCATATAGAGACACCAACACCTGGGTGTTC	CISYRDTNTWVF	IGLV2-14, IGLV2-23, IGLV2-11, IGLV2-8	NA	IGLJ3	13	NA	NA	27	13	NA	NA	TGTATTTCATATAGAGACACCAACACCTGGGTGTTC	NA	NA	NA	NA
K065_R8	1	0.000477783	TGTAACTCCCGGGACAGCAATGATAACCATCCCTTC	CNSRDSNDNHPF	IGLV3-19	NA	IGLJ1	31	NA	NA	32	0	NA	NA	TGTAACTCCCGGGACAGCAATGATAACCATCCCTTC	NA	NA	NA	NA
K065_R8	1	0.000477783	TGCTCCTCCTATACAAGTCATTCCGCGAGGGTGTTC	CSSYTSHSARVF	IGLV2-23, IGLV2-14	NA	IGLJ3	12	NA	NA	28	15	NA	NA	TGCTCCTCCTATACAAGTCATTCCGCGAGGGTGTTC	NA	NA	NA	NA
K065_R8	1	0.000477783	TGCTGCTCATATTCAAGCAACAGTCCTAAGGTCTTC	CCSYSSNSPKVF	IGLV2-14, IGLV2-11, IGLV2-8	NA	IGLJ1	23	NA	NA	30	6	NA	NA	TGCTGCTCATATTCAAGCAACAGTCCTAAGGTCTTC	NA	NA	NA	NA
K065_R8	1	0.000477783	TGCTGCTCATATTCAAGCAACAATCCTAAGATCTTC	CCSYSSNNPKIF	IGLV2-5, IGLV2-23	NA	IGLJ1	19	NA	NA	31	11	NA	NA	TGCTGCTCATATTCAAGCAACAATCCTAAGATCTTC	NA	NA	NA	NA
K065_R8	1	0.000477783	TGCTGCTCATATGCACGTAGTAGCACCCTAATGTTC	CCSYARSSTLMF	IGLV2-23	NA	IGLJ3, IGLJ2	26	NA	NA	31	4	NA	NA	TGCTGCTCATATGCACGTAGTAGCACCCTAATGTTC	NA	NA	NA	NA
K065_R8	1	0.000477783	TGCTGCTCATATGCAGGCACCCACAATTGGGTCTTC	CCSYAGTHNWVF	IGLV2-11	NA	IGLJ1	19	NA	NA	30	10	NA	NA	TGCTGCTCATATGCAGGCACCCACAATTGGGTCTTC	NA	NA	NA	NA
K065_R8	1	0.000477783	TGCTGCTCATATGCAGGCAAGTCCCTTTATGTCTTC	CCSYAGKSLYVF	IGLV2-11, IGLV2-8	NA	IGLJ1	19	NA	NA	26	6	NA	NA	TGCTGCTCATATGCAGGCAAGTCCCTTTATGTCTTC	NA	NA	NA	NA
K065_R8	1	0.000477783	TGCTGCTCATATGCAGACAACTACACTTTGCTTTTC	CCSYADNYTLLF	IGLV2-11	NA	IGLJ2, IGLJ3	29	NA	NA	33	3	NA	NA	TGCTGCTCATATGCAGACAACTACACTTTGCTTTTC	NA	NA	NA	NA
K065_R8	1	0.000477783	TGCTGCTCATATGCAAGTCATTCTACGAGGGTGTTC	CCSYASHSTRVF	IGLV2-23, IGLV2-14, IGLV2-11	NA	IGLJ3, IGLJ6	15	NA	NA	28	12	NA	NA	TGCTGCTCATATGCAAGTCATTCTACGAGGGTGTTC	NA	NA	NA	NA
K065_R8	1	0.000477783	TGCCTGCTCTACTTTGGTGGTGTTCAGGGGGTATTC	CLLYFGGVQGVF	IGLV7-43	NA	IGLJ2	27	NA	NA	29	1	NA	NA	TGCCTGCTCTACTTTGGTGGTGTTCAGGGGGTATTC	NA	NA	NA	NA
K065_R8	1	0.000477783	TGCCAGTCCTATGACAGCGGCCTGAGTGTGGTCTTC	CQSYDSGLSVVF	IGLV1-40	NA	IGLJ2, IGLJ3	28	NA	NA	26	NA	NA	NA	TGCCAGTCCTATGACAGCGGCCTGAGTGTGGTCTTC	NA	NA	NA	NA
K065_R8	1	0.000477783	TGCGCCTCATCTGCAAGCGGCAACACTTATGTCTTC	CASSASGNTYVF	IGLV2-14, IGLV2-34, IGLV2-11, IGLV2-18, IGLV2-8	NA	IGLJ1	27	NA	NA	26	NA	NA	NA	TGCGCCTCATCTGCAAGCGGCAACACTTATGTCTTC	NA	NA	NA	NA
K065_R8	1	0.000477783	TGCGCCTCATATGCAGGCAGCAACAATTTACTGTTC	CASYAGSNNLLF	IGLV2-8	NA	IGLJ3, IGLJ2	29	NA	NA	31	1	NA	NA	TGCGCCTCATATGCAGGCAGCAACAATTTACTGTTC	NA	NA	NA	NA
K065_R8	1	0.000477783	TGCGCCTCATATACAAGGACCAAAACTCATGTGTTC	CASYTRTKTHVF	IGLV2-14, IGLV2-18, IGLV2-34	NA	IGLJ1	17	NA	NA	28	10	NA	NA	TGCGCCTCATATACAAGGACCAAAACTCATGTGTTC	NA	NA	NA	NA
K065_R8	1	0.000477783	TGCGCCTCATATAGGAGTATCGGAACTTGGTCGTTC	CASYRSIGTWSF	IGLV2-14, IGLV2-23	NA	IGLJ3, IGLJ2	13	NA	NA	32	18	NA	NA	TGCGCCTCATATAGGAGTATCGGAACTTGGTCGTTC	NA	NA	NA	NA
K065_R8	1	0.000477783	TGCATCTCATACACAAACACCAACACCTGGGTGTTC	CISYTNTNTWVF	IGLV2-14, IGLV2-28, IGLV2-34, IGLV2-18, IGLV2-8	NA	IGLJ3	26	NA	NA	27	0	NA	NA	TGCATCTCATACACAAACACCAACACCTGGGTGTTC	NA	NA	NA	NA
K065_R8	1	0.000477783	TGCACCTCATATACAACCACCTACACTTATGTCTTC	CTSYTTTYTYVF	IGLV2-14, IGLV2-11, IGLV2-23, IGLV2-8	NA	IGLJ1	16	NA	NA	26	9	NA	NA	TGCACCTCATATACAACCACCTACACTTATGTCTTC	NA	NA	NA	NA
K065_R8	1	0.000477783	TGCACCTCAGTTAGAAGCGGCGGTTCTTGGTTTTTC	CTSVRSGGSWFF	IGLV10-54	NA	IGLJ3, IGLJ2	3	NA	NA	26	22	NA	NA	TGCACCTCAGTTAGAAGCGGCGGTTCTTGGTTTTTC	NA	NA	NA	NA
K065_R8	1	0.000477783	TGCAGTTCGTTTGGTGGTGAATTTTTTCTTCTCTTC	CSSFGGEFFLLF	IGLV2-14, IGLV2-18, IGLV2-34, IGLV2-28, IGLV2-11	NA	IGLJ2, IGLJ3	5	NA	NA	33	27	NA	NA	TGCAGTTCGTTTGGTGGTGAATTTTTTCTTCTCTTC	NA	NA	NA	NA
K065_R8	1	0.000477783	TGCAGTTCGTACACATTCGCCACCACTTTGTTATTC	CSSYTFATTLLF	IGLV2-28, IGLV2-14, IGLV2-18, IGLV2-34	NA	IGLJ2, IGLJ3	15	NA	NA	31	15	NA	NA	TGCAGTTCGTACACATTCGCCACCACTTTGTTATTC	NA	NA	NA	NA
K065_R8	1	0.000477783	TGCAGTTCATTTACAGGCGCCAGCGCCCGACTTTTC	CSSFTGASARLF	IGLV2-14, IGLV2-34, IGLV2-18, IGLV2-11, IGLV2-8	NA	IGLJ2, IGLJ3	15	NA	NA	33	17	NA	NA	TGCAGTTCATTTACAGGCGCCAGCGCCCGACTTTTC	NA	NA	NA	NA
K065_R8	1	0.000477783	TGCAGTACATATACAAGTCTCCGGACTTTAGTTTTC	CSTYTSLRTLVF	IGLV2-28	NA	IGLJ2, IGLJ3	17	NA	NA	33	15	NA	NA	TGCAGTACATATACAAGTCTCCGGACTTTAGTTTTC	NA	NA	NA	NA
K065_R8	1	0.000477783	TGCAGCTCCTATAGGAAGTCCAACAAAGTGGTGTTC	CSSYRKSNKVVF	IGLV2-14, IGLV2-34, IGLV2-18, IGLV2-28, IGLV2-8	NA	IGLJ3, IGLJ2	13	NA	NA	29	15	NA	NA	TGCAGCTCCTATAGGAAGTCCAACAAAGTGGTGTTC	NA	NA	NA	NA
K065_R8	1	0.000477783	TGCAGCTCATATTCAAGCAGCAGCCCTTATGTCTTC	CSSYSSSSPYVF	IGLV2-14, IGLV2-18, IGLV2-28, IGLV2-34	NA	IGLJ1	24	NA	NA	26	1	NA	NA	TGCAGCTCATATTCAAGCAGCAGCCCTTATGTCTTC	NA	NA	NA	NA
K065_R8	1	0.000477783	TGCAGCTCATATCTACACAGGACCAACTTCGTCTTC	CSSYLHRTNFVF	IGLV2-14, IGLV2-34, IGLV2-18, IGLV2-28, IGLV2-8	NA	IGLJ1	12	NA	NA	30	17	NA	NA	TGCAGCTCATATCTACACAGGACCAACTTCGTCTTC	NA	NA	NA	NA
K065_R8	1	0.000477783	TGCAGCTCATATGCAGGCAGCAACATGCAGATATTT	CSSYAGSNMQIF	IGLV2-8, IGLV2-11, IGLV2-34	NA	IGLJ2, IGLJ3	25	NA	NA	31	5	NA	NA	TGCAGCTCATATGCAGGCAGCAACATGCAGATATTT	NA	NA	NA	NA
K065_R8	1	0.000477783	TGCAGCTCATATGCAGGCAGCAACAATTTTGTCTTC	CSSYAGSNNFVF	IGLV2-8, IGLV2-34	NA	IGLJ1	29	NA	NA	24	NA	NA	NA	TGCAGCTCATATGCAGGCAGCAACAATTTTGTCTTC	NA	NA	NA	NA
K065_R8	1	0.000477783	TGCAGCTCATATACAGGCAGCGACACTTGGGTGTTC	CSSYTGSDTWVF	IGLV2-8, IGLV2-11, IGLV2-14, IGLV2-34, IGLV2-18	NA	IGLJ3	25	NA	NA	26	0	NA	NA	TGCAGCTCATATACAGGCAGCGACACTTGGGTGTTC	NA	NA	NA	NA
K065_R8	1	0.000477783	TGCAGCTCATATACAAGTAGCCGCACTTGGGTGTTC	CSSYTSSRTWVF	IGLV2-14, IGLV2-18, IGLV2-28	NA	IGLJ3	27	NA	NA	26	NA	NA	NA	TGCAGCTCATATACAAGTAGCCGCACTTGGGTGTTC	NA	NA	NA	NA
K065_R8	1	0.000477783	TGCAGCTCATATACAAGCTCCAGCACTTATGTCTTC	CSSYTSSSTYVF	IGLV2-14, IGLV2-18, IGLV2-11	NA	IGLJ1	27	NA	NA	26	NA	NA	NA	TGCAGCTCATATACAAGCTCCAGCACTTATGTCTTC	NA	NA	NA	NA
K065_R8	1	0.000477783	TGCAGCTCATATACAAGCAGTCAAACTTATGTCTTC	CSSYTSSQTYVF	IGLV2-14, IGLV2-18, IGLV2-5	NA	IGLJ1	20	NA	NA	26	5	NA	NA	TGCAGCTCATATACAAGCAGTCAAACTTATGTCTTC	NA	NA	NA	NA
K065_R8	1	0.000477783	TGCAGCTCATATACAAGCAGCATCGCTTATGTCTTC	CSSYTSSIAYVF	IGLV2-14	NA	IGLJ1	22	NA	NA	26	3	NA	NA	TGCAGCTCATATACAAGCAGCATCGCTTATGTCTTC	NA	NA	NA	NA
K065_R8	1	0.000477783	TGCAGCTCATATACAAGCAGCAGCTCTTGGGTGTTC	CSSYTSSSSWVF	IGLV2-14, IGLV2-18	NA	IGLJ3	24	NA	NA	26	1	NA	NA	TGCAGCTCATATACAAGCAGCAGCTCTTGGGTGTTC	NA	NA	NA	NA
K065_R8	1	0.000477783	TGCAGCTCATATACAAGCAGCAGCACTTTGGTATTC	CSSYTSSSTLVF	IGLV2-14, IGLV2-18, IGLV2-28	NA	IGLJ2, IGLJ3	27	NA	NA	28	0	NA	NA	TGCAGCTCATATACAAGCAGCAGCACTTTGGTATTC	NA	NA	NA	NA
K065_R8	1	0.000477783	TGCAGCTCATATACAAGCAACAGCACTTATGTCTTC	CSSYTSNSTYVF	IGLV2-14, IGLV2-18	NA	IGLJ1	27	NA	NA	26	NA	NA	NA	TGCAGCTCATATACAAGCAACAGCACTTATGTCTTC	NA	NA	NA	NA
K065_R8	1	0.000477783	TGCAGCTCATATAGAGACAGCCTCATGGGATTCTTC	CSSYRDSLMGFF	IGLV2-14, IGLV2-34, IGLV2-18, IGLV2-23, IGLV2-8	NA	IGLJ1	13	NA	NA	31	17	NA	NA	TGCAGCTCATATAGAGACAGCCTCATGGGATTCTTC	NA	NA	NA	NA
K065_R8	1	0.000477783	TGCAACTCATATACAGCCGGCAACACTTATGTCTTC	CNSYTAGNTYVF	IGLV2-14, IGLV2-34	NA	IGLJ1	15	NA	NA	26	10	NA	NA	TGCAACTCATATACAGCCGGCAACACTTATGTCTTC	NA	NA	NA	NA
K065_R8	1	0.000477783	TGCAACTCATATACAACCAGCAGCACTTATGTCTTC	CNSYTTSSTYVF	IGLV2-14, IGLV2-18	NA	IGLJ1	27	NA	NA	26	NA	NA	NA	TGCAACTCATATACAACCAGCAGCACTTATGTCTTC	NA	NA	NA	NA
K065_R8	1	0.000477783	TGCAACTCATATACAAGCAGCAGCACTTATGTCTTC	CNSYTSSSTYVF	IGLV2-14, IGLV2-18	NA	IGLJ1	27	NA	NA	26	NA	NA	NA	TGCAACTCATATACAAGCAGCAGCACTTATGTCTTC	NA	NA	NA	NA
K065_R8	1	0.000477783	TGCAACTCACATACAAGCAGCAATACTTGGGTGTTC	CNSHTSSNTWVF	IGLV2-14, IGLV2-28, IGLV2-18	NA	IGLJ3	22	NA	NA	26	3	NA	NA	TGCAACTCACATACAAGCAGCAATACTTGGGTGTTC	NA	NA	NA	NA
K065_R8	1	0.000477783	TGTTATTCTGCGACTGACAACTCTTGGGTGTTC	CYSATDNSWVF	IGLV3-27	NA	IGLJ3	21	NA	NA	23	1	NA	NA	TGTTATTCTGCGACTGACAACTCTTGGGTGTTC	NA	NA	NA	NA
K065_R8	1	0.000477783	TGTTACTCTGCGGCTGACAACGTTTGGGTTTTC	CYSAADNVWVF	IGLV3-27	NA	IGLJ3, IGLJ2	21	NA	NA	23	1	NA	NA	TGTTACTCTGCGGCTGACAACGTTTGGGTTTTC	NA	NA	NA	NA
K065_R8	1	0.000477783	TGTCTGTCTTATGATGGCAGCGACCTGGTGTTC	CLSYDGSDLVF	IGLV6-57	NA	IGLJ3	21	NA	NA	26	4	NA	NA	TGTCTGTCTTATGATGGCAGCGACCTGGTGTTC	NA	NA	NA	NA
K065_R8	1	0.000477783	TGTCAGTCTTTTGATAGTTACCATCGAATATTC	CQSFDSYHRIF	IGLV6-57	NA	IGLJ2	17	NA	NA	28	10	NA	NA	TGTCAGTCTTTTGATAGTTACCATCGAATATTC	NA	NA	NA	NA
K065_R8	1	0.000477783	TGTCAGGCGTGGGACAGTGGCACTTATGTCTTC	CQAWDSGTYVF	IGLV3-1	NA	IGLJ1	24	NA	NA	23	NA	NA	NA	TGTCAGGCGTGGGACAGTGGCACTTATGTCTTC	NA	NA	NA	NA
K065_R8	1	0.000477783	TGTCAGACTTGGGGCACTGGCATCGTAGTCTTC	CQTWGTGIVVF	IGLV4-69	NA	IGLJ2, IGLJ3	23	NA	NA	30	6	NA	NA	TGTCAGACTTGGGGCACTGGCATCGTAGTCTTC	NA	NA	NA	NA
K065_R8	1	0.000477783	TGTCAGACCTGGGGCACTGGCCTTGTGGTATTC	CQTWGTGLVVF	IGLV4-69	NA	IGLJ2	21	NA	NA	23	1	NA	NA	TGTCAGACCTGGGGCACTGGCCTTGTGGTATTC	NA	NA	NA	NA
K065_R8	1	0.000477783	TGTCAGACCTGGGGCACTGGCATTCCGGTATTC	CQTWGTGIPVF	IGLV4-69	NA	IGLJ2	25	NA	NA	26	0	NA	NA	TGTCAGACCTGGGGCACTGGCATTCCGGTATTC	NA	NA	NA	NA
K065_R8	1	0.000477783	TGTCAAACGTGGGGCGCTGGCTTTGTGGTGTTC	CQTWGAGFVVF	IGLV4-69	NA	IGLJ3	21	NA	NA	26	4	NA	NA	TGTCAAACGTGGGGCGCTGGCTTTGTGGTGTTC	NA	NA	NA	NA
K065_R8	1	0.000477783	TGTATGATTTGGCACACCCCCGCTTGGGTGTTC	CMIWHTPAWVF	IGLV5-45, IGLV5-48, IGLV5-37	NA	IGLJ3	16	NA	NA	23	6	NA	NA	TGTATGATTTGGCACACCCCCGCTTGGGTGTTC	NA	NA	NA	NA
K065_R8	1	0.000477783	TGCTCTCTCTTCTTTAGTGGTGTCCTGGTGTTC	CSLFFSGVLVF	IGLV7-46	NA	IGLJ3, IGLJ2	22	NA	NA	26	3	NA	NA	TGCTCTCTCTTCTTTAGTGGTGTCCTGGTGTTC	NA	NA	NA	NA
K065_R8	1	0.000477783	TGCTGTTCATATGCAGGCAGTGTTTGGGTGTTC	CCSYAGSVWVF	IGLV2-11, IGLV2-23, IGLV2-34, IGLV2-8	NA	IGLJ3	20	NA	NA	23	2	NA	NA	TGCTGTTCATATGCAGGCAGTGTTTGGGTGTTC	NA	NA	NA	NA
K065_R8	1	0.000477783	TGCCTGCTCCTCTACGATGGTCTTTGGGTGTTC	CLLLYDGLWVF	IGLV7-43	NA	IGLJ3	9	NA	NA	23	13	NA	NA	TGCCTGCTCCTCTACGATGGTCTTTGGGTGTTC	NA	NA	NA	NA
K065_R8	1	0.000477783	TGCCAGTCCTATGGCCCCCACAGGGCGATTTTC	CQSYGPHRAIF	IGLV1-40	NA	IGLJ2, IGLJ3	13	NA	NA	30	16	NA	NA	TGCCAGTCCTATGGCCCCCACAGGGCGATTTTC	NA	NA	NA	NA
K065_R8	1	0.000477783	TGCAGTTCATGCACAACCAGAAACAAACTATTC	CSSCTTRNKLF	IGLV2-14, IGLV2-11, IGLV2-34, IGLV2-8, IGLV2-18	NA	IGLJ2, IGLJ3	20	NA	NA	28	7	NA	NA	TGCAGTTCATGCACAACCAGAAACAAACTATTC	NA	NA	NA	NA
K065_R8	1	0.000477783	TGCAGCTCATATACAAGCTTCATAAGTGTGTTC	CSSYTSFISVF	IGLV2-14	NA	IGLJ3	18	NA	NA	27	8	NA	NA	TGCAGCTCATATACAAGCTTCATAAGTGTGTTC	NA	NA	NA	NA
K065_R8	1	0.000477783	TGCAGCTCATATACAAACAACAGCAGAGTCTTC	CSSYTNNSRVF	IGLV2-14, IGLV2-23, IGLV2-11, IGLV2-18, IGLV2-8	NA	IGLJ1	25	NA	NA	27	1	NA	NA	TGCAGCTCATATACAAACAACAGCAGAGTCTTC	NA	NA	NA	NA
K065_R8	1	0.000477783	TGTCAGGTGTGGGATAATCAGGGCGTCTTC	CQVWDNQGVF	IGLV3-21	NA	IGLJ1	16	NA	NA	24	7	NA	NA	TGTCAGGTGTGGGATAATCAGGGCGTCTTC	NA	NA	NA	NA
K065_R8	1	0.000477783	TGTCAGACCTGGGACAGGGGTGTGGTTTTC	CQTWDRGVVF	IGLV4-69	NA	IGLJ2, IGLJ3	13	NA	NA	20	6	NA	NA	TGTCAGACCTGGGACAGGGGTGTGGTTTTC	NA	NA	NA	NA
K065_R8	1	0.000477783	TGTCAATCAGCAGACGGCAAAGTTTTTTTC	CQSADGKVFF	IGLV3-16, IGLV3-25	NA	IGLJ2, IGLJ3	19	NA	NA	27	7	NA	NA	TGTCAATCAGCAGACGGCAAAGTTTTTTTC	NA	NA	NA	NA
K065_R8	1	0.000477783	TGCTCAGCATGGGACAGGGGTTATGTCTTC	CSAWDRGYVF	IGLV10-54	NA	IGLJ1	17	NA	NA	20	2	NA	NA	TGCTCAGCATGGGACAGGGGTTATGTCTTC	NA	NA	NA	NA
K065_R8	1	0.000477783	TGTCAGTCTTATGATAGCAGCCTCTTC	CQSYDSSLF	IGLV6-57	NA	IGLJ2, IGLJ3	21	NA	NA	24	2	NA	NA	TGTCAGTCTTATGATAGCAGCCTCTTC	NA	NA	NA	NA
K065_R8	1	0.000477783	TGTCAGCATTATAATGACTGGCCTCCGAGAAAAATTTTC	CQHYNDWPPRKIF	IGKV3-15, IGKV3D-15	NA	IGKJ2, IGKJ1	24	NA	NA	35	10	NA	NA	TGTCAGCATTATAATGACTGGCCTCCGAGAAAAATTTTC	NA	NA	NA	NA
K065_R8	1	0.000477783	TGTCAGCAGTATGGCAGTTCACGTCCGGAGTTCACTTTC	CQQYGSSRPEFTF	IGKV3-20, IGKV3D-20	NA	IGKJ4	22	NA	NA	31	8	NA	NA	TGTCAGCAGTATGGCAGTTCACGTCCGGAGTTCACTTTC	NA	NA	NA	NA
K065_R8	1	0.000477783	TGTCAGCAGTATAATAACTGGCCTCCGGAGTGGACGTTC	CQQYNNWPPEWTF	IGKV3D-15, IGKV3-15	NA	IGKJ1	30	NA	NA	29	NA	NA	NA	TGTCAGCAGTATAATAACTGGCCTCCGGAGTGGACGTTC	NA	NA	NA	NA
K065_R8	1	0.000477783	TGTCAGCAGCGTAGCAACTGGCCTCCGTCGTACACTTTT	CQQRSNWPPSYTF	IGKV3-11, IGKV3D-11	NA	IGKJ2	24	NA	NA	29	4	NA	NA	TGTCAGCAGCGTAGCAACTGGCCTCCGTCGTACACTTTT	NA	NA	NA	NA
K065_R8	1	0.000477783	TGTCAGAAGTATGGTAGGTCACCTGCGGAACTCACTTTC	CQKYGRSPAELTF	IGKV3D-20, IGKV3-20	NA	IGKJ4	29	NA	NA	30	0	NA	NA	TGTCAGAAGTATGGTAGGTCACCTGCGGAACTCACTTTC	NA	NA	NA	NA
K065_R8	1	0.000477783	TGTCTCCAGTATTATGACTGGCCTCCGTGGACGTTC	CLQYYDWPPWTF	IGKV3D-15	NA	IGKJ1	27	NA	NA	25	NA	NA	NA	TGTCTCCAGTATTATGACTGGCCTCCGTGGACGTTC	NA	NA	NA	NA
K065_R8	1	0.000477783	TGTCTCCAGTATCATGACTGGACTCCGTGGACGTTC	CLQYHDWTPWTF	IGKV3-15, IGKV3D-15	NA	IGKJ1	21	NA	NA	25	3	NA	NA	TGTCTCCAGTATCATGACTGGACTCCGTGGACGTTC	NA	NA	NA	NA
K065_R8	1	0.000477783	TGTCTCCAGTATAATGTCTGGCCTCCGTGGACATTC	CLQYNVWPPWTF	IGKV3D-15	NA	IGKJ1	27	NA	NA	25	NA	NA	NA	TGTCTCCAGTATAATGTCTGGCCTCCGTGGACATTC	NA	NA	NA	NA
K065_R8	1	0.000477783	TGTCTCCAGTATAATGACTGGCCTCCGTGGACGTTC	CLQYNDWPPWTF	IGKV3-15, IGKV3D-15, IGKV3D-7, IGKV3-7	NA	IGKJ1	24	NA	NA	25	0	NA	NA	TGTCTCCAGTATAATGACTGGCCTCCGTGGACGTTC	NA	NA	NA	NA
K065_R8	1	0.000477783	TGTCTCCAATATCATTTCTGGCCTCCGTGGGCGTTC	CLQYHFWPPWAF	IGKV3-15, IGKV3D-15	NA	IGKJ1	24	NA	NA	25	0	NA	NA	TGTCTCCAATATCATTTCTGGCCTCCGTGGGCGTTC	NA	NA	NA	NA
K065_R8	1	0.000477783	TGTCTCCAATATCATTTCTGGCCTCCGTGGGCGTTC	CLQYHFWPPWAF	IGKV3D-15, IGKV4-1	NA	IGKJ1	27	NA	NA	25	NA	NA	NA	TGTCTCCAATATCATTTCTGGCCTCCGTGGGCGTTC	NA	NA	NA	NA
K065_R8	1	0.000477783	TGTCTGCAGCGTGACAACTGGCCTCCGCTCACTTTC	CLQRDNWPPLTF	IGKV3-11, IGKV3D-11	NA	IGKJ4	24	NA	NA	25	0	NA	NA	TGTCTGCAGCGTGACAACTGGCCTCCGCTCACTTTC	NA	NA	NA	NA
K065_R8	1	0.000477783	TGTCTGCAATATGACTCCTCATCTCCGTCCACTTTT	CLQYDSSSPSTF	IGKV3-20, IGKV3D-20	NA	IGKJ2	13	NA	NA	29	15	NA	NA	TGTCTGCAATATGACTCCTCATCTCCGTCCACTTTT	NA	NA	NA	NA
K065_R8	1	0.000477783	TGTCTACAGTATAATAACTGGCCTCCGTGGACGTTC	CLQYNNWPPWTF	IGKV3-15, IGKV3D-15	NA	IGKJ1	24	NA	NA	25	0	NA	NA	TGTCTACAGTATAATAACTGGCCTCCGTGGACGTTC	NA	NA	NA	NA
K065_R8	1	0.000477783	TGTCATCAATACAATAATGGGCCTCCAAACACTTTC	CHQYNNGPPNTF	IGKV3-15, IGKV3D-15, IGKV3D-7	NA	IGKJ4	24	NA	NA	29	4	NA	NA	TGTCATCAATACAATAATGGGCCTCCAAACACTTTC	NA	NA	NA	NA
K065_R8	1	0.000477783	TGTCAGTACTATGGTAGCTCATACATGTACACTTTT	CQYYGSSYMYTF	IGKV3-20, IGKV3D-20	NA	IGKJ2	21	NA	NA	21	NA	NA	NA	TGTCAGTACTATGGTAGCTCATACATGTACACTTTT	NA	NA	NA	NA
K065_R8	1	0.000477783	TGTCAGCATTATGGTAGCTCACCGGCAGTCACTTTC	CQHYGSSPAVTF	IGKV3-20, IGKV3D-20	NA	IGKJ3	23	NA	NA	28	4	NA	NA	TGTCAGCATTATGGTAGCTCACCGGCAGTCACTTTC	NA	NA	NA	NA
K065_R8	1	0.000477783	TGTCAGCATTATGGGAACTCATCTCCGGTCACCTTC	CQHYGNSSPVTF	IGKV3D-20, IGKV3-20	NA	IGKJ5	28	NA	NA	28	NA	NA	NA	TGTCAGCATTATGGGAACTCATCTCCGGTCACCTTC	NA	NA	NA	NA
K065_R8	1	0.000477783	TGTCAGCATTATGATGGCTCACCCTCGCTCACTTTC	CQHYDGSPSLTF	IGKV3-20, IGKV3D-20	NA	IGKJ4	23	NA	NA	25	1	NA	NA	TGTCAGCATTATGATGGCTCACCCTCGCTCACTTTC	NA	NA	NA	NA
K065_R8	1	0.000477783	TGTCAGCATTATAATAACTGGCCTCCGTGGACGTTC	CQHYNNWPPWTF	IGKV3-15, IGKV3D-15	NA	IGKJ1	24	NA	NA	25	0	NA	NA	TGTCAGCATTATAATAACTGGCCTCCGTGGACGTTC	NA	NA	NA	NA
K065_R8	1	0.000477783	TGTCAGCACTATAGTACCTGGCCTCCGTGGACGTTC	CQHYSTWPPWTF	IGKV3-15, IGKV3D-15	NA	IGKJ1	24	NA	NA	25	0	NA	NA	TGTCAGCACTATAGTACCTGGCCTCCGTGGACGTTC	NA	NA	NA	NA
K065_R8	1	0.000477783	TGTCAGCACTATAATAATAGGCCTCCGTGGACGTTC	CQHYNNRPPWTF	IGKV3-15, IGKV3D-15	NA	IGKJ1	24	NA	NA	25	0	NA	NA	TGTCAGCACTATAATAATAGGCCTCCGTGGACGTTC	NA	NA	NA	NA
K065_R8	1	0.000477783	TGTCAGCACCGTCACAACCGGCCTCCGCTCACTTTC	CQHRHNRPPLTF	IGKV3-11, IGKV3D-11	NA	IGKJ4	24	NA	NA	25	0	NA	NA	TGTCAGCACCGTCACAACCGGCCTCCGCTCACTTTC	NA	NA	NA	NA
K065_R8	1	0.000477783	TGTCAGCAGTCTGCTGACTCACCTTTGTACACTTTT	CQQSADSPLYTF	IGKV3-20, IGKV3D-20	NA	IGKJ2	24	NA	NA	25	0	NA	NA	TGTCAGCAGTCTGCTGACTCACCTTTGTACACTTTT	NA	NA	NA	NA
K065_R8	1	0.000477783	TGTCAGCAGTCTGGTGGCTCACCTCCGGTCACTTTC	CQQSGGSPPVTF	IGKV3D-20, IGKV3-20	NA	IGKJ4	28	NA	NA	28	NA	NA	NA	TGTCAGCAGTCTGGTGGCTCACCTCCGGTCACTTTC	NA	NA	NA	NA
K065_R8	1	0.000477783	TGTCAGCAGTATCATCTCTGGCCTCCGGGGACGTTC	CQQYHLWPPGTF	IGKV3D-15, IGKV3-15	NA	IGKJ1	28	NA	NA	28	NA	NA	NA	TGTCAGCAGTATCATCTCTGGCCTCCGGGGACGTTC	NA	NA	NA	NA
K065_R8	1	0.000477783	TGTCAGCAGTATGGTTATTCACCTCCGTTCCCTTTT	CQQYGYSPPFPF	IGKV3D-20, IGKV3-20	NA	IGKJ2	27	NA	NA	31	3	NA	NA	TGTCAGCAGTATGGTTATTCACCTCCGTTCCCTTTT	NA	NA	NA	NA
K065_R8	1	0.000477783	TGTCAGCAGTATGGTTACTCATCTCCGAGGACGTTC	CQQYGYSSPRTF	IGKV3D-20, IGKV3-20	NA	IGKJ1	27	NA	NA	28	0	NA	NA	TGTCAGCAGTATGGTTACTCATCTCCGAGGACGTTC	NA	NA	NA	NA
K065_R8	1	0.000477783	TGTCAGCAGTATGGTACCTCACCTCCGGGGACTTTC	CQQYGTSPPGTF	IGKV3D-20, IGKV3-20	NA	IGKJ3	28	NA	NA	30	1	NA	NA	TGTCAGCAGTATGGTACCTCACCTCCGGGGACTTTC	NA	NA	NA	NA
K065_R8	1	0.000477783	TGTCAGCAGTATGGTAGTTCACCTCCGCTCACTTTC	CQQYGSSPPLTF	IGKV3D-20, IGKV3-20	NA	IGKJ4	27	NA	NA	25	NA	NA	NA	TGTCAGCAGTATGGTAGTTCACCTCCGCTCACTTTC	NA	NA	NA	NA
K065_R8	1	0.000477783	TGTCAGCAGTATGGTAGTTCACCTCCATTCCCTTTT	CQQYGSSPPFPF	IGKV3D-20, IGKV3-20	NA	IGKJ2	26	NA	NA	31	4	NA	NA	TGTCAGCAGTATGGTAGTTCACCTCCATTCCCTTTT	NA	NA	NA	NA
K065_R8	1	0.000477783	TGTCAGCAGTATGGTAGCTCACCCGCGCTCACTTTC	CQQYGSSPALTF	IGKV3-20, IGKV3D-20	NA	IGKJ4	23	NA	NA	24	0	NA	NA	TGTCAGCAGTATGGTAGCTCACCCGCGCTCACTTTC	NA	NA	NA	NA
K065_R8	1	0.000477783	TGTCAGCAGTATGATAACTGGCCTCCGTACACTTTT	CQQYDNWPPYTF	IGKV3-15	NA	IGKJ2	24	NA	NA	26	1	NA	NA	TGTCAGCAGTATGATAACTGGCCTCCGTACACTTTT	NA	NA	NA	NA
K065_R8	1	0.000477783	TGTCAGCAGTATAGTAACTGGCCTCCCTTGACTTTC	CQQYSNWPPLTF	IGKV3D-15, IGKV3-15	NA	IGKJ4	26	NA	NA	30	3	NA	NA	TGTCAGCAGTATAGTAACTGGCCTCCCTTGACTTTC	NA	NA	NA	NA
K065_R8	1	0.000477783	TGTCAGCAGTATAATGATCGGCCTCCGTGGACGTTC	CQQYNDRPPWTF	IGKV3D-15, IGKV3-15	NA	IGKJ1	27	NA	NA	25	NA	NA	NA	TGTCAGCAGTATAATGATCGGCCTCCGTGGACGTTC	NA	NA	NA	NA
K065_R8	1	0.000477783	TGTCAGCAGTATAATAACTGGCCTCCGTACACTTTT	CQQYNNWPPYTF	IGKV3-15, IGKV3D-15	NA	IGKJ2	24	NA	NA	26	1	NA	NA	TGTCAGCAGTATAATAACTGGCCTCCGTACACTTTT	NA	NA	NA	NA
K065_R8	1	0.000477783	TGTCAGCAGTATAATAACTGGCCTATGTACACTTTT	CQQYNNWPMYTF	IGKV3-15, IGKV3D-15	NA	IGKJ2	25	NA	NA	24	NA	NA	NA	TGTCAGCAGTATAATAACTGGCCTATGTACACTTTT	NA	NA	NA	NA
K065_R8	1	0.000477783	TGTCAGCAGTATAATAACTGGCCCCTGCTCACTTTC	CQQYNNWPLLTF	IGKV3-15, IGKV3D-15	NA	IGKJ4	23	NA	NA	26	2	NA	NA	TGTCAGCAGTATAATAACTGGCCCCTGCTCACTTTC	NA	NA	NA	NA
K065_R8	1	0.000477783	TGTCAGCAGTATAAAACCTGGCCTCCCCTGACGTTC	CQQYKTWPPLTF	IGKV3-15, IGKV3D-15, IGKV3-7	NA	IGKJ1	24	NA	NA	29	4	NA	NA	TGTCAGCAGTATAAAACCTGGCCTCCCCTGACGTTC	NA	NA	NA	NA
K065_R8	1	0.000477783	TGTCAGCAGCTCCATAGTTTCCCCCTATTCAGTTTC	CQQLHSFPLFSF	IGKV1D-13, IGKV1-13, IGKV1-9, IGKV1-16, IGKV1D-16	NA	IGKJ3	23	NA	NA	25	1	NA	NA	TGTCAGCAGCTCCATAGTTTCCCCCTATTCAGTTTC	NA	NA	NA	NA
K065_R8	1	0.000477783	TGTCAGCAGCGTGGTGGCTGGCCTCCGGTCACTTTC	CQQRGGWPPVTF	IGKV3-11, IGKV3D-11	NA	IGKJ4	12	NA	NA	28	15	NA	NA	TGTCAGCAGCGTGGTGGCTGGCCTCCGGTCACTTTC	NA	NA	NA	NA
K065_R8	1	0.000477783	TGTCAGCAGCGTAGCAGCTGGCCTCCGCTCACTTTC	CQQRSSWPPLTF	IGKV3-11, IGKV3D-11	NA	IGKJ4	24	NA	NA	25	0	NA	NA	TGTCAGCAGCGTAGCAGCTGGCCTCCGCTCACTTTC	NA	NA	NA	NA
K065_R8	1	0.000477783	TGTCAGCAGCGTAGCAACTGGCCTCCGATCACCTTC	CQQRSNWPPITF	IGKV3-11, IGKV3D-11	NA	IGKJ5	24	NA	NA	25	0	NA	NA	TGTCAGCAGCGTAGCAACTGGCCTCCGATCACCTTC	NA	NA	NA	NA
K065_R8	1	0.000477783	TGTCAGCAGCGTAGCAACTGGCCTCAGAACACTTTC	CQQRSNWPQNTF	IGKV3-11, IGKV3D-11	NA	IGKJ4	24	NA	NA	29	4	NA	NA	TGTCAGCAGCGTAGCAACTGGCCTCAGAACACTTTC	NA	NA	NA	NA
K065_R8	1	0.000477783	TGTCAGCAATATGGTAGTTCACCTCCATTCCCTTTT	CQQYGSSPPFPF	IGKV3D-20, IGKV3-20	NA	IGKJ2	26	NA	NA	31	4	NA	NA	TGTCAGCAATATGGTAGTTCACCTCCATTCCCTTTT	NA	NA	NA	NA
K065_R8	1	0.000477783	TGTCAGCAAAATTTTGACTCACCGATGTGGACGTTC	CQQNFDSPMWTF	IGKV3-20, IGKV3D-20, IGKV3-7, IGKV3D-11, IGKV3D-7	NA	IGKJ1	8	NA	NA	26	17	NA	NA	TGTCAGCAAAATTTTGACTCACCGATGTGGACGTTC	NA	NA	NA	NA
K065_R8	1	0.000477783	TGTCAACCCTATAATATTTGGCCTCCGTGGACGTTC	CQPYNIWPPWTF	IGKV3D-15, IGKV3-15	NA	IGKJ1	27	NA	NA	25	NA	NA	NA	TGTCAACCCTATAATATTTGGCCTCCGTGGACGTTC	NA	NA	NA	NA
K065_R8	1	0.000477783	TGTCAACACTATGGTGGCTCTCCCCTATTCACTTTC	CQHYGGSPLFTF	IGKV3-20, IGKV3D-20	NA	IGKJ3	20	NA	NA	25	4	NA	NA	TGTCAACACTATGGTGGCTCTCCCCTATTCACTTTC	NA	NA	NA	NA
K065_R8	1	0.000477783	TGTCAACACACTAATACTTTCTTCCGGGGGACGTTC	CQHTNTFFRGTF	IGKV1-12, IGKV1D-12, IGKV1-8, IGKV1-9, IGKV1D-43	NA	IGKJ1	21	NA	NA	28	6	NA	NA	TGTCAACACACTAATACTTTCTTCCGGGGGACGTTC	NA	NA	NA	NA
K065_R8	1	0.000477783	TGTCAACAGTATTTTAGTGCCCCTCCGTACACTTTT	CQQYFSAPPYTF	IGKV1D-39, IGKV1D-8, IGKV1-39, IGKV1-8	NA	IGKJ2	27	NA	NA	26	NA	NA	NA	TGTCAACAGTATTTTAGTGCCCCTCCGTACACTTTT	NA	NA	NA	NA
K065_R8	1	0.000477783	TGTCAACAGTATTATAGTACCCCTCTGTACACTTTT	CQQYYSTPLYTF	IGKV1D-43	NA	IGKJ2	25	NA	NA	25	NA	NA	NA	TGTCAACAGTATTATAGTACCCCTCTGTACACTTTT	NA	NA	NA	NA
K065_R8	1	0.000477783	TGTCAACAGTATGATAGTATGCTTCTCCCCACTTTC	CQQYDSMLLPTF	IGKV1-33, IGKV1D-33	NA	IGKJ4	16	NA	NA	29	12	NA	NA	TGTCAACAGTATGATAGTATGCTTCTCCCCACTTTC	NA	NA	NA	NA
K065_R8	1	0.000477783	TGTCAACAGTATGATAATCTCCCTCCGTACACTTTT	CQQYDNLPPYTF	IGKV1D-33, IGKV1-33	NA	IGKJ2	27	NA	NA	26	NA	NA	NA	TGTCAACAGTATGATAATCTCCCTCCGTACACTTTT	NA	NA	NA	NA
K065_R8	1	0.000477783	TGTCAACAGTATGATAATCTCCCTCCATTCACTTTC	CQQYDNLPPFTF	IGKV1D-33, IGKV1-33	NA	IGKJ3	26	NA	NA	26	NA	NA	NA	TGTCAACAGTATGATAATCTCCCTCCATTCACTTTC	NA	NA	NA	NA
K065_R8	1	0.000477783	TGTCAACAGTATGATAATCTCCCCCGTGCAACTTTT	CQQYDNLPRATF	IGKV1-33, IGKV1D-33	NA	IGKJ2	23	NA	NA	30	6	NA	NA	TGTCAACAGTATGATAATCTCCCCCGTGCAACTTTT	NA	NA	NA	NA
K065_R8	1	0.000477783	TGTCAACAGTATGATAATCTCCCCGCGCTCACTTTC	CQQYDNLPALTF	IGKV1-33, IGKV1D-33	NA	IGKJ4	23	NA	NA	24	0	NA	NA	TGTCAACAGTATGATAATCTCCCCGCGCTCACTTTC	NA	NA	NA	NA
K065_R8	1	0.000477783	TGTCAACAGCGAAGCAACGGGCCTCCGCTCACTTTC	CQQRSNGPPLTF	IGKV3-11, IGKV3D-11	NA	IGKJ4	24	NA	NA	25	0	NA	NA	TGTCAACAGCGAAGCAACGGGCCTCCGCTCACTTTC	NA	NA	NA	NA
K065_R8	1	0.000477783	TGTCAACAGGATGGGACCTCGCCCCCGTACACTTTT	CQQDGTSPPYTF	IGKV3D-20, IGKV3-20	NA	IGKJ2	27	NA	NA	26	NA	NA	NA	TGTCAACAGGATGGGACCTCGCCCCCGTACACTTTT	NA	NA	NA	NA
K065_R8	1	0.000477783	TGTCAACAGAGTTATAGTATCCCTGAGAGGACTTTC	CQQSYSIPERTF	IGKV1-39, IGKV1D-39, IGKV1-12, IGKV1D-12	NA	IGKJ3	24	NA	NA	30	5	NA	NA	TGTCAACAGAGTTATAGTATCCCTGAGAGGACTTTC	NA	NA	NA	NA
K065_R8	1	0.000477783	TGTCAACAGAGTTACAGTACCACCCTATTCACTTTC	CQQSYSTTLFTF	IGKV1-39, IGKV1D-39	NA	IGKJ3	21	NA	NA	25	3	NA	NA	TGTCAACAGAGTTACAGTACCACCCTATTCACTTTC	NA	NA	NA	NA
K065_R8	1	0.000477783	TGTCAAGAATATCTTAGCTTTCCTCATTGCACCTTC	CQEYLSFPHCTF	IGKV4-1	NA	IGKJ5	12	NA	NA	29	16	NA	NA	TGTCAAGAATATCTTAGCTTTCCTCATTGCACCTTC	NA	NA	NA	NA
K065_R8	1	0.000477783	TGTCAAAACTATAACAGTGCCCCCCCGCTCACTTTC	CQNYNSAPPLTF	IGKV1-27	NA	IGKJ4	23	NA	NA	25	1	NA	NA	TGTCAAAACTATAACAGTGCCCCCCCGCTCACTTTC	NA	NA	NA	NA
K065_R8	1	0.000477783	TGTCAAAAGTATGACGGTGCCCCCCCGTACACTTTT	CQKYDGAPPYTF	IGKV1-27, IGKV1-13, IGKV1D-13, IGKV1-16, IGKV1D-16	NA	IGKJ2	23	NA	NA	26	2	NA	NA	TGTCAAAAGTATGACGGTGCCCCCCCGTACACTTTT	NA	NA	NA	NA
K065_R8	1	0.000477783	TGTCAAAAGTATAACGGTGCCCCTCGGCTCACTTTC	CQKYNGAPRLTF	IGKV1-27	NA	IGKJ4	24	NA	NA	26	1	NA	NA	TGTCAAAAGTATAACGGTGCCCCTCGGCTCACTTTC	NA	NA	NA	NA
K065_R8	1	0.000477783	TGCCTACAGTACAATAGTTTTTCTCCTTGGACGTTC	CLQYNSFSPWTF	IGKV1-5	NA	IGKJ1	24	NA	NA	27	2	NA	NA	TGCCTACAGTACAATAGTTTTTCTCCTTGGACGTTC	NA	NA	NA	NA
K065_R8	1	0.000477783	TGCCAGCAGTATCAAGGTTACTCTTCGTACATTTTT	CQQYQGYSSYIF	IGKV1-5, IGKV1-16, IGKV1D-16	NA	IGKJ2	12	NA	NA	26	13	NA	NA	TGCCAGCAGTATCAAGGTTACTCTTCGTACATTTTT	NA	NA	NA	NA
K065_R8	1	0.000477783	TGCCAATACCGTGACGACTGGCTTTTGTACACTTTT	CQYRDDWLLYTF	IGKV3-11, IGKV3D-11	NA	IGKJ2	2	NA	NA	25	22	NA	NA	TGCCAATACCGTGACGACTGGCTTTTGTACACTTTT	NA	NA	NA	NA
K065_R8	1	0.000477783	TGCCAACAGTATGATGGTTATTCCCGGGGGACGTTC	CQQYDGYSRGTF	IGKV1-5	NA	IGKJ1	23	NA	NA	28	4	NA	NA	TGCCAACAGTATGATGGTTATTCCCGGGGGACGTTC	NA	NA	NA	NA
K065_R8	1	0.000477783	TGCCAACAGTATGATACTTATTCCCGGGGGACGTTC	CQQYDTYSRGTF	IGKV1-5	NA	IGKJ1	23	NA	NA	28	4	NA	NA	TGCCAACAGTATGATACTTATTCCCGGGGGACGTTC	NA	NA	NA	NA
K065_R8	1	0.000477783	TGCCAACAGTATACTTCTTACTCTCGGGGGACGTTC	CQQYTSYSRGTF	IGKV1-5	NA	IGKJ1	13	NA	NA	28	14	NA	NA	TGCCAACAGTATACTTCTTACTCTCGGGGGACGTTC	NA	NA	NA	NA
K065_R8	1	0.000477783	TGCATGTTCGATACACAGAGGCCTCCGTGGACGTCC	CMFDTQRPPWTS	IGKV2-26, IGKV2-40, IGKV2D-40, IGKV2D-30	NA	IGKJ1	6	NA	NA	25	18	NA	NA	TGCATGTTCGATACACAGAGGCCTCCGTGGACGTCC	NA	NA	NA	NA
K065_R8	1	0.000477783	TGCATGCCAACTCTACAAACTCCTCCGTGGACGTTC	CMPTLQTPPWTF	IGKV2D-28, IGKV2-28	NA	IGKJ1	27	NA	NA	25	NA	NA	NA	TGCATGCCAACTCTACAAACTCCTCCGTGGACGTTC	NA	NA	NA	NA
K065_R8	1	0.000477783	TGCATGCAGGGTACGCACTGGCCTTCGTGGACGTTC	CMQGTHWPSWTF	IGKV2-30, IGKV2D-30	NA	IGKJ1	24	NA	NA	25	0	NA	NA	TGCATGCAGGGTACGCACTGGCCTTCGTGGACGTTC	NA	NA	NA	NA
K065_R8	1	0.000477783	TGCATGCAGGGTACACACTGGCCCCCGTACACTTTT	CMQGTHWPPYTF	IGKV2-30, IGKV2D-30	NA	IGKJ2	23	NA	NA	26	2	NA	NA	TGCATGCAGGGTACACACTGGCCCCCGTACACTTTT	NA	NA	NA	NA
K065_R8	1	0.000477783	TGCATGCAGGGGACACACTGGCCTTCGTGGACGTTC	CMQGTHWPSWTF	IGKV2-30, IGKV2D-30	NA	IGKJ1	24	NA	NA	25	0	NA	NA	TGCATGCAGGGGACACACTGGCCTTCGTGGACGTTC	NA	NA	NA	NA
K065_R8	1	0.000477783	TGCATGCAAGCTCTACAAACTCCTCGTGGCACTTTT	CMQALQTPRGTF	IGKV2D-28, IGKV2-28	NA	IGKJ2	25	NA	NA	29	3	NA	NA	TGCATGCAAGCTCTACAAACTCCTCGTGGCACTTTT	NA	NA	NA	NA
K065_R8	1	0.000477783	TGCATGCAAGCTACACACTGGCCTCACTTCACCTTC	CMQATHWPHFTF	IGKV2D-30, IGKV2-30	NA	IGKJ3	25	NA	NA	27	1	NA	NA	TGCATGCAAGCTACACACTGGCCTCACTTCACCTTC	NA	NA	NA	NA
K065_R8	1	0.000477783	TGCATGCAAGCTACACACCGGCCTCACTTCACTTTC	CMQATHRPHFTF	IGKV2-30, IGKV2D-30	NA	IGKJ3	24	NA	NA	27	2	NA	NA	TGCATGCAAGCTACACACCGGCCTCACTTCACTTTC	NA	NA	NA	NA
K065_R8	1	0.000477783	TGCATGCAAGGTGTAAAGTGGCCTCCGATCACCTTC	CMQGVKWPPITF	IGKV2D-30, IGKV2-40, IGKV2D-40, IGKV2-30	NA	IGKJ5	27	NA	NA	25	NA	NA	NA	TGCATGCAAGGTGTAAAGTGGCCTCCGATCACCTTC	NA	NA	NA	NA
K065_R8	1	0.000477783	TGCATGCAAGGTACGTACTGGCCCCTCTACACTTTT	CMQGTYWPLYTF	IGKV2-30, IGKV2D-30	NA	IGKJ2	23	NA	NA	27	3	NA	NA	TGCATGCAAGGTACGTACTGGCCCCTCTACACTTTT	NA	NA	NA	NA
K065_R8	1	0.000477783	TGCATGCAAGGTACACACTGGCCTCCGTGGACATTC	CMQGTHWPPWTF	IGKV2D-30, IGKV2-30	NA	IGKJ1	27	NA	NA	25	NA	NA	NA	TGCATGCAAGGTACACACTGGCCTCCGTGGACATTC	NA	NA	NA	NA
K065_R8	1	0.000477783	TGCATGCAAGGTACACACTGGCCTCCGTACACTTTT	CMQGTHWPPYTF	IGKV2D-30, IGKV2-30	NA	IGKJ2	27	NA	NA	26	NA	NA	NA	TGCATGCAAGGTACACACTGGCCTCCGTACACTTTT	NA	NA	NA	NA
K065_R8	1	0.000477783	TGCATGCAAGGCACACACTGGCTTCCGTACATTTTT	CMQGTHWLPYIF	IGKV2D-30, IGKV2-30	NA	IGKJ2	27	NA	NA	26	NA	NA	NA	TGCATGCAAGGCACACACTGGCTTCCGTACATTTTT	NA	NA	NA	NA
K065_R8	1	0.000477783	TGCATGCAAGGGACACATTGGCCCCTTCTGACGTTC	CMQGTHWPLLTF	IGKV2-30, IGKV2D-30	NA	IGKJ4	23	NA	NA	33	9	NA	NA	TGCATGCAAGGGACACATTGGCCCCTTCTGACGTTC	NA	NA	NA	NA
K065_R8	1	0.000477783	TGCATGCAAGGAACATTTTGGCCTCCGCTCACGTTC	CMQGTFWPPLTF	IGKV2D-30, IGKV2-30	NA	IGKJ4	27	NA	NA	25	NA	NA	NA	TGCATGCAAGGAACATTTTGGCCTCCGCTCACGTTC	NA	NA	NA	NA
K065_R8	1	0.000477783	TGCATGCAAACTCTACAAACTCCTCCGTGGACGTTC	CMQTLQTPPWTF	IGKV2D-28, IGKV2-28	NA	IGKJ1	27	NA	NA	25	NA	NA	NA	TGCATGCAAACTCTACAAACTCCTCCGTGGACGTTC	NA	NA	NA	NA
K065_R8	1	0.000477783	TGTTTCCAGCATAATACTTATCCTCGAACGTTC	CFQHNTYPRTF	IGKV1D-17, IGKV1-17, IGKV1-9	NA	IGKJ1	25	NA	NA	27	1	NA	NA	TGTTTCCAGCATAATACTTATCCTCGAACGTTC	NA	NA	NA	NA
K065_R8	1	0.000477783	TGTTACCAATATCACAGTGGGCCGCTCACTTTC	CYQYHSGPLTF	IGKV4-1	NA	IGKJ4	12	NA	NA	22	9	NA	NA	TGTTACCAATATCACAGTGGGCCGCTCACTTTC	NA	NA	NA	NA
K065_R8	1	0.000477783	TGTCTTCAGGATTACAGTTACCCGTGGACGTTC	CLQDYSYPWTF	IGKV1-6	NA	IGKJ1	23	NA	NA	22	NA	NA	NA	TGTCTTCAGGATTACAGTTACCCGTGGACGTTC	NA	NA	NA	NA
K065_R8	1	0.000477783	TGTCTCCAGCATAATGCTTACCCTCGGACTTTT	CLQHNAYPRTF	IGKV1D-17, IGKV1-17	NA	IGKJ2	25	NA	NA	27	1	NA	NA	TGTCTCCAGCATAATGCTTACCCTCGGACTTTT	NA	NA	NA	NA
K065_R8	1	0.000477783	TGTCTGCACAGTGGTCGTTCATTGTACACTTTT	CLHSGRSLYTF	IGKV3-7, IGKV3D-11, IGKV3D-15, IGKV3D-20, IGKV3D-7	NA	IGKJ2	8	NA	NA	22	13	NA	NA	TGTCTGCACAGTGGTCGTTCATTGTACACTTTT	NA	NA	NA	NA
K065_R8	1	0.000477783	TGTCTGCAGTACTATGACAGTCCTCGGACGCTC	CLQYYDSPRTL	IGKV4-1	NA	IGKJ1	15	NA	NA	25	9	NA	NA	TGTCTGCAGTACTATGACAGTCCTCGGACGCTC	NA	NA	NA	NA
K065_R8	1	0.000477783	TGTCTGCAACATGGTGCTTATCCCCTCACTTTC	CLQHGAYPLTF	IGKV1-17, IGKV1D-17, IGKV1-9	NA	IGKJ4	12	NA	NA	24	11	NA	NA	TGTCTGCAACATGGTGCTTATCCCCTCACTTTC	NA	NA	NA	NA
K065_R8	1	0.000477783	TGTCTACAGCGTAATTCTTACCCGTACACTTTT	CLQRNSYPYTF	IGKV1-17	NA	IGKJ2	23	NA	NA	23	NA	NA	NA	TGTCTACAGCGTAATTCTTACCCGTACACTTTT	NA	NA	NA	NA
K065_R8	1	0.000477783	TGTCTACAGCATCATACTTATCCTCGGACTTTT	CLQHHTYPRTF	IGKV1D-17, IGKV1-17, IGKV1-8	NA	IGKJ2	25	NA	NA	27	1	NA	NA	TGTCTACAGCATCATACTTATCCTCGGACTTTT	NA	NA	NA	NA
K065_R8	1	0.000477783	TGTCTACAGCATAATCGTGACCCGTTCACCTTT	CLQHNRDPFTF	IGKV1-17, IGKV1D-17, IGKV1-9	NA	IGKJ2	23	NA	NA	26	2	NA	NA	TGTCTACAGCATAATCGTGACCCGTTCACCTTT	NA	NA	NA	NA
K065_R8	1	0.000477783	TGTCTACAGCATAATGATTACCCGTACACTTTT	CLQHNDYPYTF	IGKV1-17, IGKV1D-17, IGKV1-9	NA	IGKJ2	23	NA	NA	23	NA	NA	NA	TGTCTACAGCATAATGATTACCCGTACACTTTT	NA	NA	NA	NA
K065_R8	1	0.000477783	TGTCTACAGCATAATACTTACCCGTACAGTTTT	CLQHNTYPYSF	IGKV1-17, IGKV1D-17, IGKV1-9	NA	IGKJ2	23	NA	NA	23	NA	NA	NA	TGTCTACAGCATAATACTTACCCGTACAGTTTT	NA	NA	NA	NA
K065_R8	1	0.000477783	TGTCTACAGGATTACAAATACCCCCGGACGTTC	CLQDYKYPRTF	IGKV1-6	NA	IGKJ1	23	NA	NA	25	1	NA	NA	TGTCTACAGGATTACAAATACCCCCGGACGTTC	NA	NA	NA	NA
K065_R8	1	0.000477783	TGTCTACAGACTTCCACCTTCCTGCTCACTTTC	CLQTSTFLLTF	IGKV1-39, IGKV1D-39, IGKV1-12, IGKV1D-12	NA	IGKJ4	10	NA	NA	23	12	NA	NA	TGTCTACAGACTTCCACCTTCCTGCTCACTTTC	NA	NA	NA	NA
K065_R8	1	0.000477783	TGTCTACAACATCATGATTACCCTCGGACTTTT	CLQHHDYPRTF	IGKV1D-17, IGKV1-17, IGKV1-6	NA	IGKJ2	25	NA	NA	27	1	NA	NA	TGTCTACAACATCATGATTACCCTCGGACTTTT	NA	NA	NA	NA
K065_R8	1	0.000477783	TGTCTACAACATAATTTTTATCCGCTCACTTTC	CLQHNFYPLTF	IGKV1-17, IGKV1D-17, IGKV1-9	NA	IGKJ4	15	NA	NA	22	6	NA	NA	TGTCTACAACATAATTTTTATCCGCTCACTTTC	NA	NA	NA	NA
K065_R8	1	0.000477783	TGTCTACAACATAACAGTTACCCTCGGACTTTT	CLQHNSYPRTF	IGKV1-17, IGKV1D-17, IGKV1-9, IGKV1-12, IGKV1D-12	NA	IGKJ2	24	NA	NA	27	2	NA	NA	TGTCTACAACATAACAGTTACCCTCGGACTTTT	NA	NA	NA	NA
K065_R8	1	0.000477783	TGTCTACAAGATTACGATTACCCGTGGACGTTC	CLQDYDYPWTF	IGKV1-6	NA	IGKJ1	23	NA	NA	22	NA	NA	NA	TGTCTACAAGATTACGATTACCCGTGGACGTTC	NA	NA	NA	NA
K065_R8	1	0.000477783	TGTCTACAAGATTACACTTATCCTCGAACGTTC	CLQDYTYPRTF	IGKV1-6	NA	IGKJ1	24	NA	NA	27	2	NA	NA	TGTCTACAAGATTACACTTATCCTCGAACGTTC	NA	NA	NA	NA
K065_R8	1	0.000477783	TGTCTACAAGATTACAGGTACTCGTGGACGTTC	CLQDYRYSWTF	IGKV1-6	NA	IGKJ1	16	NA	NA	22	5	NA	NA	TGTCTACAAGATTACAGGTACTCGTGGACGTTC	NA	NA	NA	NA
K065_R8	1	0.000477783	TGTCTACAAGATTACAAGTACCCATTCACTTTC	CLQDYKYPFTF	IGKV1-6	NA	IGKJ3	23	NA	NA	23	NA	NA	NA	TGTCTACAAGATTACAAGTACCCATTCACTTTC	NA	NA	NA	NA
K065_R8	1	0.000477783	TGTCATCAGTGTGCTTACTCACCTCCTACGTTC	CHQCAYSPPTF	IGKV3D-20, IGKV3-20	NA	IGKJ1	26	NA	NA	27	0	NA	NA	TGTCATCAGTGTGCTTACTCACCTCCTACGTTC	NA	NA	NA	NA
K065_R8	1	0.000477783	TGTCATCAGAGCAGTGATTCACTGTACACTTTT	CHQSSDSLYTF	IGKV6-21, IGKV6D-21	NA	IGKJ2	15	NA	NA	22	6	NA	NA	TGTCATCAGAGCAGTGATTCACTGTACACTTTT	NA	NA	NA	NA
K065_R8	1	0.000477783	TGTCATAAGTATGACATTGCCCCGCTCACTTTC	CHKYDIAPLTF	IGKV1-27	NA	IGKJ4	23	NA	NA	22	NA	NA	NA	TGTCATAAGTATGACATTGCCCCGCTCACTTTC	NA	NA	NA	NA
K065_R8	1	0.000477783	TGTCACCAGTGTAGCAGCTGGCCGTACACTTTT	CHQCSSWPYTF	IGKV3-11, IGKV3D-11	NA	IGKJ2	23	NA	NA	23	NA	NA	NA	TGTCACCAGTGTAGCAGCTGGCCGTACACTTTT	NA	NA	NA	NA
K065_R8	1	0.000477783	TGTCACCAGTATGCTACTCCACCGCTCACTTTC	CHQYATPPLTF	IGKV3-20, IGKV3D-20	NA	IGKJ4	13	NA	NA	22	8	NA	NA	TGTCACCAGTATGCTACTCCACCGCTCACTTTC	NA	NA	NA	NA
K065_R8	1	0.000477783	TGTCACCAGTATGGTGGCTCACCTCGGACGTTC	CHQYGGSPRTF	IGKV3-20, IGKV3D-20	NA	IGKJ1	24	NA	NA	25	0	NA	NA	TGTCACCAGTATGGTGGCTCACCTCGGACGTTC	NA	NA	NA	NA
K065_R8	1	0.000477783	TGTCACCAGTATGGTAGTTCACCATTCACTTTT	CHQYGSSPFTF	IGKV3-20, IGKV3D-20	NA	IGKJ3	23	NA	NA	23	NA	NA	NA	TGTCACCAGTATGGTAGTTCACCATTCACTTTT	NA	NA	NA	NA
K065_R8	1	0.000477783	TGTCACCAGTATGAAACCTCACCATTCACTTTT	CHQYETSPFTF	IGKV3-20, IGKV3D-20	NA	IGKJ3	23	NA	NA	23	NA	NA	NA	TGTCACCAGTATGAAACCTCACCATTCACTTTT	NA	NA	NA	NA
K065_R8	1	0.000477783	TGTCACCAGTATAATTACTGGCCTCCGACGTTC	CHQYNYWPPTF	IGKV3-15, IGKV3D-15, IGKV3D-7	NA	IGKJ1	24	NA	NA	26	1	NA	NA	TGTCACCAGTATAATTACTGGCCTCCGACGTTC	NA	NA	NA	NA
K065_R8	1	0.000477783	TGTCACCAGCATGATACTTTACCGGAGACGTTC	CHQHDTLPETF	IGKV3-20, IGKV3D-20, IGKV3-7, IGKV3D-7, IGKV3-11	NA	IGKJ1	13	NA	NA	26	12	NA	NA	TGTCACCAGCATGATACTTTACCGGAGACGTTC	NA	NA	NA	NA
K065_R8	1	0.000477783	TGTCACCAATATTATACTTCTCCTCTAACGTTC	CHQYYTSPLTF	IGKV4-1	NA	IGKJ1	24	NA	NA	27	2	NA	NA	TGTCACCAATATTATACTTCTCCTCTAACGTTC	NA	NA	NA	NA
K065_R8	1	0.000477783	TGTCACCAATATTATACCTGGCCAATCACTTTC	CHQYYTWPITF	IGKV3-15, IGKV3D-15	NA	IGKJ4	23	NA	NA	25	1	NA	NA	TGTCACCAATATTATACCTGGCCAATCACTTTC	NA	NA	NA	NA
K065_R8	1	0.000477783	TGTCACCAATATTATAGTACTCCGCTCACTTTC	CHQYYSTPLTF	IGKV4-1	NA	IGKJ4	23	NA	NA	22	NA	NA	NA	TGTCACCAATATTATAGTACTCCGCTCACTTTC	NA	NA	NA	NA
K065_R8	1	0.000477783	TGTCACCAATATACTAGCTCACCGTGGACGTTC	CHQYTSSPWTF	IGKV3-20, IGKV3D-20	NA	IGKJ1	23	NA	NA	22	NA	NA	NA	TGTCACCAATATACTAGCTCACCGTGGACGTTC	NA	NA	NA	NA
K065_R8	1	0.000477783	TGTCAGCTGTATGCTGGCTCACCGTACACTTTT	CQLYAGSPYTF	IGKV3-20, IGKV3D-20	NA	IGKJ2	23	NA	NA	23	NA	NA	NA	TGTCAGCTGTATGCTGGCTCACCGTACACTTTT	NA	NA	NA	NA
K065_R8	1	0.000477783	TGTCAGCGTTATGATAGCTGGCCTCTCGCTTTC	CQRYDSWPLAF	IGKV3-15, IGKV3D-15	NA	IGKJ4	24	NA	NA	24	NA	NA	NA	TGTCAGCGTTATGATAGCTGGCCTCTCGCTTTC	NA	NA	NA	NA
K065_R8	1	0.000477783	TGTCAGCGGTATAATAACTGGCCTCCGACGTTC	CQRYNNWPPTF	IGKV3-15, IGKV3D-15	NA	IGKJ1	24	NA	NA	26	1	NA	NA	TGTCAGCGGTATAATAACTGGCCTCCGACGTTC	NA	NA	NA	NA
K065_R8	1	0.000477783	TGTCAGCACTATGGTAGCTCACCTCGGACGTTC	CQHYGSSPRTF	IGKV3-20, IGKV3D-20	NA	IGKJ1	24	NA	NA	25	0	NA	NA	TGTCAGCACTATGGTAGCTCACCTCGGACGTTC	NA	NA	NA	NA
K065_R8	1	0.000477783	TGTCAGCACTATGGTAGCTCACCGTACACTTTT	CQHYGSSPYTF	IGKV3-20, IGKV3D-20	NA	IGKJ2	23	NA	NA	23	NA	NA	NA	TGTCAGCACTATGGTAGCTCACCGTACACTTTT	NA	NA	NA	NA
K065_R8	1	0.000477783	TGTCAGCACTATAATGAGTTACCACTCACTTTC	CQHYNELPLTF	IGKV3-20, IGKV3D-20	NA	IGKJ4	12	NA	NA	24	11	NA	NA	TGTCAGCACTATAATGAGTTACCACTCACTTTC	NA	NA	NA	NA
K065_R8	1	0.000477783	TGTCAGCACTATAATAACTGGCCATACACCTTT	CQHYNNWPYTF	IGKV3-15, IGKV3D-15	NA	IGKJ2	23	NA	NA	24	0	NA	NA	TGTCAGCACTATAATAACTGGCCATACACCTTT	NA	NA	NA	NA
K065_R8	1	0.000477783	TGTCAGCAGTTTCATACTATTCCTCCGACGTTC	CQQFHTIPPTF	IGKV4-1	NA	IGKJ1	8	NA	NA	26	17	NA	NA	TGTCAGCAGTTTCATACTATTCCTCCGACGTTC	NA	NA	NA	NA
K065_R8	1	0.000477783	TGTCAGCAGTTTGGTAGGTCACCGCTCACTTTC	CQQFGRSPLTF	IGKV3-20, IGKV3D-20	NA	IGKJ4	23	NA	NA	22	NA	NA	NA	TGTCAGCAGTTTGGTAGGTCACCGCTCACTTTC	NA	NA	NA	NA
K065_R8	1	0.000477783	TGTCAGCAGTTTGGTAACTCACCTCAGACGTTC	CQQFGNSPQTF	IGKV3D-20, IGKV3-20	NA	IGKJ1	25	NA	NA	26	0	NA	NA	TGTCAGCAGTTTGGTAACTCACCTCAGACGTTC	NA	NA	NA	NA
K065_R8	1	0.000477783	TGTCAGCAGTCTAATAACTGGCCTCTCACTTTC	CQQSNNWPLTF	IGKV3-15, IGKV3D-15	NA	IGKJ4	24	NA	NA	24	NA	NA	NA	TGTCAGCAGTCTAATAACTGGCCTCTCACTTTC	NA	NA	NA	NA
K065_R8	1	0.000477783	TGTCAGCAGTATTTTAACTGGGTTGTCAGCTTC	CQQYFNWVVSF	IGKV3-15, IGKV3D-7, IGKV3D-15, IGKV3-7	NA	IGKJ4	21	NA	NA	30	8	NA	NA	TGTCAGCAGTATTTTAACTGGGTTGTCAGCTTC	NA	NA	NA	NA
K065_R8	1	0.000477783	TGTCAGCAGTATTATAGTACTCCCGTCGCTTTC	CQQYYSTPVAF	IGKV4-1	NA	IGKJ4	23	NA	NA	28	4	NA	NA	TGTCAGCAGTATTATAGTACTCCCGTCGCTTTC	NA	NA	NA	NA
K065_R8	1	0.000477783	TGTCAGCAGTATCATACGTCATCGATCACGTTC	CQQYHTSSITF	IGKV3-20, IGKV3D-20	NA	IGKJ5	12	NA	NA	20	7	NA	NA	TGTCAGCAGTATCATACGTCATCGATCACGTTC	NA	NA	NA	NA
K065_R8	1	0.000477783	TGTCAGCAGTATGCTTACTCACCGATCACCTTC	CQQYAYSPITF	IGKV3-20, IGKV3D-20	NA	IGKJ5	23	NA	NA	22	NA	NA	NA	TGTCAGCAGTATGCTTACTCACCGATCACCTTC	NA	NA	NA	NA
K065_R8	1	0.000477783	TGTCAGCAGTATGCTACCTCACCTCTCACTTTC	CQQYATSPLTF	IGKV3D-20, IGKV3-20	NA	IGKJ4	25	NA	NA	24	NA	NA	NA	TGTCAGCAGTATGCTACCTCACCTCTCACTTTC	NA	NA	NA	NA
K065_R8	1	0.000477783	TGTCAGCAGTATGGTCGGTCGCCGGGAACTTTT	CQQYGRSPGTF	IGKV3-20, IGKV3D-20	NA	IGKJ2	15	NA	NA	27	11	NA	NA	TGTCAGCAGTATGGTCGGTCGCCGGGAACTTTT	NA	NA	NA	NA
K065_R8	1	0.000477783	TGTCAGCAGTATGGTGCCTCACCGTGGACGTTC	CQQYGASPWTF	IGKV3-20, IGKV3D-20	NA	IGKJ1	23	NA	NA	22	NA	NA	NA	TGTCAGCAGTATGGTGCCTCACCGTGGACGTTC	NA	NA	NA	NA
K065_R8	1	0.000477783	TGTCAGCAGTATGGTGCGTCACCTGGAACTTTT	CQQYGASPGTF	IGKV3-20, IGKV3D-20	NA	IGKJ2	15	NA	NA	27	11	NA	NA	TGTCAGCAGTATGGTGCGTCACCTGGAACTTTT	NA	NA	NA	NA
K065_R8	1	0.000477783	TGTCAGCAGTATGGTGACTCATCGCACACTTTT	CQQYGDSSHTF	IGKV3-20, IGKV3D-20	NA	IGKJ2	15	NA	NA	25	9	NA	NA	TGTCAGCAGTATGGTGACTCATCGCACACTTTT	NA	NA	NA	NA
K065_R8	1	0.000477783	TGTCAGCAGTATGGTGACTCAGTGTGGACGTTC	CQQYGDSVWTF	IGKV3-20, IGKV3D-20	NA	IGKJ1	15	NA	NA	23	7	NA	NA	TGTCAGCAGTATGGTGACTCAGTGTGGACGTTC	NA	NA	NA	NA
K065_R8	1	0.000477783	TGTCAGCAGTATGGTACCTCACCTCGAACCTTC	CQQYGTSPRTF	IGKV3D-20, IGKV3-20	NA	IGKJ5	25	NA	NA	27	1	NA	NA	TGTCAGCAGTATGGTACCTCACCTCGAACCTTC	NA	NA	NA	NA
K065_R8	1	0.000477783	TGTCAGCAGTATGGTACCTCACCGGACACTTTT	CQQYGTSPDTF	IGKV3-20, IGKV3D-20	NA	IGKJ2	23	NA	NA	25	1	NA	NA	TGTCAGCAGTATGGTACCTCACCGGACACTTTT	NA	NA	NA	NA
K065_R8	1	0.000477783	TGTCAGCAGTATGGTAGTTCCCCGTGGACGTTC	CQQYGSSPWTF	IGKV3-20, IGKV3D-20	NA	IGKJ1	17	NA	NA	18	0	NA	NA	TGTCAGCAGTATGGTAGTTCCCCGTGGACGTTC	NA	NA	NA	NA
K065_R8	1	0.000477783	TGTCAGCAGTATGGTAGTACACCTCGGACGTTC	CQQYGSTPRTF	IGKV3-20	NA	IGKJ1	24	NA	NA	25	0	NA	NA	TGTCAGCAGTATGGTAGTACACCTCGGACGTTC	NA	NA	NA	NA
K065_R8	1	0.000477783	TGTCAGCAGTATGGTAGTACACCCCGAACGTTC	CQQYGSTPRTF	IGKV3-20, IGKV3D-20	NA	IGKJ1	17	NA	NA	27	9	NA	NA	TGTCAGCAGTATGGTAGTACACCCCGAACGTTC	NA	NA	NA	NA
K065_R8	1	0.000477783	TGTCAGCAGTATGGTAGCTCACTCTACACTTTT	CQQYGSSLYTF	IGKV3-20, IGKV3D-20	NA	IGKJ2	22	NA	NA	24	1	NA	NA	TGTCAGCAGTATGGTAGCTCACTCTACACTTTT	NA	NA	NA	NA
K065_R8	1	0.000477783	TGTCAGCAGTATGGTAGCTCACCTCGGACTTTT	CQQYGSSPRTF	IGKV3D-20, IGKV3-20	NA	IGKJ2	25	NA	NA	27	1	NA	NA	TGTCAGCAGTATGGTAGCTCACCTCGGACTTTT	NA	NA	NA	NA
K065_R8	1	0.000477783	TGTCAGCAGTATGGTAGCTCACCCTCGACGTTC	CQQYGSSPSTF	IGKV3-20, IGKV3D-20	NA	IGKJ1	23	NA	NA	26	2	NA	NA	TGTCAGCAGTATGGTAGCTCACCCTCGACGTTC	NA	NA	NA	NA
K065_R8	1	0.000477783	TGTCAGCAGTATGGTAGCTCACCGTTCACTTTT	CQQYGSSPFTF	IGKV3-20, IGKV3D-20	NA	IGKJ2	23	NA	NA	26	2	NA	NA	TGTCAGCAGTATGGTAGCTCACCGTTCACTTTT	NA	NA	NA	NA
K065_R8	1	0.000477783	TGTCAGCAGTATGGTAGCTCACCGCTCACTTTC	CQQYGSSPLTF	IGKV3-20, IGKV3D-20	NA	IGKJ4	23	NA	NA	22	NA	NA	NA	TGTCAGCAGTATGGTAGCTCACCGCTCACTTTC	NA	NA	NA	NA
K065_R8	1	0.000477783	TGTCAGCAGTATGGTAGCTCACCGCACACTTTC	CQQYGSSPHTF	IGKV3-20, IGKV3D-20	NA	IGKJ4	23	NA	NA	22	NA	NA	NA	TGTCAGCAGTATGGTAGCTCACCGCACACTTTC	NA	NA	NA	NA
K065_R8	1	0.000477783	TGTCAGCAGTATGGTAGCTCACCGGTCACCTTC	CQQYGSSPVTF	IGKV3-20, IGKV3D-20	NA	IGKJ5	23	NA	NA	25	1	NA	NA	TGTCAGCAGTATGGTAGCTCACCGGTCACCTTC	NA	NA	NA	NA
K065_R8	1	0.000477783	TGTCAGCAGTATGGTAGCCACCGATTCACTTTC	CQQYGSHRFTF	IGKV3-20, IGKV3D-20	NA	IGKJ3	18	NA	NA	23	4	NA	NA	TGTCAGCAGTATGGTAGCCACCGATTCACTTTC	NA	NA	NA	NA
K065_R8	1	0.000477783	TGTCAGCAGTATGGCAGCTCACCAATCACTTTC	CQQYGSSPITF	IGKV3-20, IGKV3D-20	NA	IGKJ3	23	NA	NA	25	1	NA	NA	TGTCAGCAGTATGGCAGCTCACCAATCACTTTC	NA	NA	NA	NA
K065_R8	1	0.000477783	TGTCAGCAGTATGGGACGACAGTGATCACCCTC	CQQYGTTVITL	IGKV3-20, IGKV3D-20	NA	IGKJ5	14	NA	NA	23	8	NA	NA	TGTCAGCAGTATGGGACGACAGTGATCACCCTC	NA	NA	NA	NA
K065_R8	1	0.000477783	TGTCAGCAGTATGGAACCCCACCCCTCACTTTC	CQQYGTPPLTF	IGKV3-20, IGKV3D-20	NA	IGKJ4	14	NA	NA	24	9	NA	NA	TGTCAGCAGTATGGAACCCCACCCCTCACTTTC	NA	NA	NA	NA
K065_R8	1	0.000477783	TGTCAGCAGTATGATGAGTGGCCTCCTCTTTTC	CQQYDEWPPLF	IGKV3-15, IGKV3D-15, IGKV3D-7	NA	IGKJ3	24	NA	NA	29	4	NA	NA	TGTCAGCAGTATGATGAGTGGCCTCCTCTTTTC	NA	NA	NA	NA
K065_R8	1	0.000477783	TGTCAGCAGTATGATATCTTACCTGAGACGTTC	CQQYDILPETF	IGKV3D-20, IGKV3-20	NA	IGKJ1	24	NA	NA	26	1	NA	NA	TGTCAGCAGTATGATATCTTACCTGAGACGTTC	NA	NA	NA	NA
K065_R8	1	0.000477783	TGTCAGCAGTATGATAACTGGCCATTCACTTTC	CQQYDNWPFTF	IGKV3-15, IGKV3D-15	NA	IGKJ3	23	NA	NA	23	NA	NA	NA	TGTCAGCAGTATGATAACTGGCCATTCACTTTC	NA	NA	NA	NA
K065_R8	1	0.000477783	TGTCAGCAGTATGAGAGTTCACCTTTCACTTTC	CQQYESSPFTF	IGKV3-20, IGKV3D-20	NA	IGKJ4	24	NA	NA	25	0	NA	NA	TGTCAGCAGTATGAGAGTTCACCTTTCACTTTC	NA	NA	NA	NA
K065_R8	1	0.000477783	TGTCAGCAGTATAATAACTGGCCTCCGACGTTC	CQQYNNWPPTF	IGKV3D-15, IGKV3-15	NA	IGKJ1	27	NA	NA	26	NA	NA	NA	TGTCAGCAGTATAATAACTGGCCTCCGACGTTC	NA	NA	NA	NA
K065_R8	1	0.000477783	TGTCAGCAGTATAATAACTGGCCTCGGACGTTC	CQQYNNWPRTF	IGKV3-15, IGKV3D-15	NA	IGKJ1	24	NA	NA	25	0	NA	NA	TGTCAGCAGTATAATAACTGGCCTCGGACGTTC	NA	NA	NA	NA
K065_R8	1	0.000477783	TGTCAGCAGTATAATAACTGGCCCTGGACGTTC	CQQYNNWPWTF	IGKV3-15, IGKV3D-15	NA	IGKJ1	23	NA	NA	24	0	NA	NA	TGTCAGCAGTATAATAACTGGCCCTGGACGTTC	NA	NA	NA	NA
K065_R8	1	0.000477783	TGTCAGCAGTATAATAAGTGGCCTCTCACTTTC	CQQYNKWPLTF	IGKV3-15, IGKV3D-15	NA	IGKJ4	24	NA	NA	24	NA	NA	NA	TGTCAGCAGTATAATAAGTGGCCTCTCACTTTC	NA	NA	NA	NA
K065_R8	1	0.000477783	TGTCAGCAGTATAAGAATTGGCCGCTCACTTTC	CQQYKNWPLTF	IGKV3-15, IGKV3D-15	NA	IGKJ4	23	NA	NA	22	NA	NA	NA	TGTCAGCAGTATAAGAATTGGCCGCTCACTTTC	NA	NA	NA	NA
K065_R8	1	0.000477783	TGTCAGCAGCTTCAGAGTTACCCTCGGACTTTT	CQQLQSYPRTF	IGKV1-9, IGKV1D-13	NA	IGKJ2	24	NA	NA	27	2	NA	NA	TGTCAGCAGCTTCAGAGTTACCCTCGGACTTTT	NA	NA	NA	NA
K065_R8	1	0.000477783	TGTCAGCAGCGTTTCAACTGGCCTCTCACTTTC	CQQRFNWPLTF	IGKV3-11, IGKV3D-11, IGKV3-20, IGKV3D-20, IGKV3D-7	NA	IGKJ3	24	NA	NA	25	0	NA	NA	TGTCAGCAGCGTTTCAACTGGCCTCTCACTTTC	NA	NA	NA	NA
K065_R8	1	0.000477783	TGTCAGCAGCGTTTCAACTGGCCTCTCACTTTC	CQQRFNWPLTF	IGKV3-11, IGKV3D-11	NA	IGKJ4	24	NA	NA	24	NA	NA	NA	TGTCAGCAGCGTTTCAACTGGCCTCTCACTTTC	NA	NA	NA	NA
K065_R8	1	0.000477783	TGTCAGCAGCGTCTCGACTGGCCTCTAACTTTT	CQQRLDWPLTF	IGKV3-11, IGKV3D-11	NA	IGKJ2	24	NA	NA	27	2	NA	NA	TGTCAGCAGCGTCTCGACTGGCCTCTAACTTTT	NA	NA	NA	NA
K065_R8	1	0.000477783	TGTCAGCAGCGTGCCTACCGGCCCTACACCTTC	CQQRAYRPYTF	IGKV3-11, IGKV3D-11	NA	IGKJ5	12	NA	NA	26	13	NA	NA	TGTCAGCAGCGTGCCTACCGGCCCTACACCTTC	NA	NA	NA	NA
K065_R8	1	0.000477783	TGTCAGCAGCGTGGCAACTGGCTCTGGACGTTC	CQQRGNWLWTF	IGKV3-11, IGKV3D-11	NA	IGKJ1	22	NA	NA	24	1	NA	NA	TGTCAGCAGCGTGGCAACTGGCTCTGGACGTTC	NA	NA	NA	NA
K065_R8	1	0.000477783	TGTCAGCAGCGTATCAACGGGCCCCCCACTTTC	CQQRINGPPTF	IGKV3-11, IGKV3D-11	NA	IGKJ4	23	NA	NA	26	2	NA	NA	TGTCAGCAGCGTATCAACGGGCCCCCCACTTTC	NA	NA	NA	NA
K065_R8	1	0.000477783	TGTCAGCAGCGTAGCAGCTGGCCCCTCACTTTC	CQQRSSWPLTF	IGKV3-11, IGKV3D-11, IGKV3D-15	NA	IGKJ4	23	NA	NA	24	0	NA	NA	TGTCAGCAGCGTAGCAGCTGGCCCCTCACTTTC	NA	NA	NA	NA
K065_R8	1	0.000477783	TGTCAGCAGCGTAGCAACTGGCCCCTCACTTTC	CQQRSNWPLTF	IGKV3-11, IGKV3D-11	NA	IGKJ3	23	NA	NA	25	1	NA	NA	TGTCAGCAGCGTAGCAACTGGCCCCTCACTTTC	NA	NA	NA	NA
K065_R8	1	0.000477783	TGTCAGCAGCGTAGCAACTGGCCGCTCACTTTC	CQQRSNWPLTF	IGKV3-11, IGKV3D-11	NA	IGKJ4	23	NA	NA	22	NA	NA	NA	TGTCAGCAGCGTAGCAACTGGCCGCTCACTTTC	NA	NA	NA	NA
K065_R8	1	0.000477783	TGTCAGCAGCGTAGCAACTGGCCGATCACCTTC	CQQRSNWPITF	IGKV3-11, IGKV3D-11	NA	IGKJ5	23	NA	NA	22	NA	NA	NA	TGTCAGCAGCGTAGCAACTGGCCGATCACCTTC	NA	NA	NA	NA
K065_R8	1	0.000477783	TGTCAGCAGCGTAGCAACTGGGAGCTCACTTTC	CQQRSNWELTF	IGKV3-11, IGKV3D-11	NA	IGKJ4	21	NA	NA	23	1	NA	NA	TGTCAGCAGCGTAGCAACTGGGAGCTCACTTTC	NA	NA	NA	NA
K065_R8	1	0.000477783	TGTCAGCAGCGTAACAACTGGCCTCTCACTTTC	CQQRNNWPLTF	IGKV3-11, IGKV3D-11	NA	IGKJ4	24	NA	NA	24	NA	NA	NA	TGTCAGCAGCGTAACAACTGGCCTCTCACTTTC	NA	NA	NA	NA
K065_R8	1	0.000477783	TGTCAGCAGCGCAGTGACTGGCCTCAGACGTTC	CQQRSDWPQTF	IGKV3-11, IGKV3D-11	NA	IGKJ1	24	NA	NA	26	1	NA	NA	TGTCAGCAGCGCAGTGACTGGCCTCAGACGTTC	NA	NA	NA	NA
K065_R8	1	0.000477783	TGTCAGCAGGCTCACAGTTTCCCTCTCACTTTT	CQQAHSFPLTF	IGKV1-12, IGKV1D-12	NA	IGKJ4	24	NA	NA	24	NA	NA	NA	TGTCAGCAGGCTCACAGTTTCCCTCTCACTTTT	NA	NA	NA	NA
K065_R8	1	0.000477783	TGTCAGCAGGGTAGCAACTGGGCGCTCACTTTC	CQQGSNWALTF	IGKV3-11, IGKV3D-11, IGKV3-7, IGKV3D-7	NA	IGKJ4	21	NA	NA	21	NA	NA	NA	TGTCAGCAGGGTAGCAACTGGGCGCTCACTTTC	NA	NA	NA	NA
K065_R8	1	0.000477783	TGTCAGCAGACCTACAGTGCCCCCTACACTTTT	CQQTYSAPYTF	IGKV1-39, IGKV1D-39	NA	IGKJ2	23	NA	NA	24	0	NA	NA	TGTCAGCAGACCTACAGTGCCCCCTACACTTTT	NA	NA	NA	NA
K065_R8	1	0.000477783	TGTCAGCAATTTCACACTGCTCCTCGGACGTTC	CQQFHTAPRTF	IGKV4-1	NA	IGKJ1	10	NA	NA	25	14	NA	NA	TGTCAGCAATTTCACACTGCTCCTCGGACGTTC	NA	NA	NA	NA
K065_R8	1	0.000477783	TGTCAGCAATTCTATAATACTCCTCATAATTTT	CQQFYNTPHNF	IGKV4-1	NA	IGKJ2	24	NA	NA	29	4	NA	NA	TGTCAGCAATTCTATAATACTCCTCATAATTTT	NA	NA	NA	NA
K065_R8	1	0.000477783	TGTCAGCAATGTCATAGTGCCCCGATCACTTTC	CQQCHSAPITF	IGKV4-1	NA	IGKJ4	18	NA	NA	25	6	NA	NA	TGTCAGCAATGTCATAGTGCCCCGATCACTTTC	NA	NA	NA	NA
K065_R8	1	0.000477783	TGTCAGCAATATTATGGTTCTCCTCAAACTTTT	CQQYYGSPQTF	IGKV4-1	NA	IGKJ2	24	NA	NA	27	2	NA	NA	TGTCAGCAATATTATGGTTCTCCTCAAACTTTT	NA	NA	NA	NA
K065_R8	1	0.000477783	TGTCAGCAATATTATGGTTATCCGTACACTTTT	CQQYYGYPYTF	IGKV4-1	NA	IGKJ2	15	NA	NA	23	7	NA	NA	TGTCAGCAATATTATGGTTATCCGTACACTTTT	NA	NA	NA	NA
K065_R8	1	0.000477783	TGTCAGCAATATTATGATACTCGTCCTACTTTC	CQQYYDTRPTF	IGKV4-1	NA	IGKJ4	22	NA	NA	27	4	NA	NA	TGTCAGCAATATTATGATACTCGTCCTACTTTC	NA	NA	NA	NA
K065_R8	1	0.000477783	TGTCAGCAATATTATGAGACTCCCCCCACTTTC	CQQYYETPPTF	IGKV4-1	NA	IGKJ4	15	NA	NA	26	10	NA	NA	TGTCAGCAATATTATGAGACTCCCCCCACTTTC	NA	NA	NA	NA
K065_R8	1	0.000477783	TGTCAGCAATATTATACTGAACCTCTCACTTTC	CQQYYTEPLTF	IGKV4-1	NA	IGKJ4	16	NA	NA	24	7	NA	NA	TGTCAGCAATATTATACTGAACCTCTCACTTTC	NA	NA	NA	NA
K065_R8	1	0.000477783	TGTCAGCAATATTATACTACTCCTTTCACTTTC	CQQYYTTPFTF	IGKV4-1	NA	IGKJ3	24	NA	NA	24	NA	NA	NA	TGTCAGCAATATTATACTACTCCTTTCACTTTC	NA	NA	NA	NA
K065_R8	1	0.000477783	TGTCAGCAATATTATAGTTTTCCGTACACTTTT	CQQYYSFPYTF	IGKV4-1	NA	IGKJ2	18	NA	NA	23	4	NA	NA	TGTCAGCAATATTATAGTTTTCCGTACACTTTT	NA	NA	NA	NA
K065_R8	1	0.000477783	TGTCAGCAATATTATAGTGCTCCCCTCACTTTC	CQQYYSAPLTF	IGKV4-1	NA	IGKJ4	23	NA	NA	24	0	NA	NA	TGTCAGCAATATTATAGTGCTCCCCTCACTTTC	NA	NA	NA	NA
K065_R8	1	0.000477783	TGTCAGCAATATTATAGTATTGTCCGGACGTTC	CQQYYSIVRTF	IGKV4-1	NA	IGKJ1	19	NA	NA	25	5	NA	NA	TGTCAGCAATATTATAGTATTGTCCGGACGTTC	NA	NA	NA	NA
K065_R8	1	0.000477783	TGTCAGCAATATTATAGTACTCCCCTCACTTTC	CQQYYSTPLTF	IGKV4-1	NA	IGKJ4	23	NA	NA	24	0	NA	NA	TGTCAGCAATATTATAGTACTCCCCTCACTTTC	NA	NA	NA	NA
K065_R8	1	0.000477783	TGTCAGCAATATTATAGTACTCCCATCACCTTC	CQQYYSTPITF	IGKV4-1	NA	IGKJ5	23	NA	NA	24	0	NA	NA	TGTCAGCAATATTATAGTACTCCCATCACCTTC	NA	NA	NA	NA
K065_R8	1	0.000477783	TGTCAGCAATATTATAGTACTCCGGTCACTTTC	CQQYYSTPVTF	IGKV4-1	NA	IGKJ4	23	NA	NA	25	1	NA	NA	TGTCAGCAATATTATAGTACTCCGGTCACTTTC	NA	NA	NA	NA
K065_R8	1	0.000477783	TGTCAGCAATATTATAGTACCCCGTACACTTTT	CQQYYSTPYTF	IGKV4-1	NA	IGKJ2	20	NA	NA	23	2	NA	NA	TGTCAGCAATATTATAGTACCCCGTACACTTTT	NA	NA	NA	NA
K065_R8	1	0.000477783	TGTCAGCAATATTATAATACTCCGTGGACGTTC	CQQYYNTPWTF	IGKV4-1	NA	IGKJ1	23	NA	NA	22	NA	NA	NA	TGTCAGCAATATTATAATACTCCGTGGACGTTC	NA	NA	NA	NA
K065_R8	1	0.000477783	TGTCAGCAATATTATAATAATCCCTGGACGTTC	CQQYYNNPWTF	IGKV4-1	NA	IGKJ1	23	NA	NA	24	0	NA	NA	TGTCAGCAATATTATAATAATCCCTGGACGTTC	NA	NA	NA	NA
K065_R8	1	0.000477783	TGTCAGCAATATCTAAGTACGCCTTACACTTTT	CQQYLSTPYTF	IGKV3-20, IGKV3D-20, IGKV3-11, IGKV3-7, IGKV3D-7	NA	IGKJ2	12	NA	NA	24	11	NA	NA	TGTCAGCAATATCTAAGTACGCCTTACACTTTT	NA	NA	NA	NA
K065_R8	1	0.000477783	TGTCAGCAATATCATAGTGGACCGCTCACTTTC	CQQYHSGPLTF	IGKV4-1	NA	IGKJ4	18	NA	NA	22	3	NA	NA	TGTCAGCAATATCATAGTGGACCGCTCACTTTC	NA	NA	NA	NA
K065_R8	1	0.000477783	TGTCAGCAATATCATAGTAAGCCGTACACTTTT	CQQYHSKPYTF	IGKV4-1	NA	IGKJ2	19	NA	NA	23	3	NA	NA	TGTCAGCAATATCATAGTAAGCCGTACACTTTT	NA	NA	NA	NA
K065_R8	1	0.000477783	TGTCAGCAATATCACAGTGGACCGCTCACTTTC	CQQYHSGPLTF	IGKV4-1	NA	IGKJ4	12	NA	NA	22	9	NA	NA	TGTCAGCAATATCACAGTGGACCGCTCACTTTC	NA	NA	NA	NA
K065_R8	1	0.000477783	TGTCAGCAATATGCTTGGTCACCGCTCACTTTC	CQQYAWSPLTF	IGKV3-20, IGKV3D-20	NA	IGKJ4	23	NA	NA	22	NA	NA	NA	TGTCAGCAATATGCTTGGTCACCGCTCACTTTC	NA	NA	NA	NA
K065_R8	1	0.000477783	TGTCAGCAATATGGTAGTTCACCTCGGACTTTT	CQQYGSSPRTF	IGKV3D-20, IGKV3-20	NA	IGKJ2	25	NA	NA	27	1	NA	NA	TGTCAGCAATATGGTAGTTCACCTCGGACTTTT	NA	NA	NA	NA
K065_R8	1	0.000477783	TGTCAGCAATATGGTAGGTCACCGACGACGTTC	CQQYGRSPTTF	IGKV3-20, IGKV3D-20	NA	IGKJ1	23	NA	NA	26	2	NA	NA	TGTCAGCAATATGGTAGGTCACCGACGACGTTC	NA	NA	NA	NA
K065_R8	1	0.000477783	TGTCAGCAATATGGTAATTCACCCGAGACGTTC	CQQYGNSPETF	IGKV3-20, IGKV3D-20	NA	IGKJ1	23	NA	NA	26	2	NA	NA	TGTCAGCAATATGGTAATTCACCCGAGACGTTC	NA	NA	NA	NA
K065_R8	1	0.000477783	TGTCAGCAATATGGGAGTCCACCTCTCACTTTC	CQQYGSPPLTF	IGKV3D-20, IGKV3-20	NA	IGKJ4	25	NA	NA	24	NA	NA	NA	TGTCAGCAATATGGGAGTCCACCTCTCACTTTC	NA	NA	NA	NA
K065_R8	1	0.000477783	TGTCAGCAATATGATGATTTCCCTCCGACGTTC	CQQYDDFPPTF	IGKV1D-8	NA	IGKJ1	27	NA	NA	26	NA	NA	NA	TGTCAGCAATATGATGATTTCCCTCCGACGTTC	NA	NA	NA	NA
K065_R8	1	0.000477783	TGTCAGCAATATGATACCTCACCTCGGACGTTC	CQQYDTSPRTF	IGKV3-20, IGKV3D-20	NA	IGKJ1	24	NA	NA	25	0	NA	NA	TGTCAGCAATATGATACCTCACCTCGGACGTTC	NA	NA	NA	NA
K065_R8	1	0.000477783	TGTCAGCAATATGATAATCTCCCCTATACTTTC	CQQYDNLPYTF	IGKV1-33, IGKV1D-33	NA	IGKJ3	23	NA	NA	27	3	NA	NA	TGTCAGCAATATGATAATCTCCCCTATACTTTC	NA	NA	NA	NA
K065_R8	1	0.000477783	TGTCAGCAATATAGTACCTGGCTGTGGACGTTC	CQQYSTWLWTF	IGKV3-15, IGKV3D-15	NA	IGKJ1	22	NA	NA	23	0	NA	NA	TGTCAGCAATATAGTACCTGGCTGTGGACGTTC	NA	NA	NA	NA
K065_R8	1	0.000477783	TGTCAGCAATATAGTAGCTCACCTCTCACTTTC	CQQYSSSPLTF	IGKV3D-20, IGKV3-20	NA	IGKJ4	25	NA	NA	24	NA	NA	NA	TGTCAGCAATATAGTAGCTCACCTCTCACTTTC	NA	NA	NA	NA
K065_R8	1	0.000477783	TGTCAGCAATACGGTACCTCACCCTGGACGTTC	CQQYGTSPWTF	IGKV3-20, IGKV3D-20	NA	IGKJ1	23	NA	NA	24	0	NA	NA	TGTCAGCAATACGGTACCTCACCCTGGACGTTC	NA	NA	NA	NA
K065_R8	1	0.000477783	TGTCAGCAACATTCTAGTCTTCCGTTCACTTTT	CQQHSSLPFTF	IGKV4-1	NA	IGKJ2	18	NA	NA	26	7	NA	NA	TGTCAGCAACATTCTAGTCTTCCGTTCACTTTT	NA	NA	NA	NA
K065_R8	1	0.000477783	TGTCAGGACTATGGCAGCTCACCCCTCACTTTC	CQDYGSSPLTF	IGKV3-20, IGKV3D-20	NA	IGKJ4	23	NA	NA	24	0	NA	NA	TGTCAGGACTATGGCAGCTCACCCCTCACTTTC	NA	NA	NA	NA
K065_R8	1	0.000477783	TGTCAACATTATGGTAGCTCACCTCGAACTTTT	CQHYGSSPRTF	IGKV3-20, IGKV3D-20	NA	IGKJ2	24	NA	NA	27	2	NA	NA	TGTCAACATTATGGTAGCTCACCTCGAACTTTT	NA	NA	NA	NA
K065_R8	1	0.000477783	TGTCAACATAGTTACAATTATCCGGTCACCTTC	CQHSYNYPVTF	IGKV1-39, IGKV1D-39	NA	IGKJ5	16	NA	NA	25	8	NA	NA	TGTCAACATAGTTACAATTATCCGGTCACCTTC	NA	NA	NA	NA
K065_R8	1	0.000477783	TGTCAACACTTTTATAATTATCCGCTCACTTTC	CQHFYNYPLTF	IGKV1-13, IGKV1D-13, IGKV1-16, IGKV1D-16	NA	IGKJ4	20	NA	NA	22	1	NA	NA	TGTCAACACTTTTATAATTATCCGCTCACTTTC	NA	NA	NA	NA
K065_R8	1	0.000477783	TGTCAACACTTTGCTCCTCTCCCCCTCACTTTC	CQHFAPLPLTF	IGKV1-33, IGKV1D-33, IGKV1-13, IGKV1D-13	NA	IGKJ4	8	NA	NA	24	15	NA	NA	TGTCAACACTTTGCTCCTCTCCCCCTCACTTTC	NA	NA	NA	NA
K065_R8	1	0.000477783	TGTCAACACAGTTACAATAGTCCATACACTTTT	CQHSYNSPYTF	IGKV1-39, IGKV1D-39	NA	IGKJ2	16	NA	NA	24	7	NA	NA	TGTCAACACAGTTACAATAGTCCATACACTTTT	NA	NA	NA	NA
K065_R8	1	0.000477783	TGTCAACAGTTTAAAAGTTACCCGCTCACTTTC	CQQFKSYPLTF	IGKV1D-13, IGKV1-13, IGKV1-9, IGKV1-16, IGKV1D-16	NA	IGKJ4	23	NA	NA	22	NA	NA	NA	TGTCAACAGTTTAAAAGTTACCCGCTCACTTTC	NA	NA	NA	NA
K065_R8	1	0.000477783	TGTCAACAGTATTATAGCTGGCCTCCGACGTTC	CQQYYSWPPTF	IGKV3-15, IGKV3D-15	NA	IGKJ1	24	NA	NA	26	1	NA	NA	TGTCAACAGTATTATAGCTGGCCTCCGACGTTC	NA	NA	NA	NA
K065_R8	1	0.000477783	TGTCAACAGTATTACAGTGCCCCGTACACTTTT	CQQYYSAPYTF	IGKV1-27	NA	IGKJ2	23	NA	NA	23	NA	NA	NA	TGTCAACAGTATTACAGTGCCCCGTACACTTTT	NA	NA	NA	NA
K065_R8	1	0.000477783	TGTCAACAGTATGATATTCTCTCGTACAGTTTT	CQQYDILSYSF	IGKV1-33, IGKV1D-33	NA	IGKJ2	21	NA	NA	23	1	NA	NA	TGTCAACAGTATGATATTCTCTCGTACAGTTTT	NA	NA	NA	NA
K065_R8	1	0.000477783	TGTCAACAGTATGATAATCTCCTTTACACTTTT	CQQYDNLLYTF	IGKV1-33, IGKV1D-33	NA	IGKJ2	22	NA	NA	24	1	NA	NA	TGTCAACAGTATGATAATCTCCTTTACACTTTT	NA	NA	NA	NA
K065_R8	1	0.000477783	TGTCAACAGTATGATAATCTCCCTCCGGCCTTC	CQQYDNLPPAF	IGKV1D-33, IGKV1-33	NA	IGKJ5	28	NA	NA	28	NA	NA	NA	TGTCAACAGTATGATAATCTCCCTCCGGCCTTC	NA	NA	NA	NA
K065_R8	1	0.000477783	TGTCAACAGTATGATAATCTCCCGTACACCTTT	CQQYDNLPYTF	IGKV1-33, IGKV1D-33	NA	IGKJ2	23	NA	NA	23	NA	NA	NA	TGTCAACAGTATGATAATCTCCCGTACACCTTT	NA	NA	NA	NA
K065_R8	1	0.000477783	TGTCAACAGTATGATAATCTCCCGCTCACTTTC	CQQYDNLPLTF	IGKV1-33, IGKV1D-33	NA	IGKJ4	23	NA	NA	22	NA	NA	NA	TGTCAACAGTATGATAATCTCCCGCTCACTTTC	NA	NA	NA	NA
K065_R8	1	0.000477783	TGTCAACAGTATAATAGTTATCCGTGGACCTTC	CQQYNSYPWTF	IGKV1-5, IGKV1-16, IGKV1D-13, IGKV1D-16	NA	IGKJ1	21	NA	NA	22	0	NA	NA	TGTCAACAGTATAATAGTTATCCGTGGACCTTC	NA	NA	NA	NA
K065_R8	1	0.000477783	TGTCAACAGTATAATAACTGGCCTTACACTTTT	CQQYNNWPYTF	IGKV3-15, IGKV3D-15	NA	IGKJ2	24	NA	NA	24	NA	NA	NA	TGTCAACAGTATAATAACTGGCCTTACACTTTT	NA	NA	NA	NA
K065_R8	1	0.000477783	TGTCAACAGTATAAGAGTTTCCCTTTCACATTC	CQQYKSFPFTF	IGKV1-16, IGKV1D-12, IGKV1-12, IGKV1D-13, IGKV1D-16	NA	IGKJ3	24	NA	NA	24	NA	NA	NA	TGTCAACAGTATAAGAGTTTCCCTTTCACATTC	NA	NA	NA	NA
K065_R8	1	0.000477783	TGTCAACAGCTTAATGGTTACCCCGTCACTTTC	CQQLNGYPVTF	IGKV1-9	NA	IGKJ3	23	NA	NA	25	1	NA	NA	TGTCAACAGCTTAATGGTTACCCCGTCACTTTC	NA	NA	NA	NA
K065_R8	1	0.000477783	TGTCAACAGCTTAATAGTTATCCCTGGACGTTC	CQQLNSYPWTF	IGKV1-9, IGKV1-8, IGKV1D-13, IGKV1D-16, IGKV1D-17	NA	IGKJ1	20	NA	NA	24	3	NA	NA	TGTCAACAGCTTAATAGTTATCCCTGGACGTTC	NA	NA	NA	NA
K065_R8	1	0.000477783	TGTCAACAGCTTAATAGTTACCCTCTCACTTTC	CQQLNSYPLTF	IGKV1D-13, IGKV1-13, IGKV1-9, IGKV1D-16, IGKV1-16	NA	IGKJ3	25	NA	NA	25	NA	NA	NA	TGTCAACAGCTTAATAGTTACCCTCTCACTTTC	NA	NA	NA	NA
K065_R8	1	0.000477783	TGTCAACAGCTTAATAGTTACCCTCTCACTTTC	CQQLNSYPLTF	IGKV1D-13, IGKV1-13, IGKV1-9, IGKV1D-16, IGKV1-16	NA	IGKJ4	25	NA	NA	24	NA	NA	NA	TGTCAACAGCTTAATAGTTACCCTCTCACTTTC	NA	NA	NA	NA
K065_R8	1	0.000477783	TGTCAACAGCTTAATAGTTACCCCCTCACTTTC	CQQLNSYPLTF	IGKV1-9, IGKV1D-13	NA	IGKJ4	23	NA	NA	24	0	NA	NA	TGTCAACAGCTTAATAGTTACCCCCTCACTTTC	NA	NA	NA	NA
K065_R8	1	0.000477783	TGTCAACAGCTTAAGCGTTACCCTCTCACTTTC	CQQLKRYPLTF	IGKV1-9, IGKV1D-13, IGKV1-13	NA	IGKJ4	24	NA	NA	24	NA	NA	NA	TGTCAACAGCTTAAGCGTTACCCTCTCACTTTC	NA	NA	NA	NA
K065_R8	1	0.000477783	TGTCAACAGCGTGACTCCTGGCCGTACAATTTT	CQQRDSWPYNF	IGKV3-11, IGKV3D-11	NA	IGKJ2	12	NA	NA	23	10	NA	NA	TGTCAACAGCGTGACTCCTGGCCGTACAATTTT	NA	NA	NA	NA
K065_R8	1	0.000477783	TGTCAACAGCATGATAATCTCCCATTGACTTTC	CQQHDNLPLTF	IGKV1-33, IGKV1D-33	NA	IGKJ3	23	NA	NA	23	NA	NA	NA	TGTCAACAGCATGATAATCTCCCATTGACTTTC	NA	NA	NA	NA
K065_R8	1	0.000477783	TGTCAACAGGCTGACAGTTTTCCGCTCACTTTC	CQQADSFPLTF	IGKV1-12, IGKV1D-12	NA	IGKJ4	20	NA	NA	22	1	NA	NA	TGTCAACAGGCTGACAGTTTTCCGCTCACTTTC	NA	NA	NA	NA
K065_R8	1	0.000477783	TGTCAACAGGCTGACAATTTCCCTTTCACTTTC	CQQADNFPFTF	IGKV1D-12, IGKV1-12	NA	IGKJ3	25	NA	NA	24	NA	NA	NA	TGTCAACAGGCTGACAATTTCCCTTTCACTTTC	NA	NA	NA	NA
K065_R8	1	0.000477783	TGTCAACAGGCTAACAGTTTCCCCATCACCTTC	CQQANSFPITF	IGKV1-12, IGKV1D-12	NA	IGKJ5	23	NA	NA	24	0	NA	NA	TGTCAACAGGCTAACAGTTTCCCCATCACCTTC	NA	NA	NA	NA
K065_R8	1	0.000477783	TGTCAACAGGGTAATCATCTCTCGTACACTTTT	CQQGNHLSYTF	IGKV1-33, IGKV1D-33	NA	IGKJ2	9	NA	NA	23	13	NA	NA	TGTCAACAGGGTAATCATCTCTCGTACACTTTT	NA	NA	NA	NA
K065_R8	1	0.000477783	TGTCAACAGACTTACACTTACCCTCCTACTTTT	CQQTYTYPPTF	IGKV1D-39, IGKV1-39	NA	IGKJ3	26	NA	NA	27	0	NA	NA	TGTCAACAGACTTACACTTACCCTCCTACTTTT	NA	NA	NA	NA
K065_R8	1	0.000477783	TGTCAACAGACTTACAGTAGCCCTCGGACTTTT	CQQTYSSPRTF	IGKV1D-39, IGKV1-39	NA	IGKJ2	25	NA	NA	27	1	NA	NA	TGTCAACAGACTTACAGTAGCCCTCGGACTTTT	NA	NA	NA	NA
K065_R8	1	0.000477783	TGTCAACAGAGTTTTGATTTCCCCTACACTTTT	CQQSFDFPYTF	IGKV1-39, IGKV1D-39, IGKV1-12, IGKV1D-12	NA	IGKJ2	13	NA	NA	24	10	NA	NA	TGTCAACAGAGTTTTGATTTCCCCTACACTTTT	NA	NA	NA	NA
K065_R8	1	0.000477783	TGTCAACAGAGTTTTAGTCCCCCGGTCACTTTC	CQQSFSPPVTF	IGKV1-39, IGKV1D-39	NA	IGKJ4	23	NA	NA	25	1	NA	NA	TGTCAACAGAGTTTTAGTCCCCCGGTCACTTTC	NA	NA	NA	NA
K065_R8	1	0.000477783	TGTCAACAGAGTTTCGGCCTCCCGATCACCTTC	CQQSFGLPITF	IGKV1-39, IGKV1D-39	NA	IGKJ5	13	NA	NA	22	8	NA	NA	TGTCAACAGAGTTTCGGCCTCCCGATCACCTTC	NA	NA	NA	NA
K065_R8	1	0.000477783	TGTCAACAGAGTTTCACTACCCTGGGGACGTTC	CQQSFTTLGTF	IGKV1-39, IGKV1D-39	NA	IGKJ1	22	NA	NA	25	2	NA	NA	TGTCAACAGAGTTTCACTACCCTGGGGACGTTC	NA	NA	NA	NA
K065_R8	1	0.000477783	TGTCAACAGAGTTTCAGTACTCCTCATACTTTT	CQQSFSTPHTF	IGKV1D-39, IGKV1-39	NA	IGKJ2	25	NA	NA	27	1	NA	NA	TGTCAACAGAGTTTCAGTACTCCTCATACTTTT	NA	NA	NA	NA
K065_R8	1	0.000477783	TGTCAACAGAGTTTCAGTAACCCGTACACTTTT	CQQSFSNPYTF	IGKV1-39, IGKV1D-39	NA	IGKJ2	23	NA	NA	23	NA	NA	NA	TGTCAACAGAGTTTCAGTAACCCGTACACTTTT	NA	NA	NA	NA
K065_R8	1	0.000477783	TGTCAACAGAGTTCCATTACCCCGTACACCTTT	CQQSSITPYTF	IGKV1-39, IGKV1D-39	NA	IGKJ2	23	NA	NA	23	NA	NA	NA	TGTCAACAGAGTTCCATTACCCCGTACACCTTT	NA	NA	NA	NA
K065_R8	1	0.000477783	TGTCAACAGAGTTCCAGTAACCGGATCACGTTC	CQQSSSNRITF	IGKV1-39, IGKV1D-39	NA	IGKJ5	19	NA	NA	23	3	NA	NA	TGTCAACAGAGTTCCAGTAACCGGATCACGTTC	NA	NA	NA	NA
K065_R8	1	0.000477783	TGTCAACAGAGTTACCGTACCCCTATAACTTTT	CQQSYRTPITF	IGKV1-39, IGKV1D-39	NA	IGKJ2	25	NA	NA	27	1	NA	NA	TGTCAACAGAGTTACCGTACCCCTATAACTTTT	NA	NA	NA	NA
K065_R8	1	0.000477783	TGTCAACAGAGTTACGGTCCCCCGGTCACCTTC	CQQSYGPPVTF	IGKV1-39, IGKV1D-39	NA	IGKJ5	23	NA	NA	25	1	NA	NA	TGTCAACAGAGTTACGGTCCCCCGGTCACCTTC	NA	NA	NA	NA
K065_R8	1	0.000477783	TGTCAACAGAGTTACGGTCCCCCGGTCACCTTC	CQQSYGPPVTF	IGKV1-8, IGKV1-9, IGKV1D-13, IGKV1D-43, IGKV1D-8	NA	IGKJ5	9	NA	NA	25	15	NA	NA	TGTCAACAGAGTTACGGTCCCCCGGTCACCTTC	NA	NA	NA	NA
K065_R8	1	0.000477783	TGTCAACAGAGTTACGGGACCCCTTGGACGTTC	CQQSYGTPWTF	IGKV1-39, IGKV1D-39, IGKV1-12, IGKV1D-12	NA	IGKJ1	24	NA	NA	24	NA	NA	NA	TGTCAACAGAGTTACGGGACCCCTTGGACGTTC	NA	NA	NA	NA
K065_R8	1	0.000477783	TGTCAACAGAGTTACACTATCCCCCAGACGTTC	CQQSYTIPQTF	IGKV1-39, IGKV1D-39	NA	IGKJ1	23	NA	NA	26	2	NA	NA	TGTCAACAGAGTTACACTATCCCCCAGACGTTC	NA	NA	NA	NA
K065_R8	1	0.000477783	TGTCAACAGAGTTACACTATCCCGTACACTTTT	CQQSYTIPYTF	IGKV1-39, IGKV1D-39	NA	IGKJ2	23	NA	NA	23	NA	NA	NA	TGTCAACAGAGTTACACTATCCCGTACACTTTT	NA	NA	NA	NA
K065_R8	1	0.000477783	TGTCAACAGAGTTACACTACCCCCTGGACGTTC	CQQSYTTPWTF	IGKV1-39, IGKV1D-39	NA	IGKJ1	23	NA	NA	24	0	NA	NA	TGTCAACAGAGTTACACTACCCCCTGGACGTTC	NA	NA	NA	NA
K065_R8	1	0.000477783	TGTCAACAGAGTTACACTACCCCATTCACTTTC	CQQSYTTPFTF	IGKV1-39, IGKV1D-39	NA	IGKJ3	23	NA	NA	23	NA	NA	NA	TGTCAACAGAGTTACACTACCCCATTCACTTTC	NA	NA	NA	NA
K065_R8	1	0.000477783	TGTCAACAGAGTTACACTAGTCTGGTCACCCTC	CQQSYTSLVTL	IGKV1-39, IGKV1D-39, IGKV1D-13, IGKV1D-43, IGKV1D-8	NA	IGKJ5	16	NA	NA	25	8	NA	NA	TGTCAACAGAGTTACACTAGTCTGGTCACCCTC	NA	NA	NA	NA
K065_R8	1	0.000477783	TGTCAACAGAGTTACACGACCCCCTGGACGTTC	CQQSYTTPWTF	IGKV1-39, IGKV1D-39	NA	IGKJ1	23	NA	NA	24	0	NA	NA	TGTCAACAGAGTTACACGACCCCCTGGACGTTC	NA	NA	NA	NA
K065_R8	1	0.000477783	TGTCAACAGAGTTACAGTCCCCCGCTCACTTTC	CQQSYSPPLTF	IGKV1-39, IGKV1D-39, IGKV1-12, IGKV1D-12	NA	IGKJ4	23	NA	NA	22	NA	NA	NA	TGTCAACAGAGTTACAGTCCCCCGCTCACTTTC	NA	NA	NA	NA
K065_R8	1	0.000477783	TGTCAACAGAGTTACAGTCCCCCGCTCAGTTTC	CQQSYSPPLSF	IGKV1-39, IGKV1D-39	NA	IGKJ4	23	NA	NA	22	NA	NA	NA	TGTCAACAGAGTTACAGTCCCCCGCTCAGTTTC	NA	NA	NA	NA
K065_R8	1	0.000477783	TGTCAACAGAGTTACAGTGCCCCGTTCACTTTC	CQQSYSAPFTF	IGKV1D-43, IGKV1-13, IGKV1-9, IGKV1D-13, IGKV1-27	NA	IGKJ3	23	NA	NA	24	0	NA	NA	TGTCAACAGAGTTACAGTGCCCCGTTCACTTTC	NA	NA	NA	NA
K065_R8	1	0.000477783	TGTCAACAGAGTTACAGTGACGCGTGGACATTC	CQQSYSDAWTF	IGKV1-39, IGKV1D-39	NA	IGKJ1	18	NA	NA	22	3	NA	NA	TGTCAACAGAGTTACAGTGACGCGTGGACATTC	NA	NA	NA	NA
K065_R8	1	0.000477783	TGTCAACAGAGTTACAGTACCCCTCGAACTTTT	CQQSYSTPRTF	IGKV1D-39, IGKV1-39	NA	IGKJ2	25	NA	NA	27	1	NA	NA	TGTCAACAGAGTTACAGTACCCCTCGAACTTTT	NA	NA	NA	NA
K065_R8	1	0.000477783	TGTCAACAGAGTTACAGTACCCCGCTCACTTTC	CQQSYSTPLTF	IGKV1-39, IGKV1D-39	NA	IGKJ4	23	NA	NA	22	NA	NA	NA	TGTCAACAGAGTTACAGTACCCCGCTCACTTTC	NA	NA	NA	NA
K065_R8	1	0.000477783	TGTCAACAGAGTTACAGTACGCCCCTAACTTTC	CQQSYSTPLTF	IGKV1-39, IGKV1D-39	NA	IGKJ4	20	NA	NA	27	6	NA	NA	TGTCAACAGAGTTACAGTACGCCCCTAACTTTC	NA	NA	NA	NA
K065_R8	1	0.000477783	TGTCAACAGAGTTACAGTACGGGGTTCACTTTC	CQQSYSTGFTF	IGKV1-39, IGKV1D-39	NA	IGKJ3	20	NA	NA	24	3	NA	NA	TGTCAACAGAGTTACAGTACGGGGTTCACTTTC	NA	NA	NA	NA
K065_R8	1	0.000477783	TGTCAACAGAGTTACAGTAGCCCTTGGACGTTC	CQQSYSSPWTF	IGKV1-39, IGKV1D-39	NA	IGKJ1	24	NA	NA	24	NA	NA	NA	TGTCAACAGAGTTACAGTAGCCCTTGGACGTTC	NA	NA	NA	NA
K065_R8	1	0.000477783	TGTCAACAGAGTTACAGTAACCAGATCACCTTC	CQQSYSNQITF	IGKV1-39, IGKV1D-39	NA	IGKJ5	19	NA	NA	23	3	NA	NA	TGTCAACAGAGTTACAGTAACCAGATCACCTTC	NA	NA	NA	NA
K065_R8	1	0.000477783	TGTCAACAGAGTTACAATAGACCGCTCACTTTC	CQQSYNRPLTF	IGKV1-39, IGKV1D-39, IGKV1-13, IGKV1D-13	NA	IGKJ4	16	NA	NA	22	5	NA	NA	TGTCAACAGAGTTACAATAGACCGCTCACTTTC	NA	NA	NA	NA
K065_R8	1	0.000477783	TGTCAACAGAGTCACGATACCCCTCCCACTTTT	CQQSHDTPPTF	IGKV1D-39, IGKV1-39	NA	IGKJ2	26	NA	NA	26	NA	NA	NA	TGTCAACAGAGTCACGATACCCCTCCCACTTTT	NA	NA	NA	NA
K065_R8	1	0.000477783	TGTCAACAGAGTCACAGCACCCCTCCCACTTTC	CQQSHSTPPTF	IGKV1D-39, IGKV1-39	NA	IGKJ4	26	NA	NA	26	NA	NA	NA	TGTCAACAGAGTCACAGCACCCCTCCCACTTTC	NA	NA	NA	NA
K065_R8	1	0.000477783	TGTCAACAGAGTCACAATATCCCCGTGACGTTC	CQQSHNIPVTF	IGKV1-39, IGKV1D-39	NA	IGKJ1	23	NA	NA	26	2	NA	NA	TGTCAACAGAGTCACAATATCCCCGTGACGTTC	NA	NA	NA	NA
K065_R8	1	0.000477783	TGTCAACAGAGCTACAGTACCATTCGTACTTTT	CQQSYSTIRTF	IGKV1-39, IGKV1D-39	NA	IGKJ2	21	NA	NA	27	5	NA	NA	TGTCAACAGAGCTACAGTACCATTCGTACTTTT	NA	NA	NA	NA
K065_R8	1	0.000477783	TGTCAACAGAGCAACCATATCCCTTGTATTTTT	CQQSNHIPCIF	IGKV1-39, IGKV1D-39	NA	IGKJ2	11	NA	NA	29	17	NA	NA	TGTCAACAGAGCAACCATATCCCTTGTATTTTT	NA	NA	NA	NA
K065_R8	1	0.000477783	TGTCAACAATATTTTGATGCCCCATACACTTTT	CQQYFDAPYTF	IGKV1-8, IGKV1D-43, IGKV1D-8, IGKV1-9, IGKV1D-13	NA	IGKJ2	13	NA	NA	24	10	NA	NA	TGTCAACAATATTTTGATGCCCCATACACTTTT	NA	NA	NA	NA
K065_R8	1	0.000477783	TGTCAACAATATTATCGTAACCCTCGTACTTTT	CQQYYRNPRTF	IGKV1D-43, IGKV1-8, IGKV1D-8	NA	IGKJ2	25	NA	NA	27	1	NA	NA	TGTCAACAATATTATCGTAACCCTCGTACTTTT	NA	NA	NA	NA
K065_R8	1	0.000477783	TGTCAACAATATTATACTACTCCTCACACTTTT	CQQYYTTPHTF	IGKV4-1	NA	IGKJ2	24	NA	NA	25	0	NA	NA	TGTCAACAATATTATACTACTCCTCACACTTTT	NA	NA	NA	NA
K065_R8	1	0.000477783	TGTCAACAATATCTTAATTTTCCGTGGACGTTC	CQQYLNFPWTF	IGKV1D-43, IGKV1-13, IGKV1D-13, IGKV1-6, IGKV1D-16	NA	IGKJ1	12	NA	NA	22	9	NA	NA	TGTCAACAATATCTTAATTTTCCGTGGACGTTC	NA	NA	NA	NA
K065_R8	1	0.000477783	TGTCAACAATATCAATTTTCTCCGTACACTTTC	CQQYQFSPYTF	IGKV4-1	NA	IGKJ2	12	NA	NA	23	10	NA	NA	TGTCAACAATATCAATTTTCTCCGTACACTTTC	NA	NA	NA	NA
K065_R8	1	0.000477783	TGTCAACAATATGGTACGTCACCGTGGACGTTC	CQQYGTSPWTF	IGKV3-20, IGKV3D-20	NA	IGKJ1	23	NA	NA	15	NA	NA	NA	TGTCAACAATATGGTACGTCACCGTGGACGTTC	NA	NA	NA	NA
K065_R8	1	0.000477783	TGTCAACAATATGATAATTTCCCTCTCACTTTC	CQQYDNFPLTF	IGKV1D-33, IGKV1-33	NA	IGKJ4	25	NA	NA	24	NA	NA	NA	TGTCAACAATATGATAATTTCCCTCTCACTTTC	NA	NA	NA	NA
K065_R8	1	0.000477783	TGTCAACAATATGAACATCTTCCGCTCACTTTC	CQQYEHLPLTF	IGKV4-1	NA	IGKJ4	12	NA	NA	22	9	NA	NA	TGTCAACAATATGAACATCTTCCGCTCACTTTC	NA	NA	NA	NA
K065_R8	1	0.000477783	TGTCAACAATATAAAAATTACCCACTCACTTTC	CQQYKNYPLTF	IGKV1-13, IGKV1-5, IGKV1-8, IGKV1D-13	NA	IGKJ4	23	NA	NA	24	0	NA	NA	TGTCAACAATATAAAAATTACCCACTCACTTTC	NA	NA	NA	NA
K065_R8	1	0.000477783	TGTCAACAACATGAAGCTGTCCCGTGGACGTTC	CQQHEAVPWTF	IGKV1-13, IGKV1-33, IGKV1D-12, IGKV1D-13, IGKV1D-33	NA	IGKJ1	8	NA	NA	22	13	NA	NA	TGTCAACAACATGAAGCTGTCCCGTGGACGTTC	NA	NA	NA	NA
K065_R8	1	0.000477783	TGTCAACAAACTCACAGTTTCCCTCTCACTTTC	CQQTHSFPLTF	IGKV1-12, IGKV1D-12	NA	IGKJ4	24	NA	NA	24	NA	NA	NA	TGTCAACAAACTCACAGTTTCCCTCTCACTTTC	NA	NA	NA	NA
K065_R8	1	0.000477783	TGTCAACAAAGTTACGATTTTCCTCGGACGTTC	CQQSYDFPRTF	IGKV1-39, IGKV1D-39, IGKV1-12, IGKV1D-12	NA	IGKJ1	15	NA	NA	25	9	NA	NA	TGTCAACAAAGTTACGATTTTCCTCGGACGTTC	NA	NA	NA	NA
K065_R8	1	0.000477783	TGTCAACAAAGTTACGATTTTCCTCGGACGTTC	CQQSYDFPRTF	IGKV1-39, IGKV1D-39	NA	IGKJ2	15	NA	NA	33	17	NA	NA	TGTCAACAAAGTTACGATTTTCCTCGGACGTTC	NA	NA	NA	NA
K065_R8	1	0.000477783	TGTCAAGAGCTTAATAATTATCCTCCGAGTTTC	CQELNNYPPSF	IGKV1-13, IGKV1-9, IGKV1D-13, IGKV1D-17	NA	IGKJ4	24	NA	NA	29	4	NA	NA	TGTCAAGAGCTTAATAATTATCCTCCGAGTTTC	NA	NA	NA	NA
K065_R8	1	0.000477783	TGTCAAAACTATGACAGTGTTCCTCTCACTTTC	CQNYDSVPLTF	IGKV1-27	NA	IGKJ4	19	NA	NA	24	4	NA	NA	TGTCAAAACTATGACAGTGTTCCTCTCACTTTC	NA	NA	NA	NA
K065_R8	1	0.000477783	TGTGAGCAGTACGGCAGTACACCCCGAACGTTC	CEQYGSTPRTF	IGKV3-20, IGKV3D-20	NA	IGKJ1	11	NA	NA	27	15	NA	NA	TGTGAGCAGTACGGCAGTACACCCCGAACGTTC	NA	NA	NA	NA
K065_R8	1	0.000477783	TGTATGCAATCTCAACAGACCCCGCACACTTTT	CMQSQQTPHTF	IGKV2-28, IGKV2D-28	NA	IGKJ2	17	NA	NA	25	7	NA	NA	TGTATGCAATCTCAACAGACCCCGCACACTTTT	NA	NA	NA	NA
K065_R8	1	0.000477783	TGTATGCAAACTCTACAAACCCCGAACACTTTT	CMQTLQTPNTF	IGKV2-28, IGKV2D-28	NA	IGKJ2	20	NA	NA	25	4	NA	NA	TGTATGCAAACTCTACAAACCCCGAACACTTTT	NA	NA	NA	NA
K065_R8	1	0.000477783	TGCTTGCAACCTCTACACACCCCGTACACTTTT	CLQPLHTPYTF	IGKV2-28, IGKV2D-28	NA	IGKJ2	17	NA	NA	23	5	NA	NA	TGCTTGCAACCTCTACACACCCCGTACACTTTT	NA	NA	NA	NA
K065_R8	1	0.000477783	TGCTTGCAAGCTACACAATTTCCCTGGACGTTC	CLQATQFPWTF	IGKV2-24, IGKV2D-24	NA	IGKJ1	23	NA	NA	24	0	NA	NA	TGCTTGCAAGCTACACAATTTCCCTGGACGTTC	NA	NA	NA	NA
K065_R8	1	0.000477783	TGCTTGCAAGGTACACACTGGCCGTGGACGTTC	CLQGTHWPWTF	IGKV2-30, IGKV2D-30	NA	IGKJ1	23	NA	NA	22	NA	NA	NA	TGCTTGCAAGGTACACACTGGCCGTGGACGTTC	NA	NA	NA	NA
K065_R8	1	0.000477783	TGCTTGCAAGATCTACAGACCCCGCACACTTTT	CLQDLQTPHTF	IGKV2-28, IGKV2D-28	NA	IGKJ2	17	NA	NA	25	7	NA	NA	TGCTTGCAAGATCTACAGACCCCGCACACTTTT	NA	NA	NA	NA
K065_R8	1	0.000477783	TGCTTACAAATTCTACAAACCCCGTACACTTTT	CLQILQTPYTF	IGKV2-28, IGKV2D-28	NA	IGKJ2	20	NA	NA	23	2	NA	NA	TGCTTACAAATTCTACAAACCCCGTACACTTTT	NA	NA	NA	NA
K065_R8	1	0.000477783	TGCCTGCAAGGTCTACACCTTCCGTGGACGTTT	CLQGLHLPWTF	IGKV2-29	NA	IGKJ1	23	NA	NA	22	NA	NA	NA	TGCCTGCAAGGTCTACACCTTCCGTGGACGTTT	NA	NA	NA	NA
K065_R8	1	0.000477783	TGCCTGCAAGGTCTACAAACCCCGTACACTTTT	CLQGLQTPYTF	IGKV2-28, IGKV2D-28	NA	IGKJ2	20	NA	NA	23	2	NA	NA	TGCCTGCAAGGTCTACAAACCCCGTACACTTTT	NA	NA	NA	NA
K065_R8	1	0.000477783	TGCCTGCAAAGTATAAACCTTCCCCTCACTTTC	CLQSINLPLTF	IGKV2D-29, IGKV2-29, IGKV2-26	NA	IGKJ3	23	NA	NA	25	1	NA	NA	TGCCTGCAAAGTATAAACCTTCCCCTCACTTTC	NA	NA	NA	NA
K065_R8	1	0.000477783	TGCCTACAGTACATTACTTACCCATTCACTTTC	CLQYITYPFTF	IGKV1-16, IGKV1D-16, IGKV1-13, IGKV1D-13, IGKV1-6	NA	IGKJ4	23	NA	NA	25	1	NA	NA	TGCCTACAGTACATTACTTACCCATTCACTTTC	NA	NA	NA	NA
K065_R8	1	0.000477783	TGCCATCAGTATAAAGATCAGACGTGGACCTTC	CHQYKDQTWTF	IGKV1-5, IGKV1-16, IGKV1D-16	NA	IGKJ1	14	NA	NA	21	6	NA	NA	TGCCATCAGTATAAAGATCAGACGTGGACCTTC	NA	NA	NA	NA
K065_R8	1	0.000477783	TGCCACCAGTATAATGGTTATCCGTGGACGTTC	CHQYNGYPWTF	IGKV1-5	NA	IGKJ1	21	NA	NA	22	0	NA	NA	TGCCACCAGTATAATGGTTATCCGTGGACGTTC	NA	NA	NA	NA
K065_R8	1	0.000477783	TGCCAGCAGTATGCTCACTCACCCCTCAATTTC	CQQYAHSPLNF	IGKV3-20, IGKV3D-20	NA	IGKJ4	23	NA	NA	24	0	NA	NA	TGCCAGCAGTATGCTCACTCACCCCTCAATTTC	NA	NA	NA	NA
K065_R8	1	0.000477783	TGCCAGCAGTATGAAAGTGATTTTGTGACTTTT	CQQYESDFVTF	IGKV3-15	NA	IGKJ2	12	NA	NA	27	14	NA	NA	TGCCAGCAGTATGAAAGTGATTTTGTGACTTTT	NA	NA	NA	NA
K065_R8	1	0.000477783	TGCCAACACTATAATAGTTCTCCGTGGACGTTC	CQHYNSSPWTF	IGKV1-5, IGKV1D-16, IGKV1-16	NA	IGKJ1	19	NA	NA	22	2	NA	NA	TGCCAACACTATAATAGTTCTCCGTGGACGTTC	NA	NA	NA	NA
K065_R8	1	0.000477783	TGCCAACACTATAATAGTTACCCATTTACTTTC	CQHYNSYPFTF	IGKV1-16, IGKV1D-16	NA	IGKJ3	23	NA	NA	23	NA	NA	NA	TGCCAACACTATAATAGTTACCCATTTACTTTC	NA	NA	NA	NA
K065_R8	1	0.000477783	TGCCAACAGTATCATAGTTACCCCCTCACTTTC	CQQYHSYPLTF	IGKV1-5, IGKV1-16, IGKV1D-16	NA	IGKJ4	20	NA	NA	24	3	NA	NA	TGCCAACAGTATCATAGTTACCCCCTCACTTTC	NA	NA	NA	NA
K065_R8	1	0.000477783	TGCCAACAGTATGATAGTCATTCTCGGACGTTC	CQQYDSHSRTF	IGKV1-5	NA	IGKJ1	24	NA	NA	25	0	NA	NA	TGCCAACAGTATGATAGTCATTCTCGGACGTTC	NA	NA	NA	NA
K065_R8	1	0.000477783	TGCCAACAGTATAGTGATTATCCCTGGACGTTC	CQQYSDYPWTF	IGKV1-5, IGKV1-16, IGKV1D-16	NA	IGKJ1	13	NA	NA	24	10	NA	NA	TGCCAACAGTATAGTGATTATCCCTGGACGTTC	NA	NA	NA	NA
K065_R8	1	0.000477783	TGCCAACAGTATAGTACTTACCCCATCGCCTTC	CQQYSTYPIAF	IGKV1-16, IGKV1D-16, IGKV1-5, IGKV1-13, IGKV1D-13	NA	IGKJ5	23	NA	NA	24	0	NA	NA	TGCCAACAGTATAGTACTTACCCCATCGCCTTC	NA	NA	NA	NA
K065_R8	1	0.000477783	TGCCAACAGTATAGTACCTTGCCCCCCACGTTC	CQQYSTLPPTF	IGKV1D-16, IGKV1-16, IGKV1-8, IGKV1D-8	NA	IGKJ1	13	NA	NA	27	13	NA	NA	TGCCAACAGTATAGTACCTTGCCCCCCACGTTC	NA	NA	NA	NA
K065_R8	1	0.000477783	TGCCAACAGTATAATACTTATTCGTGGACGTTC	CQQYNTYSWTF	IGKV1-5, IGKV1D-16, IGKV1-16, IGKV1-13, IGKV1D-13	NA	IGKJ1	23	NA	NA	22	NA	NA	NA	TGCCAACAGTATAATACTTATTCGTGGACGTTC	NA	NA	NA	NA
K065_R8	1	0.000477783	TGCCAACAGTATAATACTTACCCTCTCACTTTC	CQQYNTYPLTF	IGKV1D-16, IGKV1-16, IGKV1-8, IGKV1D-13, IGKV1D-8	NA	IGKJ4	25	NA	NA	24	NA	NA	NA	TGCCAACAGTATAATACTTACCCTCTCACTTTC	NA	NA	NA	NA
K065_R8	1	0.000477783	TGCCAACAGTATAATACTTACCCTCTCACCTTC	CQQYNTYPLTF	IGKV1D-16, IGKV1-16, IGKV1-8	NA	IGKJ5	25	NA	NA	25	NA	NA	NA	TGCCAACAGTATAATACTTACCCTCTCACCTTC	NA	NA	NA	NA
K065_R8	1	0.000477783	TGCCAACAGTATAATACTCATTCGTGGACGTTC	CQQYNTHSWTF	IGKV1-5, IGKV1D-16	NA	IGKJ1	23	NA	NA	22	NA	NA	NA	TGCCAACAGTATAATACTCATTCGTGGACGTTC	NA	NA	NA	NA
K065_R8	1	0.000477783	TGCCAACAGTATAATAGTTATTCTCGGACGTTC	CQQYNSYSRTF	IGKV1-5	NA	IGKJ1	24	NA	NA	25	0	NA	NA	TGCCAACAGTATAATAGTTATTCTCGGACGTTC	NA	NA	NA	NA
K065_R8	1	0.000477783	TGCCAACAGTATAATAGTTATCCGTGGACGTAT	CQQYNSYPWTY	IGKV1-5, IGKV1-16, IGKV1D-16	NA	IGKJ1	21	NA	NA	22	0	NA	NA	TGCCAACAGTATAATAGTTATCCGTGGACGTAT	NA	NA	NA	NA
K065_R8	1	0.000477783	TGCCAACAGTATAATAGTTATCCGTACACTTTT	CQQYNSYPYTF	IGKV1-5	NA	IGKJ2	21	NA	NA	23	1	NA	NA	TGCCAACAGTATAATAGTTATCCGTACACTTTT	NA	NA	NA	NA
K065_R8	1	0.000477783	TGCCAACAGTATAACTTTTACCCGATCACCTTC	CQQYNFYPITF	IGKV1-16, IGKV1D-16, IGKV1-5, IGKV1-13, IGKV1D-13	NA	IGKJ5	14	NA	NA	22	7	NA	NA	TGCCAACAGTATAACTTTTACCCGATCACCTTC	NA	NA	NA	NA
K065_R8	1	0.000477783	TGCCAACAGTATAACAGTTATCCTTGGACATTC	CQQYNSYPWTF	IGKV1-5, IGKV1-16, IGKV1D-16	NA	IGKJ1	21	NA	NA	24	2	NA	NA	TGCCAACAGTATAACAGTTATCCTTGGACATTC	NA	NA	NA	NA
K065_R8	1	0.000477783	TGCCAACAGTATAAAACTTATCCGCTCACTTTC	CQQYKTYPLTF	IGKV1-5, IGKV1D-16, IGKV1-16	NA	IGKJ4	21	NA	NA	22	0	NA	NA	TGCCAACAGTATAAAACTTATCCGCTCACTTTC	NA	NA	NA	NA
K065_R8	1	0.000477783	TGCCAACAGTATAAAACTTACCCATTTACTTTC	CQQYKTYPFTF	IGKV1-16, IGKV1D-16	NA	IGKJ3	23	NA	NA	23	NA	NA	NA	TGCCAACAGTATAAAACTTACCCATTTACTTTC	NA	NA	NA	NA
K065_R8	1	0.000477783	TGCCAACAATATGAAAGTTACCCGTACACTTTT	CQQYESYPYTF	IGKV1-5	NA	IGKJ2	20	NA	NA	23	2	NA	NA	TGCCAACAATATGAAAGTTACCCGTACACTTTT	NA	NA	NA	NA
K065_R8	1	0.000477783	TGCCAACAATATACTACTTACCCTCCGACGTTC	CQQYTTYPPTF	IGKV1D-16	NA	IGKJ1	27	NA	NA	26	NA	NA	NA	TGCCAACAATATACTACTTACCCTCCGACGTTC	NA	NA	NA	NA
K065_R8	1	0.000477783	TGCCAACAATATAATGCTTTTTTATTCACTTTC	CQQYNAFLFTF	IGKV1-5, IGKV1D-16, IGKV1-16	NA	IGKJ3	15	NA	NA	22	6	NA	NA	TGCCAACAATATAATGCTTTTTTATTCACTTTC	NA	NA	NA	NA
K065_R8	1	0.000477783	TGCGTGCAATTTTCACACTGGCCGTGGACGTTC	CVQFSHWPWTF	IGKV2-30, IGKV2D-30, IGKV2-28, IGKV2D-28	NA	IGKJ1	23	NA	NA	22	NA	NA	NA	TGCGTGCAATTTTCACACTGGCCGTGGACGTTC	NA	NA	NA	NA
K065_R8	1	0.000477783	TGCGTGCAACATGCATCGTGGCCTCTGACTTTC	CVQHASWPLTF	IGKV2-30, IGKV2D-30	NA	IGKJ4	9	NA	NA	27	17	NA	NA	TGCGTGCAACATGCATCGTGGCCTCTGACTTTC	NA	NA	NA	NA
K065_R8	1	0.000477783	TGCGTGCAAGGTACACAACTTCCCTTCACCTTC	CVQGTQLPFTF	IGKV2-24, IGKV2D-24, IGKV2-30, IGKV2D-30	NA	IGKJ5	23	NA	NA	25	1	NA	NA	TGCGTGCAAGGTACACAACTTCCCTTCACCTTC	NA	NA	NA	NA
K065_R8	1	0.000477783	TGCATGCATAATCTACAAACCCCGTACACTTTT	CMHNLQTPYTF	IGKV2-28, IGKV2D-28	NA	IGKJ2	20	NA	NA	23	2	NA	NA	TGCATGCATAATCTACAAACCCCGTACACTTTT	NA	NA	NA	NA
K065_R8	1	0.000477783	TGCATGCATAATATACAAACCCCGTACACTTTT	CMHNIQTPYTF	IGKV2-28, IGKV2D-28	NA	IGKJ2	8	NA	NA	23	14	NA	NA	TGCATGCATAATATACAAACCCCGTACACTTTT	NA	NA	NA	NA
K065_R8	1	0.000477783	TGCATGCACGTTTTAGAAACCCCGTACACTTTT	CMHVLETPYTF	IGKV2-28, IGKV2D-28	NA	IGKJ2	8	NA	NA	23	14	NA	NA	TGCATGCACGTTTTAGAAACCCCGTACACTTTT	NA	NA	NA	NA
K065_R8	1	0.000477783	TGCATGCACGCTCTACAAACCCCGTACGCTTTT	CMHALQTPYAF	IGKV2-28, IGKV2D-28	NA	IGKJ2	20	NA	NA	23	2	NA	NA	TGCATGCACGCTCTACAAACCCCGTACGCTTTT	NA	NA	NA	NA
K065_R8	1	0.000477783	TGCATGCACACTCTACAAACCCCGTACAGTTTT	CMHTLQTPYSF	IGKV2-28, IGKV2D-28	NA	IGKJ2	20	NA	NA	23	2	NA	NA	TGCATGCACACTCTACAAACCCCGTACAGTTTT	NA	NA	NA	NA
K065_R8	1	0.000477783	TGCATGCAGGCTCTGCAGACTCCTCTCACCTTC	CMQALQTPLTF	IGKV2D-28, IGKV2-28	NA	IGKJ5	25	NA	NA	25	NA	NA	NA	TGCATGCAGGCTCTGCAGACTCCTCTCACCTTC	NA	NA	NA	NA
K065_R8	1	0.000477783	TGCATGCAGGCTCTACAAACTCCTCTAACGTTC	CMQALQTPLTF	IGKV2D-28, IGKV2-28	NA	IGKJ1	25	NA	NA	27	1	NA	NA	TGCATGCAGGCTCTACAAACTCCTCTAACGTTC	NA	NA	NA	NA
K065_R8	1	0.000477783	TGCATGCAGGCTCTACAAACTCCTCCGACTTTC	CMQALQTPPTF	IGKV2D-28, IGKV2-28	NA	IGKJ3	27	NA	NA	27	NA	NA	NA	TGCATGCAGGCTCTACAAACTCCTCCGACTTTC	NA	NA	NA	NA
K065_R8	1	0.000477783	TGCATGCAGAGTACACACTGGCCTCCTTCTTTT	CMQSTHWPPSF	IGKV2D-30, IGKV2-30	NA	IGKJ2	26	NA	NA	28	1	NA	NA	TGCATGCAGAGTACACACTGGCCTCCTTCTTTT	NA	NA	NA	NA
K065_R8	1	0.000477783	TGCATGCAATCTTTACAAACCCCGTACGCTTTT	CMQSLQTPYAF	IGKV2-28, IGKV2D-28, IGKV2-18, IGKV2-30, IGKV2D-30	NA	IGKJ2	20	NA	NA	23	2	NA	NA	TGCATGCAATCTTTACAAACCCCGTACGCTTTT	NA	NA	NA	NA
K065_R8	1	0.000477783	TGCATGCAATCTCTGCAAACTCAGGTCACCTTC	CMQSLQTQVTF	IGKV2-28, IGKV2D-28	NA	IGKJ5	22	NA	NA	25	2	NA	NA	TGCATGCAATCTCTGCAAACTCAGGTCACCTTC	NA	NA	NA	NA
K065_R8	1	0.000477783	TGCATGCAATCTCTACAGACTCCGTTCAGTTTC	CMQSLQTPFSF	IGKV2-28, IGKV2D-28	NA	IGKJ4	23	NA	NA	25	1	NA	NA	TGCATGCAATCTCTACAGACTCCGTTCAGTTTC	NA	NA	NA	NA
K065_R8	1	0.000477783	TGCATGCAATATACACACTGGCCACACACTTTT	CMQYTHWPHTF	IGKV2-30, IGKV2D-30	NA	IGKJ2	23	NA	NA	25	1	NA	NA	TGCATGCAATATACACACTGGCCACACACTTTT	NA	NA	NA	NA
K065_R8	1	0.000477783	TGCATGCAACCTATACACTGGCCTCCGACGTTC	CMQPIHWPPTF	IGKV2D-30, IGKV2-30	NA	IGKJ1	27	NA	NA	26	NA	NA	NA	TGCATGCAACCTATACACTGGCCTCCGACGTTC	NA	NA	NA	NA
K065_R8	1	0.000477783	TGCATGCAACGTAAAGAGTTTCCTCGGACGTTC	CMQRKEFPRTF	IGKV2-40, IGKV2D-40	NA	IGKJ1	24	NA	NA	25	0	NA	NA	TGCATGCAACGTAAAGAGTTTCCTCGGACGTTC	NA	NA	NA	NA
K065_R8	1	0.000477783	TGCATGCAAGTTCAACAGACCCCGTACACGTTT	CMQVQQTPYTF	IGKV2-28, IGKV2D-28, IGKV2-18, IGKV2-30, IGKV2D-30	NA	IGKJ1	17	NA	NA	27	9	NA	NA	TGCATGCAAGTTCAACAGACCCCGTACACGTTT	NA	NA	NA	NA
K065_R8	1	0.000477783	TGCATGCAAGTCCTACAAACCCCGTACACTTTT	CMQVLQTPYTF	IGKV2-28, IGKV2D-28	NA	IGKJ2	20	NA	NA	23	2	NA	NA	TGCATGCAAGTCCTACAAACCCCGTACACTTTT	NA	NA	NA	NA
K065_R8	1	0.000477783	TGCATGCAAGTCGTACACACCTCCTACACTTTT	CMQVVHTSYTF	IGKV2-28, IGKV2D-28, IGKV2-40, IGKV2D-40	NA	IGKJ2	10	NA	NA	24	13	NA	NA	TGCATGCAAGTCGTACACACCTCCTACACTTTT	NA	NA	NA	NA
K065_R8	1	0.000477783	TGCATGCAAGCTTCACAACTTCCTTACACTTTT	CMQASQLPYTF	IGKV2-24, IGKV2D-24	NA	IGKJ2	24	NA	NA	24	NA	NA	NA	TGCATGCAAGCTTCACAACTTCCTTACACTTTT	NA	NA	NA	NA
K065_R8	1	0.000477783	TGCATGCAAGCTCTGCAAATCCCGTTCACTTTT	CMQALQIPFTF	IGKV2-28, IGKV2D-28	NA	IGKJ2	19	NA	NA	26	6	NA	NA	TGCATGCAAGCTCTGCAAATCCCGTTCACTTTT	NA	NA	NA	NA
K065_R8	1	0.000477783	TGCATGCAAGCTCTACAGGAGCCGCTCACTTTC	CMQALQEPLTF	IGKV2-28, IGKV2D-28	NA	IGKJ4	17	NA	NA	22	4	NA	NA	TGCATGCAAGCTCTACAGGAGCCGCTCACTTTC	NA	NA	NA	NA
K065_R8	1	0.000477783	TGCATGCAAGCTCTACAAATTCCTCTCACTTTC	CMQALQIPLTF	IGKV2D-28, IGKV2-28	NA	IGKJ4	25	NA	NA	24	NA	NA	NA	TGCATGCAAGCTCTACAAATTCCTCTCACTTTC	NA	NA	NA	NA
K065_R8	1	0.000477783	TGCATGCAAGCTCTACAAATTCCTCGGACTTTC	CMQALQIPRTF	IGKV2-28, IGKV2D-28	NA	IGKJ3	32	NA	NA	27	NA	NA	NA	TGCATGCAAGCTCTACAAATTCCTCGGACTTTC	NA	NA	NA	NA
K065_R8	1	0.000477783	TGCATGCAAGCTCTACAAACTCCTTACACTTTT	CMQALQTPYTF	IGKV2-28, IGKV2D-28	NA	IGKJ2	24	NA	NA	24	NA	NA	NA	TGCATGCAAGCTCTACAAACTCCTTACACTTTT	NA	NA	NA	NA
K065_R8	1	0.000477783	TGCATGCAAGCTCTACAAACTCCTCTCACTTTC	CMQALQTPLTF	IGKV2D-28, IGKV2-28	NA	IGKJ3	25	NA	NA	25	NA	NA	NA	TGCATGCAAGCTCTACAAACTCCTCTCACTTTC	NA	NA	NA	NA
K065_R8	1	0.000477783	TGCATGCAAGCTCTACAAACTCCTCTGACGTTC	CMQALQTPLTF	IGKV2D-28, IGKV2-28	NA	IGKJ1	25	NA	NA	26	0	NA	NA	TGCATGCAAGCTCTACAAACTCCTCTGACGTTC	NA	NA	NA	NA
K065_R8	1	0.000477783	TGCATGCAAGCTCTACAAACTCCTCCCACTTTT	CMQALQTPPTF	IGKV2D-28, IGKV2-28	NA	IGKJ2	26	NA	NA	26	NA	NA	NA	TGCATGCAAGCTCTACAAACTCCTCCCACTTTT	NA	NA	NA	NA
K065_R8	1	0.000477783	TGCATGCAAGCTCTACAAACTCCTCCGGCCTTC	CMQALQTPPAF	IGKV2D-28, IGKV2-28	NA	IGKJ5	28	NA	NA	28	NA	NA	NA	TGCATGCAAGCTCTACAAACTCCTCCGGCCTTC	NA	NA	NA	NA
K065_R8	1	0.000477783	TGCATGCAAGCTCTACAAAGTCCATACACTTTT	CMQALQSPYTF	IGKV2-28, IGKV2D-28	NA	IGKJ2	23	NA	NA	24	0	NA	NA	TGCATGCAAGCTCTACAAAGTCCATACACTTTT	NA	NA	NA	NA
K065_R8	1	0.000477783	TGCATGCAAGCTCTACAAAGTACCTCCACTTTC	CMQALQSTSTF	IGKV2-28, IGKV2D-28	NA	IGKJ4	19	NA	NA	26	6	NA	NA	TGCATGCAAGCTCTACAAAGTACCTCCACTTTC	NA	NA	NA	NA
K065_R8	1	0.000477783	TGCATGCAAGCTCTAGAGACCCCGTACACCTTT	CMQALETPYTF	IGKV2-28, IGKV2D-28	NA	IGKJ2	15	NA	NA	23	7	NA	NA	TGCATGCAAGCTCTAGAGACCCCGTACACCTTT	NA	NA	NA	NA
K065_R8	1	0.000477783	TGCATGCAAGCTCTAGAGACGCCGCACAGTTTT	CMQALETPHSF	IGKV2-28, IGKV2D-28, IGKV2-18, IGKV2D-18	NA	IGKJ2	15	NA	NA	25	9	NA	NA	TGCATGCAAGCTCTAGAGACGCCGCACAGTTTT	NA	NA	NA	NA
K065_R8	1	0.000477783	TGCATGCAAGCTCAACGCGCCCCACTCACTTTC	CMQAQRAPLTF	IGKV2-28, IGKV2D-28	NA	IGKJ4	13	NA	NA	24	10	NA	NA	TGCATGCAAGCTCAACGCGCCCCACTCACTTTC	NA	NA	NA	NA
K065_R8	1	0.000477783	TGCATGCAAGCTCAACAAACCCCGTATACTTTT	CMQAQQTPYTF	IGKV2-28, IGKV2D-28	NA	IGKJ2	20	NA	NA	23	2	NA	NA	TGCATGCAAGCTCAACAAACCCCGTATACTTTT	NA	NA	NA	NA
K065_R8	1	0.000477783	TGCATGCAAGCTGTACAAACCCCGTATACTTTT	CMQAVQTPYTF	IGKV2-28, IGKV2D-28	NA	IGKJ2	20	NA	NA	23	2	NA	NA	TGCATGCAAGCTGTACAAACCCCGTATACTTTT	NA	NA	NA	NA
K065_R8	1	0.000477783	TGCATGCAAGCTGTAGAAACCCCGCACACTTTT	CMQAVETPHTF	IGKV2-28, IGKV2D-28	NA	IGKJ2	20	NA	NA	25	4	NA	NA	TGCATGCAAGCTGTAGAAACCCCGCACACTTTT	NA	NA	NA	NA
K065_R8	1	0.000477783	TGCATGCAAGCTACACACTTTCCTCAGACGTTC	CMQATHFPQTF	IGKV2-24, IGKV2D-24	NA	IGKJ1	24	NA	NA	26	1	NA	NA	TGCATGCAAGCTACACACTTTCCTCAGACGTTC	NA	NA	NA	NA
K065_R8	1	0.000477783	TGCATGCAAGCTACACAATTTCCTCAGACTTTT	CMQATQFPQTF	IGKV2-24, IGKV2D-24	NA	IGKJ2	24	NA	NA	27	2	NA	NA	TGCATGCAAGCTACACAATTTCCTCAGACTTTT	NA	NA	NA	NA
K065_R8	1	0.000477783	TGCATGCAAGCTACACAATTTCCGTACACTTTT	CMQATQFPYTF	IGKV2-24, IGKV2D-24	NA	IGKJ2	23	NA	NA	23	NA	NA	NA	TGCATGCAAGCTACACAATTTCCGTACACTTTT	NA	NA	NA	NA
K065_R8	1	0.000477783	TGCATGCAAGCTACACAAACCCCGTACACTTTT	CMQATQTPYTF	IGKV2-18, IGKV2D-18, IGKV2-28, IGKV2D-28, IGKV2-26	NA	IGKJ2	17	NA	NA	23	5	NA	NA	TGCATGCAAGCTACACAAACCCCGTACACTTTT	NA	NA	NA	NA
K065_R8	1	0.000477783	TGCATGCAAGCTAGACACTGGCCTCCGACGTTC	CMQARHWPPTF	IGKV2D-30, IGKV2-30	NA	IGKJ1	27	NA	NA	26	NA	NA	NA	TGCATGCAAGCTAGACACTGGCCTCCGACGTTC	NA	NA	NA	NA
K065_R8	1	0.000477783	TGCATGCAAGCAACACAATTTCCCATCACTTTC	CMQATQFPITF	IGKV2-24, IGKV2D-24	NA	IGKJ3	23	NA	NA	25	1	NA	NA	TGCATGCAAGCAACACAATTTCCCATCACTTTC	NA	NA	NA	NA
K065_R8	1	0.000477783	TGCATGCAAGCAACACAATTCCCGTGGACGTTC	CMQATQFPWTF	IGKV2-24, IGKV2-18, IGKV2D-18, IGKV2D-24	NA	IGKJ1	20	NA	NA	22	1	NA	NA	TGCATGCAAGCAACACAATTCCCGTGGACGTTC	NA	NA	NA	NA
K065_R8	1	0.000477783	TGCATGCAAGGTTTAAGGACCCCGTACACTTTT	CMQGLRTPYTF	IGKV2-28, IGKV2D-28	NA	IGKJ2	10	NA	NA	23	12	NA	NA	TGCATGCAAGGTTTAAGGACCCCGTACACTTTT	NA	NA	NA	NA
K065_R8	1	0.000477783	TGCATGCAAGGTCTACACTATCCGTACACTTTT	CMQGLHYPYTF	IGKV2-28, IGKV2D-28	NA	IGKJ2	17	NA	NA	23	5	NA	NA	TGCATGCAAGGTCTACACTATCCGTACACTTTT	NA	NA	NA	NA
K065_R8	1	0.000477783	TGCATGCAAGGTCTACAGACCCCGCACACTTTC	CMQGLQTPHTF	IGKV2-28, IGKV2D-28, IGKV2D-29	NA	IGKJ2	17	NA	NA	25	7	NA	NA	TGCATGCAAGGTCTACAGACCCCGCACACTTTC	NA	NA	NA	NA
K065_R8	1	0.000477783	TGCATGCAAGGTCTACAAACTCTGCTCACTTTC	CMQGLQTLLTF	IGKV2-28, IGKV2D-28	NA	IGKJ4	22	NA	NA	23	0	NA	NA	TGCATGCAAGGTCTACAAACTCTGCTCACTTTC	NA	NA	NA	NA
K065_R8	1	0.000477783	TGCATGCAAGGTCTACAAACTCCGGTCACCTTC	CMQGLQTPVTF	IGKV2-28, IGKV2D-28	NA	IGKJ5	23	NA	NA	25	1	NA	NA	TGCATGCAAGGTCTACAAACTCCGGTCACCTTC	NA	NA	NA	NA
K065_R8	1	0.000477783	TGCATGCAAGGTCTACAAACTCCACACACTTTT	CMQGLQTPHTF	IGKV2-28, IGKV2D-28	NA	IGKJ2	23	NA	NA	25	1	NA	NA	TGCATGCAAGGTCTACAAACTCCACACACTTTT	NA	NA	NA	NA
K065_R8	1	0.000477783	TGCATGCAAGGTCTACAAACTCAGTGGACGTTC	CMQGLQTQWTF	IGKV2-28, IGKV2D-28	NA	IGKJ1	22	NA	NA	23	0	NA	NA	TGCATGCAAGGTCTACAAACTCAGTGGACGTTC	NA	NA	NA	NA
K065_R8	1	0.000477783	TGCATGCAAGGTCTACAAACCCCGGACAGTTTT	CMQGLQTPDSF	IGKV2-28, IGKV2D-28	NA	IGKJ2	20	NA	NA	25	4	NA	NA	TGCATGCAAGGTCTACAAACCCCGGACAGTTTT	NA	NA	NA	NA
K065_R8	1	0.000477783	TGCATGCAAGGTCTAGAAACTCCTCTCACTTTC	CMQGLETPLTF	IGKV2D-28, IGKV2-28, IGKV2-30, IGKV2D-30, IGKV2D-40	NA	IGKJ4	25	NA	NA	24	NA	NA	NA	TGCATGCAAGGTCTAGAAACTCCTCTCACTTTC	NA	NA	NA	NA
K065_R8	1	0.000477783	TGCATGCAAGGTGTCCAGTGGCCGTACACTTTT	CMQGVQWPYTF	IGKV2-30, IGKV2D-30, IGKV2-28, IGKV2D-18, IGKV2D-28	NA	IGKJ2	12	NA	NA	23	10	NA	NA	TGCATGCAAGGTGTCCAGTGGCCGTACACTTTT	NA	NA	NA	NA
K065_R8	1	0.000477783	TGCATGCAAGGTGAACAGACCCCGCACACTTTT	CMQGEQTPHTF	IGKV2-30, IGKV2D-30, IGKV2-28, IGKV2D-18, IGKV2D-28	NA	IGKJ2	12	NA	NA	25	12	NA	NA	TGCATGCAAGGTGAACAGACCCCGCACACTTTT	NA	NA	NA	NA
K065_R8	1	0.000477783	TGCATGCAAGGTATACACCTCCCGTACACTTTT	CMQGIHLPYTF	IGKV2-29, IGKV2D-29	NA	IGKJ2	20	NA	NA	23	2	NA	NA	TGCATGCAAGGTATACACCTCCCGTACACTTTT	NA	NA	NA	NA
K065_R8	1	0.000477783	TGCATGCAAGGTACATACTGGCCCCAGACATTC	CMQGTYWPQTF	IGKV2-30, IGKV2D-30	NA	IGKJ1	23	NA	NA	26	2	NA	NA	TGCATGCAAGGTACATACTGGCCCCAGACATTC	NA	NA	NA	NA
K065_R8	1	0.000477783	TGCATGCAAGGTACACACTGGCCTCGGACTTTT	CMQGTHWPRTF	IGKV2D-30, IGKV2-30	NA	IGKJ2	25	NA	NA	27	1	NA	NA	TGCATGCAAGGTACACACTGGCCTCGGACTTTT	NA	NA	NA	NA
K065_R8	1	0.000477783	TGCATGCAAGGTACACACTGGCCCGGGACGTTC	CMQGTHWPGTF	IGKV2-30, IGKV2D-30	NA	IGKJ1	23	NA	NA	25	1	NA	NA	TGCATGCAAGGTACACACTGGCCCGGGACGTTC	NA	NA	NA	NA
K065_R8	1	0.000477783	TGCATGCAAGGTACACACCGGCCTCCTGTCTTC	CMQGTHRPPVF	IGKV2D-30, IGKV2-30	NA	IGKJ4	26	NA	NA	30	3	NA	NA	TGCATGCAAGGTACACACCGGCCTCCTGTCTTC	NA	NA	NA	NA
K065_R8	1	0.000477783	TGCATGCAAGGTACAAACTGGCCCGTCACTTTC	CMQGTNWPVTF	IGKV2-30, IGKV2D-30	NA	IGKJ4	23	NA	NA	25	1	NA	NA	TGCATGCAAGGTACAAACTGGCCCGTCACTTTC	NA	NA	NA	NA
K065_R8	1	0.000477783	TGCATGCAAGGCTTGCAATATCCGTTCTCTTTT	CMQGLQYPFSF	IGKV2-28, IGKV2D-28	NA	IGKJ2	10	NA	NA	28	17	NA	NA	TGCATGCAAGGCTTGCAATATCCGTTCTCTTTT	NA	NA	NA	NA
K065_R8	1	0.000477783	TGCATGCAAGGCATACACATTCCGGGCACCTTC	CMQGIHIPGTF	IGKV2-30, IGKV2D-30	NA	IGKJ5	18	NA	NA	26	7	NA	NA	TGCATGCAAGGCATACACATTCCGGGCACCTTC	NA	NA	NA	NA
K065_R8	1	0.000477783	TGCATGCAAGGCACACTCTGGCCGCTCTCTTTC	CMQGTLWPLSF	IGKV2-30, IGKV2D-30	NA	IGKJ4	23	NA	NA	22	NA	NA	NA	TGCATGCAAGGCACACTCTGGCCGCTCTCTTTC	NA	NA	NA	NA
K065_R8	1	0.000477783	TGCATGCAAGGCACACACTGGCCGTACACTTTT	CMQGTHWPYTF	IGKV2-30, IGKV2D-30	NA	IGKJ2	23	NA	NA	23	NA	NA	NA	TGCATGCAAGGCACACACTGGCCGTACACTTTT	NA	NA	NA	NA
K065_R8	1	0.000477783	TGCATGCAAGGAACACACTGGCCGTACACTTTT	CMQGTHWPYTF	IGKV2-30, IGKV2D-30	NA	IGKJ2	23	NA	NA	23	NA	NA	NA	TGCATGCAAGGAACACACTGGCCGTACACTTTT	NA	NA	NA	NA
K065_R8	1	0.000477783	TGCATGCAAGGAACACACTGGCCAGGGACGTTC	CMQGTHWPGTF	IGKV2-30, IGKV2D-30	NA	IGKJ1	23	NA	NA	25	1	NA	NA	TGCATGCAAGGAACACACTGGCCAGGGACGTTC	NA	NA	NA	NA
K065_R8	1	0.000477783	TGCATGCAAGATATGCAAACCCCGCACACTTTT	CMQDMQTPHTF	IGKV2-28, IGKV2D-28	NA	IGKJ2	20	NA	NA	25	4	NA	NA	TGCATGCAAGATATGCAAACCCCGCACACTTTT	NA	NA	NA	NA
K065_R8	1	0.000477783	TGCATGCAAGACACACACTGGCCTTTTATTTTC	CMQDTHWPFIF	IGKV2-30, IGKV2D-30	NA	IGKJ4	24	NA	NA	29	4	NA	NA	TGCATGCAAGACACACACTGGCCTTTTATTTTC	NA	NA	NA	NA
K065_R8	1	0.000477783	TGCATGCAAACTCTCCAAACCCCGTACACTTTT	CMQTLQTPYTF	IGKV2-28, IGKV2D-28, IGKV2D-29	NA	IGKJ2	20	NA	NA	23	2	NA	NA	TGCATGCAAACTCTCCAAACCCCGTACACTTTT	NA	NA	NA	NA
K065_R8	1	0.000477783	TGCATGCAAACTCTCGAAACCCCGCACACTTTT	CMQTLETPHTF	IGKV2-28, IGKV2D-28	NA	IGKJ2	14	NA	NA	25	10	NA	NA	TGCATGCAAACTCTCGAAACCCCGCACACTTTT	NA	NA	NA	NA
K065_R8	1	0.000477783	TGCATGCAAACTCTGCAAACGCCGTACACTTTT	CMQTLQTPYTF	IGKV2-28, IGKV2D-28	NA	IGKJ2	20	NA	NA	23	2	NA	NA	TGCATGCAAACTCTGCAAACGCCGTACACTTTT	NA	NA	NA	NA
K065_R8	1	0.000477783	TGCATGCAAACTCTACAAACCCCGTACAGTTTT	CMQTLQTPYSF	IGKV2-28, IGKV2D-28	NA	IGKJ2	20	NA	NA	23	2	NA	NA	TGCATGCAAACTCTACAAACCCCGTACAGTTTT	NA	NA	NA	NA
K065_R8	1	0.000477783	TGCATGCAAACTCTACAAACGTCGCACACTTTT	CMQTLQTSHTF	IGKV2-28, IGKV2D-28	NA	IGKJ2	20	NA	NA	25	4	NA	NA	TGCATGCAAACTCTACAAACGTCGCACACTTTT	NA	NA	NA	NA
K065_R8	1	0.000477783	TGCATGCAAACTCTAAAAACCCCGCACACTTTT	CMQTLKTPHTF	IGKV2-28, IGKV2D-28, IGKV2D-29	NA	IGKJ2	20	NA	NA	25	4	NA	NA	TGCATGCAAACTCTAAAAACCCCGCACACTTTT	NA	NA	NA	NA
K065_R8	1	0.000477783	TGCATGCAAACTGTGCAAGCTCCTCGGACTTTT	CMQTVQAPRTF	IGKV2-28, IGKV2D-28	NA	IGKJ2	32	NA	NA	27	NA	NA	NA	TGCATGCAAACTGTGCAAGCTCCTCGGACTTTT	NA	NA	NA	NA
K065_R8	1	0.000477783	TGCATGCAAACTGTACAAACCCCGTACACTTTT	CMQTVQTPYTF	IGKV2-28, IGKV2D-28	NA	IGKJ2	20	NA	NA	23	2	NA	NA	TGCATGCAAACTGTACAAACCCCGTACACTTTT	NA	NA	NA	NA
K065_R8	1	0.000477783	TGCATGCAAACTGCACAAACCCCCCTCACTTTC	CMQTAQTPLTF	IGKV2-28, IGKV2D-28	NA	IGKJ4	20	NA	NA	24	3	NA	NA	TGCATGCAAACTGCACAAACCCCCCTCACTTTC	NA	NA	NA	NA
K065_R8	1	0.000477783	TGCATGCAAACGCTTGAAACCCCGCACAGTTTT	CMQTLETPHSF	IGKV2-28, IGKV2D-28	NA	IGKJ2	9	NA	NA	25	15	NA	NA	TGCATGCAAACGCTTGAAACCCCGCACAGTTTT	NA	NA	NA	NA
K065_R8	1	0.000477783	TGCATGCAAACGCTAAATACCCCGTACAGTTTT	CMQTLNTPYSF	IGKV2-26, IGKV2-40, IGKV2D-40	NA	IGKJ2	9	NA	NA	23	13	NA	NA	TGCATGCAAACGCTAAATACCCCGTACAGTTTT	NA	NA	NA	NA
K065_R8	1	0.000477783	TGCATGCAAAGTTTACACCCTCCCCTCACTTTC	CMQSLHPPLTF	IGKV2D-29, IGKV2-29	NA	IGKJ3	17	NA	NA	25	7	NA	NA	TGCATGCAAAGTTTACACCCTCCCCTCACTTTC	NA	NA	NA	NA
K065_R8	1	0.000477783	TGCATGCAAAGTCTACAGACCCCGCACACTTTT	CMQSLQTPHTF	IGKV2D-29	NA	IGKJ2	18	NA	NA	25	6	NA	NA	TGCATGCAAAGTCTACAGACCCCGCACACTTTT	NA	NA	NA	NA
K065_R8	1	0.000477783	TGCATGCAAAGTATACAGCTTCCGCTCACTTTC	CMQSIQLPLTF	IGKV2D-29	NA	IGKJ4	23	NA	NA	22	NA	NA	NA	TGCATGCAAAGTATACAGCTTCCGCTCACTTTC	NA	NA	NA	NA
K065_R8	1	0.000477783	TGCATGCAAAGTATAGAGCTTCCATTCACTTTC	CMQSIELPFTF	IGKV2D-29, IGKV2-29	NA	IGKJ3	23	NA	NA	23	NA	NA	NA	TGCATGCAAAGTATAGAGCTTCCATTCACTTTC	NA	NA	NA	NA
K065_R8	1	0.000477783	TGCATGCAAAGTACACATTGGCCTCCCACTTTT	CMQSTHWPPTF	IGKV2D-30, IGKV2-30	NA	IGKJ2	26	NA	NA	26	NA	NA	NA	TGCATGCAAAGTACACATTGGCCTCCCACTTTT	NA	NA	NA	NA
K065_R8	1	0.000477783	TGCATGGAAGCTCTACACACTGTCCGGACTTTT	CMEALHTVRTF	IGKV2-28, IGKV2D-28	NA	IGKJ2	21	NA	NA	27	5	NA	NA	TGCATGGAAGCTCTACACACTGTCCGGACTTTT	NA	NA	NA	NA
K065_R8	1	0.000477783	TGCACGCAAGCTACACACTTTCCGTACACTTTT	CTQATHFPYTF	IGKV2D-24	NA	IGKJ2	23	NA	NA	23	NA	NA	NA	TGCACGCAAGCTACACACTTTCCGTACACTTTT	NA	NA	NA	NA
K065_R8	1	0.000477783	TGTCTACAAGATTACAATTCGTGGACGTTC	CLQDYNSWTF	IGKV1-6	NA	IGKJ1	19	NA	NA	19	NA	NA	NA	TGTCTACAAGATTACAATTCGTGGACGTTC	NA	NA	NA	NA
K065_R8	1	0.000477783	TGTCACCAGTATGCTGACTTACCGACGTTC	CHQYADLPTF	IGKV3-20, IGKV3D-20	NA	IGKJ1	13	NA	NA	23	9	NA	NA	TGTCACCAGTATGCTGACTTACCGACGTTC	NA	NA	NA	NA
K065_R8	1	0.000477783	TGTCACCAGTATGGTGGCCCGATCACCTTC	CHQYGGPITF	IGKV3-20, IGKV3D-20	NA	IGKJ5	15	NA	NA	19	3	NA	NA	TGTCACCAGTATGGTGGCCCGATCACCTTC	NA	NA	NA	NA
K065_R8	1	0.000477783	TGTCAGCAGTATGGTGACTTAATCACCTTC	CQQYGDLITF	IGKV3-20, IGKV3D-20	NA	IGKJ5	15	NA	NA	21	5	NA	NA	TGTCAGCAGTATGGTGACTTAATCACCTTC	NA	NA	NA	NA
K065_R8	1	0.000477783	TGTCAGCAGTATGGTAGCTCGTACACTTTT	CQQYGSSYTF	IGKV3-20, IGKV3D-20	NA	IGKJ2	20	NA	NA	20	NA	NA	NA	TGTCAGCAGTATGGTAGCTCGTACACTTTT	NA	NA	NA	NA
K065_R8	1	0.000477783	TGTCAGCAGTATAATGACTACTGGACGTTC	CQQYNDYWTF	IGKV3-15, IGKV3D-15	NA	IGKJ1	19	NA	NA	21	1	NA	NA	TGTCAGCAGTATAATGACTACTGGACGTTC	NA	NA	NA	NA
K065_R8	1	0.000477783	TGTCAGCAGCGTAGCAACTGGCTCACTTTC	CQQRSNWLTF	IGKV3-11, IGKV3D-11	NA	IGKJ4	22	NA	NA	20	NA	NA	NA	TGTCAGCAGCGTAGCAACTGGCTCACTTTC	NA	NA	NA	NA
K065_R8	1	0.000477783	TGTCAGCAGCAGGGTACCTTTTGGACGTTC	CQQQGTFWTF	IGKV3-20, IGKV3D-20	NA	IGKJ1	16	NA	NA	21	4	NA	NA	TGTCAGCAGCAGGGTACCTTTTGGACGTTC	NA	NA	NA	NA
K065_R8	1	0.000477783	TGTCAGCAGGGTAGCAGGCCAAACACTTTC	CQQGSRPNTF	IGKV3-11, IGKV3D-11, IGKV3D-7, IGKV3-7	NA	IGKJ3	16	NA	NA	23	6	NA	NA	TGTCAGCAGGGTAGCAGGCCAAACACTTTC	NA	NA	NA	NA
K065_R8	1	0.000477783	TGTCAGCAATATTATGATGCGTGGACGTTC	CQQYYDAWTF	IGKV4-1	NA	IGKJ1	15	NA	NA	19	3	NA	NA	TGTCAGCAATATTATGATGCGTGGACGTTC	NA	NA	NA	NA
K065_R8	1	0.000477783	TGTCAGCAATATTATGATACTTATAGTTTT	CQQYYDTYSF	IGKV4-1	NA	IGKJ2	15	NA	NA	26	10	NA	NA	TGTCAGCAATATTATGATACTTATAGTTTT	NA	NA	NA	NA
K065_R8	1	0.000477783	TGTCAGCAATATGGAAGTTCACCGACGTTC	CQQYGSSPTF	IGKV3-20, IGKV3D-20	NA	IGKJ1	23	NA	NA	23	NA	NA	NA	TGTCAGCAATATGGAAGTTCACCGACGTTC	NA	NA	NA	NA
K065_R8	1	0.000477783	TGTCAGCAATATAGTCCAGCTCTCACTTTC	CQQYSPALTF	IGKV3-20, IGKV3D-20	NA	IGKJ4	12	NA	NA	17	4	NA	NA	TGTCAGCAATATAGTCCAGCTCTCACTTTC	NA	NA	NA	NA
K065_R8	1	0.000477783	TGTCAACAGTATTATAGCTGGAAAACTTTT	CQQYYSWKTF	IGKV3-15, IGKV3D-15	NA	IGKJ2	21	NA	NA	24	2	NA	NA	TGTCAACAGTATTATAGCTGGAAAACTTTT	NA	NA	NA	NA
K065_R8	1	0.000477783	TGTCAACAGAGTGACACTTTTTGGACGTTC	CQQSDTFWTF	IGKV1-39, IGKV1D-39	NA	IGKJ1	16	NA	NA	21	4	NA	NA	TGTCAACAGAGTGACACTTTTTGGACGTTC	NA	NA	NA	NA
K065_R8	1	0.000477783	TGTCAACAATATGAAGATCTGTTCACTTTT	CQQYEDLFTF	IGKV1-33, IGKV1D-33	NA	IGKJ2	14	NA	NA	19	4	NA	NA	TGTCAACAATATGAAGATCTGTTCACTTTT	NA	NA	NA	NA
K065_R8	1	0.000477783	TGCCAACACTATTATCTTCATAGGACGTTC	CQHYYLHRTF	IGKV1-5, IGKV1-16, IGKV1D-16	NA	IGKJ1	12	NA	NA	22	9	NA	NA	TGCCAACACTATTATCTTCATAGGACGTTC	NA	NA	NA	NA
K065_R8	1	0.000477783	TGCCAACAGTGCATCACTTTTTCGACGTTC	CQQCITFSTF	IGKV1-5, IGKV1-16, IGKV1D-16	NA	IGKJ1	10	NA	NA	23	12	NA	NA	TGCCAACAGTGCATCACTTTTTCGACGTTC	NA	NA	NA	NA
K065_R8	1	0.000477783	TGCCAACAGTATGATTCTTCTTGCACCTTT	CQQYDSSCTF	IGKV1-5	NA	IGKJ2	12	NA	NA	23	10	NA	NA	TGCCAACAGTATGATTCTTCTTGCACCTTT	NA	NA	NA	NA
K065_R8	1	0.000477783	TGCCAACAGTATAATACTTATTGGACGTTC	CQQYNTYWTF	IGKV1-5, IGKV1-16, IGKV1D-16	NA	IGKJ1	22	NA	NA	21	NA	NA	NA	TGCCAACAGTATAATACTTATTGGACGTTC	NA	NA	NA	NA
K065_R8	1	0.000477783	TGCCAACAATATCAGAGTTATTCGACGTTC	CQQYQSYSTF	IGKV1-5, IGKV1-16, IGKV1D-16	NA	IGKJ1	23	NA	NA	23	NA	NA	NA	TGCCAACAATATCAGAGTTATTCGACGTTC	NA	NA	NA	NA
K065_R8	1	0.000477783	TGCGTGCAAGGGACACACTGGTACACTTTT	CVQGTHWYTF	IGKV2-30, IGKV2D-30	NA	IGKJ2	21	NA	NA	20	NA	NA	NA	TGCGTGCAAGGGACACACTGGTACACTTTT	NA	NA	NA	NA
K065_R8	1	0.000477783	TGCATGCAAGCTCTACAACCGTGGACGTTC	CMQALQPWTF	IGKV2-28, IGKV2D-28	NA	IGKJ1	18	NA	NA	19	0	NA	NA	TGCATGCAAGCTCTACAACCGTGGACGTTC	NA	NA	NA	NA
K065_R8	1	0.000477783	TGCATGCAAGCTCTAGAAAGTGTCACTTTC	CMQALESVTF	IGKV2-28, IGKV2D-28	NA	IGKJ3	19	NA	NA	22	2	NA	NA	TGCATGCAAGCTCTAGAAAGTGTCACTTTC	NA	NA	NA	NA
K065_R8	1	0.000477783	TGCATGCAAGGGACACACCTCTTCACTTTC	CMQGTHLFTF	IGKV2-30, IGKV2D-30	NA	IGKJ3	18	NA	NA	21	2	NA	NA	TGCATGCAAGGGACACACCTCTTCACTTTC	NA	NA	NA	NA
K065_R8	1	0.000477783	TGTCACCACTATGGTACCTCACAGTTC	CHHYGTSQF	IGKV3-20, IGKV3D-20	NA	IGKJ3	22	NA	NA	24	1	NA	NA	TGTCACCACTATGGTACCTCACAGTTC	NA	NA	NA	NA
K065_R8	1	0.000477783	TGTCACCACTATGGTAGCTCACCCTTC	CHHYGSSPF	IGKV3-20, IGKV3D-20	NA	IGKJ4	23	NA	NA	24	0	NA	NA	TGTCACCACTATGGTAGCTCACCCTTC	NA	NA	NA	NA
K065_R8	1	0.000477783	TGTCAGCAGGATACCAAATTCACTTTC	CQQDTKFTF	IGKV3-11, IGKV3D-11, IGKV3D-7, IGKV3-7	NA	IGKJ3	9	NA	NA	17	7	NA	NA	TGTCAGCAGGATACCAAATTCACTTTC	NA	NA	NA	NA
K065_R8	1	0.000477783	TGCATGCACGGTAAAACGTGGAGGTTC	CMHGKTWRF	IGKV2-30, IGKV2D-30	NA	IGKJ1	13	NA	NA	15	1	NA	NA	TGCATGCACGGTAAAACGTGGAGGTTC	NA	NA	NA	NA
K065_R8	1	0.000477783	TGTCAACAATTTAATAATAATTTT	CQQFNNNF	IGKV1D-13, IGKV1-13	NA	IGKJ4	16	NA	NA	20	3	NA	NA	TGTCAACAATTTAATAATAATTTT	NA	NA	NA	NA
K065_R8	1	0.000477783	TGTCAACAACATGGTCGGACGTTC	CQQHGRTF	IGKV3-20, IGKV3D-20, IGKV3D-7	NA	IGKJ1	15	NA	NA	16	0	NA	NA	TGTCAACAACATGGTCGGACGTTC	NA	NA	NA	NA
K065_R8	1	0.000477783	TGTCAGAACCGTCGATCTTTC	CQNRRSF	IGKV3-15, IGKV3-7, IGKV3D-11, IGKV3D-15, IGKV3D-7	NA	IGKJ4	6	NA	NA	16	9	NA	NA	TGTCAGAACCGTCGATCTTTC	NA	NA	NA	NA
K065_R8	1	0.000477783	TGTCAACACAGAGGGACGTTC	CQHRGTF	IGKV4-1	NA	IGKJ1	5	NA	NA	13	7	NA	NA	TGTCAACACAGAGGGACGTTC	NA	NA	NA	NA
K118_R2	41	0.0285714	TGCTGTTCATATGCGGGCTCCCACACTTGGGTGTTC	CCSYAGSHTWVF	IGLV2-11	NA	IGLJ3	28	NA	NA	26	NA	NA	NA	TGCTGTTCATATGCGGGCTCCCACACTTGGGTGTTC	NA	NA	NA	NA
K118_R2	38	0.0264808	TGTCAGCACTATAGTAGTTCACCGGTCACTTTC	CQHYSSSPVTF	IGKV3-20, IGKV3D-20	NA	IGKJ4	23	NA	NA	25	1	NA	NA	TGTCAGCACTATAGTAGTTCACCGGTCACTTTC	NA	NA	NA	NA
K118_R2	27	0.0188153	TGTCAACAGTTTAAGACTTACCCTGCCACTTTC	CQQFKTYPATF	IGKV1-13, IGKV1D-13	NA	IGKJ4	24	NA	NA	26	1	NA	NA	TGTCAACAGTTTAAGACTTACCCTGCCACTTTC	NA	NA	NA	NA
K118_R2	17	0.0118467	TGTCAACAGACTTACACCATCGGGGTATTCACTTTC	CQQTYTIGVFTF	IGKV1-39, IGKV1D-39	NA	IGKJ3	16	NA	NA	25	8	NA	NA	TGTCAACAGACTTACACCATCGGGGTATTCACTTTC	NA	NA	NA	NA
K118_R2	15	0.010453	TGTCAGCAGTATGGTACCTCACTGACGTGGACGTTC	CQQYGTSLTWTF	IGKV3-20, IGKV3D-20	NA	IGKJ1	22	NA	NA	24	1	NA	NA	TGTCAGCAGTATGGTACCTCACTGACGTGGACGTTC	NA	NA	NA	NA
K118_R2	14	0.0097561	TGCCAACAGTATAATACTTATTCCACGTGGACGTTC	CQQYNTYSTWTF	IGKV1-5	NA	IGKJ1	23	NA	NA	21	NA	NA	NA	TGCCAACAGTATAATACTTATTCCACGTGGACGTTC	NA	NA	NA	NA
K118_R2	13	0.00905923	TGCCAACAGTATAATACTGCTTCCCGCACGTTC	CQQYNTASRTF	IGKV1-5	NA	IGKJ1	16	NA	NA	27	10	NA	NA	TGCCAACAGTATAATACTGCTTCCCGCACGTTC	NA	NA	NA	NA
K118_R2	13	0.00905923	TGTCAGCAGCGTAGCGATTGGCCCAGTTTT	CQQRSDWPSF	IGKV3-11, IGKV3D-11	NA	IGKJ2	23	NA	NA	26	2	NA	NA	TGTCAGCAGCGTAGCGATTGGCCCAGTTTT	NA	NA	NA	NA
K118_R2	12	0.00836237	TGCCAACAGTATAGGAGTTTT	CQQYRSF	IGKV1-5	NA	IGKJ2	13	NA	NA	17	3	NA	NA	TGCCAACAGTATAGGAGTTTT	NA	NA	NA	NA
K118_R2	11	0.00766551	TGCAGCTCATATGCAGGCAACAATGTGGAGGTGTTC	CSSYAGNNVEVF	IGLV2-8	NA	IGLJ3, IGLJ2	23	NA	NA	29	5	NA	NA	TGCAGCTCATATGCAGGCAACAATGTGGAGGTGTTC	NA	NA	NA	NA
K118_R2	11	0.00766551	TGTCACCAGTATAGTAGGCCTCCTCAGACGTTC	CHQYSRPPQTF	IGKV3-20	NA	IGKJ1	17	NA	NA	26	8	NA	NA	TGTCACCAGTATAGTAGGCCTCCTCAGACGTTC	NA	NA	NA	NA
K118_R2	8	0.00557491	TGCAGCTCATATACAGGCAGCAACAGTCGTTATGTCTTC	CSSYTGSNSRYVF	IGLV2-8	NA	IGLJ1	25	NA	NA	29	3	NA	NA	TGCAGCTCATATACAGGCAGCAACAGTCGTTATGTCTTC	NA	NA	NA	NA
K118_R2	8	0.00557491	TGCCAACAGTATCATAGTTATTCCCTACTCACTTTC	CQQYHSYSLLTF	IGKV1-5	NA	IGKJ4	23	NA	NA	27	3	NA	NA	TGCCAACAGTATCATAGTTATTCCCTACTCACTTTC	NA	NA	NA	NA
K118_R2	8	0.00557491	TGCCAACAATATGATACTGATTCGGTCACTTTC	CQQYDTDSVTF	IGKV1-5	NA	IGKJ3	23	NA	NA	25	1	NA	NA	TGCCAACAATATGATACTGATTCGGTCACTTTC	NA	NA	NA	NA
K118_R2	8	0.00557491	TGCATGCAGTCTCTACAGACTCCGCTCACTTTC	CMQSLQTPLTF	IGKV2-28, IGKV2D-28	NA	IGKJ4	23	NA	NA	22	NA	NA	NA	TGCATGCAGTCTCTACAGACTCCGCTCACTTTC	NA	NA	NA	NA
K118_R2	8	0.00557491	TGCATGCAAGCTCTACAAACTCCGTTCAGTTTC	CMQALQTPFSF	IGKV2-28, IGKV2D-28	NA	IGKJ3	23	NA	NA	24	0	NA	NA	TGCATGCAAGCTCTACAAACTCCGTTCAGTTTC	NA	NA	NA	NA
K118_R2	7	0.00487805	TGCGCAGCATGGGATAACAGTCTGAGTGGTCCCTGGGTGTTC	CAAWDNSLSGPWVF	IGLV1-47	NA	IGLJ3	32	NA	NA	33	0	NA	NA	TGCGCAGCATGGGATAACAGTCTGAGTGGTCCCTGGGTGTTC	NA	NA	NA	NA
K118_R2	7	0.00487805	TGCCAGTCCTATGACAGCAGCCTGAGTGGTTATGTCTTC	CQSYDSSLSGYVF	IGLV1-40	NA	IGLJ1	31	NA	NA	29	NA	NA	NA	TGCCAGTCCTATGACAGCAGCCTGAGTGGTTATGTCTTC	NA	NA	NA	NA
K118_R2	7	0.00487805	TGCAACTCATATACAAGCGTCACCGCTCTCCCTGTCTTC	CNSYTSVTALPVF	IGLV2-14	NA	IGLJ1	18	NA	NA	32	13	NA	NA	TGCAACTCATATACAAGCGTCACCGCTCTCCCTGTCTTC	NA	NA	NA	NA
K118_R2	7	0.00487805	TGCCTGGTCTACTATGGTGGTGCTCGGGTGTTC	CLVYYGGARVF	IGLV7-43	NA	IGLJ3	25	NA	NA	25	NA	NA	NA	TGCCTGGTCTACTATGGTGGTGCTCGGGTGTTC	NA	NA	NA	NA
K118_R2	7	0.00487805	TGTCAACAGTATGGTAGCTCACCTCCGTACAGTTTT	CQQYGSSPPYSF	IGKV3D-20, IGKV3-20	NA	IGKJ2	27	NA	NA	26	NA	NA	NA	TGTCAACAGTATGGTAGCTCACCTCCGTACAGTTTT	NA	NA	NA	NA
K118_R2	7	0.00487805	TGTCAGCGGTTTGGTAGCCCGCCGTTCACTTTC	CQRFGSPPFTF	IGKV3-20, IGKV3D-20	NA	IGKJ4	18	NA	NA	25	6	NA	NA	TGTCAGCGGTTTGGTAGCCCGCCGTTCACTTTC	NA	NA	NA	NA
K118_R2	7	0.00487805	TGTCAGCAATATTATCGTACTCCGTACACTTTT	CQQYYRTPYTF	IGKV4-1	NA	IGKJ2	23	NA	NA	23	NA	NA	NA	TGTCAGCAATATTATCGTACTCCGTACACTTTT	NA	NA	NA	NA
K118_R2	7	0.00487805	TGTCAACAGTTCAATGTTTACCCTTACACTTTC	CQQFNVYPYTF	IGKV1-13, IGKV1D-13	NA	IGKJ3	24	NA	NA	26	1	NA	NA	TGTCAACAGTTCAATGTTTACCCTTACACTTTC	NA	NA	NA	NA
K118_R2	7	0.00487805	TGTCAACAGCTTAATAGTTATCCGCTCACTTTC	CQQLNSYPLTF	IGKV1-9	NA	IGKJ4	20	NA	NA	22	1	NA	NA	TGTCAACAGCTTAATAGTTATCCGCTCACTTTC	NA	NA	NA	NA
K118_R2	7	0.00487805	TGCCAACAATATATTACTTATCCGTGGACGTTC	CQQYITYPWTF	IGKV1-5	NA	IGKJ1	21	NA	NA	22	0	NA	NA	TGCCAACAATATATTACTTATCCGTGGACGTTC	NA	NA	NA	NA
K118_R2	7	0.00487805	TGTCAGGTGCGAAGCAGCTGGCTCACTTTC	CQVRSSWLTF	IGKV3-11, IGKV3D-11	NA	IGKJ4	22	NA	NA	20	NA	NA	NA	TGTCAGGTGCGAAGCAGCTGGCTCACTTTC	NA	NA	NA	NA
K118_R2	7	0.00487805	TGTCAGCACCTTTGGACGTTC	CQHLWTF	IGKV3-15, IGKV3D-15, IGKV3D-7, IGKV3-7	NA	IGKJ1	8	NA	NA	12	3	NA	NA	TGTCAGCACCTTTGGACGTTC	NA	NA	NA	NA
K118_R2	6	0.00418118	TGTGCAGCTTGGGATGAGAGCCTAAATGGTCTTCTGGTTTTC	CAAWDESLNGLLVF	IGLV1-50, IGLV1-40	NA	IGLJ2, IGLJ3	28	NA	NA	34	5	NA	NA	TGTGCAGCTTGGGATGAGAGCCTAAATGGTCTTCTGGTTTTC	NA	NA	NA	NA
K118_R2	6	0.00418118	TGCCAGTCCTATGACACCAGCCTGAGCACTTTTTATGTCTTC	CQSYDTSLSTFYVF	IGLV1-40	NA	IGLJ1	26	NA	NA	32	5	NA	NA	TGCCAGTCCTATGACACCAGCCTGAGCACTTTTTATGTCTTC	NA	NA	NA	NA
K118_R2	6	0.00418118	TGCGGAACATGGGATGGGAGCCTGAGCACTGAGGTGTTC	CGTWDGSLSTEVF	IGLV1-51	NA	IGLJ3, IGLJ2	26	NA	NA	32	5	NA	NA	TGCGGAACATGGGATGGGAGCCTGAGCACTGAGGTGTTC	NA	NA	NA	NA
K118_R2	6	0.00418118	TGCGGAACATGGGATAGCAGTCTGAGTGCTTGGGTGTTC	CGTWDSSLSAWVF	IGLV1-51	NA	IGLJ3	30	NA	NA	29	NA	NA	NA	TGCGGAACATGGGATAGCAGTCTGAGTGCTTGGGTGTTC	NA	NA	NA	NA
K118_R2	6	0.00418118	TGTCAGGCGTGGGACAACAGAGCTAATTGGGTGTTC	CQAWDNRANWVF	IGLV3-1	NA	IGLJ3	20	NA	NA	24	3	NA	NA	TGTCAGGCGTGGGACAACAGAGCTAATTGGGTGTTC	NA	NA	NA	NA
K118_R2	6	0.00418118	TGTCAACAGTATGGTAGCTCACCTCCGTACAGTTTT	CQQYGSSPPYSF	IGKV3-20	NA	IGKJ2	24	NA	NA	26	1	NA	NA	TGTCAACAGTATGGTAGCTCACCTCCGTACAGTTTT	NA	NA	NA	NA
K118_R2	6	0.00418118	TGTCAACAGGTCACTTACTTCCCTCCGATCACTTTC	CQQVTYFPPITF	IGKV1-5, IGKV1-9, IGKV1-17, IGKV1D-13, IGKV1D-17	NA	IGKJ3	9	NA	NA	28	18	NA	NA	TGTCAACAGGTCACTTACTTCCCTCCGATCACTTTC	NA	NA	NA	NA
K118_R2	6	0.00418118	TGTCAACAGGCTAACAGTTTCCCCGTCACCTTC	CQQANSFPVTF	IGKV1-12, IGKV1D-12	NA	IGKJ5	23	NA	NA	25	1	NA	NA	TGTCAACAGGCTAACAGTTTCCCCGTCACCTTC	NA	NA	NA	NA
K118_R2	6	0.00418118	TGTCAACAGAGTTACAGTTCCCCCTTCGCTTTC	CQQSYSSPFAF	IGKV1-39, IGKV1D-39	NA	IGKJ3	23	NA	NA	24	0	NA	NA	TGTCAACAGAGTTACAGTTCCCCCTTCGCTTTC	NA	NA	NA	NA
K118_R2	6	0.00418118	TGTCAACAGAGTCAAAGTCTCCCGTGGACCTTC	CQQSQSLPWTF	IGKV1-39, IGKV1D-39	NA	IGKJ1	12	NA	NA	22	9	NA	NA	TGTCAACAGAGTCAAAGTCTCCCGTGGACCTTC	NA	NA	NA	NA
K118_R2	5	0.00348432	TGTCAGGTGTGGGATAGTAGTAGTGGTCATTGGGTGTTC	CQVWDSSSGHWVF	IGLV3-21	NA	IGLJ3	30	NA	NA	28	NA	NA	NA	TGTCAGGTGTGGGATAGTAGTAGTGGTCATTGGGTGTTC	NA	NA	NA	NA
K118_R2	5	0.00348432	TGTGCAGCATGGGATGACAGACTGAGTGGTGTGGTCTTC	CAAWDDRLSGVVF	IGLV1-47	NA	IGLJ2	30	NA	NA	29	NA	NA	NA	TGTGCAGCATGGGATGACAGACTGAGTGGTGTGGTCTTC	NA	NA	NA	NA
K118_R2	5	0.00348432	TGCCAGTCCTATGACAACAGCCTGGGCGGTTGGGTTTTC	CQSYDNSLGGWVF	IGLV1-40	NA	IGLJ3, IGLJ2	31	NA	NA	29	NA	NA	NA	TGCCAGTCCTATGACAACAGCCTGGGCGGTTGGGTTTTC	NA	NA	NA	NA
K118_R2	5	0.00348432	TGCACCTCATATACAAGCGGCAGCACTCCTTATGTCTTC	CTSYTSGSTPYVF	IGLV2-14, IGLV2-18	NA	IGLJ1	28	NA	NA	29	0	NA	NA	TGCACCTCATATACAAGCGGCAGCACTCCTTATGTCTTC	NA	NA	NA	NA
K118_R2	5	0.00348432	TGCTGCTCATATGCAGGTGGTAGTTCTTGGGTGTTC	CCSYAGGSSWVF	IGLV2-23	NA	IGLJ3	23	NA	NA	26	2	NA	NA	TGCTGCTCATATGCAGGTGGTAGTTCTTGGGTGTTC	NA	NA	NA	NA
K118_R2	5	0.00348432	TGTCAGCAGTATGGTAGTTCACTTTCGTGGACGTTC	CQQYGSSLSWTF	IGKV3-20, IGKV3D-20	NA	IGKJ1	22	NA	NA	25	2	NA	NA	TGTCAGCAGTATGGTAGTTCACTTTCGTGGACGTTC	NA	NA	NA	NA
K118_R2	5	0.00348432	TGTCATCAGAGTAGTAGTTTACCGTACACTTTT	CHQSSSLPYTF	IGKV6D-21, IGKV6-21	NA	IGKJ2	23	NA	NA	23	NA	NA	NA	TGTCATCAGAGTAGTAGTTTACCGTACACTTTT	NA	NA	NA	NA
K118_R2	5	0.00348432	TGTCAGCAGTATGGTAGCTCACCCCGGACGTTC	CQQYGSSPRTF	IGKV3D-20, IGKV3-20	NA	IGKJ1	28	NA	NA	25	NA	NA	NA	TGTCAGCAGTATGGTAGCTCACCCCGGACGTTC	NA	NA	NA	NA
K118_R2	5	0.00348432	TGTCAGCAGCGTCGCAGCTGGCCTCTCACTTTC	CQQRRSWPLTF	IGKV3-11, IGKV3D-11	NA	IGKJ4	24	NA	NA	24	NA	NA	NA	TGTCAGCAGCGTCGCAGCTGGCCTCTCACTTTC	NA	NA	NA	NA
K118_R2	5	0.00348432	TGTCAGCAACATTATAGTGCTCCGCTCACTTTC	CQQHYSAPLTF	IGKV4-1	NA	IGKJ4	23	NA	NA	22	NA	NA	NA	TGTCAGCAACATTATAGTGCTCCGCTCACTTTC	NA	NA	NA	NA
K118_R2	5	0.00348432	TGTCAACATTATTATAGTTACCCTTGGACGTTC	CQHYYSYPWTF	IGKV1-8, IGKV1D-8	NA	IGKJ1	24	NA	NA	24	NA	NA	NA	TGTCAACATTATTATAGTTACCCTTGGACGTTC	NA	NA	NA	NA
K118_R2	5	0.00348432	TGCCAACAGTATCATCGTTACTCGTACAGTTTT	CQQYHRYSYSF	IGKV1-5	NA	IGKJ2	20	NA	NA	23	2	NA	NA	TGCCAACAGTATCATCGTTACTCGTACAGTTTT	NA	NA	NA	NA
K118_R2	5	0.00348432	TGCATGCAAGCTCTACAAACTCCGTGGACGTTC	CMQALQTPWTF	IGKV2-28, IGKV2D-28	NA	IGKJ1	23	NA	NA	22	NA	NA	NA	TGCATGCAAGCTCTACAAACTCCGTGGACGTTC	NA	NA	NA	NA
K118_R2	5	0.00348432	TGCATGCAAGCTACATATTGGCCCTACACTTTT	CMQATYWPYTF	IGKV2-30, IGKV2D-30	NA	IGKJ2	23	NA	NA	24	0	NA	NA	TGCATGCAAGCTACATATTGGCCCTACACTTTT	NA	NA	NA	NA
K118_R2	5	0.00348432	TGCATGCAAACTCTACAAACTCCTCGGACGTTC	CMQTLQTPRTF	IGKV2D-28, IGKV2-28	NA	IGKJ1	25	NA	NA	25	NA	NA	NA	TGCATGCAAACTCTACAAACTCCTCGGACGTTC	NA	NA	NA	NA
K118_R2	5	0.00348432	TGTCAACAGTTTGAGAGACATATCACCTTC	CQQFERHITF	IGKV1-33, IGKV1D-33	NA	IGKJ5	14	NA	NA	21	6	NA	NA	TGTCAACAGTTTGAGAGACATATCACCTTC	NA	NA	NA	NA
K118_R2	5	0.00348432	TGCCAGCAATATCATAGTTATTCGACGTTC	CQQYHSYSTF	IGKV1-5	NA	IGKJ1	23	NA	NA	23	NA	NA	NA	TGCCAGCAATATCATAGTTATTCGACGTTC	NA	NA	NA	NA
K118_R2	4	0.00278746	TGTGCAGGATGGGATGACAGCCTCCAAACTGTCATATTC	CAGWDDSLQTVIF	IGLV1-47, IGLV1-44	NA	IGLJ2	23	NA	NA	34	10	NA	NA	TGTGCAGGATGGGATGACAGCCTCCAAACTGTCATATTC	NA	NA	NA	NA
K118_R2	4	0.00278746	TGCCAGTCCTATGACAGCAGTCTGAGTAATTATGTCTTC	CQSYDSSLSNYVF	IGLV1-40	NA	IGLJ1	27	NA	NA	26	NA	NA	NA	TGCCAGTCCTATGACAGCAGTCTGAGTAATTATGTCTTC	NA	NA	NA	NA
K118_R2	4	0.00278746	TGCATGGCTTTGAGAACCAGAGTCCCTGATTGGCCTTTC	CMALRTRVPDWPF	IGLV2-14, IGLV2-18, IGLV2-11, IGLV2-23, IGLV2-34, IGLV2-8	NA	IGLJ2, IGLJ3	4	NA	NA	36	31	NA	NA	TGCATGGCTTTGAGAACCAGAGTCCCTGATTGGCCTTTC	NA	NA	NA	NA
K118_R2	4	0.00278746	TGCAACTCATATGAAGGCAGGAGCAGTTTCGGTGTCTTC	CNSYEGRSSFGVF	IGLV2-8, IGLV2-34	NA	IGLJ1	31	NA	NA	32	0	NA	NA	TGCAACTCATATGAAGGCAGGAGCAGTTTCGGTGTCTTC	NA	NA	NA	NA
K118_R2	4	0.00278746	TGCTTGCTCTCCTATAGTGGTGGGGAGGTGTTC	CLLSYSGGEVF	IGLV7-46	NA	IGLJ3	22	NA	NA	26	3	NA	NA	TGCTTGCTCTCCTATAGTGGTGGGGAGGTGTTC	NA	NA	NA	NA
K118_R2	4	0.00278746	TGCTGCTCATTTGCAGGCAACCCTTATGTCTTC	CCSFAGNPYVF	IGLV2-11, IGLV2-8	NA	IGLJ1	19	NA	NA	23	3	NA	NA	TGCTGCTCATTTGCAGGCAACCCTTATGTCTTC	NA	NA	NA	NA
K118_R2	4	0.00278746	TGTTTGCAAGGTGCACACTGGCCTCCGATCACCTTC	CLQGAHWPPITF	IGKV2D-30	NA	IGKJ5	27	NA	NA	25	NA	NA	NA	TGTTTGCAAGGTGCACACTGGCCTCCGATCACCTTC	NA	NA	NA	NA
K118_R2	4	0.00278746	TGTCAGCACTTTGATACCTCACCCTCGGCCACCTTC	CQHFDTSPSATF	IGKV3-20, IGKV3D-20	NA	IGKJ5	23	NA	NA	29	5	NA	NA	TGTCAGCACTTTGATACCTCACCCTCGGCCACCTTC	NA	NA	NA	NA
K118_R2	4	0.00278746	TGTCAGCACCATAGCAACTGGCCTGCGATTACCTTC	CQHHSNWPAITF	IGKV3-11, IGKV3D-11	NA	IGKJ5	24	NA	NA	25	0	NA	NA	TGTCAGCACCATAGCAACTGGCCTGCGATTACCTTC	NA	NA	NA	NA
K118_R2	4	0.00278746	TGTCAGCAGTATGATAACTGGCCTCCGGTGACGTTC	CQQYDNWPPVTF	IGKV3D-15, IGKV3-15	NA	IGKJ1	28	NA	NA	29	0	NA	NA	TGTCAGCAGTATGATAACTGGCCTCCGGTGACGTTC	NA	NA	NA	NA
K118_R2	4	0.00278746	TGTCTGCAATATTATAGTACTCCTCGGGCGTTC	CLQYYSTPRAF	IGKV4-1	NA	IGKJ1	24	NA	NA	28	3	NA	NA	TGTCTGCAATATTATAGTACTCCTCGGGCGTTC	NA	NA	NA	NA
K118_R2	4	0.00278746	TGTCACCAGTATACTAGGCCTCCTCAGACGTTC	CHQYTRPPQTF	IGKV3-20, IGKV3D-20	NA	IGKJ1	12	NA	NA	26	13	NA	NA	TGTCACCAGTATACTAGGCCTCCTCAGACGTTC	NA	NA	NA	NA
K118_R2	4	0.00278746	TGTCACCAATATGGTGACTTACCTCTCACTTTC	CHQYGDLPLTF	IGKV3-20, IGKV3D-20	NA	IGKJ4	15	NA	NA	24	8	NA	NA	TGTCACCAATATGGTGACTTACCTCTCACTTTC	NA	NA	NA	NA
K118_R2	4	0.00278746	TGTCAGTTCCATGGTGACTCACCGCTCAATTTC	CQFHGDSPLNF	IGKV3-20, IGKV3D-20, IGKV3-7, IGKV3D-7	NA	IGKJ4	6	NA	NA	22	15	NA	NA	TGTCAGTTCCATGGTGACTCACCGCTCAATTTC	NA	NA	NA	NA
K118_R2	4	0.00278746	TGTCAGCAGTATTATACTATTCCGTACACTTTT	CQQYYTIPYTF	IGKV4-1	NA	IGKJ2	23	NA	NA	23	NA	NA	NA	TGTCAGCAGTATTATACTATTCCGTACACTTTT	NA	NA	NA	NA
K118_R2	4	0.00278746	TGTCAGCAGTATTATAGTACTCCGATCACCTTC	CQQYYSTPITF	IGKV4-1	NA	IGKJ5	23	NA	NA	22	NA	NA	NA	TGTCAGCAGTATTATAGTACTCCGATCACCTTC	NA	NA	NA	NA
K118_R2	4	0.00278746	TGTCAGCAGTATTATAGTACCGGGATCACCTTC	CQQYYSTGITF	IGKV4-1	NA	IGKJ5	20	NA	NA	23	2	NA	NA	TGTCAGCAGTATTATAGTACCGGGATCACCTTC	NA	NA	NA	NA
K118_R2	4	0.00278746	TGTCAGCAGTATGATCTCTCAGGTCTCACGTTC	CQQYDLSGLTF	IGKV3-20, IGKV3D-20	NA	IGKJ4	13	NA	NA	24	10	NA	NA	TGTCAGCAGTATGATCTCTCAGGTCTCACGTTC	NA	NA	NA	NA
K118_R2	4	0.00278746	TGTCAGCAGTATAATATCTGGCCTCGGACGTTC	CQQYNIWPRTF	IGKV3-15, IGKV3D-15	NA	IGKJ1	24	NA	NA	25	0	NA	NA	TGTCAGCAGTATAATATCTGGCCTCGGACGTTC	NA	NA	NA	NA
K118_R2	4	0.00278746	TGTCAGCAGTATAATAACTGGCCTCTCACTTTC	CQQYNNWPLTF	IGKV3-15, IGKV3D-15	NA	IGKJ4	24	NA	NA	24	NA	NA	NA	TGTCAGCAGTATAATAACTGGCCTCTCACTTTC	NA	NA	NA	NA
K118_R2	4	0.00278746	TGTCAGCAGTACGGTGACTCAGCTATCTCCTTC	CQQYGDSAISF	IGKV3-20	NA	IGKJ5	25	NA	NA	24	NA	NA	NA	TGTCAGCAGTACGGTGACTCAGCTATCTCCTTC	NA	NA	NA	NA
K118_R2	4	0.00278746	TGTCAACAGAGTTACAGTTCCCCTCGAACTTTT	CQQSYSSPRTF	IGKV1D-39, IGKV1-39	NA	IGKJ2	25	NA	NA	27	1	NA	NA	TGTCAACAGAGTTACAGTTCCCCTCGAACTTTT	NA	NA	NA	NA
K118_R2	4	0.00278746	TGTCAACAATATGATAATCTCCCGTACACTTTT	CQQYDNLPYTF	IGKV1-33, IGKV1D-33	NA	IGKJ2	23	NA	NA	23	NA	NA	NA	TGTCAACAATATGATAATCTCCCGTACACTTTT	NA	NA	NA	NA
K118_R2	4	0.00278746	TGCCAACAGTATAATAGTTACCCTTACACTTTT	CQQYNSYPYTF	IGKV1D-16, IGKV1-16, IGKV1D-13	NA	IGKJ2	24	NA	NA	24	NA	NA	NA	TGCCAACAGTATAATAGTTACCCTTACACTTTT	NA	NA	NA	NA
K118_R2	4	0.00278746	TGCCAACAATATAAGACTTTCCCTCGGACGTTC	CQQYKTFPRTF	IGKV1D-16, IGKV1-16, IGKV1D-13, IGKV1-13, IGKV1D-12	NA	IGKJ1	25	NA	NA	25	NA	NA	NA	TGCCAACAATATAAGACTTTCCCTCGGACGTTC	NA	NA	NA	NA
K118_R2	4	0.00278746	TGCATGCAACGTATAGACCTTCCGTTCACTTTC	CMQRIDLPFTF	IGKV2-40, IGKV2D-40	NA	IGKJ3	17	NA	NA	24	6	NA	NA	TGCATGCAACGTATAGACCTTCCGTTCACTTTC	NA	NA	NA	NA
K118_R2	4	0.00278746	TGCATGCAAACTACATCTTGGCCCTACACTTTT	CMQTTSWPYTF	IGKV2-30, IGKV2-40, IGKV2D-30, IGKV2D-40	NA	IGKJ2	9	NA	NA	24	14	NA	NA	TGCATGCAAACTACATCTTGGCCCTACACTTTT	NA	NA	NA	NA
K118_R2	4	0.00278746	TGCCAACAGTATAGTCATTATAACACTTTT	CQQYSHYNTF	IGKV1-5, IGKV1D-16, IGKV1-16	NA	IGKJ2	13	NA	NA	22	8	NA	NA	TGCCAACAGTATAGTCATTATAACACTTTT	NA	NA	NA	NA
K118_R2	3	0.00209059	TGTAACTCATGGGACAGCAGTGATAGCCATCCAGGGGTGTTATTT	CNSWDSSDSHPGVLF	IGLV3-19	NA	IGLJ2	31	NA	NA	36	4	NA	NA	TGTAACTCATGGGACAGCAGTGATAGCCATCCAGGGGTGTTATTT	NA	NA	NA	NA
K118_R2	3	0.00209059	TGCCAGTCCTATGACACCAACCTGAGTGGTTCGCCGGTGTTC	CQSYDTNLSGSPVF	IGLV1-40	NA	IGLJ3	33	NA	NA	35	1	NA	NA	TGCCAGTCCTATGACACCAACCTGAGTGGTTCGCCGGTGTTC	NA	NA	NA	NA
K118_R2	3	0.00209059	TGCCAATCCTATGACGGCAGGCTGGGTGCTTCGAGGGTGTTC	CQSYDGRLGASRVF	IGLV1-40	NA	IGLJ3	34	NA	NA	34	NA	NA	NA	TGCCAATCCTATGACGGCAGGCTGGGTGCTTCGAGGGTGTTC	NA	NA	NA	NA
K118_R2	3	0.00209059	TGTCAGGTCTGGGATAGCAGGAGTAATCATGTGGTCTTC	CQVWDSRSNHVVF	IGLV3-21	NA	IGLJ2	30	NA	NA	27	NA	NA	NA	TGTCAGGTCTGGGATAGCAGGAGTAATCATGTGGTCTTC	NA	NA	NA	NA
K118_R2	3	0.00209059	TGTCAGGTGTGGGATCGTAGTAGTAATCATCGGGTGTTC	CQVWDRSSNHRVF	IGLV3-21	NA	IGLJ3	31	NA	NA	31	NA	NA	NA	TGTCAGGTGTGGGATCGTAGTAGTAATCATCGGGTGTTC	NA	NA	NA	NA
K118_R2	3	0.00209059	TGTAATTCCCGGGACAGCAGTGGTGACCATTGGGTGTTC	CNSRDSSGDHWVF	IGLV3-19	NA	IGLJ3	30	NA	NA	28	NA	NA	NA	TGTAATTCCCGGGACAGCAGTGGTGACCATTGGGTGTTC	NA	NA	NA	NA
K118_R2	3	0.00209059	TGCCAGTCCTATGACAGCAGCCTCAGTGGTTCGGTGTTC	CQSYDSSLSGSVF	IGLV1-40	NA	IGLJ3, IGLJ2	33	NA	NA	32	NA	NA	NA	TGCCAGTCCTATGACAGCAGCCTCAGTGGTTCGGTGTTC	NA	NA	NA	NA
K118_R2	3	0.00209059	TGCCAGTCCTATGACAACAGCCTGAGTGGTTATGTCTTC	CQSYDNSLSGYVF	IGLV1-40	NA	IGLJ1	31	NA	NA	29	NA	NA	NA	TGCCAGTCCTATGACAACAGCCTGAGTGGTTATGTCTTC	NA	NA	NA	NA
K118_R2	3	0.00209059	TGTTATTCAACAGACCACAACCGTGATATCGTTTTC	CYSTDHNRDIVF	IGLV3-10	NA	IGLJ2, IGLJ3	15	NA	NA	33	17	NA	NA	TGTTATTCAACAGACCACAACCGTGATATCGTTTTC	NA	NA	NA	NA
K118_R2	3	0.00209059	TGCTGCTCATATACAAGTGACACCTCTTGGGTGTTC	CCSYTSDTSWVF	IGLV2-14, IGLV2-23, IGLV2-18, IGLV2-28	NA	IGLJ3	17	NA	NA	26	8	NA	NA	TGCTGCTCATATACAAGTGACACCTCTTGGGTGTTC	NA	NA	NA	NA
K118_R2	3	0.00209059	TGCACCTCATTTACAGGCAGCAACACTCGGGTCTTC	CTSFTGSNTRVF	IGLV2-8, IGLV2-14, IGLV2-34	NA	IGLJ3, IGLJ2	25	NA	NA	28	2	NA	NA	TGCACCTCATTTACAGGCAGCAACACTCGGGTCTTC	NA	NA	NA	NA
K118_R2	3	0.00209059	TGCACGTCATATGCAGGCACCCACTTTGCGGTGTTC	CTSYAGTHFAVF	IGLV2-8, IGLV2-11	NA	IGLJ3, IGLJ2	19	NA	NA	29	9	NA	NA	TGCACGTCATATGCAGGCACCCACTTTGCGGTGTTC	NA	NA	NA	NA
K118_R2	3	0.00209059	TGCAGTTCATATACAGTCAGCGGCACTAAGGTCTTC	CSSYTVSGTKVF	IGLV2-14, IGLV2-28, IGLV2-34, IGLV2-18	NA	IGLJ2, IGLJ3	27	NA	NA	29	1	NA	NA	TGCAGTTCATATACAGTCAGCGGCACTAAGGTCTTC	NA	NA	NA	NA
K118_R2	3	0.00209059	TGCAGCTCATATGCAGGCAGCAGCAATTTGGTATTC	CSSYAGSSNLVF	IGLV2-8, IGLV2-11	NA	IGLJ2, IGLJ3	29	NA	NA	28	NA	NA	NA	TGCAGCTCATATGCAGGCAGCAGCAATTTGGTATTC	NA	NA	NA	NA
K118_R2	3	0.00209059	TGCAGCTCATATGCAGGCAGCAACAATTTTGTCTTC	CSSYAGSNNFVF	IGLV2-8, IGLV2-34	NA	IGLJ1	29	NA	NA	24	NA	NA	NA	TGCAGCTCATATGCAGGCAGCAACAATTTTGTCTTC	NA	NA	NA	NA
K118_R2	3	0.00209059	TGCAGCTCATATGCAGGCAGCAACAATCAAGTGTTC	CSSYAGSNNQVF	IGLV2-8, IGLV2-34	NA	IGLJ3, IGLJ2	27	NA	NA	30	2	NA	NA	TGCAGCTCATATGCAGGCAGCAACAATCAAGTGTTC	NA	NA	NA	NA
K118_R2	3	0.00209059	TGTCAGACCTGGGTCACTGGCATTCAGGTGTTC	CQTWVTGIQVF	IGLV4-69	NA	IGLJ3	26	NA	NA	26	NA	NA	NA	TGTCAGACCTGGGTCACTGGCATTCAGGTGTTC	NA	NA	NA	NA
K118_R2	3	0.00209059	TGTAGCTCCTATGTGACCAGAGTTTTC	CSSYVTRVF	IGLV2-14, IGLV2-23, IGLV2-8	NA	IGLJ2, IGLJ3	12	NA	NA	24	11	NA	NA	TGTAGCTCCTATGTGACCAGAGTTTTC	NA	NA	NA	NA
K118_R2	3	0.00209059	TGTCAACAGAGTTACAGTTCCCCTCAGGGACTATTCACTTTC	CQQSYSSPQGLFTF	IGKV1D-39	NA	IGKJ3	25	NA	NA	31	5	NA	NA	TGTCAACAGAGTTACAGTTCCCCTCAGGGACTATTCACTTTC	NA	NA	NA	NA
K118_R2	3	0.00209059	TGTCAGCAGTATAATAACTGGCCTCCGGCGCTCGCTTTC	CQQYNNWPPALAF	IGKV3D-15, IGKV3-15	NA	IGKJ4	28	NA	NA	27	NA	NA	NA	TGTCAGCAGTATAATAACTGGCCTCCGGCGCTCGCTTTC	NA	NA	NA	NA
K118_R2	3	0.00209059	TGTCAGCAGCGTAGCAGCTGGCCTCCGGAGATCACCTTC	CQQRSSWPPEITF	IGKV3-11, IGKV3D-11	NA	IGKJ5	24	NA	NA	29	4	NA	NA	TGTCAGCAGCGTAGCAGCTGGCCTCCGGAGATCACCTTC	NA	NA	NA	NA
K118_R2	3	0.00209059	TGTCAACAATATGATAGTCTCCCTCGAGGCACGACGTTC	CQQYDSLPRGTTF	IGKV1D-33, IGKV1-33	NA	IGKJ1	25	NA	NA	32	6	NA	NA	TGTCAACAATATGATAGTCTCCCTCGAGGCACGACGTTC	NA	NA	NA	NA
K118_R2	3	0.00209059	TGCCAACACTATAACAGTTATTCTCCCCCGTACACTTTT	CQHYNSYSPPYTF	IGKV1-5	NA	IGKJ2	24	NA	NA	29	4	NA	NA	TGCCAACACTATAACAGTTATTCTCCCCCGTACACTTTT	NA	NA	NA	NA
K118_R2	3	0.00209059	TGTCAGCGGTCTGGTGGCTCACCTCCGTGGACGTTC	CQRSGGSPPWTF	IGKV3-20, IGKV3D-20	NA	IGKJ1	24	NA	NA	25	0	NA	NA	TGTCAGCGGTCTGGTGGCTCACCTCCGTGGACGTTC	NA	NA	NA	NA
K118_R2	3	0.00209059	TGTCAGCAGTATGGTAGCTCACCTACGTGGACGTTT	CQQYGSSPTWTF	IGKV3-20, IGKV3D-20	NA	IGKJ1	29	NA	NA	24	NA	NA	NA	TGTCAGCAGTATGGTAGCTCACCTACGTGGACGTTT	NA	NA	NA	NA
K118_R2	3	0.00209059	TGTCAGCAGTATGAGAGTTCACCTCCGTGGACGTTC	CQQYESSPPWTF	IGKV3D-20, IGKV3-20	NA	IGKJ1	27	NA	NA	25	NA	NA	NA	TGTCAGCAGTATGAGAGTTCACCTCCGTGGACGTTC	NA	NA	NA	NA
K118_R2	3	0.00209059	TGTCAATACTATGATAATCTCCCCTCTTTCACTTTC	CQYYDNLPSFTF	IGKV1-33, IGKV1D-33	NA	IGKJ3	23	NA	NA	27	3	NA	NA	TGTCAATACTATGATAATCTCCCCTCTTTCACTTTC	NA	NA	NA	NA
K118_R2	3	0.00209059	TGTCAACATTATCAGAGTTTTTCCTCGTGGGCGTTC	CQHYQSFSSWAF	IGKV1-5, IGKV1-13, IGKV1-9, IGKV1D-13, IGKV1D-16	NA	IGKJ1	23	NA	NA	21	NA	NA	NA	TGTCAACATTATCAGAGTTTTTCCTCGTGGGCGTTC	NA	NA	NA	NA
K118_R2	3	0.00209059	TGTCTTCAATATGATAAGTCACCTCTCACTTTC	CLQYDKSPLTF	IGKV3D-20, IGKV3-20	NA	IGKJ4	25	NA	NA	24	NA	NA	NA	TGTCTTCAATATGATAAGTCACCTCTCACTTTC	NA	NA	NA	NA
K118_R2	3	0.00209059	TGTCTGCAATATTATAGTGTTCCTTTCGCTTTT	CLQYYSVPFAF	IGKV4-1	NA	IGKJ2	18	NA	NA	28	9	NA	NA	TGTCTGCAATATTATAGTGTTCCTTTCGCTTTT	NA	NA	NA	NA
K118_R2	3	0.00209059	TGTCACCAATATTATAGTACCCCGTACAGTTTT	CHQYYSTPYSF	IGKV4-1	NA	IGKJ2	20	NA	NA	23	2	NA	NA	TGTCACCAATATTATAGTACCCCGTACAGTTTT	NA	NA	NA	NA
K118_R2	3	0.00209059	TGTCACCAATATTATAGCGCACCAATGACTTTT	CHQYYSAPMTF	IGKV3-20, IGKV3D-20	NA	IGKJ2	23	NA	NA	27	3	NA	NA	TGTCACCAATATTATAGCGCACCAATGACTTTT	NA	NA	NA	NA
K118_R2	3	0.00209059	TGTCAGCACTTTGGTACGTCACTGTGGACGTTC	CQHFGTSLWTF	IGKV3-20, IGKV3D-20	NA	IGKJ1	16	NA	NA	23	6	NA	NA	TGTCAGCACTTTGGTACGTCACTGTGGACGTTC	NA	NA	NA	NA
K118_R2	3	0.00209059	TGTCAGCAGTATGGTAGCTCATCGTACACTTTT	CQQYGSSSYTF	IGKV3-20, IGKV3D-20	NA	IGKJ2	21	NA	NA	23	1	NA	NA	TGTCAGCAGTATGGTAGCTCATCGTACACTTTT	NA	NA	NA	NA
K118_R2	3	0.00209059	TGTCAGCAGTATGGTAGCTCACCTATCACCTTC	CQQYGSSPITF	IGKV3-20, IGKV3D-20	NA	IGKJ5	25	NA	NA	24	NA	NA	NA	TGTCAGCAGTATGGTAGCTCACCTATCACCTTC	NA	NA	NA	NA
K118_R2	3	0.00209059	TGTCAGCAGTATGATAGCTGGCCTGTAACTTTT	CQQYDSWPVTF	IGKV3-15, IGKV3D-15	NA	IGKJ2	24	NA	NA	27	2	NA	NA	TGTCAGCAGTATGATAGCTGGCCTGTAACTTTT	NA	NA	NA	NA
K118_R2	3	0.00209059	TGTCAGCAGTATAATTACTGGCCTCCGGCCTTC	CQQYNYWPPAF	IGKV3D-15, IGKV3-15	NA	IGKJ5	28	NA	NA	28	NA	NA	NA	TGTCAGCAGTATAATTACTGGCCTCCGGCCTTC	NA	NA	NA	NA
K118_R2	3	0.00209059	TGTCAGCAGTATAATACATGGCCGTACAGTTTT	CQQYNTWPYSF	IGKV3-15, IGKV3D-15	NA	IGKJ2	23	NA	NA	23	NA	NA	NA	TGTCAGCAGTATAATACATGGCCGTACAGTTTT	NA	NA	NA	NA
K118_R2	3	0.00209059	TGTCAGCAGCGAACCAACTGGCGGTACACTTTT	CQQRTNWRYTF	IGKV3-11, IGKV3D-11	NA	IGKJ2	22	NA	NA	23	0	NA	NA	TGTCAGCAGCGAACCAACTGGCGGTACACTTTT	NA	NA	NA	NA
K118_R2	3	0.00209059	TGTCAGCAATTTTTTACTTCTCCTCTCACTTTC	CQQFFTSPLTF	IGKV4-1	NA	IGKJ4	24	NA	NA	24	NA	NA	NA	TGTCAGCAATTTTTTACTTCTCCTCTCACTTTC	NA	NA	NA	NA
K118_R2	3	0.00209059	TGTCAGCAATATTTTACTCCTCAGTACAGTTTT	CQQYFTPQYSF	IGKV4-1	NA	IGKJ2	13	NA	NA	23	9	NA	NA	TGTCAGCAATATTTTACTCCTCAGTACAGTTTT	NA	NA	NA	NA
K118_R2	3	0.00209059	TGTCAGCAATATTATAATTCTCTATTCACTTTC	CQQYYNSLFTF	IGKV4-1	NA	IGKJ3	16	NA	NA	22	5	NA	NA	TGTCAGCAATATTATAATTCTCTATTCACTTTC	NA	NA	NA	NA
K118_R2	3	0.00209059	TGTCAGCAACGTAGCCAGTGGCCTCTCACTTTC	CQQRSQWPLTF	IGKV3-11, IGKV3D-11	NA	IGKJ4	24	NA	NA	24	NA	NA	NA	TGTCAGCAACGTAGCCAGTGGCCTCTCACTTTC	NA	NA	NA	NA
K118_R2	3	0.00209059	TGTCAGAGGTATGATAGTCCCCCCCGGACGTTC	CQRYDSPPRTF	IGKV1-27	NA	IGKJ1	23	NA	NA	25	1	NA	NA	TGTCAGAGGTATGATAGTCCCCCCCGGACGTTC	NA	NA	NA	NA
K118_R2	3	0.00209059	TGTCAGAAGCGTAGCAACTGGCCTCCCACCTTC	CQKRSNWPPTF	IGKV3-11, IGKV3D-11	NA	IGKJ5	24	NA	NA	26	1	NA	NA	TGTCAGAAGCGTAGCAACTGGCCTCCCACCTTC	NA	NA	NA	NA
K118_R2	3	0.00209059	TGTCAACAGTCTAATAGCTTTCCGCTCACTTTC	CQQSNSFPLTF	IGKV1D-13, IGKV1-13, IGKV1-12, IGKV1D-12, IGKV1D-43	NA	IGKJ4	17	NA	NA	22	4	NA	NA	TGTCAACAGTCTAATAGCTTTCCGCTCACTTTC	NA	NA	NA	NA
K118_R2	3	0.00209059	TGTCAACAGCTCAACAGTTACCCCTTCACCTTC	CQQLNSYPFTF	IGKV1-9	NA	IGKJ5	23	NA	NA	25	1	NA	NA	TGTCAACAGCTCAACAGTTACCCCTTCACCTTC	NA	NA	NA	NA
K118_R2	3	0.00209059	TGTCAACAGGCTAATAGTTTCCCACTCACTTTC	CQQANSFPLTF	IGKV1-12, IGKV1D-12	NA	IGKJ4	23	NA	NA	24	0	NA	NA	TGTCAACAGGCTAATAGTTTCCCACTCACTTTC	NA	NA	NA	NA
K118_R2	3	0.00209059	TGTCAACAGAGTTACAGTTGGCCTCGGACGTTC	CQQSYSWPRTF	IGKV1-39, IGKV1D-39	NA	IGKJ1	18	NA	NA	25	6	NA	NA	TGTCAACAGAGTTACAGTTGGCCTCGGACGTTC	NA	NA	NA	NA
K118_R2	3	0.00209059	TGTCAACAGAGTTACAGTACCCCTTACACTTTT	CQQSYSTPYTF	IGKV1-39, IGKV1D-39	NA	IGKJ2	24	NA	NA	24	NA	NA	NA	TGTCAACAGAGTTACAGTACCCCTTACACTTTT	NA	NA	NA	NA
K118_R2	3	0.00209059	TGTCAACAATTTAATACTTACCCGTGGACGTTC	CQQFNTYPWTF	IGKV1-13, IGKV1D-13, IGKV1-9	NA	IGKJ1	23	NA	NA	22	NA	NA	NA	TGTCAACAATTTAATACTTACCCGTGGACGTTC	NA	NA	NA	NA
K118_R2	3	0.00209059	TGTCAACAATATTACACTACCCCGTGGACGTTC	CQQYYTTPWTF	IGKV1D-43	NA	IGKJ1	23	NA	NA	22	NA	NA	NA	TGTCAACAATATTACACTACCCCGTGGACGTTC	NA	NA	NA	NA
K118_R2	3	0.00209059	TGTCAACAATATGAGAATCCCTCGCTCACTTTC	CQQYENPSLTF	IGKV1-33, IGKV1D-33	NA	IGKJ4	19	NA	NA	22	2	NA	NA	TGTCAACAATATGAGAATCCCTCGCTCACTTTC	NA	NA	NA	NA
K118_R2	3	0.00209059	TGTCAAAACTATGACGGTGCCCCGCTCACTTTC	CQNYDGAPLTF	IGKV1-27	NA	IGKJ4	23	NA	NA	22	NA	NA	NA	TGTCAAAACTATGACGGTGCCCCGCTCACTTTC	NA	NA	NA	NA
K118_R2	3	0.00209059	TGTCAAAAGTATAACAGTGCCCCTTGGACGTTC	CQKYNSAPWTF	IGKV1-27	NA	IGKJ1	24	NA	NA	24	NA	NA	NA	TGTCAAAAGTATAACAGTGCCCCTTGGACGTTC	NA	NA	NA	NA
K118_R2	3	0.00209059	TGCCAACAGTATAATAGTTACCCCCTCACTTTC	CQQYNSYPLTF	IGKV1-16, IGKV1D-16	NA	IGKJ3	23	NA	NA	25	1	NA	NA	TGCCAACAGTATAATAGTTACCCCCTCACTTTC	NA	NA	NA	NA
K118_R2	3	0.00209059	TGCATGCATGCTCTACACACTCCCGTACATTTT	CMHALHTPVHF	IGKV2-28, IGKV2D-28	NA	IGKJ2	23	NA	NA	24	0	NA	NA	TGCATGCATGCTCTACACACTCCCGTACATTTT	NA	NA	NA	NA
K118_R2	3	0.00209059	TGCATGCACGCTCTACAAGTTTCTCGCGCTTTT	CMHALQVSRAF	IGKV2-28, IGKV2D-28	NA	IGKJ2	18	NA	NA	28	9	NA	NA	TGCATGCACGCTCTACAAGTTTCTCGCGCTTTT	NA	NA	NA	NA
K118_R2	3	0.00209059	TGCATGCAAGCTCTCCAAACTCCTCACACTTTT	CMQALQTPHTF	IGKV2D-28, IGKV2-28	NA	IGKJ2	25	NA	NA	25	NA	NA	NA	TGCATGCAAGCTCTCCAAACTCCTCACACTTTT	NA	NA	NA	NA
K118_R2	3	0.00209059	TGCATGCAAGCTCTGCAAACTCCTCTCACTTTC	CMQALQTPLTF	IGKV2D-28, IGKV2-28	NA	IGKJ4	25	NA	NA	24	NA	NA	NA	TGCATGCAAGCTCTGCAAACTCCTCTCACTTTC	NA	NA	NA	NA
K118_R2	3	0.00209059	TGCATGCAAGCTCTACAAAGTTCGATCACCTTC	CMQALQSSITF	IGKV2-28, IGKV2D-28	NA	IGKJ5	19	NA	NA	21	1	NA	NA	TGCATGCAAGCTCTACAAAGTTCGATCACCTTC	NA	NA	NA	NA
K118_R2	3	0.00209059	TGCATGCAAGGTACACACTGGCCGTGGACGTTC	CMQGTHWPWTF	IGKV2-30, IGKV2D-30	NA	IGKJ1	23	NA	NA	22	NA	NA	NA	TGCATGCAAGGTACACACTGGCCGTGGACGTTC	NA	NA	NA	NA
K118_R2	3	0.00209059	TGCATGCAAACTCGACAAACTCCTCGGACTTTC	CMQTRQTPRTF	IGKV2-28, IGKV2D-28	NA	IGKJ4	32	NA	NA	27	NA	NA	NA	TGCATGCAAACTCGACAAACTCCTCGGACTTTC	NA	NA	NA	NA
K118_R2	3	0.00209059	TGTCAGCAGTATAGTAGCTCAGCAGGTTTC	CQQYSSSAGF	IGKV3-20, IGKV3D-20	NA	IGKJ3	21	NA	NA	26	4	NA	NA	TGTCAGCAGTATAGTAGCTCAGCAGGTTTC	NA	NA	NA	NA
K118_R2	3	0.00209059	TGTCAGGTTTATGGAACCTCGCTCACTTTC	CQVYGTSLTF	IGKV3-20, IGKV3D-20	NA	IGKJ4	6	NA	NA	19	12	NA	NA	TGTCAGGTTTATGGAACCTCGCTCACTTTC	NA	NA	NA	NA
K118_R2	3	0.00209059	TGTCAACAGAGTTACAGTTCTTGGACGTTC	CQQSYSSWTF	IGKV1-39, IGKV1D-39	NA	IGKJ1	18	NA	NA	21	2	NA	NA	TGTCAACAGAGTTACAGTTCTTGGACGTTC	NA	NA	NA	NA
K118_R2	3	0.00209059	TGCCAACAATATAATTATTATGTTTCGTTC	CQQYNYYVSF	IGKV1-5, IGKV1D-16, IGKV1-16	NA	IGKJ1	15	NA	NA	25	9	NA	NA	TGCCAACAATATAATTATTATGTTTCGTTC	NA	NA	NA	NA
K118_R2	3	0.00209059	TGCCAACAGTATGATAGTTGGACGTTC	CQQYDSWTF	IGKV1-5, IGKV1-16, IGKV1D-16	NA	IGKJ1	19	NA	NA	18	NA	NA	NA	TGCCAACAGTATGATAGTTGGACGTTC	NA	NA	NA	NA
K118_R2	2	0.00139373	TGTCAGGTGTGGGATAGTAGTCGTGATCATCCGCGTGTGGTATTC	CQVWDSSRDHPRVVF	IGLV3-21, IGLV3-12	NA	IGLJ2	33	NA	NA	35	1	NA	NA	TGTCAGGTGTGGGATAGTAGTCGTGATCATCCGCGTGTGGTATTC	NA	NA	NA	NA
K118_R2	2	0.00139373	TGCTGCTCATATGCAGCCACTTCTTTTTCCACCTCTTATGTCTTC	CCSYAATSFSTSYVF	IGLV2-11, IGLV2-8	NA	IGLJ1	16	NA	NA	35	18	NA	NA	TGCTGCTCATATGCAGCCACTTCTTTTTCCACCTCTTATGTCTTC	NA	NA	NA	NA
K118_R2	2	0.00139373	TGTCAGGTGTGGGATCGTAGTCCTGATCCCTCTTGGGTGTTC	CQVWDRSPDPSWVF	IGLV3-21	NA	IGLJ3	28	NA	NA	32	3	NA	NA	TGTCAGGTGTGGGATCGTAGTCCTGATCCCTCTTGGGTGTTC	NA	NA	NA	NA
K118_R2	2	0.00139373	TGCCAGTCGTATGACAACAGCCTGCCTGGTTATGTGGTGTTC	CQSYDNSLPGYVVF	IGLV1-40	NA	IGLJ2, IGLJ3	31	NA	NA	31	NA	NA	NA	TGCCAGTCGTATGACAACAGCCTGCCTGGTTATGTGGTGTTC	NA	NA	NA	NA
K118_R2	2	0.00139373	TGCGGATCATGGGATAGCAGACTGGCTGCTGGTGTGGTTTTC	CGSWDSRLAAGVVF	IGLV1-51	NA	IGLJ2	32	NA	NA	32	NA	NA	NA	TGCGGATCATGGGATAGCAGACTGGCTGCTGGTGTGGTTTTC	NA	NA	NA	NA
K118_R2	2	0.00139373	TGTTCATCATGGGATGACAGCCTGAGTGGTGTGCTATTC	CSSWDDSLSGVLF	IGLV1-47, IGLV1-36, IGLV1-44	NA	IGLJ2	30	NA	NA	29	NA	NA	NA	TGTTCATCATGGGATGACAGCCTGAGTGGTGTGCTATTC	NA	NA	NA	NA
K118_R2	2	0.00139373	TGTTCAGTATGGGATGACAGTTTGAGTGGCCTCGTATTC	CSVWDDSLSGLVF	IGLV1-47, IGLV1-44	NA	IGLJ2	29	NA	NA	33	3	NA	NA	TGTTCAGTATGGGATGACAGTTTGAGTGGCCTCGTATTC	NA	NA	NA	NA
K118_R2	2	0.00139373	TGTTCAGCATGGGATGACAGCCTAAATGCTGCGGTATTC	CSAWDDSLNAAVF	IGLV1-36, IGLV1-44	NA	IGLJ2	28	NA	NA	32	3	NA	NA	TGTTCAGCATGGGATGACAGCCTAAATGCTGCGGTATTC	NA	NA	NA	NA
K118_R2	2	0.00139373	TGTCACTCCCGGGACAGCAGTGGTCACTATGTACTCTTC	CHSRDSSGHYVLF	IGLV3-19	NA	IGLJ1	24	NA	NA	34	9	NA	NA	TGTCACTCCCGGGACAGCAGTGGTCACTATGTACTCTTC	NA	NA	NA	NA
K118_R2	2	0.00139373	TGTCAGGTGTGGGATAGTAGTGGTGATACTTGGGTGTTC	CQVWDSSGDTWVF	IGLV3-21	NA	IGLJ3	27	NA	NA	29	1	NA	NA	TGTCAGGTGTGGGATAGTAGTGGTGATACTTGGGTGTTC	NA	NA	NA	NA
K118_R2	2	0.00139373	TGTCAGGTGTGGGACAGTAATAGTGATCATCCGGTTTTC	CQVWDSNSDHPVF	IGLV3-21	NA	IGLJ2, IGLJ3	34	NA	NA	32	NA	NA	NA	TGTCAGGTGTGGGACAGTAATAGTGATCATCCGGTTTTC	NA	NA	NA	NA
K118_R2	2	0.00139373	TGTCAGGTGAGGGATGGTTCTTCTGATCAGTGGCTGTTC	CQVRDGSSDQWLF	IGLV3-21	NA	IGLJ3, IGLJ2	15	NA	NA	30	14	NA	NA	TGTCAGGTGAGGGATGGTTCTTCTGATCAGTGGCTGTTC	NA	NA	NA	NA
K118_R2	2	0.00139373	TGTCAATCAGCGGACAGCAGTGGCAGTCCCGTGGTGTTC	CQSADSSGSPVVF	IGLV3-25, IGLV3-16	NA	IGLJ3	23	NA	NA	32	8	NA	NA	TGTCAATCAGCGGACAGCAGTGGCAGTCCCGTGGTGTTC	NA	NA	NA	NA
K118_R2	2	0.00139373	TGTGTAGCGTGGGATGACAGCCTGAATGCTTTGATGTTC	CVAWDDSLNALMF	IGLV1-36, IGLV1-44, IGLV1-47	NA	IGLJ3, IGLJ2	28	NA	NA	34	5	NA	NA	TGTGTAGCGTGGGATGACAGCCTGAATGCTTTGATGTTC	NA	NA	NA	NA
K118_R2	2	0.00139373	TGTGCAGCATGGGATGACAGCCTGAGTGGTGTGGTGTTC	CAAWDDSLSGVVF	IGLV1-47	NA	IGLJ3	30	NA	NA	32	1	NA	NA	TGTGCAGCATGGGATGACAGCCTGAGTGGTGTGGTGTTC	NA	NA	NA	NA
K118_R2	2	0.00139373	TGTGCAACCTGGGATGACAGCCTGAATGGACGGGTGTTC	CATWDDSLNGRVF	IGLV1-44, IGLV1-47, IGLV1-36	NA	IGLJ3	29	NA	NA	31	1	NA	NA	TGTGCAACCTGGGATGACAGCCTGAATGGACGGGTGTTC	NA	NA	NA	NA
K118_R2	2	0.00139373	TGTGCAACATGGGATGACATCATGTATGGTTATGTCTTC	CATWDDIMYGYVF	IGLV1-44, IGLV1-47	NA	IGLJ1	30	NA	NA	29	NA	NA	NA	TGTGCAACATGGGATGACATCATGTATGGTTATGTCTTC	NA	NA	NA	NA
K118_R2	2	0.00139373	TGTGCAACATGGGATGACAGCCTGCGTGCTTGGGTGTTC	CATWDDSLRAWVF	IGLV1-47, IGLV1-36, IGLV1-44	NA	IGLJ3	28	NA	NA	29	0	NA	NA	TGTGCAACATGGGATGACAGCCTGCGTGCTTGGGTGTTC	NA	NA	NA	NA
K118_R2	2	0.00139373	TGTGCAACATGGGATGACAGCCTGAATGGTGTGGTGTTC	CATWDDSLNGVVF	IGLV1-36, IGLV1-44	NA	IGLJ3	30	NA	NA	32	1	NA	NA	TGTGCAACATGGGATGACAGCCTGAATGGTGTGGTGTTC	NA	NA	NA	NA
K118_R2	2	0.00139373	TGTAACTCCCGGGACAGCAGTGGTGACCAAGTGCTATTC	CNSRDSSGDQVLF	IGLV3-19	NA	IGLJ2	29	NA	NA	30	0	NA	NA	TGTAACTCCCGGGACAGCAGTGGTGACCAAGTGCTATTC	NA	NA	NA	NA
K118_R2	2	0.00139373	TGTAACTCCCGAGACACCAGTGGTGACCTTTGGGTGTTC	CNSRDTSGDLWVF	IGLV3-19	NA	IGLJ3	28	NA	NA	29	0	NA	NA	TGTAACTCCCGAGACACCAGTGGTGACCTTTGGGTGTTC	NA	NA	NA	NA
K118_R2	2	0.00139373	TGCTGCTCATATGCAGGTCCTACCACTGCCTATGTCTTC	CCSYAGPTTAYVF	IGLV2-23, IGLV2-11, IGLV2-34	NA	IGLJ1	18	NA	NA	30	11	NA	NA	TGCTGCTCATATGCAGGTCCTACCACTGCCTATGTCTTC	NA	NA	NA	NA
K118_R2	2	0.00139373	TGCCAGTCCTATGACAGCGGCCTGAGTGGTTATGTCTTC	CQSYDSGLSGYVF	IGLV1-40	NA	IGLJ1	31	NA	NA	29	NA	NA	NA	TGCCAGTCCTATGACAGCGGCCTGAGTGGTTATGTCTTC	NA	NA	NA	NA
K118_R2	2	0.00139373	TGCCAGTCCTATGACAACAGCCTGGGTGGTTATGTCTTC	CQSYDNSLGGYVF	IGLV1-40	NA	IGLJ1	31	NA	NA	29	NA	NA	NA	TGCCAGTCCTATGACAACAGCCTGGGTGGTTATGTCTTC	NA	NA	NA	NA
K118_R2	2	0.00139373	TGCCAGTCCTATGACAACAGCCTGGGCGGTTGGGTTTTC	CQSYDNSLGGWVF	IGLV1-40	NA	IGLJ6	31	NA	NA	36	4	NA	NA	TGCCAGTCCTATGACAACAGCCTGGGCGGTTGGGTTTTC	NA	NA	NA	NA
K118_R2	2	0.00139373	TGCCAATCATTTGACAGCAGCCTGAGTGGTGCGGTCTTC	CQSFDSSLSGAVF	IGLV1-40	NA	IGLJ2, IGLJ3	30	NA	NA	32	1	NA	NA	TGCCAATCATTTGACAGCAGCCTGAGTGGTGCGGTCTTC	NA	NA	NA	NA
K118_R2	2	0.00139373	TGCGCTGCATGGGATGACAGCCTGAGAGGGTGGGTGTTC	CAAWDDSLRGWVF	IGLV1-47, IGLV1-36, IGLV1-44	NA	IGLJ3	26	NA	NA	30	3	NA	NA	TGCGCTGCATGGGATGACAGCCTGAGAGGGTGGGTGTTC	NA	NA	NA	NA
K118_R2	2	0.00139373	TGCGGCTCATATGCAGGTAGTAGCACTCTTGTTGTGTTC	CGSYAGSSTLVVF	IGLV2-23	NA	IGLJ3	27	NA	NA	33	5	NA	NA	TGCGGCTCATATGCAGGTAGTAGCACTCTTGTTGTGTTC	NA	NA	NA	NA
K118_R2	2	0.00139373	TGCGGAACATGGGATTCCTTCCTGTCAACTTGGGTCTTC	CGTWDSFLSTWVF	IGLV1-51	NA	IGLJ3	15	NA	NA	29	13	NA	NA	TGCGGAACATGGGATTCCTTCCTGTCAACTTGGGTCTTC	NA	NA	NA	NA
K118_R2	2	0.00139373	TGCGGAACATGGGATAGCAGCCTGTATGTTTGGGTGTTC	CGTWDSSLYVWVF	IGLV1-51	NA	IGLJ3	24	NA	NA	29	4	NA	NA	TGCGGAACATGGGATAGCAGCCTGTATGTTTGGGTGTTC	NA	NA	NA	NA
K118_R2	2	0.00139373	TGCAGTTCATTTCGAAGCGGCAGCACTCTCTTAGTTTTC	CSSFRSGSTLLVF	IGLV2-14	NA	IGLJ2, IGLJ3	30	NA	NA	36	5	NA	NA	TGCAGTTCATTTCGAAGCGGCAGCACTCTCTTAGTTTTC	NA	NA	NA	NA
K118_R2	2	0.00139373	TGCAGCTCATTTACAAGCAGCACCACTCTCGTAATATTC	CSSFTSSTTLVIF	IGLV2-14	NA	IGLJ2	31	NA	NA	34	2	NA	NA	TGCAGCTCATTTACAAGCAGCACCACTCTCGTAATATTC	NA	NA	NA	NA
K118_R2	2	0.00139373	TGCAGCTCATATACAACCAGCAGCACTCTGGCTGTATTC	CSSYTTSSTLAVF	IGLV2-14, IGLV2-18	NA	IGLJ2, IGLJ3	29	NA	NA	33	3	NA	NA	TGCAGCTCATATACAACCAGCAGCACTCTGGCTGTATTC	NA	NA	NA	NA
K118_R2	2	0.00139373	TGCAGCTCACTTAGAAGGAGTGGCCCTGATTGGCCATTC	CSSLRRSGPDWPF	IGLV2-14, IGLV2-34, IGLV2-18, IGLV2-23, IGLV2-8	NA	IGLJ2, IGLJ3	9	NA	NA	35	25	NA	NA	TGCAGCTCACTTAGAAGGAGTGGCCCTGATTGGCCATTC	NA	NA	NA	NA
K118_R2	2	0.00139373	TGTTACTCTGCGGCCGACAATAGCCAGGGGATCTTC	CYSAADNSQGIF	IGLV3-27	NA	IGLJ2, IGLJ3	20	NA	NA	33	12	NA	NA	TGTTACTCTGCGGCCGACAATAGCCAGGGGATCTTC	NA	NA	NA	NA
K118_R2	2	0.00139373	TGTTACTCAACAGACAGCAGTGGTGATCCCCGCTTC	CYSTDSSGDPRF	IGLV3-10	NA	IGLJ2, IGLJ3	28	NA	NA	33	4	NA	NA	TGTTACTCAACAGACAGCAGTGGTGATCCCCGCTTC	NA	NA	NA	NA
K118_R2	2	0.00139373	TGTCAGTCAGCAGACAGTAGTGATATTCATGTCTTC	CQSADSSDIHVF	IGLV3-16, IGLV3-25	NA	IGLJ1	22	NA	NA	28	5	NA	NA	TGTCAGTCAGCAGACAGTAGTGATATTCATGTCTTC	NA	NA	NA	NA
K118_R2	2	0.00139373	TGTCAGGCGTGGGACAGCAGCACTTATGTGGTTTTC	CQAWDSSTYVVF	IGLV3-1	NA	IGLJ2, IGLJ3	24	NA	NA	25	0	NA	NA	TGTCAGGCGTGGGACAGCAGCACTTATGTGGTTTTC	NA	NA	NA	NA
K118_R2	2	0.00139373	TGTCAATCAGGAGACAGAAGTCATAATCATGTCTTC	CQSGDRSHNHVF	IGLV3-25, IGLV3-16	NA	IGLJ1	21	NA	NA	16	NA	NA	NA	TGTCAATCAGGAGACAGAAGTCATAATCATGTCTTC	NA	NA	NA	NA
K118_R2	2	0.00139373	TGTGTTTTGTATATGGGTGGTGGCATCTGGGTGTTC	CVLYMGGGIWVF	IGLV8-61	NA	IGLJ3	26	NA	NA	27	0	NA	NA	TGTGTTTTGTATATGGGTGGTGGCATCTGGGTGTTC	NA	NA	NA	NA
K118_R2	2	0.00139373	TGTGTGCTGTATATGGGTAATGACATTTGGGTGTTC	CVLYMGNDIWVF	IGLV8-61	NA	IGLJ3	28	NA	NA	26	NA	NA	NA	TGTGTGCTGTATATGGGTAATGACATTTGGGTGTTC	NA	NA	NA	NA
K118_R2	2	0.00139373	TGCTGCTCATATGCAGCTGATAATACTTGGGTGTTC	CCSYAADNTWVF	IGLV2-23	NA	IGLJ3	16	NA	NA	26	9	NA	NA	TGCTGCTCATATGCAGCTGATAATACTTGGGTGTTC	NA	NA	NA	NA
K118_R2	2	0.00139373	TGCTGCTCATATGCAGGCAGCTATACTTATGTCTTC	CCSYAGSYTYVF	IGLV2-11, IGLV2-8	NA	IGLJ1	28	NA	NA	22	NA	NA	NA	TGCTGCTCATATGCAGGCAGCTATACTTATGTCTTC	NA	NA	NA	NA
K118_R2	2	0.00139373	TGCTGCTCATATACAAGCAGCGCCACTTGGGTGTTC	CCSYTSSATWVF	IGLV2-14, IGLV2-23	NA	IGLJ3	21	NA	NA	22	0	NA	NA	TGCTGCTCATATACAAGCAGCGCCACTTGGGTGTTC	NA	NA	NA	NA
K118_R2	2	0.00139373	TGCACCTCATGTACAAGCAGTGGCACTCTGGTATTT	CTSCTSSGTLVF	IGLV2-14	NA	IGLJ2	29	NA	NA	28	NA	NA	NA	TGCACCTCATGTACAAGCAGTGGCACTCTGGTATTT	NA	NA	NA	NA
K118_R2	2	0.00139373	TGCAGCTCATTTACAACCTCCAACACTCTAGTCTTC	CSSFTTSNTLVF	IGLV2-14, IGLV2-18	NA	IGLJ1	29	NA	NA	30	0	NA	NA	TGCAGCTCATTTACAACCTCCAACACTCTAGTCTTC	NA	NA	NA	NA
K118_R2	2	0.00139373	TGCAGCTCATATACAAGCAGCAGCACTGTGGTATTC	CSSYTSSSTVVF	IGLV2-14, IGLV2-18	NA	IGLJ2	27	NA	NA	26	NA	NA	NA	TGCAGCTCATATACAAGCAGCAGCACTGTGGTATTC	NA	NA	NA	NA
K118_R2	2	0.00139373	TGCAGCTCATATACAAGCAGCAACACTTATGTCTTC	CSSYTSSNTYVF	IGLV2-14, IGLV2-28	NA	IGLJ1	27	NA	NA	26	NA	NA	NA	TGCAGCTCATATACAAGCAGCAACACTTATGTCTTC	NA	NA	NA	NA
K118_R2	2	0.00139373	TGCAGCTCATATACAAATAGCGGCACTTGGGTGTTC	CSSYTNSGTWVF	IGLV2-14, IGLV2-23	NA	IGLJ3	27	NA	NA	26	NA	NA	NA	TGCAGCTCATATACAAATAGCGGCACTTGGGTGTTC	NA	NA	NA	NA
K118_R2	2	0.00139373	TGTCAGGCCTGGGACACTGGCATTAGGGTGTTC	CQAWDTGIRVF	IGLV4-69	NA	IGLJ3, IGLJ2	24	NA	NA	25	0	NA	NA	TGTCAGGCCTGGGACACTGGCATTAGGGTGTTC	NA	NA	NA	NA
K118_R2	2	0.00139373	TGTCAGGCGTGGGACAGCAGCACTGGAGTGTTC	CQAWDSSTGVF	IGLV3-1	NA	IGLJ3, IGLJ2	25	NA	NA	27	1	NA	NA	TGTCAGGCGTGGGACAGCAGCACTGGAGTGTTC	NA	NA	NA	NA
K118_R2	2	0.00139373	TGTCAGACCTGGCGCACTGGCCTTTGGGTGTTC	CQTWRTGLWVF	IGLV4-69	NA	IGLJ3	21	NA	NA	23	1	NA	NA	TGTCAGACCTGGCGCACTGGCCTTTGGGTGTTC	NA	NA	NA	NA
K118_R2	2	0.00139373	TGCAGCTCATATGTCGGCGGCTCTGTGGTATTC	CSSYVGGSVVF	IGLV2-8, IGLV2-11	NA	IGLJ2	13	NA	NA	23	9	NA	NA	TGCAGCTCATATGTCGGCGGCTCTGTGGTATTC	NA	NA	NA	NA
K118_R2	2	0.00139373	TGTCTACACTATGATAATTCACCTCCCATGTACACTTTT	CLHYDNSPPMYTF	IGKV3D-20, IGKV3-20	NA	IGKJ2	26	NA	NA	26	NA	NA	NA	TGTCTACACTATGATAATTCACCTCCCATGTACACTTTT	NA	NA	NA	NA
K118_R2	2	0.00139373	TGTCAGCACCGTAGCAACTGGCCTGCTATGTACACTTTT	CQHRSNWPAMYTF	IGKV3-11, IGKV3D-11	NA	IGKJ2	24	NA	NA	27	2	NA	NA	TGTCAGCACCGTAGCAACTGGCCTGCTATGTACACTTTT	NA	NA	NA	NA
K118_R2	2	0.00139373	TGTCAGCAGTATGATAGCTGGCCTCCGGTGTACACTTTT	CQQYDSWPPVYTF	IGKV3D-15, IGKV3-15, IGKV3D-7	NA	IGKJ2	28	NA	NA	28	NA	NA	NA	TGTCAGCAGTATGATAGCTGGCCTCCGGTGTACACTTTT	NA	NA	NA	NA
K118_R2	2	0.00139373	TGTCAGCACTATGTTGGCTCACGTCCGATTAATTTT	CQHYVGSRPINF	IGKV3D-20	NA	IGKJ4	27	NA	NA	32	4	NA	NA	TGTCAGCACTATGTTGGCTCACGTCCGATTAATTTT	NA	NA	NA	NA
K118_R2	2	0.00139373	TGTCAGCAGTATGGTGGCTCACCTCCATTCACTTTC	CQQYGGSPPFTF	IGKV3D-20, IGKV3-20	NA	IGKJ3	26	NA	NA	26	NA	NA	NA	TGTCAGCAGTATGGTGGCTCACCTCCATTCACTTTC	NA	NA	NA	NA
K118_R2	2	0.00139373	TGTCAGCAGTATGATGGCTCAGCCACGGTCGCTTTC	CQQYDGSATVAF	IGKV3-20, IGKV3D-20	NA	IGKJ4	21	NA	NA	31	9	NA	NA	TGTCAGCAGTATGATGGCTCAGCCACGGTCGCTTTC	NA	NA	NA	NA
K118_R2	2	0.00139373	TGTCAGCAGTATAGTGGCTCACCTCCGAACACCTTT	CQQYSGSPPNTF	IGKV3D-20, IGKV3-20	NA	IGKJ2	27	NA	NA	28	0	NA	NA	TGTCAGCAGTATAGTGGCTCACCTCCGAACACCTTT	NA	NA	NA	NA
K118_R2	2	0.00139373	TGTCAGCAGTATAATAACTGGCCTCCGGCGACGTTC	CQQYNNWPPATF	IGKV3D-15, IGKV3-15	NA	IGKJ1	28	NA	NA	29	0	NA	NA	TGTCAGCAGTATAATAACTGGCCTCCGGCGACGTTC	NA	NA	NA	NA
K118_R2	2	0.00139373	TGCCTACACTATGATCGTTATTCTGCGCTCACTTTC	CLHYDRYSALTF	IGKV1-5	NA	IGKJ4	24	NA	NA	24	NA	NA	NA	TGCCTACACTATGATCGTTATTCTGCGCTCACTTTC	NA	NA	NA	NA
K118_R2	2	0.00139373	TGCCAATACTATACTAGTTATTCTGGATACACCTTT	CQYYTSYSGYTF	IGKV1-5	NA	IGKJ2	24	NA	NA	27	2	NA	NA	TGCCAATACTATACTAGTTATTCTGGATACACCTTT	NA	NA	NA	NA
K118_R2	2	0.00139373	TGCCAACAGTATAATAGTTATCTGAGGTACACTTTT	CQQYNSYLRYTF	IGKV1-5, IGKV1-16, IGKV1D-16	NA	IGKJ2	21	NA	NA	26	4	NA	NA	TGCCAACAGTATAATAGTTATCTGAGGTACACTTTT	NA	NA	NA	NA
K118_R2	2	0.00139373	TGCATGCAAGTTCTACAGACTCCTCCGTGGACGTTC	CMQVLQTPPWTF	IGKV2D-28, IGKV2-28	NA	IGKJ1	27	NA	NA	25	NA	NA	NA	TGCATGCAAGTTCTACAGACTCCTCCGTGGACGTTC	NA	NA	NA	NA
K118_R2	2	0.00139373	TGCATGCAAGGTACACACTGGCCTCCGTTCAATTTC	CMQGTHWPPFNF	IGKV2D-30, IGKV2-30	NA	IGKJ3	27	NA	NA	27	NA	NA	NA	TGCATGCAAGGTACACACTGGCCTCCGTTCAATTTC	NA	NA	NA	NA
K118_R2	2	0.00139373	TGCATGCAAGGTACACACTGGCCTCCGCTCACTTTC	CMQGTHWPPLTF	IGKV2D-30, IGKV2-30	NA	IGKJ4	27	NA	NA	25	NA	NA	NA	TGCATGCAAGGTACACACTGGCCTCCGCTCACTTTC	NA	NA	NA	NA
K118_R2	2	0.00139373	TGTCTACAGTATGATAATGTCCCTCCGACTTTC	CLQYDNVPPTF	IGKV1D-33, IGKV1-33	NA	IGKJ4	27	NA	NA	27	NA	NA	NA	TGTCTACAGTATGATAATGTCCCTCCGACTTTC	NA	NA	NA	NA
K118_R2	2	0.00139373	TGTCTACAGCTTAATAAATACCCCCTCACTTTC	CLQLNKYPLTF	IGKV1-17, IGKV1-9, IGKV1D-17, IGKV1-13, IGKV1D-13	NA	IGKJ4	23	NA	NA	24	0	NA	NA	TGTCTACAGCTTAATAAATACCCCCTCACTTTC	NA	NA	NA	NA
K118_R2	2	0.00139373	TGTCTACAGCATAATAATTATCCTTGGACGTTC	CLQHNNYPWTF	IGKV1-17, IGKV1D-17	NA	IGKJ1	24	NA	NA	24	NA	NA	NA	TGTCTACAGCATAATAATTATCCTTGGACGTTC	NA	NA	NA	NA
K118_R2	2	0.00139373	TGTCTACAACATTATAGTTCCCCGTACACTTTT	CLQHYSSPYTF	IGKV1-17, IGKV1D-17	NA	IGKJ2	23	NA	NA	23	NA	NA	NA	TGTCTACAACATTATAGTTCCCCGTACACTTTT	NA	NA	NA	NA
K118_R2	2	0.00139373	TGTCTACAAGATTACGATAGCCCGTACACTTTT	CLQDYDSPYTF	IGKV1-6	NA	IGKJ2	15	NA	NA	23	7	NA	NA	TGTCTACAAGATTACGATAGCCCGTACACTTTT	NA	NA	NA	NA
K118_R2	2	0.00139373	TGTCATCAGAGTAGTAGTGTACCGTACACTTTT	CHQSSSVPYTF	IGKV6D-21, IGKV6-21	NA	IGKJ2	23	NA	NA	15	NA	NA	NA	TGTCATCAGAGTAGTAGTGTACCGTACACTTTT	NA	NA	NA	NA
K118_R2	2	0.00139373	TGTCACCAGTATGCTAGCTCACCTCAGACGTTC	CHQYASSPQTF	IGKV3D-20, IGKV3-20	NA	IGKJ1	25	NA	NA	26	0	NA	NA	TGTCACCAGTATGCTAGCTCACCTCAGACGTTC	NA	NA	NA	NA
K118_R2	2	0.00139373	TGTCACCAGTATGGTAGCTTACCTGACAGTTTT	CHQYGSLPDSF	IGKV3-20, IGKV3D-20	NA	IGKJ2	24	NA	NA	25	0	NA	NA	TGTCACCAGTATGGTAGCTTACCTGACAGTTTT	NA	NA	NA	NA
K118_R2	2	0.00139373	TGTCACCAGTATGGAAGCTCACCTCAGACGTTC	CHQYGSSPQTF	IGKV3D-20, IGKV3-20	NA	IGKJ1	25	NA	NA	26	0	NA	NA	TGTCACCAGTATGGAAGCTCACCTCAGACGTTC	NA	NA	NA	NA
K118_R2	2	0.00139373	TGTCACCAGAGTTACTCTAGACCGTATACTTTT	CHQSYSRPYTF	IGKV1-39, IGKV1D-39	NA	IGKJ2	15	NA	NA	23	7	NA	NA	TGTCACCAGAGTTACTCTAGACCGTATACTTTT	NA	NA	NA	NA
K118_R2	2	0.00139373	TGTCAGCACTATTCTAGTGCTCCTCCGACGTTC	CQHYSSAPPTF	IGKV4-1	NA	IGKJ1	24	NA	NA	26	1	NA	NA	TGTCAGCACTATTCTAGTGCTCCTCCGACGTTC	NA	NA	NA	NA
K118_R2	2	0.00139373	TGTCAGCAGTGTTATAACTGGCCTCCGACGTTC	CQQCYNWPPTF	IGKV3-15, IGKV3D-15, IGKV3D-7	NA	IGKJ1	24	NA	NA	26	1	NA	NA	TGTCAGCAGTGTTATAACTGGCCTCCGACGTTC	NA	NA	NA	NA
K118_R2	2	0.00139373	TGTCAGCAGTGTGATAGCTCACCATTCACTTTC	CQQCDSSPFTF	IGKV3-20, IGKV3D-20	NA	IGKJ3	23	NA	NA	23	NA	NA	NA	TGTCAGCAGTGTGATAGCTCACCATTCACTTTC	NA	NA	NA	NA
K118_R2	2	0.00139373	TGTCAGCAGTATTTTAGTACTCCGTACACTTTT	CQQYFSTPYTF	IGKV4-1	NA	IGKJ2	23	NA	NA	23	NA	NA	NA	TGTCAGCAGTATTTTAGTACTCCGTACACTTTT	NA	NA	NA	NA
K118_R2	2	0.00139373	TGTCAGCAGTATTATTCTATTCCGCTCACTTTC	CQQYYSIPLTF	IGKV4-1	NA	IGKJ4	15	NA	NA	22	6	NA	NA	TGTCAGCAGTATTATTCTATTCCGCTCACTTTC	NA	NA	NA	NA
K118_R2	2	0.00139373	TGTCAGCAGTATTATACTACCGGGATCACCTTC	CQQYYTTGITF	IGKV4-1	NA	IGKJ5	20	NA	NA	23	2	NA	NA	TGTCAGCAGTATTATACTACCGGGATCACCTTC	NA	NA	NA	NA
K118_R2	2	0.00139373	TGTCAGCAGTATTATAGTACTCCGTACACTTTT	CQQYYSTPYTF	IGKV4-1	NA	IGKJ2	23	NA	NA	23	NA	NA	NA	TGTCAGCAGTATTATAGTACTCCGTACACTTTT	NA	NA	NA	NA
K118_R2	2	0.00139373	TGTCAGCAGTATCTTCGTACTCCTCCGACGTTC	CQQYLRTPPTF	IGKV4-1	NA	IGKJ1	24	NA	NA	26	1	NA	NA	TGTCAGCAGTATCTTCGTACTCCTCCGACGTTC	NA	NA	NA	NA
K118_R2	2	0.00139373	TGTCAGCAGTATGGTAGTTCACCTATCACCTTC	CQQYGSSPITF	IGKV3-20, IGKV3D-20	NA	IGKJ5	25	NA	NA	24	NA	NA	NA	TGTCAGCAGTATGGTAGTTCACCTATCACCTTC	NA	NA	NA	NA
K118_R2	2	0.00139373	TGTCAGCAGTATGGTAGCTCCCCTTGGACGTTC	CQQYGSSPWTF	IGKV3-20, IGKV3D-20	NA	IGKJ1	24	NA	NA	24	NA	NA	NA	TGTCAGCAGTATGGTAGCTCCCCTTGGACGTTC	NA	NA	NA	NA
K118_R2	2	0.00139373	TGTCAGCAGTATAATAACTGGCCCTTCACTTTC	CQQYNNWPFTF	IGKV3-15, IGKV3D-15	NA	IGKJ3	23	NA	NA	24	0	NA	NA	TGTCAGCAGTATAATAACTGGCCCTTCACTTTC	NA	NA	NA	NA
K118_R2	2	0.00139373	TGTCAGCAGCTTAACACTTACCCGCTCACTTTC	CQQLNTYPLTF	IGKV1-9, IGKV1-17, IGKV1D-17	NA	IGKJ4	23	NA	NA	22	NA	NA	NA	TGTCAGCAGCTTAACACTTACCCGCTCACTTTC	NA	NA	NA	NA
K118_R2	2	0.00139373	TGTCAGCAGCTTAACACTTACCCGATCACTTTC	CQQLNTYPITF	IGKV1-9, IGKV1-13, IGKV1D-13	NA	IGKJ4	23	NA	NA	25	1	NA	NA	TGTCAGCAGCTTAACACTTACCCGATCACTTTC	NA	NA	NA	NA
K118_R2	2	0.00139373	TGTCAGCAGCGTTACAAGTGGCCTCGGACGTTC	CQQRYKWPRTF	IGKV3-11, IGKV3D-11	NA	IGKJ1	24	NA	NA	25	0	NA	NA	TGTCAGCAGCGTTACAAGTGGCCTCGGACGTTC	NA	NA	NA	NA
K118_R2	2	0.00139373	TGTCAGCAGCATGGTAGTTCATCGTGGACGTTC	CQQHGSSSWTF	IGKV3-20, IGKV3D-20, IGKV3-11	NA	IGKJ1	21	NA	NA	22	0	NA	NA	TGTCAGCAGCATGGTAGTTCATCGTGGACGTTC	NA	NA	NA	NA
K118_R2	2	0.00139373	TGTCAGCAATTTTCTACTACTCCTCTCACTTTT	CQQFSTTPLTF	IGKV4-1	NA	IGKJ2	24	NA	NA	26	1	NA	NA	TGTCAGCAATTTTCTACTACTCCTCTCACTTTT	NA	NA	NA	NA
K118_R2	2	0.00139373	TGTCAGCAATATTATGATGTTCCTCTCACTTTC	CQQYYDVPLTF	IGKV4-1	NA	IGKJ4	15	NA	NA	24	8	NA	NA	TGTCAGCAATATTATGATGTTCCTCTCACTTTC	NA	NA	NA	NA
K118_R2	2	0.00139373	TGTCAGCAATATTATGATACGGGGATCACTTTC	CQQYYDTGITF	IGKV4-1	NA	IGKJ3	15	NA	NA	25	9	NA	NA	TGTCAGCAATATTATGATACGGGGATCACTTTC	NA	NA	NA	NA
K118_R2	2	0.00139373	TGTCAGCAATATTATAGTGCTCCTCGGACGTTC	CQQYYSAPRTF	IGKV4-1	NA	IGKJ1	28	NA	NA	25	NA	NA	NA	TGTCAGCAATATTATAGTGCTCCTCGGACGTTC	NA	NA	NA	NA
K118_R2	2	0.00139373	TGTCAGCAATATTATAGTACTCCTTACACTTTC	CQQYYSTPYTF	IGKV4-1	NA	IGKJ3	24	NA	NA	26	1	NA	NA	TGTCAGCAATATTATAGTACTCCTTACACTTTC	NA	NA	NA	NA
K118_R2	2	0.00139373	TGTCAGCAATATCATAGTGTTCCGTACAATTTT	CQQYHSVPYNF	IGKV4-1	NA	IGKJ2	18	NA	NA	23	4	NA	NA	TGTCAGCAATATCATAGTGTTCCGTACAATTTT	NA	NA	NA	NA
K118_R2	2	0.00139373	TGTCAGCAATATGGAAGCTCACCGTACACTTTT	CQQYGSSPYTF	IGKV3-20, IGKV3D-20	NA	IGKJ2	23	NA	NA	23	NA	NA	NA	TGTCAGCAATATGGAAGCTCACCGTACACTTTT	NA	NA	NA	NA
K118_R2	2	0.00139373	TGTCAGCAATATAAGAATGTTCCCCTGGCGTTC	CQQYKNVPLAF	IGKV4-1	NA	IGKJ4	12	NA	NA	30	17	NA	NA	TGTCAGCAATATAAGAATGTTCCCCTGGCGTTC	NA	NA	NA	NA
K118_R2	2	0.00139373	TGTCAGCAACATAATGCCTGGCCTCGGACTTTC	CQQHNAWPRTF	IGKV3-15, IGKV3D-15	NA	IGKJ3	24	NA	NA	27	2	NA	NA	TGTCAGCAACATAATGCCTGGCCTCGGACTTTC	NA	NA	NA	NA
K118_R2	2	0.00139373	TGTCAACACTATTACAGTGCCCCTCGGACGTTC	CQHYYSAPRTF	IGKV1-27	NA	IGKJ1	24	NA	NA	25	0	NA	NA	TGTCAACACTATTACAGTGCCCCTCGGACGTTC	NA	NA	NA	NA
K118_R2	2	0.00139373	TGTCAACACAGTTATACGACTTACTGGACGTTC	CQHSYTTYWTF	IGKV1-39, IGKV1D-39, IGKV1D-13	NA	IGKJ1	14	NA	NA	24	9	NA	NA	TGTCAACACAGTTATACGACTTACTGGACGTTC	NA	NA	NA	NA
K118_R2	2	0.00139373	TGTCAACAGTTTTATACTTACCCGCTCAACTTC	CQQFYTYPLNF	IGKV1-13, IGKV1D-13	NA	IGKJ4	23	NA	NA	22	NA	NA	NA	TGTCAACAGTTTTATACTTACCCGCTCAACTTC	NA	NA	NA	NA
K118_R2	2	0.00139373	TGTCAACAGTCTAACAGTTTCCCTCGCACCTTC	CQQSNSFPRTF	IGKV1-12, IGKV1D-12	NA	IGKJ5	24	NA	NA	26	1	NA	NA	TGTCAACAGTCTAACAGTTTCCCTCGCACCTTC	NA	NA	NA	NA
K118_R2	2	0.00139373	TGTCAACAGTATGCTACGACCCCGTGGACGTTC	CQQYATTPWTF	IGKV1D-8, IGKV1-8, IGKV1D-43, IGKV1-13, IGKV1D-13	NA	IGKJ1	12	NA	NA	15	2	NA	NA	TGTCAACAGTATGCTACGACCCCGTGGACGTTC	NA	NA	NA	NA
K118_R2	2	0.00139373	TGTCAACAGTATGGTAGTTCACCTCAGACGTTC	CQQYGSSPQTF	IGKV3-20, IGKV3D-20	NA	IGKJ1	24	NA	NA	26	1	NA	NA	TGTCAACAGTATGGTAGTTCACCTCAGACGTTC	NA	NA	NA	NA
K118_R2	2	0.00139373	TGTCAACAGTATGATAGTCTCCCCCTCACTTTC	CQQYDSLPLTF	IGKV1-33, IGKV1D-33	NA	IGKJ4	23	NA	NA	24	0	NA	NA	TGTCAACAGTATGATAGTCTCCCCCTCACTTTC	NA	NA	NA	NA
K118_R2	2	0.00139373	TGTCAACAGTACCATAGTTCATGGGAGACGTTC	CQQYHSSWETF	IGKV3-20, IGKV3D-20, IGKV3-11, IGKV3D-7	NA	IGKJ1	11	NA	NA	26	14	NA	NA	TGTCAACAGTACCATAGTTCATGGGAGACGTTC	NA	NA	NA	NA
K118_R2	2	0.00139373	TGTCAACAGGCTAACAGTTTCCCCTACACTTTT	CQQANSFPYTF	IGKV1-12, IGKV1D-12	NA	IGKJ2	23	NA	NA	24	0	NA	NA	TGTCAACAGGCTAACAGTTTCCCCTACACTTTT	NA	NA	NA	NA
K118_R2	2	0.00139373	TGTCAACAGGATGATAGTTATCCATTCACTTTC	CQQDDSYPFTF	IGKV1-8, IGKV1-9, IGKV1D-8	NA	IGKJ3	20	NA	NA	23	2	NA	NA	TGTCAACAGGATGATAGTTATCCATTCACTTTC	NA	NA	NA	NA
K118_R2	2	0.00139373	TGTCAACAGACTTTCGGTGTCCCGCTCACTTTC	CQQTFGVPLTF	IGKV1-39, IGKV1D-39	NA	IGKJ4	10	NA	NA	22	11	NA	NA	TGTCAACAGACTTTCGGTGTCCCGCTCACTTTC	NA	NA	NA	NA
K118_R2	2	0.00139373	TGTCAACAGACTTATAGTTCCCCTCTCAATTTT	CQQTYSSPLNF	IGKV1D-39, IGKV1-39, IGKV1D-43, IGKV1D-8, IGKV1-8	NA	IGKJ2	25	NA	NA	29	3	NA	NA	TGTCAACAGACTTATAGTTCCCCTCTCAATTTT	NA	NA	NA	NA
K118_R2	2	0.00139373	TGTCAACAGACTTACAGTACACCTCCGACGTTC	CQQTYSTPPTF	IGKV1D-39, IGKV1-39	NA	IGKJ1	27	NA	NA	26	NA	NA	NA	TGTCAACAGACTTACAGTACACCTCCGACGTTC	NA	NA	NA	NA
K118_R2	2	0.00139373	TGTCAACAGACTGACAGCTTCCCTATCACTTTC	CQQTDSFPITF	IGKV1-12, IGKV1D-12, IGKV1-13, IGKV1D-13, IGKV1D-43	NA	IGKJ4	25	NA	NA	25	NA	NA	NA	TGTCAACAGACTGACAGCTTCCCTATCACTTTC	NA	NA	NA	NA
K118_R2	2	0.00139373	TGTCAACAGAGTTCAAGTACCCCTCAGACGTTC	CQQSSSTPQTF	IGKV1D-39, IGKV1-39	NA	IGKJ1	25	NA	NA	26	0	NA	NA	TGTCAACAGAGTTCAAGTACCCCTCAGACGTTC	NA	NA	NA	NA
K118_R2	2	0.00139373	TGTCAACAGAGTTACAGTACCCCGTACACTTTT	CQQSYSTPYTF	IGKV1-39, IGKV1D-39	NA	IGKJ2	23	NA	NA	23	NA	NA	NA	TGTCAACAGAGTTACAGTACCCCGTACACTTTT	NA	NA	NA	NA
K118_R2	2	0.00139373	TGTCAACAGAGTGACACAACACCGTGGACGTTT	CQQSDTTPWTF	IGKV1-39, IGKV1D-39	NA	IGKJ1, IGKJ2	16	NA	NA	22	5	NA	NA	TGTCAACAGAGTGACACAACACCGTGGACGTTT	NA	NA	NA	NA
K118_R2	2	0.00139373	TGTCAACAGAATTCCATTACCCCTCTCACTTTC	CQQNSITPLTF	IGKV1D-39, IGKV1-39	NA	IGKJ4	25	NA	NA	24	NA	NA	NA	TGTCAACAGAATTCCATTACCCCTCTCACTTTC	NA	NA	NA	NA
K118_R2	2	0.00139373	TGTCAACAGAATTACTGGGCCCCGGACACATTT	CQQNYWAPDTF	IGKV1-39, IGKV1D-39	NA	IGKJ2	15	NA	NA	25	9	NA	NA	TGTCAACAGAATTACTGGGCCCCGGACACATTT	NA	NA	NA	NA
K118_R2	2	0.00139373	TGTCAACAATATAATACTTTTCCCCTGGCGTTC	CQQYNTFPLAF	IGKV1-12, IGKV1D-12	NA	IGKJ1	8	NA	NA	28	19	NA	NA	TGTCAACAATATAATACTTTTCCCCTGGCGTTC	NA	NA	NA	NA
K118_R2	2	0.00139373	TGTCAACAACATGAGAGTCTCCCGCTCACTTTC	CQQHESLPLTF	IGKV1-33, IGKV1D-33	NA	IGKJ4	23	NA	NA	22	NA	NA	NA	TGTCAACAACATGAGAGTCTCCCGCTCACTTTC	NA	NA	NA	NA
K118_R2	2	0.00139373	TGTCAACAAGTTAATTCTTACCCGTGGACGTTC	CQQVNSYPWTF	IGKV1-9, IGKV1-8, IGKV1-6, IGKV1D-12, IGKV1D-8	NA	IGKJ1	23	NA	NA	22	NA	NA	NA	TGTCAACAAGTTAATTCTTACCCGTGGACGTTC	NA	NA	NA	NA
K118_R2	2	0.00139373	TGTCAACAAACTAATGCATTCCCGTTCACTTTC	CQQTNAFPFTF	IGKV1-12, IGKV1D-12	NA	IGKJ4	8	NA	NA	25	16	NA	NA	TGTCAACAAACTAATGCATTCCCGTTCACTTTC	NA	NA	NA	NA
K118_R2	2	0.00139373	TGTCAAAAGTTTGGTACCTCACGGGTCACTTTT	CQKFGTSRVTF	IGKV3-20, IGKV3D-20	NA	IGKJ2	22	NA	NA	26	3	NA	NA	TGTCAAAAGTTTGGTACCTCACGGGTCACTTTT	NA	NA	NA	NA
K118_R2	2	0.00139373	TGTATGCAAACTCTACGACCTCCATTCACTTTC	CMQTLRPPFTF	IGKV2-28, IGKV2D-28	NA	IGKJ3	23	NA	NA	23	NA	NA	NA	TGTATGCAAACTCTACGACCTCCATTCACTTTC	NA	NA	NA	NA
K118_R2	2	0.00139373	TGCTTGCAAGATACACACTGGCCGCGGACGTTC	CLQDTHWPRTF	IGKV2-30, IGKV2D-30	NA	IGKJ1	23	NA	NA	25	1	NA	NA	TGCTTGCAAGATACACACTGGCCGCGGACGTTC	NA	NA	NA	NA
K118_R2	2	0.00139373	TGCCAGCAGAGTTACAATACCCCTCGGACTTTT	CQQSYNTPRTF	IGKV1D-39, IGKV1-39	NA	IGKJ2	25	NA	NA	27	1	NA	NA	TGCCAGCAGAGTTACAATACCCCTCGGACTTTT	NA	NA	NA	NA
K118_R2	2	0.00139373	TGCCAACATTACGGTAGTAGCGTGGAAAGTTTC	CQHYGSSVESF	IGKV1-5	NA	IGKJ2	8	NA	NA	29	20	NA	NA	TGCCAACATTACGGTAGTAGCGTGGAAAGTTTC	NA	NA	NA	NA
K118_R2	2	0.00139373	TGCCAACACTATGATAGTTATCCGGTCGCTTTT	CQHYDSYPVAF	IGKV1-5, IGKV1-16, IGKV1D-16	NA	IGKJ2	21	NA	NA	28	6	NA	NA	TGCCAACACTATGATAGTTATCCGGTCGCTTTT	NA	NA	NA	NA
K118_R2	2	0.00139373	TGCCAACAGTATACTAGTTATTCTTGGACGTTC	CQQYTSYSWTF	IGKV1-5	NA	IGKJ1	24	NA	NA	24	NA	NA	NA	TGCCAACAGTATACTAGTTATTCTTGGACGTTC	NA	NA	NA	NA
K118_R2	2	0.00139373	TGCCAACAGTATAATAGTTTTTCCTGGACGTTC	CQQYNSFSWTF	IGKV1-5, IGKV1D-16, IGKV1-16	NA	IGKJ1	23	NA	NA	24	0	NA	NA	TGCCAACAGTATAATAGTTTTTCCTGGACGTTC	NA	NA	NA	NA
K118_R2	2	0.00139373	TGCCAACAGTATAATAGTTCTCCGTGGACGTTC	CQQYNSSPWTF	IGKV1-16, IGKV1-5, IGKV1D-16	NA	IGKJ1	19	NA	NA	22	2	NA	NA	TGCCAACAGTATAATAGTTCTCCGTGGACGTTC	NA	NA	NA	NA
K118_R2	2	0.00139373	TGCCAACAATTTAAAAGTTTCCCTCTCACCTTC	CQQFKSFPLTF	IGKV1-5	NA	IGKJ5	19	NA	NA	25	5	NA	NA	TGCCAACAATTTAAAAGTTTCCCTCTCACCTTC	NA	NA	NA	NA
K118_R2	2	0.00139373	TGCCAACAATATAATAGTTATCCTTCCACTTTT	CQQYNSYPSTF	IGKV1-5, IGKV1-16, IGKV1D-16	NA	IGKJ2	21	NA	NA	26	4	NA	NA	TGCCAACAATATAATAGTTATCCTTCCACTTTT	NA	NA	NA	NA
K118_R2	2	0.00139373	TGCATGCAGCGTCTAGAGTCTCCGTACACTTTT	CMQRLESPYTF	IGKV2-40, IGKV2D-40	NA	IGKJ2	23	NA	NA	23	NA	NA	NA	TGCATGCAGCGTCTAGAGTCTCCGTACACTTTT	NA	NA	NA	NA
K118_R2	2	0.00139373	TGCATGCAACCTCTAGAAAGTCCTCGGAGCTTT	CMQPLESPRSF	IGKV2-28, IGKV2D-28	NA	IGKJ2	29	NA	NA	30	0	NA	NA	TGCATGCAACCTCTAGAAAGTCCTCGGAGCTTT	NA	NA	NA	NA
K118_R2	2	0.00139373	TGCATGCAAGCTTCATACTGGCCGTACACTTTT	CMQASYWPYTF	IGKV2-30, IGKV2D-30	NA	IGKJ2	23	NA	NA	23	NA	NA	NA	TGCATGCAAGCTTCATACTGGCCGTACACTTTT	NA	NA	NA	NA
K118_R2	2	0.00139373	TGCATGCAAGGTACACACTGGCCTCACACTTTT	CMQGTHWPHTF	IGKV2D-30, IGKV2-30	NA	IGKJ2	25	NA	NA	25	NA	NA	NA	TGCATGCAAGGTACACACTGGCCTCACACTTTT	NA	NA	NA	NA
K118_R2	2	0.00139373	TGCATGCAAGGGACACACTGGCCGCACAGTTTT	CMQGTHWPHSF	IGKV2-30, IGKV2D-30	NA	IGKJ2	23	NA	NA	25	1	NA	NA	TGCATGCAAGGGACACACTGGCCGCACAGTTTT	NA	NA	NA	NA
K118_R2	2	0.00139373	TGCATGCAAAGTATACAGTTTCCCCTCACTTTC	CMQSIQFPLTF	IGKV2D-29, IGKV2-29	NA	IGKJ4	23	NA	NA	24	0	NA	NA	TGCATGCAAAGTATACAGTTTCCCCTCACTTTC	NA	NA	NA	NA
K118_R2	2	0.00139373	TGCATGCAAAATTTTCATATTCCGTACACTTTT	CMQNFHIPYTF	IGKV2-28, IGKV2D-28	NA	IGKJ2	9	NA	NA	23	13	NA	NA	TGCATGCAAAATTTTCATATTCCGTACACTTTT	NA	NA	NA	NA
K118_R2	2	0.00139373	TGCATGCAAAATACACAGTGGCCTCTCACTTTC	CMQNTQWPLTF	IGKV2D-30, IGKV2-30, IGKV2-18, IGKV2D-18, IGKV2D-29	NA	IGKJ4	25	NA	NA	24	NA	NA	NA	TGCATGCAAAATACACAGTGGCCTCTCACTTTC	NA	NA	NA	NA
K118_R2	2	0.00139373	TGCATGAATGCTCGACAACCTCCGTACACTTTT	CMNARQPPYTF	IGKV2-28, IGKV2D-28	NA	IGKJ2	23	NA	NA	23	NA	NA	NA	TGCATGAATGCTCGACAACCTCCGTACACTTTT	NA	NA	NA	NA
K118_R2	2	0.00139373	TGTCTGCAGTTTAATACCTGGTGGACGTTC	CLQFNTWWTF	IGKV3-15, IGKV3D-15	NA	IGKJ1	21	NA	NA	20	NA	NA	NA	TGTCTGCAGTTTAATACCTGGTGGACGTTC	NA	NA	NA	NA
K118_R2	2	0.00139373	TGTCAGCACTATGGTACCTCACCCTCGTTC	CQHYGTSPSF	IGKV3-20, IGKV3D-20	NA	IGKJ1	23	NA	NA	25	1	NA	NA	TGTCAGCACTATGGTACCTCACCCTCGTTC	NA	NA	NA	NA
K118_R2	2	0.00139373	TGTCAGCACCGAATGTCCTCCTACCCCTTT	CQHRMSSYPF	IGKV3-11, IGKV3D-11, IGKV3-15, IGKV3D-15	NA	IGKJ2	8	NA	NA	27	18	NA	NA	TGTCAGCACCGAATGTCCTCCTACCCCTTT	NA	NA	NA	NA
K118_R2	2	0.00139373	TGTCAGCAGCGTGCCAACGGGTGGACGTTC	CQQRANGWTF	IGKV3-11, IGKV3D-11, IGKV3D-7	NA	IGKJ1	12	NA	NA	20	7	NA	NA	TGTCAGCAGCGTGCCAACGGGTGGACGTTC	NA	NA	NA	NA
K118_R2	2	0.00139373	TGTCAGCAGCGGAGTAACTTGGTCACTTTC	CQQRSNLVTF	IGKV3-11, IGKV3D-11	NA	IGKJ4	19	NA	NA	22	2	NA	NA	TGTCAGCAGCGGAGTAACTTGGTCACTTTC	NA	NA	NA	NA
K118_R2	2	0.00139373	TGTCAGCAGCGGAGCACCTTGGTCACTTTC	CQQRSTLVTF	IGKV3-11, IGKV3D-11, IGKV3D-7	NA	IGKJ4	16	NA	NA	22	5	NA	NA	TGTCAGCAGCGGAGCACCTTGGTCACTTTC	NA	NA	NA	NA
K118_R2	2	0.00139373	TGTCAGCAGAGTTATCGTGCCCTCTCCTTC	CQQSYRALSF	IGKV1-39, IGKV1D-39	NA	IGKJ3	14	NA	NA	27	12	NA	NA	TGTCAGCAGAGTTATCGTGCCCTCTCCTTC	NA	NA	NA	NA
K118_R2	2	0.00139373	TGTCAACACCTTAAAACTTATCCCAGTTTT	CQHLKTYPSF	IGKV1-9	NA	IGKJ2	14	NA	NA	26	11	NA	NA	TGTCAACACCTTAAAACTTATCCCAGTTTT	NA	NA	NA	NA
K118_R2	2	0.00139373	TGCCAACACTATAATAATTATTGGACGTTC	CQHYNNYWTF	IGKV1-5, IGKV1-16, IGKV1D-16	NA	IGKJ1	22	NA	NA	21	NA	NA	NA	TGCCAACACTATAATAATTATTGGACGTTC	NA	NA	NA	NA
K118_R2	2	0.00139373	TGCCAACAATATAAAAGTAATTACAATTTT	CQQYKSNYNF	IGKV1-5, IGKV1-16, IGKV1D-16	NA	IGKJ2	22	NA	NA	21	NA	NA	NA	TGCCAACAATATAAAAGTAATTACAATTTT	NA	NA	NA	NA
K118_R2	2	0.00139373	TGCATGCAAGGTCTACAAGAGAAGACATTC	CMQGLQEKTF	IGKV2-28, IGKV2D-28	NA	IGKJ1	18	NA	NA	23	4	NA	NA	TGCATGCAAGGTCTACAAGAGAAGACATTC	NA	NA	NA	NA
K118_R2	2	0.00139373	TGCATGCAAAGTGCACACTGGTGGACGTTC	CMQSAHWWTF	IGKV2-30, IGKV2D-30	NA	IGKJ1	21	NA	NA	20	NA	NA	NA	TGCATGCAAAGTGCACACTGGTGGACGTTC	NA	NA	NA	NA
K118_R2	1	0.000696864	TGTTGGGCTGACCATGGCGGTGGGAGCAGCTTCGGTTGGGTGTTC	CWADHGGGSSFGWVF	IGLV9-49	NA	IGLJ3	34	NA	NA	35	0	NA	NA	TGTTGGGCTGACCATGGCGGTGGGAGCAGCTTCGGTTGGGTGTTC	NA	NA	NA	NA
K118_R2	1	0.000696864	TGTGCAGCATGGGATGACAGCCTGAATGGCCCTAATTGGGTGTTC	CAAWDDSLNGPNWVF	IGLV1-44, IGLV1-36, IGLV1-47	NA	IGLJ3	29	NA	NA	33	3	NA	NA	TGTGCAGCATGGGATGACAGCCTGAATGGCCCTAATTGGGTGTTC	NA	NA	NA	NA
K118_R2	1	0.000696864	TGTGGGGCTGACCATGGCGGTGGGAGCAGCTTCGGTTGGGTGTTC	CGADHGGGSSFGWVF	IGLV9-49	NA	IGLJ3	34	NA	NA	35	0	NA	NA	TGTGGGGCTGACCATGGCGGTGGGAGCAGCTTCGGTTGGGTGTTC	NA	NA	NA	NA
K118_R2	1	0.000696864	TGTGGGGCAGACCATGGCAGTGGGAGCGACTTCGTGGCCCTGTTC	CGADHGSGSDFVALF	IGLV9-49	NA	IGLJ3	36	NA	NA	40	3	NA	NA	TGTGGGGCAGACCATGGCAGTGGGAGCGACTTCGTGGCCCTGTTC	NA	NA	NA	NA
K118_R2	1	0.000696864	TGTCACTCCCGGGACAACAGTGATAATTACCGTGTGATATTC	CHSRDNSDNYRVIF	IGLV3-19	NA	IGLJ2, IGLJ3	26	NA	NA	32	5	NA	NA	TGTCACTCCCGGGACAACAGTGATAATTACCGTGTGATATTC	NA	NA	NA	NA
K118_R2	1	0.000696864	TGTCAATCAGCGGACAGCAGTGGTACTTATCATTATGTCTTC	CQSADSSGTYHYVF	IGLV3-16, IGLV3-25	NA	IGLJ1	31	NA	NA	31	NA	NA	NA	TGTCAATCAGCGGACAGCAGTGGTACTTATCATTATGTCTTC	NA	NA	NA	NA
K118_R2	1	0.000696864	TGTCAAACAGGAGACATTAGTGGTTCTTATCCACTGGTCTTC	CQTGDISGSYPLVF	IGLV3-25, IGLV3-16	NA	IGLJ2, IGLJ3	32	NA	NA	34	1	NA	NA	TGTCAAACAGGAGACATTAGTGGTTCTTATCCACTGGTCTTC	NA	NA	NA	NA
K118_R2	1	0.000696864	TGTGCAGCATGGGATGACAGCCTGAGTGGTCCTTGGGTGTTC	CAAWDDSLSGPWVF	IGLV1-47, IGLV1-36, IGLV1-44	NA	IGLJ3	32	NA	NA	32	NA	NA	NA	TGTGCAGCATGGGATGACAGCCTGAGTGGTCCTTGGGTGTTC	NA	NA	NA	NA
K118_R2	1	0.000696864	TGTACCTCCCGGGACAGCAGTGGTTACCATCGGGTGTTGTTC	CTSRDSSGYHRVLF	IGLV3-19	NA	IGLJ3, IGLJ2	31	NA	NA	37	5	NA	NA	TGTACCTCCCGGGACAGCAGTGGTTACCATCGGGTGTTGTTC	NA	NA	NA	NA
K118_R2	1	0.000696864	TGCTGCTCATTTGCTGATAGTGCCACTGCCCGAAGGGTGTTC	CCSFADSATARRVF	IGLV2-23, IGLV2-34, IGLV2-14	NA	IGLJ3, IGLJ2	21	NA	NA	34	12	NA	NA	TGCTGCTCATTTGCTGATAGTGCCACTGCCCGAAGGGTGTTC	NA	NA	NA	NA
K118_R2	1	0.000696864	TGCCTGCTCTACTATCATGGTGCTCAGCCTTATTGGGTGTTC	CLLYYHGAQPYWVF	IGLV7-43	NA	IGLJ3	28	NA	NA	31	2	NA	NA	TGCCTGCTCTACTATCATGGTGCTCAGCCTTATTGGGTGTTC	NA	NA	NA	NA
K118_R2	1	0.000696864	TGCCAGTCCTATGACATCAGCCTGAGTGGTTTTTATGTCTTC	CQSYDISLSGFYVF	IGLV1-40	NA	IGLJ1	31	NA	NA	32	0	NA	NA	TGCCAGTCCTATGACATCAGCCTGAGTGGTTTTTATGTCTTC	NA	NA	NA	NA
K118_R2	1	0.000696864	TGCGGGTCATATATTTATGGTGGCACCCTTGATTGGGTGTTC	CGSYIYGGTLDWVF	IGLV2-14, IGLV2-28, IGLV2-34, IGLV2-18, IGLV2-5	NA	IGLJ3	13	NA	NA	31	17	NA	NA	TGCGGGTCATATATTTATGGTGGCACCCTTGATTGGGTGTTC	NA	NA	NA	NA
K118_R2	1	0.000696864	TGCGGAACATGGGATAGCAGCCTGACTGCTGGCCGAGTATTC	CGTWDSSLTAGRVF	IGLV1-51	NA	IGLJ2, IGLJ3	34	NA	NA	36	1	NA	NA	TGCGGAACATGGGATAGCAGCCTGACTGCTGGCCGAGTATTC	NA	NA	NA	NA
K118_R2	1	0.000696864	TGTTCAGTGTGGGATGTCAGCCTGAATGGCTGGGTGCTC	CSVWDVSLNGWVL	IGLV1-36, IGLV1-44	NA	IGLJ3	29	NA	NA	30	0	NA	NA	TGTTCAGTGTGGGATGTCAGCCTGAATGGCTGGGTGCTC	NA	NA	NA	NA
K118_R2	1	0.000696864	TGTTCAACATGGGATGACAGCCTGAATGGCGTGGTATTC	CSTWDDSLNGVVF	IGLV1-44, IGLV1-36, IGLV1-47	NA	IGLJ2	29	NA	NA	30	0	NA	NA	TGTTCAACATGGGATGACAGCCTGAATGGCGTGGTATTC	NA	NA	NA	NA
K118_R2	1	0.000696864	TGTCACGTGTGGGATAGGAGTAGTGATCGCGAGGTGTTC	CHVWDRSSDREVF	IGLV3-21	NA	IGLJ3, IGLJ2	28	NA	NA	32	3	NA	NA	TGTCACGTGTGGGATAGGAGTAGTGATCGCGAGGTGTTC	NA	NA	NA	NA
K118_R2	1	0.000696864	TGTCAGGTGTGGGATTCAACTAGTGATCACCGCGTCTTT	CQVWDSTSDHRVF	IGLV3-21	NA	IGLJ1	29	NA	NA	33	3	NA	NA	TGTCAGGTGTGGGATTCAACTAGTGATCACCGCGTCTTT	NA	NA	NA	NA
K118_R2	1	0.000696864	TGTCAGGTGTGGGATACTAGTAGTGATTTTTATGTCTTC	CQVWDTSSDFYVF	IGLV3-21	NA	IGLJ1	27	NA	NA	29	1	NA	NA	TGTCAGGTGTGGGATACTAGTAGTGATTTTTATGTCTTC	NA	NA	NA	NA
K118_R2	1	0.000696864	TGTCAGGTGTGGGACAGTGATAGTGATCATTATGTCTTC	CQVWDSDSDHYVF	IGLV3-21	NA	IGLJ1	30	NA	NA	28	NA	NA	NA	TGTCAGGTGTGGGACAGTGATAGTGATCATTATGTCTTC	NA	NA	NA	NA
K118_R2	1	0.000696864	TGTCAGGTGTGGGACAGTAGTAGTGATCATTATGTCTTC	CQVWDSSSDHYVF	IGLV3-12	NA	IGLJ1	30	NA	NA	28	NA	NA	NA	TGTCAGGTGTGGGACAGTAGTAGTGATCATTATGTCTTC	NA	NA	NA	NA
K118_R2	1	0.000696864	TGTCAGGTGTGGGACAGGAGTAGTGATCATTGGGTGTTC	CQVWDRSSDHWVF	IGLV3-12	NA	IGLJ3	30	NA	NA	28	NA	NA	NA	TGTCAGGTGTGGGACAGGAGTAGTGATCATTGGGTGTTC	NA	NA	NA	NA
K118_R2	1	0.000696864	TGTCAGGTGTGGGAAAGTACTACTGGTCATCTGATATTC	CQVWESTTGHLIF	IGLV3-12, IGLV3-21	NA	IGLJ2	31	NA	NA	27	NA	NA	NA	TGTCAGGTGTGGGAAAGTACTACTGGTCATCTGATATTC	NA	NA	NA	NA
K118_R2	1	0.000696864	TGTCAGATGTGGGATAGTAGTAGTGATTATGTGGTATTC	CQMWDSSSDYVVF	IGLV3-21	NA	IGLJ2	27	NA	NA	28	0	NA	NA	TGTCAGATGTGGGATAGTAGTAGTGATTATGTGGTATTC	NA	NA	NA	NA
K118_R2	1	0.000696864	TGTCAATCAGCGGACAGCAGTGGCAGTCCCGTGGTGTTC	CQSADSSGSPVVF	IGLV3-16, IGLV3-25	NA	IGLJ2	23	NA	NA	30	6	NA	NA	TGTCAATCAGCGGACAGCAGTGGCAGTCCCGTGGTGTTC	NA	NA	NA	NA
K118_R2	1	0.000696864	TGTCAATCAGCAGACAGCAGTGGTAGTCCCGTGGTGTTC	CQSADSSGSPVVF	IGLV3-25	NA	IGLJ3, IGLJ2	25	NA	NA	32	6	NA	NA	TGTCAATCAGCAGACAGCAGTGGTAGTCCCGTGGTGTTC	NA	NA	NA	NA
K118_R2	1	0.000696864	TGTGCAGCCTGGGATGACAGCCTGAATGGTGTGGTATTC	CAAWDDSLNGVVF	IGLV1-47, IGLV1-44	NA	IGLJ2	30	NA	NA	29	NA	NA	NA	TGTGCAGCCTGGGATGACAGCCTGAATGGTGTGGTATTC	NA	NA	NA	NA
K118_R2	1	0.000696864	TGTGCAGCATGGGATGACAGTCTGAATAGTCGGGTGTTC	CAAWDDSLNSRVF	IGLV1-36, IGLV1-44	NA	IGLJ3	31	NA	NA	31	NA	NA	NA	TGTGCAGCATGGGATGACAGTCTGAATAGTCGGGTGTTC	NA	NA	NA	NA
K118_R2	1	0.000696864	TGTGCAGCATGGGATGACAGCCTGCGTGGTCCGGTGTTC	CAAWDDSLRGPVF	IGLV1-36, IGLV1-44, IGLV1-47	NA	IGLJ3, IGLJ2	34	NA	NA	32	NA	NA	NA	TGTGCAGCATGGGATGACAGCCTGCGTGGTCCGGTGTTC	NA	NA	NA	NA
K118_R2	1	0.000696864	TGTGCAGCATGGGATGACAGCCTGAATGGCCTGGTATTC	CAAWDDSLNGLVF	IGLV1-36, IGLV1-44, IGLV1-47	NA	IGLJ2, IGLJ3	29	NA	NA	31	1	NA	NA	TGTGCAGCATGGGATGACAGCCTGAATGGCCTGGTATTC	NA	NA	NA	NA
K118_R2	1	0.000696864	TGTGCAGCATGGGATGACAGCCTGAAAGGTGGGCTGTTC	CAAWDDSLKGGLF	IGLV1-36, IGLV1-44	NA	IGLJ3, IGLJ2	30	NA	NA	34	3	NA	NA	TGTGCAGCATGGGATGACAGCCTGAAAGGTGGGCTGTTC	NA	NA	NA	NA
K118_R2	1	0.000696864	TGTGCAGCATGGGATGAGAGCCTGAGGAATTGGGTGTTC	CAAWDESLRNWVF	IGLV1-47, IGLV1-36, IGLV1-44	NA	IGLJ3	26	NA	NA	27	0	NA	NA	TGTGCAGCATGGGATGAGAGCCTGAGGAATTGGGTGTTC	NA	NA	NA	NA
K118_R2	1	0.000696864	TGTGGAGTATGGGAGAGTAATTTACCTGCTGGGGTGTTC	CGVWESNLPAGVF	IGLV1-51	NA	IGLJ3	14	NA	NA	31	16	NA	NA	TGTGGAGTATGGGAGAGTAATTTACCTGCTGGGGTGTTC	NA	NA	NA	NA
K118_R2	1	0.000696864	TGCTCCTCATATACAAGCACTACCACCCTTTATGTCTTC	CSSYTSTTTLYVF	IGLV2-14, IGLV2-23	NA	IGLJ1	19	NA	NA	29	9	NA	NA	TGCTCCTCATATACAAGCACTACCACCCTTTATGTCTTC	NA	NA	NA	NA
K118_R2	1	0.000696864	TGCTCCTCATATACAAGCACCACCACCCTTTATGTCTTC	CSSYTSTTTLYVF	IGLV2-14, IGLV2-18, IGLV2-28, IGLV2-5	NA	IGLJ1	26	NA	NA	29	2	NA	NA	TGCTCCTCATATACAAGCACCACCACCCTTTATGTCTTC	NA	NA	NA	NA
K118_R2	1	0.000696864	TGCTCAGCATGGGACAGCAGCCTCAATGTATGGGTGTTC	CSAWDSSLNVWVF	IGLV10-54	NA	IGLJ3	25	NA	NA	30	4	NA	NA	TGCTCAGCATGGGACAGCAGCCTCAATGTATGGGTGTTC	NA	NA	NA	NA
K118_R2	1	0.000696864	TGCTGCTCATATGTCGGTGGTGGCGCTTTGGGGGTCTTC	CCSYVGGGALGVF	IGLV2-23, IGLV2-34	NA	IGLJ1	13	NA	NA	33	19	NA	NA	TGCTGCTCATATGTCGGTGGTGGCGCTTTGGGGGTCTTC	NA	NA	NA	NA
K118_R2	1	0.000696864	TGCTGCTCATATGCAGGTAGTAGCACTTCTGTGGTATTC	CCSYAGSSTSVVF	IGLV2-23	NA	IGLJ2	28	NA	NA	29	0	NA	NA	TGCTGCTCATATGCAGGTAGTAGCACTTCTGTGGTATTC	NA	NA	NA	NA
K118_R2	1	0.000696864	TGCCAGTCCTTTGACAGCAGCCTGAGTGGTTGGGTGTTC	CQSFDSSLSGWVF	IGLV1-40	NA	IGLJ3	31	NA	NA	29	NA	NA	NA	TGCCAGTCCTTTGACAGCAGCCTGAGTGGTTGGGTGTTC	NA	NA	NA	NA
K118_R2	1	0.000696864	TGCCAGTCCTATGACATCAGCCTGAGTGCTTATGTCTTC	CQSYDISLSAYVF	IGLV1-40	NA	IGLJ1	28	NA	NA	29	0	NA	NA	TGCCAGTCCTATGACATCAGCCTGAGTGCTTATGTCTTC	NA	NA	NA	NA
K118_R2	1	0.000696864	TGCCAGTCCTATGACACCGGCCTGCGTGGTTGGGTTTTC	CQSYDTGLRGWVF	IGLV1-40	NA	IGLJ3, IGLJ2	31	NA	NA	29	NA	NA	NA	TGCCAGTCCTATGACACCGGCCTGCGTGGTTGGGTTTTC	NA	NA	NA	NA
K118_R2	1	0.000696864	TGCCAGTCCTATGACAGCAGCCTGAGTGGTTCGGTGTTC	CQSYDSSLSGSVF	IGLV1-40	NA	IGLJ3	33	NA	NA	32	NA	NA	NA	TGCCAGTCCTATGACAGCAGCCTGAGTGGTTCGGTGTTC	NA	NA	NA	NA
K118_R2	1	0.000696864	TGCCAGTCCTATGACAGCAGGCCGAGTGGCGTGGTATTC	CQSYDSRPSGVVF	IGLV1-40	NA	IGLJ2	29	NA	NA	30	0	NA	NA	TGCCAGTCCTATGACAGCAGGCCGAGTGGCGTGGTATTC	NA	NA	NA	NA
K118_R2	1	0.000696864	TGCCAGTCCTATGACAGGAGCCTGAGTGGTGTGGTATTC	CQSYDRSLSGVVF	IGLV1-40	NA	IGLJ2	30	NA	NA	29	NA	NA	NA	TGCCAGTCCTATGACAGGAGCCTGAGTGGTGTGGTATTC	NA	NA	NA	NA
K118_R2	1	0.000696864	TGCGCAACATGGGATGATAGCCTGACTGCTGTGTTGTTC	CATWDDSLTAVLF	IGLV1-51	NA	IGLJ3	31	NA	NA	34	2	NA	NA	TGCGCAACATGGGATGATAGCCTGACTGCTGTGTTGTTC	NA	NA	NA	NA
K118_R2	1	0.000696864	TGCGGGACATGGGATAGCAGCCTGAGTACTGGGGTCTTC	CGTWDSSLSTGVF	IGLV1-51	NA	IGLJ3, IGLJ2	32	NA	NA	31	NA	NA	NA	TGCGGGACATGGGATAGCAGCCTGAGTACTGGGGTCTTC	NA	NA	NA	NA
K118_R2	1	0.000696864	TGCGGGACATGGGATAACACCCTGAGTACTCCTGTGTTC	CGTWDNTLSTPVF	IGLV1-51	NA	IGLJ7	27	NA	NA	31	3	NA	NA	TGCGGGACATGGGATAACACCCTGAGTACTCCTGTGTTC	NA	NA	NA	NA
K118_R2	1	0.000696864	TGCGGATCATGGGATAACAGCCTGAGTGTTGTGGTTTTC	CGSWDNSLSVVVF	IGLV1-51	NA	IGLJ2, IGLJ3	28	NA	NA	29	0	NA	NA	TGCGGATCATGGGATAACAGCCTGAGTGTTGTGGTTTTC	NA	NA	NA	NA
K118_R2	1	0.000696864	TGCGGAACATGGGATAGTAGCCTGAGTGCTGCGGTGTTC	CGTWDSSLSAAVF	IGLV1-51	NA	IGLJ3	31	NA	NA	32	0	NA	NA	TGCGGAACATGGGATAGTAGCCTGAGTGCTGCGGTGTTC	NA	NA	NA	NA
K118_R2	1	0.000696864	TGCGGAACATGGGATAGCAGTCTGAGTACTTGGGTGTTC	CGTWDSSLSTWVF	IGLV1-51	NA	IGLJ3	27	NA	NA	29	1	NA	NA	TGCGGAACATGGGATAGCAGTCTGAGTACTTGGGTGTTC	NA	NA	NA	NA
K118_R2	1	0.000696864	TGCGGAACATGGGATAGCAGCCTGAGTGCTGGGGTATTC	CGTWDSSLSAGVF	IGLV1-51	NA	IGLJ2	32	NA	NA	32	NA	NA	NA	TGCGGAACATGGGATAGCAGCCTGAGTGCTGGGGTATTC	NA	NA	NA	NA
K118_R2	1	0.000696864	TGCGGAACATGGGATAGCAGCCTGAGTGCCGTGGTATTC	CGTWDSSLSAVVF	IGLV1-51	NA	IGLJ2	29	NA	NA	30	0	NA	NA	TGCGGAACATGGGATAGCAGCCTGAGTGCCGTGGTATTC	NA	NA	NA	NA
K118_R2	1	0.000696864	TGCGGAACATGGGATAGCAGCCTGAGTGCGTGGGTGTTC	CGTWDSSLSAWVF	IGLV1-51	NA	IGLJ3	29	NA	NA	30	0	NA	NA	TGCGGAACATGGGATAGCAGCCTGAGTGCGTGGGTGTTC	NA	NA	NA	NA
K118_R2	1	0.000696864	TGCGGAACATGGGATAGCAGCCTGAGAGCTGGGGTGTTT	CGTWDSSLRAGVF	IGLV1-51	NA	IGLJ3, IGLJ2	32	NA	NA	31	NA	NA	NA	TGCGGAACATGGGATAGCAGCCTGAGAGCTGGGGTGTTT	NA	NA	NA	NA
K118_R2	1	0.000696864	TGCACCTCATATACAAGCGGCGGCACTCCTTATGTCTTC	CTSYTSGGTPYVF	IGLV2-14, IGLV2-18	NA	IGLJ1	28	NA	NA	29	0	NA	NA	TGCACCTCATATACAAGCGGCGGCACTCCTTATGTCTTC	NA	NA	NA	NA
K118_R2	1	0.000696864	TGCACCTCATATACAAGCGGCAGCACTCCTTACGTCTTC	CTSYTSGSTPYVF	IGLV2-14, IGLV2-18	NA	IGLJ1	28	NA	NA	29	0	NA	NA	TGCACCTCATATACAAGCGGCAGCACTCCTTACGTCTTC	NA	NA	NA	NA
K118_R2	1	0.000696864	TGCAGCTCATATACAACCAGTGGCACTCTTTGGGTGTTC	CSSYTTSGTLWVF	IGLV2-14, IGLV2-18, IGLV2-34	NA	IGLJ3	29	NA	NA	29	NA	NA	NA	TGCAGCTCATATACAACCAGTGGCACTCTTTGGGTGTTC	NA	NA	NA	NA
K118_R2	1	0.000696864	TGCAGCTCATATACAAGTAGCAGCACTCTTTGGGTATTC	CSSYTSSSTLWVF	IGLV2-14	NA	IGLJ2, IGLJ3	29	NA	NA	32	2	NA	NA	TGCAGCTCATATACAAGTAGCAGCACTCTTTGGGTATTC	NA	NA	NA	NA
K118_R2	1	0.000696864	TGCAGCTCATATACAAGCGGCGACTCCCTTTATGTCTTC	CSSYTSGDSLYVF	IGLV2-14, IGLV2-18, IGLV2-28	NA	IGLJ1	18	NA	NA	29	10	NA	NA	TGCAGCTCATATACAAGCGGCGACTCCCTTTATGTCTTC	NA	NA	NA	NA
K118_R2	1	0.000696864	TGCAGCTCATATACAAGCAGCAGCATCTTATTTGTCTTC	CSSYTSSSILFVF	IGLV2-14, IGLV2-18, IGLV2-28	NA	IGLJ1	25	NA	NA	32	6	NA	NA	TGCAGCTCATATACAAGCAGCAGCATCTTATTTGTCTTC	NA	NA	NA	NA
K118_R2	1	0.000696864	TGCAGCTCATATACAAGCAGCAGCACTCTCTATGTCTTC	CSSYTSSSTLYVF	IGLV2-14, IGLV2-18	NA	IGLJ1	30	NA	NA	30	NA	NA	NA	TGCAGCTCATATACAAGCAGCAGCACTCTCTATGTCTTC	NA	NA	NA	NA
K118_R2	1	0.000696864	TGCAGCTCATATACAAACACCACCACTCCCTGGGTGTTC	CSSYTNTTTPWVF	IGLV2-14, IGLV2-18, IGLV2-34	NA	IGLJ3	28	NA	NA	30	1	NA	NA	TGCAGCTCATATACAAACACCACCACTCCCTGGGTGTTC	NA	NA	NA	NA
K118_R2	1	0.000696864	TGCAGCTCACTTAGAAGGAGTGGCCCTGATTGGCCATTC	CSSLRRSGPDWPF	IGLV2-14, IGLV2-34, IGLV2-18, IGLV2-23, IGLV2-8	NA	IGLJ3	9	NA	NA	36	26	NA	NA	TGCAGCTCACTTAGAAGGAGTGGCCCTGATTGGCCATTC	NA	NA	NA	NA
K118_R2	1	0.000696864	TGCAACTCATACAGAGGCAGCAGCAATCCTTATGTCTTC	CNSYRGSSNPYVF	IGLV2-8, IGLV2-14	NA	IGLJ1	27	NA	NA	29	1	NA	NA	TGCAACTCATACAGAGGCAGCAGCAATCCTTATGTCTTC	NA	NA	NA	NA
K118_R2	1	0.000696864	TGTTTACTATATATGGGTAGTGGCCTTTGGGTGTTC	CLLYMGSGLWVF	IGLV8-61	NA	IGLJ3	28	NA	NA	26	NA	NA	NA	TGTTTACTATATATGGGTAGTGGCCTTTGGGTGTTC	NA	NA	NA	NA
K118_R2	1	0.000696864	TGTTACTCACCAGAAAGCAGTGGTAATCTTCTATTC	CYSPESSGNLLF	IGLV3-10	NA	IGLJ2	28	NA	NA	31	2	NA	NA	TGTTACTCACCAGAAAGCAGTGGTAATCTTCTATTC	NA	NA	NA	NA
K118_R2	1	0.000696864	TGTCAGGTGTGGGATACCACTAGTGATGTGGTGTTC	CQVWDTTSDVVF	IGLV3-21	NA	IGLJ3	27	NA	NA	29	1	NA	NA	TGTCAGGTGTGGGATACCACTAGTGATGTGGTGTTC	NA	NA	NA	NA
K118_R2	1	0.000696864	TGTCAGGTGTGGGACAGCAGCACCGGGGGGGTATTC	CQVWDSSTGGVF	IGLV3-9	NA	IGLJ2	23	NA	NA	29	5	NA	NA	TGTCAGGTGTGGGACAGCAGCACCGGGGGGGTATTC	NA	NA	NA	NA
K118_R2	1	0.000696864	TGTCAGGCGTGGGACAGCAGCACCACTGTGGTTTTC	CQAWDSSTTVVF	IGLV3-1	NA	IGLJ2	23	NA	NA	21	NA	NA	NA	TGTCAGGCGTGGGACAGCAGCACCACTGTGGTTTTC	NA	NA	NA	NA
K118_R2	1	0.000696864	TGTCAATCAGCAGACAGCAGAGGTGCCGTGATATTC	CQSADSRGAVIF	IGLV3-25	NA	IGLJ2, IGLJ3	24	NA	NA	27	2	NA	NA	TGTCAATCAGCAGACAGCAGAGGTGCCGTGATATTC	NA	NA	NA	NA
K118_R2	1	0.000696864	TGTCAATCAGGAGATAACAGTGATAATCATGTCTTC	CQSGDNSDNHVF	IGLV3-16, IGLV3-25	NA	IGLJ1	22	NA	NA	22	NA	NA	NA	TGTCAATCAGGAGATAACAGTGATAATCATGTCTTC	NA	NA	NA	NA
K118_R2	1	0.000696864	TGTCAATCAAGAGACAGTAGTGATTTTTGGGTGTTC	CQSRDSSDFWVF	IGLV3-25, IGLV3-16	NA	IGLJ3	22	NA	NA	26	3	NA	NA	TGTCAATCAAGAGACAGTAGTGATTTTTGGGTGTTC	NA	NA	NA	NA
K118_R2	1	0.000696864	TGTGCTCTGTATGTTGGTCGTGACACGGTGGTCTTC	CALYVGRDTVVF	IGLV8-61	NA	IGLJ2, IGLJ3	22	NA	NA	27	4	NA	NA	TGTGCTCTGTATGTTGGTCGTGACACGGTGGTCTTC	NA	NA	NA	NA
K118_R2	1	0.000696864	TGTGCAACATGGGATGAAAGTCCTAATTGGGTGTTC	CATWDESPNWVF	IGLV1-47, IGLV1-44	NA	IGLJ3	17	NA	NA	24	6	NA	NA	TGTGCAACATGGGATGAAAGTCCTAATTGGGTGTTC	NA	NA	NA	NA
K118_R2	1	0.000696864	TGTAGTTTTCGGGACAACATTGGTAACCGGGTGTTC	CSFRDNIGNRVF	IGLV3-19	NA	IGLJ3, IGLJ2	28	NA	NA	28	NA	NA	NA	TGTAGTTTTCGGGACAACATTGGTAACCGGGTGTTC	NA	NA	NA	NA
K118_R2	1	0.000696864	TGCTCCGCACATGCAGGCGTCTACACTTGGGTTTTC	CSAHAGVYTWVF	IGLV2-11	NA	IGLJ3, IGLJ2	28	NA	NA	26	NA	NA	NA	TGCTCCGCACATGCAGGCGTCTACACTTGGGTTTTC	NA	NA	NA	NA
K118_R2	1	0.000696864	TGCTGCTCCTTTGCAGGAAGTCGCACTTTGGTCTTC	CCSFAGSRTLVF	IGLV2-23	NA	IGLJ1	29	NA	NA	30	0	NA	NA	TGCTGCTCCTTTGCAGGAAGTCGCACTTTGGTCTTC	NA	NA	NA	NA
K118_R2	1	0.000696864	TGCTGCTCATATGCAGCCCCTCGTTCCACTCGTTTC	CCSYAAPRSTRF	IGLV2-11, IGLV2-23	NA	IGLJ2, IGLJ3	16	NA	NA	33	16	NA	NA	TGCTGCTCATATGCAGCCCCTCGTTCCACTCGTTTC	NA	NA	NA	NA
K118_R2	1	0.000696864	TGCTGCTCATATGCAGCCACCAACAATTTTGTCTTC	CCSYAATNNFVF	IGLV2-8, IGLV2-11	NA	IGLJ1	29	NA	NA	24	NA	NA	NA	TGCTGCTCATATGCAGCCACCAACAATTTTGTCTTC	NA	NA	NA	NA
K118_R2	1	0.000696864	TGCTGCTCATATGCAGGTAGTGACACTTTGGTGTTC	CCSYAGSDTLVF	IGLV2-23	NA	IGLJ3	29	NA	NA	29	NA	NA	NA	TGCTGCTCATATGCAGGTAGTGACACTTTGGTGTTC	NA	NA	NA	NA
K118_R2	1	0.000696864	TGCTGCTCATATGCAGGATATTATATTTTGGTGTTC	CCSYAGYYILVF	IGLV2-11, IGLV2-8	NA	IGLJ3, IGLJ2	17	NA	NA	29	11	NA	NA	TGCTGCTCATATGCAGGATATTATATTTTGGTGTTC	NA	NA	NA	NA
K118_R2	1	0.000696864	TGCTACTCATATGCAGGTAGTAGTACTTATGTTTTT	CYSYAGSSTYVF	IGLV2-23	NA	IGLJ2, IGLJ3	28	NA	NA	36	7	NA	NA	TGCTACTCATATGCAGGTAGTAGTACTTATGTTTTT	NA	NA	NA	NA
K118_R2	1	0.000696864	TGCCAGTCCTATGACAGCAGCCTGAATCCCCTGTTC	CQSYDSSLNPLF	IGLV1-40	NA	IGLJ3, IGLJ2	25	NA	NA	31	5	NA	NA	TGCCAGTCCTATGACAGCAGCCTGAATCCCCTGTTC	NA	NA	NA	NA
K118_R2	1	0.000696864	TGCCAGTCCTATGACAGCAGCGCTTCGGAAGTCTTC	CQSYDSSASEVF	IGLV1-40	NA	IGLJ1	21	NA	NA	30	8	NA	NA	TGCCAGTCCTATGACAGCAGCGCTTCGGAAGTCTTC	NA	NA	NA	NA
K118_R2	1	0.000696864	TGCGCCTCATTTACAACCAGGAACACTTGGGTGTTC	CASFTTRNTWVF	IGLV2-14, IGLV2-18, IGLV2-34	NA	IGLJ3	27	NA	NA	26	NA	NA	NA	TGCGCCTCATTTACAACCAGGAACACTTGGGTGTTC	NA	NA	NA	NA
K118_R2	1	0.000696864	TGCGCAACGTGGGATAATAACCTGATTGCGGTGTTC	CATWDNNLIAVF	IGLV1-51	NA	IGLJ3	29	NA	NA	29	NA	NA	NA	TGCGCAACGTGGGATAATAACCTGATTGCGGTGTTC	NA	NA	NA	NA
K118_R2	1	0.000696864	TGCGGAGCATGGGATAGCAGCCTCCATACTGTCTTC	CGAWDSSLHTVF	IGLV1-51	NA	IGLJ1	23	NA	NA	29	5	NA	NA	TGCGGAGCATGGGATAGCAGCCTCCATACTGTCTTC	NA	NA	NA	NA
K118_R2	1	0.000696864	TGCGGAACCTGGGATGGTCTGAGTGGTGTGGTCTTC	CGTWDGLSGVVF	IGLV1-51	NA	IGLJ2	15	NA	NA	26	10	NA	NA	TGCGGAACCTGGGATGGTCTGAGTGGTGTGGTCTTC	NA	NA	NA	NA
K118_R2	1	0.000696864	TGCATCTCATATACAACCAGCAACACCTGGGTATTC	CISYTTSNTWVF	IGLV2-14, IGLV2-18, IGLV2-28, IGLV2-34	NA	IGLJ2	26	NA	NA	29	2	NA	NA	TGCATCTCATATACAACCAGCAACACCTGGGTATTC	NA	NA	NA	NA
K118_R2	1	0.000696864	TGCATCGCATATACAAGCAGTAACACTTGGGTGTTC	CIAYTSSNTWVF	IGLV2-14, IGLV2-23	NA	IGLJ3	27	NA	NA	26	NA	NA	NA	TGCATCGCATATACAAGCAGTAACACTTGGGTGTTC	NA	NA	NA	NA
K118_R2	1	0.000696864	TGCACCTCATTTGCAGGCAGCGGCAATTATGTCTTC	CTSFAGSGNYVF	IGLV2-8, IGLV2-34, IGLV2-11	NA	IGLJ1	28	NA	NA	24	NA	NA	NA	TGCACCTCATTTGCAGGCAGCGGCAATTATGTCTTC	NA	NA	NA	NA
K118_R2	1	0.000696864	TGCACCTCATATACCAGCAACAGTACTTGGGTGTTC	CTSYTSNSTWVF	IGLV2-18	NA	IGLJ3	28	NA	NA	26	NA	NA	NA	TGCACCTCATATACCAGCAACAGTACTTGGGTGTTC	NA	NA	NA	NA
K118_R2	1	0.000696864	TGCAGCTCATTTACAGCCATCAACACTTGGGTGTTC	CSSFTAINTWVF	IGLV2-14, IGLV2-34, IGLV2-28, IGLV2-18	NA	IGLJ3	15	NA	NA	26	10	NA	NA	TGCAGCTCATTTACAGCCATCAACACTTGGGTGTTC	NA	NA	NA	NA
K118_R2	1	0.000696864	TGCAGCTCATATGTAAATGGCAATAGTTTTGTCTTC	CSSYVNGNSFVF	IGLV2-14, IGLV2-23, IGLV2-18	NA	IGLJ1	12	NA	NA	22	9	NA	NA	TGCAGCTCATATGTAAATGGCAATAGTTTTGTCTTC	NA	NA	NA	NA
K118_R2	1	0.000696864	TGCAGCTCATATGCAGGCATCAACAATTATGTCTTC	CSSYAGINNYVF	IGLV2-8, IGLV2-34	NA	IGLJ1	28	NA	NA	24	NA	NA	NA	TGCAGCTCATATGCAGGCATCAACAATTATGTCTTC	NA	NA	NA	NA
K118_R2	1	0.000696864	TGCAGCTCATATGCAGGCAGCAGGCATTTGCTATTC	CSSYAGSRHLLF	IGLV2-8, IGLV2-11, IGLV2-34	NA	IGLJ2, IGLJ3	22	NA	NA	24	1	NA	NA	TGCAGCTCATATGCAGGCAGCAGGCATTTGCTATTC	NA	NA	NA	NA
K118_R2	1	0.000696864	TGCAGCTCATATACAGCCAGCAGCACTCTTATATTC	CSSYTASSTLIF	IGLV2-14	NA	IGLJ2, IGLJ3	29	NA	NA	31	1	NA	NA	TGCAGCTCATATACAGCCAGCAGCACTCTTATATTC	NA	NA	NA	NA
K118_R2	1	0.000696864	TGCAGCTCATATACAAGCAGCAGCACTCTCTTATTC	CSSYTSSSTLLF	IGLV2-14, IGLV2-8	NA	IGLJ2, IGLJ3	30	NA	NA	31	0	NA	NA	TGCAGCTCATATACAAGCAGCAGCACTCTCTTATTC	NA	NA	NA	NA
K118_R2	1	0.000696864	TGCAGCTCATATAGAAGCAGCACCCCTTATGTCTTC	CSSYRSSTPYVF	IGLV2-14, IGLV2-28	NA	IGLJ1	22	NA	NA	26	3	NA	NA	TGCAGCTCATATAGAAGCAGCACCCCTTATGTCTTC	NA	NA	NA	NA
K118_R2	1	0.000696864	TGCAGCTCACATACAAGCAGCAGCAGTCTGGTATTC	CSSHTSSSSLVF	IGLV2-14, IGLV2-18	NA	IGLJ2, IGLJ3	29	NA	NA	28	NA	NA	NA	TGCAGCTCACATACAAGCAGCAGCAGTCTGGTATTC	NA	NA	NA	NA
K118_R2	1	0.000696864	TGTCAGTCTTATGATAGCCGCACTTGGGTGCTC	CQSYDSRTWVL	IGLV6-57	NA	IGLJ3	22	NA	NA	23	0	NA	NA	TGTCAGTCTTATGATAGCCGCACTTGGGTGCTC	NA	NA	NA	NA
K118_R2	1	0.000696864	TGTCAGTCTTATGATAGCAACACTTGGGTATTT	CQSYDSNTWVF	IGLV6-57	NA	IGLJ2, IGLJ3	19	NA	NA	26	6	NA	NA	TGTCAGTCTTATGATAGCAACACTTGGGTATTT	NA	NA	NA	NA
K118_R2	1	0.000696864	TGTCAGGCGTGGGACAGCAGCCTGCGGGTATTC	CQAWDSSLRVF	IGLV3-1	NA	IGLJ2, IGLJ3	21	NA	NA	26	4	NA	NA	TGTCAGGCGTGGGACAGCAGCCTGCGGGTATTC	NA	NA	NA	NA
K118_R2	1	0.000696864	TGTCAGGCGTGGGACAGCAGCACTGCGGTGTTC	CQAWDSSTAVF	IGLV3-1	NA	IGLJ3	26	NA	NA	26	NA	NA	NA	TGTCAGGCGTGGGACAGCAGCACTGCGGTGTTC	NA	NA	NA	NA
K118_R2	1	0.000696864	TGTCAGACTTGGGGCGCTGGCATTCGGGTATTC	CQTWGAGIRVF	IGLV4-69	NA	IGLJ2, IGLJ3	25	NA	NA	26	0	NA	NA	TGTCAGACTTGGGGCGCTGGCATTCGGGTATTC	NA	NA	NA	NA
K118_R2	1	0.000696864	TGTCAGACCTGGGGCTCTGGCCCTTGGGTATTC	CQTWGSGPWVF	IGLV4-69	NA	IGLJ2	21	NA	NA	26	4	NA	NA	TGTCAGACCTGGGGCTCTGGCCCTTGGGTATTC	NA	NA	NA	NA
K118_R2	1	0.000696864	TGTCAGACGTGGGACTCCGACACTGCGATTTTC	CQTWDSDTAIF	IGLV3-1	NA	IGLJ2, IGLJ3	15	NA	NA	30	14	NA	NA	TGTCAGACGTGGGACTCCGACACTGCGATTTTC	NA	NA	NA	NA
K118_R2	1	0.000696864	TGTGTGCTGTATATGGGGAGTGCCATGGTGTTC	CVLYMGSAMVF	IGLV8-61	NA	IGLJ3, IGLJ2	26	NA	NA	26	NA	NA	NA	TGTGTGCTGTATATGGGGAGTGCCATGGTGTTC	NA	NA	NA	NA
K118_R2	1	0.000696864	TGTATGATTTGGCACAGCACCGGTGTGGTGTTC	CMIWHSTGVVF	IGLV5-45, IGLV5-48	NA	IGLJ3, IGLJ2	19	NA	NA	26	6	NA	NA	TGTATGATTTGGCACAGCACCGGTGTGGTGTTC	NA	NA	NA	NA
K118_R2	1	0.000696864	TGCTCCTCATATGCAGGGAATAAGTTGATCTTT	CSSYAGNKLIF	IGLV2-11	NA	IGLJ2, IGLJ3	17	NA	NA	33	15	NA	NA	TGCTCCTCATATGCAGGGAATAAGTTGATCTTT	NA	NA	NA	NA
K118_R2	1	0.000696864	TGCTGTGCATATGCACGCGGTAAACTGCTGTTT	CCAYARGKLLF	IGLV2-23, IGLV2-11, IGLV2-34	NA	IGLJ3	15	NA	NA	28	12	NA	NA	TGCTGTGCATATGCACGCGGTAAACTGCTGTTT	NA	NA	NA	NA
K118_R2	1	0.000696864	TGCTGCTCATATGCAGGCAACTTTGTCTCATTC	CCSYAGNFVSF	IGLV2-11, IGLV2-23	NA	IGLJ2, IGLJ3	19	NA	NA	29	9	NA	NA	TGCTGCTCATATGCAGGCAACTTTGTCTCATTC	NA	NA	NA	NA
K118_R2	1	0.000696864	TGCATGATTTGGCACACCAGCGCTTGGGTGTTC	CMIWHTSAWVF	IGLV5-45	NA	IGLJ3	25	NA	NA	23	NA	NA	NA	TGCATGATTTGGCACACCAGCGCTTGGGTGTTC	NA	NA	NA	NA
K118_R2	1	0.000696864	TGCAGCTCATATGCAGGCAGGTATTTGCTATTC	CSSYAGRYLLF	IGLV2-34, IGLV2-8	NA	IGLJ2, IGLJ3	20	NA	NA	28	7	NA	NA	TGCAGCTCATATGCAGGCAGGTATTTGCTATTC	NA	NA	NA	NA
K118_R2	1	0.000696864	TGTCAGGCGTGGGGCGGACTCTTC	CQAWGGLF	IGLV3-1	NA	IGLJ1	13	NA	NA	19	5	NA	NA	TGTCAGGCGTGGGGCGGACTCTTC	NA	NA	NA	NA
K118_R2	1	0.000696864	TGCCAACATTATGGTGATTATTTTCAGACGTTCGGCCAGGGGACCAGCTCTCAGACGTTC	CQHYGDYFQTFGQGTSSQTF	IGKV1-5, IGKV1-16, IGKV1D-16	NA	IGKJ1	12	NA	NA	53	40	NA	NA	TGCCAACATTATGGTGATTATTTTCAGACGTTCGGCCAGGGGACCAGCTCTCAGACGTTC	NA	NA	NA	NA
K118_R2	1	0.000696864	TGTCAGCACCATAATACCTGGCCCCGCACGTACACCTTT	CQHHNTWPRTYTF	IGKV3-15, IGKV3D-15	NA	IGKJ2	23	NA	NA	29	5	NA	NA	TGTCAGCACCATAATACCTGGCCCCGCACGTACACCTTT	NA	NA	NA	NA
K118_R2	1	0.000696864	TGTCAGCAGTATGTTAGCTCACCTGTCATGTACACTTTT	CQQYVSSPVMYTF	IGKV3-20, IGKV3D-20	NA	IGKJ2	24	NA	NA	26	1	NA	NA	TGTCAGCAGTATGTTAGCTCACCTGTCATGTACACTTTT	NA	NA	NA	NA
K118_R2	1	0.000696864	TGTCAGCAGCGTGGGACCTGGCCTCCGGGGGCCACTTTT	CQQRGTWPPGATF	IGKV3D-11, IGKV3-11, IGKV3-20, IGKV3D-20, IGKV3D-7	NA	IGKJ2	28	NA	NA	32	3	NA	NA	TGTCAGCAGCGTGGGACCTGGCCTCCGGGGGCCACTTTT	NA	NA	NA	NA
K118_R2	1	0.000696864	TGTCAGCAACGTAGCAATTGGCTCCGAGGGCTCACTTTC	CQQRSNWLRGLTF	IGKV3-11, IGKV3D-11	NA	IGKJ4	22	NA	NA	25	2	NA	NA	TGTCAGCAACGTAGCAATTGGCTCCGAGGGCTCACTTTC	NA	NA	NA	NA
K118_R2	1	0.000696864	TGTCAGGAGGGATCCAGTACCCTGCGGGGGTACAGTTTT	CQEGSSTLRGYSF	IGKV1-39, IGKV1D-39	NA	IGKJ2	22	NA	NA	29	6	NA	NA	TGTCAGGAGGGATCCAGTACCCTGCGGGGGTACAGTTTT	NA	NA	NA	NA
K118_R2	1	0.000696864	TGCCAACAGTATAATACTTATTCCCTCTTTTGGACGTTC	CQQYNTYSLFWTF	IGKV1-5, IGKV1-16, IGKV1D-16	NA	IGKJ1	23	NA	NA	30	6	NA	NA	TGCCAACAGTATAATACTTATTCCCTCTTTTGGACGTTC	NA	NA	NA	NA
K118_R2	1	0.000696864	TGTCACCAGTATAATAACTGGCCTGGGTGGACGTTC	CHQYNNWPGWTF	IGKV3-15, IGKV3D-15	NA	IGKJ1	24	NA	NA	26	1	NA	NA	TGTCACCAGTATAATAACTGGCCTGGGTGGACGTTC	NA	NA	NA	NA
K118_R2	1	0.000696864	TGTCAGCATTATGCTAATCTCCCTCTGTTCATTTTC	CQHYANLPLFIF	IGKV1-13, IGKV1D-13, IGKV1-6, IGKV1-39, IGKV1D-39	NA	IGKJ3	5	NA	NA	27	21	NA	NA	TGTCAGCATTATGCTAATCTCCCTCTGTTCATTTTC	NA	NA	NA	NA
K118_R2	1	0.000696864	TGTCAGCAGTATTATAATACTCCTCCGTACACTTTT	CQQYYNTPPYTF	IGKV4-1	NA	IGKJ2	24	NA	NA	26	1	NA	NA	TGTCAGCAGTATTATAATACTCCTCCGTACACTTTT	NA	NA	NA	NA
K118_R2	1	0.000696864	TGTCAGCAGTATGGTACCTCACCTCCGTGGACGTTC	CQQYGTSPPWTF	IGKV3D-20, IGKV3-20	NA	IGKJ1	27	NA	NA	25	NA	NA	NA	TGTCAGCAGTATGGTACCTCACCTCCGTGGACGTTC	NA	NA	NA	NA
K118_R2	1	0.000696864	TGTCAGCAGTATGAAGACTGGCCTCCGTACACTTTT	CQQYEDWPPYTF	IGKV3-15, IGKV3D-15	NA	IGKJ2	24	NA	NA	26	1	NA	NA	TGTCAGCAGTATGAAGACTGGCCTCCGTACACTTTT	NA	NA	NA	NA
K118_R2	1	0.000696864	TGTCAGCAGTATAATAACTGGCCTCCTTCCACTTTC	CQQYNNWPPSTF	IGKV3-15, IGKV3D-15	NA	IGKJ4	24	NA	NA	29	4	NA	NA	TGTCAGCAGTATAATAACTGGCCTCCTTCCACTTTC	NA	NA	NA	NA
K118_R2	1	0.000696864	TGTCAGCAGTATAATAACTGGCCTCCGATCACCTTC	CQQYNNWPPITF	IGKV3-15, IGKV3D-15	NA	IGKJ5	24	NA	NA	25	0	NA	NA	TGTCAGCAGTATAATAACTGGCCTCCGATCACCTTC	NA	NA	NA	NA
K118_R2	1	0.000696864	TGTCAGCAGCGTAGCAACTGGCCTCCGCTCACTTTC	CQQRSNWPPLTF	IGKV3-11, IGKV3D-11	NA	IGKJ4	24	NA	NA	25	0	NA	NA	TGTCAGCAGCGTAGCAACTGGCCTCCGCTCACTTTC	NA	NA	NA	NA
K118_R2	1	0.000696864	TGTCAGCAGCGTAGCAACTGGCCTCCAGTCACCTTC	CQQRSNWPPVTF	IGKV3-11, IGKV3D-11	NA	IGKJ5	24	NA	NA	28	3	NA	NA	TGTCAGCAGCGTAGCAACTGGCCTCCAGTCACCTTC	NA	NA	NA	NA
K118_R2	1	0.000696864	TGTCAGCAGCGTAACAAGTGGCCTCACTACAGTTTT	CQQRNKWPHYSF	IGKV3-11, IGKV3D-11	NA	IGKJ2	24	NA	NA	27	2	NA	NA	TGTCAGCAGCGTAACAAGTGGCCTCACTACAGTTTT	NA	NA	NA	NA
K118_R2	1	0.000696864	TGTCAGCAGAACGGTGGCTCGCCTCCGTGGACGTTC	CQQNGGSPPWTF	IGKV3D-20, IGKV3-20	NA	IGKJ1	27	NA	NA	25	NA	NA	NA	TGTCAGCAGAACGGTGGCTCGCCTCCGTGGACGTTC	NA	NA	NA	NA
K118_R2	1	0.000696864	TGTCAGCAATATAATGACTTGCCTCCCGTGACGTTC	CQQYNDLPPVTF	IGKV3-15, IGKV3D-15	NA	IGKJ1	24	NA	NA	29	4	NA	NA	TGTCAGCAATATAATGACTTGCCTCCCGTGACGTTC	NA	NA	NA	NA
K118_R2	1	0.000696864	TGTCAGCAATATAATAACTGGCCCTCGTGGACCTTC	CQQYNNWPSWTF	IGKV3-15, IGKV3D-15	NA	IGKJ1	23	NA	NA	25	1	NA	NA	TGTCAGCAATATAATAACTGGCCCTCGTGGACCTTC	NA	NA	NA	NA
K118_R2	1	0.000696864	TGTCAGAATTGTGATATCTCGTCTTCATTCACTTTC	CQNCDISSSFTF	IGKV3-20, IGKV3D-20	NA	IGKJ3	6	NA	NA	26	19	NA	NA	TGTCAGAATTGTGATATCTCGTCTTCATTCACTTTC	NA	NA	NA	NA
K118_R2	1	0.000696864	TGTCAACACTATTTTAGTAGTTCATCGCTCACTTTC	CQHYFSSSSLTF	IGKV4-1	NA	IGKJ4	19	NA	NA	25	5	NA	NA	TGTCAACACTATTTTAGTAGTTCATCGCTCACTTTC	NA	NA	NA	NA
K118_R2	1	0.000696864	TGTCAACAGTATCATAATACCCCTGCAATCACTTTC	CQQYHNTPAITF	IGKV1-13, IGKV1D-13, IGKV1D-8	NA	IGKJ3	18	NA	NA	28	9	NA	NA	TGTCAACAGTATCATAATACCCCTGCAATCACTTTC	NA	NA	NA	NA
K118_R2	1	0.000696864	TGTCAACAGTATGATAGCTGGCCTCCGTACACTTTT	CQQYDSWPPYTF	IGKV3-15, IGKV3D-15	NA	IGKJ2	24	NA	NA	26	1	NA	NA	TGTCAACAGTATGATAGCTGGCCTCCGTACACTTTT	NA	NA	NA	NA
K118_R2	1	0.000696864	TGTCAACAGTATAATAACTGGCCTCTGTACACCTTT	CQQYNNWPLYTF	IGKV3-15, IGKV3D-15	NA	IGKJ2	24	NA	NA	25	0	NA	NA	TGTCAACAGTATAATAACTGGCCTCTGTACACCTTT	NA	NA	NA	NA
K118_R2	1	0.000696864	TGTCAACAGAGTTTCAGCACCCTCTCGATCACCTTC	CQQSFSTLSITF	IGKV1-39, IGKV1D-39, IGKV1-12, IGKV1D-12	NA	IGKJ5	22	NA	NA	24	1	NA	NA	TGTCAACAGAGTTTCAGCACCCTCTCGATCACCTTC	NA	NA	NA	NA
K118_R2	1	0.000696864	TGTCAACAGAGTTACAGTTCTCCGCGGACTTCTTTT	CQQSYSSPRTSF	IGKV1-39, IGKV1D-39	NA	IGKJ2	18	NA	NA	31	12	NA	NA	TGTCAACAGAGTTACAGTTCTCCGCGGACTTCTTTT	NA	NA	NA	NA
K118_R2	1	0.000696864	TGTCAACAATATGATAATCTCCCTTCGTGGACGTTC	CQQYDNLPSWTF	IGKV1-33, IGKV1D-33	NA	IGKJ1	24	NA	NA	25	0	NA	NA	TGTCAACAATATGATAATCTCCCTTCGTGGACGTTC	NA	NA	NA	NA
K118_R2	1	0.000696864	TGTCAACAATATAAATATTGGCCCTCGGGGACGTTC	CQQYKYWPSGTF	IGKV1-39, IGKV1D-39, IGKV1-12, IGKV1D-12	NA	IGKJ1	8	NA	NA	28	19	NA	NA	TGTCAACAATATAAATATTGGCCCTCGGGGACGTTC	NA	NA	NA	NA
K118_R2	1	0.000696864	TGCCAACAATATAATAGTTATTCTCCGTACAGTTTT	CQQYNSYSPYSF	IGKV1-5, IGKV1D-16	NA	IGKJ2	24	NA	NA	26	1	NA	NA	TGCCAACAATATAATAGTTATTCTCCGTACAGTTTT	NA	NA	NA	NA
K118_R2	1	0.000696864	TGTTTGCAAGCTACACAGTCTCCTCTTACGTTC	CLQATQSPLTF	IGKV2-24, IGKV2D-24	NA	IGKJ1	24	NA	NA	27	2	NA	NA	TGTTTGCAAGCTACACAGTCTCCTCTTACGTTC	NA	NA	NA	NA
K118_R2	1	0.000696864	TGTCTGCAGTACAATGCTTACCCTCGGACGTTC	CLQYNAYPRTF	IGKV1-16, IGKV1D-16	NA	IGKJ1	24	NA	NA	25	0	NA	NA	TGTCTGCAGTACAATGCTTACCCTCGGACGTTC	NA	NA	NA	NA
K118_R2	1	0.000696864	TGTCTGCAAGATCACGATTACCCTCGGAGTTTT	CLQDHDYPRSF	IGKV1-6	NA	IGKJ2	24	NA	NA	29	4	NA	NA	TGTCTGCAAGATCACGATTACCCTCGGAGTTTT	NA	NA	NA	NA
K118_R2	1	0.000696864	TGTCTACAGCGTAATAGTTACCCGCTCACTTTC	CLQRNSYPLTF	IGKV1-17, IGKV1D-17, IGKV1-9	NA	IGKJ4	23	NA	NA	22	NA	NA	NA	TGTCTACAGCGTAATAGTTACCCGCTCACTTTC	NA	NA	NA	NA
K118_R2	1	0.000696864	TGTCTACAGCATAATAGTTACCCTCGAACGTTC	CLQHNSYPRTF	IGKV1D-17, IGKV1-17	NA	IGKJ1	25	NA	NA	27	1	NA	NA	TGTCTACAGCATAATAGTTACCCTCGAACGTTC	NA	NA	NA	NA
K118_R2	1	0.000696864	TGTCTACAGCATAATAGTTACCCATTCACTTTC	CLQHNSYPFTF	IGKV1-17, IGKV1-16, IGKV1-6, IGKV1D-13	NA	IGKJ3	23	NA	NA	23	NA	NA	NA	TGTCTACAGCATAATAGTTACCCATTCACTTTC	NA	NA	NA	NA
K118_R2	1	0.000696864	TGTCTACAACATAATAGTTTCCCGTACACTTTT	CLQHNSFPYTF	IGKV1-17, IGKV1D-17	NA	IGKJ2	23	NA	NA	23	NA	NA	NA	TGTCTACAACATAATAGTTTCCCGTACACTTTT	NA	NA	NA	NA
K118_R2	1	0.000696864	TGTCATCAGAGTGGTCGTGCTCCATTCACTTTC	CHQSGRAPFTF	IGKV6-21, IGKV6D-21	NA	IGKJ3	12	NA	NA	23	10	NA	NA	TGTCATCAGAGTGGTCGTGCTCCATTCACTTTC	NA	NA	NA	NA
K118_R2	1	0.000696864	TGTCATCAGAGTAGTAGTGTACCCTACACTTTT	CHQSSSVPYTF	IGKV6-21, IGKV6D-21	NA	IGKJ2	23	NA	NA	24	0	NA	NA	TGTCATCAGAGTAGTAGTGTACCCTACACTTTT	NA	NA	NA	NA
K118_R2	1	0.000696864	TGTCATCAGAGTAGTAGTATACCGTACACTTTT	CHQSSSIPYTF	IGKV6D-21, IGKV6-21	NA	IGKJ2	23	NA	NA	23	NA	NA	NA	TGTCATCAGAGTAGTAGTATACCGTACACTTTT	NA	NA	NA	NA
K118_R2	1	0.000696864	TGTCACCAGTATGGTTATGGACGAGACACTTTC	CHQYGYGRDTF	IGKV3-20, IGKV3D-20	NA	IGKJ4	15	NA	NA	26	10	NA	NA	TGTCACCAGTATGGTTATGGACGAGACACTTTC	NA	NA	NA	NA
K118_R2	1	0.000696864	TGTCACCAGTATGGTGATTCACCATTGACTTTC	CHQYGDSPLTF	IGKV3-20, IGKV3D-20	NA	IGKJ3	15	NA	NA	23	7	NA	NA	TGTCACCAGTATGGTGATTCACCATTGACTTTC	NA	NA	NA	NA
K118_R2	1	0.000696864	TGTCACCAGTATGGTAGCTTACCTGACAGTTTT	CHQYGSLPDSF	IGKV3-7, IGKV3D-7	NA	IGKJ2	24	NA	NA	25	0	NA	NA	TGTCACCAGTATGGTAGCTTACCTGACAGTTTT	NA	NA	NA	NA
K118_R2	1	0.000696864	TGTCACCAGCGTCGCAGCTGGCCTGTCACCTTC	CHQRRSWPVTF	IGKV3-11, IGKV3D-11	NA	IGKJ5	24	NA	NA	25	0	NA	NA	TGTCACCAGCGTCGCAGCTGGCCTGTCACCTTC	NA	NA	NA	NA
K118_R2	1	0.000696864	TGTCACCAACATTATGGTCTTCCCCTGACGTTC	CHQHYGLPLTF	IGKV4-1	NA	IGKJ1	15	NA	NA	26	10	NA	NA	TGTCACCAACATTATGGTCTTCCCCTGACGTTC	NA	NA	NA	NA
K118_R2	1	0.000696864	TGTCAGCGGTATTGTGTAACTCCGTGCACTTTT	CQRYCVTPCTF	IGKV4-1	NA	IGKJ2	7	NA	NA	26	18	NA	NA	TGTCAGCGGTATTGTGTAACTCCGTGCACTTTT	NA	NA	NA	NA
K118_R2	1	0.000696864	TGTCAGCATTATGGTAATTCACTGTGGACGTTC	CQHYGNSLWTF	IGKV3-20, IGKV3D-20	NA	IGKJ1	16	NA	NA	23	6	NA	NA	TGTCAGCATTATGGTAATTCACTGTGGACGTTC	NA	NA	NA	NA
K118_R2	1	0.000696864	TGTCAGCACTATTATACTTTTCCCCTGACGTTC	CQHYYTFPLTF	IGKV4-1	NA	IGKJ1	16	NA	NA	26	9	NA	NA	TGTCAGCACTATTATACTTTTCCCCTGACGTTC	NA	NA	NA	NA
K118_R2	1	0.000696864	TGTCAGCACTATGGTAACTCACACGGGACGTTC	CQHYGNSHGTF	IGKV3-20, IGKV3D-20	NA	IGKJ1	22	NA	NA	25	2	NA	NA	TGTCAGCACTATGGTAACTCACACGGGACGTTC	NA	NA	NA	NA
K118_R2	1	0.000696864	TGTCAGCACTATAGTAGTTCACCGGTCACTTTC	CQHYSSSPVTF	IGKV1-16, IGKV1-8, IGKV1D-13, IGKV1D-16, IGKV1D-8	NA	IGKJ4	19	NA	NA	25	5	NA	NA	TGTCAGCACTATAGTAGTTCACCGGTCACTTTC	NA	NA	NA	NA
K118_R2	1	0.000696864	TGTCAGCACTATAGTAGCTCACCGTTCACTTTT	CQHYSSSPFTF	IGKV3-20, IGKV3D-20	NA	IGKJ2	23	NA	NA	26	2	NA	NA	TGTCAGCACTATAGTAGCTCACCGTTCACTTTT	NA	NA	NA	NA
K118_R2	1	0.000696864	TGTCAGCACTATAATAACTGGCCTCTGACGTTC	CQHYNNWPLTF	IGKV3-15, IGKV3D-15	NA	IGKJ1	24	NA	NA	26	1	NA	NA	TGTCAGCACTATAATAACTGGCCTCTGACGTTC	NA	NA	NA	NA
K118_R2	1	0.000696864	TGTCAGCACCGTAGCGACTGGCCTTACAGTTTT	CQHRSDWPYSF	IGKV3-11, IGKV3D-11	NA	IGKJ2	24	NA	NA	24	NA	NA	NA	TGTCAGCACCGTAGCGACTGGCCTTACAGTTTT	NA	NA	NA	NA
K118_R2	1	0.000696864	TGTCAGCACCATTTTAGTATTCCGTTCACTTTC	CQHHFSIPFTF	IGKV4-1	NA	IGKJ4	23	NA	NA	25	1	NA	NA	TGTCAGCACCATTTTAGTATTCCGTTCACTTTC	NA	NA	NA	NA
K118_R2	1	0.000696864	TGTCAGCAGTTTGGTAGCTCACCGTACACTTTT	CQQFGSSPYTF	IGKV3-20, IGKV3D-20	NA	IGKJ2	23	NA	NA	23	NA	NA	NA	TGTCAGCAGTTTGGTAGCTCACCGTACACTTTT	NA	NA	NA	NA
K118_R2	1	0.000696864	TGTCAGCAGTGTGATAAGTGGCCTCTAACGTTC	CQQCDKWPLTF	IGKV3-15, IGKV3D-15, IGKV3D-7, IGKV3-7	NA	IGKJ1	24	NA	NA	27	2	NA	NA	TGTCAGCAGTGTGATAAGTGGCCTCTAACGTTC	NA	NA	NA	NA
K118_R2	1	0.000696864	TGTCAGCAGTATTTTAGTACCCCCTTCACTTTT	CQQYFSTPFTF	IGKV4-1, IGKV3-15, IGKV3D-15	NA	IGKJ2	20	NA	NA	26	5	NA	NA	TGTCAGCAGTATTTTAGTACCCCCTTCACTTTT	NA	NA	NA	NA
K118_R2	1	0.000696864	TGTCAGCAGTATTTTAGTAGTCCGTACACTTTT	CQQYFSSPYTF	IGKV4-1	NA	IGKJ2	23	NA	NA	23	NA	NA	NA	TGTCAGCAGTATTTTAGTAGTCCGTACACTTTT	NA	NA	NA	NA
K118_R2	1	0.000696864	TGTCAGCAGTATTATCGTAATTTCATCACCTTC	CQQYYRNFITF	IGKV3-15, IGKV3D-15	NA	IGKJ5	12	NA	NA	24	11	NA	NA	TGTCAGCAGTATTATCGTAATTTCATCACCTTC	NA	NA	NA	NA
K118_R2	1	0.000696864	TGTCAGCAGTATTATGATACTCCGCTCACTTTC	CQQYYDTPLTF	IGKV4-1	NA	IGKJ4	23	NA	NA	22	NA	NA	NA	TGTCAGCAGTATTATGATACTCCGCTCACTTTC	NA	NA	NA	NA
K118_R2	1	0.000696864	TGTCAGCAGTATTATACTGCTCCTCCGGCCTTC	CQQYYTAPPAF	IGKV4-1	NA	IGKJ5	24	NA	NA	28	3	NA	NA	TGTCAGCAGTATTATACTGCTCCTCCGGCCTTC	NA	NA	NA	NA
K118_R2	1	0.000696864	TGTCAGCAGTATCATAATATCCCGTGGACGTTC	CQQYHNIPWTF	IGKV1D-43, IGKV1-5, IGKV1-13, IGKV1-33, IGKV1D-33	NA	IGKJ1	23	NA	NA	22	NA	NA	NA	TGTCAGCAGTATCATAATATCCCGTGGACGTTC	NA	NA	NA	NA
K118_R2	1	0.000696864	TGTCAGCAGTATCAAATCTGGCCGTGGACGTTC	CQQYQIWPWTF	IGKV3-15, IGKV3D-15	NA	IGKJ1	23	NA	NA	22	NA	NA	NA	TGTCAGCAGTATCAAATCTGGCCGTGGACGTTC	NA	NA	NA	NA
K118_R2	1	0.000696864	TGTCAGCAGTATGGTTCCTCACCATGGACGTTC	CQQYGSSPWTF	IGKV3-20, IGKV3D-20	NA	IGKJ1	23	NA	NA	24	0	NA	NA	TGTCAGCAGTATGGTTCCTCACCATGGACGTTC	NA	NA	NA	NA
K118_R2	1	0.000696864	TGTCAGCAGTATGGTCGCTCACCTACCACGTTC	CQQYGRSPTTF	IGKV3D-20, IGKV3-20	NA	IGKJ1	24	NA	NA	27	2	NA	NA	TGTCAGCAGTATGGTCGCTCACCTACCACGTTC	NA	NA	NA	NA
K118_R2	1	0.000696864	TGTCAGCAGTATGGTAGTTCACCCCCCACTTTC	CQQYGSSPPTF	IGKV3-20, IGKV3D-20	NA	IGKJ4	23	NA	NA	26	2	NA	NA	TGTCAGCAGTATGGTAGTTCACCCCCCACTTTC	NA	NA	NA	NA
K118_R2	1	0.000696864	TGTCAGCAGTATGGTAGCTTCCCGATCACCTTC	CQQYGSFPITF	IGKV3-20, IGKV3D-20	NA	IGKJ5	19	NA	NA	22	2	NA	NA	TGTCAGCAGTATGGTAGCTTCCCGATCACCTTC	NA	NA	NA	NA
K118_R2	1	0.000696864	TGTCAGCAGTATGGTAGCTCACCTCGGACTTTT	CQQYGSSPRTF	IGKV3-20, IGKV3D-20	NA	IGKJ2	24	NA	NA	27	2	NA	NA	TGTCAGCAGTATGGTAGCTCACCTCGGACTTTT	NA	NA	NA	NA
K118_R2	1	0.000696864	TGTCAGCAGTATGGTAGCTCACCGTACACTTTT	CQQYGSSPYTF	IGKV3-20, IGKV3D-20	NA	IGKJ2	23	NA	NA	23	NA	NA	NA	TGTCAGCAGTATGGTAGCTCACCGTACACTTTT	NA	NA	NA	NA
K118_R2	1	0.000696864	TGTCAGCAGTATGGGAGCTCGGCGCTCACTTTC	CQQYGSSALTF	IGKV3D-20	NA	IGKJ4	20	NA	NA	21	0	NA	NA	TGTCAGCAGTATGGGAGCTCGGCGCTCACTTTC	NA	NA	NA	NA
K118_R2	1	0.000696864	TGTCAGCAGTATGGAAACTCCCCGATCACCTTC	CQQYGNSPITF	IGKV3-20, IGKV3D-20	NA	IGKJ5	14	NA	NA	22	7	NA	NA	TGTCAGCAGTATGGAAACTCCCCGATCACCTTC	NA	NA	NA	NA
K118_R2	1	0.000696864	TGTCAGCAGTATGATATCTGGCCTCTCGGTTTC	CQQYDIWPLGF	IGKV3-15, IGKV3D-15	NA	IGKJ3	24	NA	NA	29	4	NA	NA	TGTCAGCAGTATGATATCTGGCCTCTCGGTTTC	NA	NA	NA	NA
K118_R2	1	0.000696864	TGTCAGCAGTATGATAAGTGGCCTCGCACTTTC	CQQYDKWPRTF	IGKV3-15, IGKV3D-15	NA	IGKJ4	24	NA	NA	26	1	NA	NA	TGTCAGCAGTATGATAAGTGGCCTCGCACTTTC	NA	NA	NA	NA
K118_R2	1	0.000696864	TGTCAGCAGTATGACAGCTCACCGGGGACGTTC	CQQYDSSPGTF	IGKV3-20, IGKV3D-20	NA	IGKJ1	23	NA	NA	25	1	NA	NA	TGTCAGCAGTATGACAGCTCACCGGGGACGTTC	NA	NA	NA	NA
K118_R2	1	0.000696864	TGTCAGCAGTATGAAAGTCCCCCTCTCACTTTC	CQQYESPPLTF	IGKV3-20, IGKV3D-15, IGKV3-15, IGKV3D-11, IGKV3D-7	NA	IGKJ4	13	NA	NA	24	10	NA	NA	TGTCAGCAGTATGAAAGTCCCCCTCTCACTTTC	NA	NA	NA	NA
K118_R2	1	0.000696864	TGTCAGCAGTATATTACTACTCCTCCCACTTTT	CQQYITTPPTF	IGKV4-1, IGKV3-15, IGKV3D-15	NA	IGKJ2	24	NA	NA	26	1	NA	NA	TGTCAGCAGTATATTACTACTCCTCCCACTTTT	NA	NA	NA	NA
K118_R2	1	0.000696864	TGTCAGCAGTATATTAGTTCACCGCGGACGTTC	CQQYISSPRTF	IGKV3-20, IGKV3D-20	NA	IGKJ1	23	NA	NA	25	1	NA	NA	TGTCAGCAGTATATTAGTTCACCGCGGACGTTC	NA	NA	NA	NA
K118_R2	1	0.000696864	TGTCAGCAGTATAGTAGCTGGTGGCGGACGTTC	CQQYSSWWRTF	IGKV3-15, IGKV3D-15	NA	IGKJ1	21	NA	NA	25	3	NA	NA	TGTCAGCAGTATAGTAGCTGGTGGCGGACGTTC	NA	NA	NA	NA
K118_R2	1	0.000696864	TGTCAGCAGTATAATAACTGGCCTTGGACGTTC	CQQYNNWPWTF	IGKV3-15, IGKV3D-15	NA	IGKJ1	24	NA	NA	24	NA	NA	NA	TGTCAGCAGTATAATAACTGGCCTTGGACGTTC	NA	NA	NA	NA
K118_R2	1	0.000696864	TGTCAGCAGTATAATAACTGGCCGTGGACGTTC	CQQYNNWPWTF	IGKV3-15, IGKV3D-15	NA	IGKJ1	23	NA	NA	22	NA	NA	NA	TGTCAGCAGTATAATAACTGGCCGTGGACGTTC	NA	NA	NA	NA
K118_R2	1	0.000696864	TGTCAGCAGTACGTGAGTCCGCCGTACAGTTTT	CQQYVSPPYSF	IGKV3-20, IGKV3D-15, IGKV3-15, IGKV3-11, IGKV3D-7	NA	IGKJ2	11	NA	NA	23	11	NA	NA	TGTCAGCAGTACGTGAGTCCGCCGTACAGTTTT	NA	NA	NA	NA
K118_R2	1	0.000696864	TGTCAGCAGCGTGGCAGCTGGCCTGAGACGTTC	CQQRGSWPETF	IGKV3-11, IGKV3D-11	NA	IGKJ1	24	NA	NA	26	1	NA	NA	TGTCAGCAGCGTGGCAGCTGGCCTGAGACGTTC	NA	NA	NA	NA
K118_R2	1	0.000696864	TGTCAGCAGCGTAGCCACTGGCTATTCACTTTC	CQQRSHWLFTF	IGKV3-11, IGKV3D-11	NA	IGKJ3	22	NA	NA	22	NA	NA	NA	TGTCAGCAGCGTAGCCACTGGCTATTCACTTTC	NA	NA	NA	NA
K118_R2	1	0.000696864	TGTCAGCAGCGTAGCAATTGGCCTCTCACCTTC	CQQRSNWPLTF	IGKV3-11, IGKV3D-11	NA	IGKJ4	24	NA	NA	24	NA	NA	NA	TGTCAGCAGCGTAGCAATTGGCCTCTCACCTTC	NA	NA	NA	NA
K118_R2	1	0.000696864	TGTCAGCAGCATGGTACTTCACCTCGGACGTTC	CQQHGTSPRTF	IGKV3D-20, IGKV3-20	NA	IGKJ1	25	NA	NA	25	NA	NA	NA	TGTCAGCAGCATGGTACTTCACCTCGGACGTTC	NA	NA	NA	NA
K118_R2	1	0.000696864	TGTCAGCAGGCTGGTTCCTCACCTCGAACGTTC	CQQAGSSPRTF	IGKV3-20, IGKV3D-20, IGKV3D-7, IGKV3-11	NA	IGKJ1	24	NA	NA	27	2	NA	NA	TGTCAGCAGGCTGGTTCCTCACCTCGAACGTTC	NA	NA	NA	NA
K118_R2	1	0.000696864	TGTCAGCAGAGTTCCACCACCCCGTACACTTTT	CQQSSTTPYTF	IGKV1-39, IGKV1D-39	NA	IGKJ2	23	NA	NA	23	NA	NA	NA	TGTCAGCAGAGTTCCACCACCCCGTACACTTTT	NA	NA	NA	NA
K118_R2	1	0.000696864	TGTCAGCAATATTCTAGTAATTTTCCGACGTTC	CQQYSSNFPTF	IGKV4-1	NA	IGKJ1	19	NA	NA	26	6	NA	NA	TGTCAGCAATATTCTAGTAATTTTCCGACGTTC	NA	NA	NA	NA
K118_R2	1	0.000696864	TGTCAGCAATATTGGACTACTCACGTCTCTTTC	CQQYWTTHVSF	IGKV4-1	NA	IGKJ4	13	NA	NA	28	14	NA	NA	TGTCAGCAATATTGGACTACTCACGTCTCTTTC	NA	NA	NA	NA
K118_R2	1	0.000696864	TGTCAGCAATATTATGATCCTCCCTACAGTTTT	CQQYYDPPYSF	IGKV4-1	NA	IGKJ2	15	NA	NA	24	8	NA	NA	TGTCAGCAATATTATGATCCTCCCTACAGTTTT	NA	NA	NA	NA
K118_R2	1	0.000696864	TGTCAGCAATATTATACTACTCCGATCACCTTC	CQQYYTTPITF	IGKV4-1	NA	IGKJ5	23	NA	NA	22	NA	NA	NA	TGTCAGCAATATTATACTACTCCGATCACCTTC	NA	NA	NA	NA
K118_R2	1	0.000696864	TGTCAGCAATATTATAGTATTCCTCTCACTTTC	CQQYYSIPLTF	IGKV4-1	NA	IGKJ4	24	NA	NA	24	NA	NA	NA	TGTCAGCAATATTATAGTATTCCTCTCACTTTC	NA	NA	NA	NA
K118_R2	1	0.000696864	TGTCAGCAATATTATAGTAGTCCGCTCACTTTC	CQQYYSSPLTF	IGKV4-1	NA	IGKJ4	23	NA	NA	22	NA	NA	NA	TGTCAGCAATATTATAGTAGTCCGCTCACTTTC	NA	NA	NA	NA
K118_R2	1	0.000696864	TGTCAGCAATATGGTTACTCACCGATCACCTTC	CQQYGYSPITF	IGKV3-20, IGKV3D-20	NA	IGKJ5	23	NA	NA	22	NA	NA	NA	TGTCAGCAATATGGTTACTCACCGATCACCTTC	NA	NA	NA	NA
K118_R2	1	0.000696864	TGTCAGCAATATGGTACCTCACCTCGGACTTTT	CQQYGTSPRTF	IGKV3D-20, IGKV3-20	NA	IGKJ2	25	NA	NA	27	1	NA	NA	TGTCAGCAATATGGTACCTCACCTCGGACTTTT	NA	NA	NA	NA
K118_R2	1	0.000696864	TGTCAGCAATATGATACCTCACCGTACACTTTT	CQQYDTSPYTF	IGKV3-20, IGKV3D-20	NA	IGKJ2	23	NA	NA	23	NA	NA	NA	TGTCAGCAATATGATACCTCACCGTACACTTTT	NA	NA	NA	NA
K118_R2	1	0.000696864	TGTCAGCAATATAAGACTATTCCCCTCACTTTC	CQQYKTIPLTF	IGKV4-1	NA	IGKJ4	12	NA	NA	24	11	NA	NA	TGTCAGCAATATAAGACTATTCCCCTCACTTTC	NA	NA	NA	NA
K118_R2	1	0.000696864	TGTCAGCAACATTATAGTGTTCCATTCACTTTC	CQQHYSVPFTF	IGKV4-1	NA	IGKJ3	18	NA	NA	23	4	NA	NA	TGTCAGCAACATTATAGTGTTCCATTCACTTTC	NA	NA	NA	NA
K118_R2	1	0.000696864	TGTCAGCAACATTATAATAGTCCTCGGACGTTC	CQQHYNSPRTF	IGKV4-1	NA	IGKJ1	28	NA	NA	25	NA	NA	NA	TGTCAGCAACATTATAATAGTCCTCGGACGTTC	NA	NA	NA	NA
K118_R2	1	0.000696864	TGTCAGGAGTATTATAGTAGTCCTCGGACGTTC	CQEYYSSPRTF	IGKV4-1	NA	IGKJ1	28	NA	NA	25	NA	NA	NA	TGTCAGGAGTATTATAGTAGTCCTCGGACGTTC	NA	NA	NA	NA
K118_R2	1	0.000696864	TGTCAATGGAGTTACAGTTCCCTGCTGACTTTC	CQWSYSSLLTF	IGKV1-12, IGKV1D-12	NA	IGKJ4	6	NA	NA	23	16	NA	NA	TGTCAATGGAGTTACAGTTCCCTGCTGACTTTC	NA	NA	NA	NA
K118_R2	1	0.000696864	TGTCAACACACTTACAGCTTCCCGTACAGCTTT	CQHTYSFPYSF	IGKV1-12, IGKV1D-12, IGKV1-13, IGKV1D-13	NA	IGKJ2	23	NA	NA	23	NA	NA	NA	TGTCAACACACTTACAGCTTCCCGTACAGCTTT	NA	NA	NA	NA
K118_R2	1	0.000696864	TGTCAACAGTTTGAATCCACACAGTTCACTTTT	CQQFESTQFTF	IGKV3-20, IGKV3D-20	NA	IGKJ2	10	NA	NA	26	15	NA	NA	TGTCAACAGTTTGAATCCACACAGTTCACTTTT	NA	NA	NA	NA
K118_R2	1	0.000696864	TGTCAACAGTGTTATAGTTACCCGTACACTTTT	CQQCYSYPYTF	IGKV1-8, IGKV1D-13, IGKV1-13, IGKV1D-16, IGKV1D-8	NA	IGKJ2	23	NA	NA	23	NA	NA	NA	TGTCAACAGTGTTATAGTTACCCGTACACTTTT	NA	NA	NA	NA
K118_R2	1	0.000696864	TGTCAACAGTATTTTAATTCCCCGTACACTTTT	CQQYFNSPYTF	IGKV1-39, IGKV1D-39, IGKV1D-8, IGKV1-8	NA	IGKJ2	9	NA	NA	23	13	NA	NA	TGTCAACAGTATTTTAATTCCCCGTACACTTTT	NA	NA	NA	NA
K118_R2	1	0.000696864	TGTCAACAGTATTACAGTGTCCCTCAGACGTTC	CQQYYSVPQTF	IGKV1D-43, IGKV1D-8, IGKV1-27	NA	IGKJ1	25	NA	NA	26	0	NA	NA	TGTCAACAGTATTACAGTGTCCCTCAGACGTTC	NA	NA	NA	NA
K118_R2	1	0.000696864	TGTCAACAGTATGATGATCTCCCGCTCACTTTC	CQQYDDLPLTF	IGKV1-33, IGKV1D-33	NA	IGKJ4	23	NA	NA	22	NA	NA	NA	TGTCAACAGTATGATGATCTCCCGCTCACTTTC	NA	NA	NA	NA
K118_R2	1	0.000696864	TGTCAACAGTATGATAATCTCCCTCTCACTTTC	CQQYDNLPLTF	IGKV1D-33, IGKV1-33	NA	IGKJ4	25	NA	NA	24	NA	NA	NA	TGTCAACAGTATGATAATCTCCCTCTCACTTTC	NA	NA	NA	NA
K118_R2	1	0.000696864	TGTCAACAGTACGGTGACTCACCCCTCACTTTC	CQQYGDSPLTF	IGKV3-20, IGKV3D-20	NA	IGKJ4	23	NA	NA	24	0	NA	NA	TGTCAACAGTACGGTGACTCACCCCTCACTTTC	NA	NA	NA	NA
K118_R2	1	0.000696864	TGTCAACAGCTTAGTGATTACCCGCTCACGTTC	CQQLSDYPLTF	IGKV1-13, IGKV1-9, IGKV1-39, IGKV1D-39, IGKV1D-13	NA	IGKJ4	23	NA	NA	22	NA	NA	NA	TGTCAACAGCTTAGTGATTACCCGCTCACGTTC	NA	NA	NA	NA
K118_R2	1	0.000696864	TGTCAACAGCTTAATACTTATCCGCTCACTTTC	CQQLNTYPLTF	IGKV1-9, IGKV1-8	NA	IGKJ4	20	NA	NA	22	1	NA	NA	TGTCAACAGCTTAATACTTATCCGCTCACTTTC	NA	NA	NA	NA
K118_R2	1	0.000696864	TGTCAACAGGTTAACAGTTTCCCGTTCACTTTT	CQQVNSFPFTF	IGKV1-12, IGKV1D-12	NA	IGKJ2	23	NA	NA	26	2	NA	NA	TGTCAACAGGTTAACAGTTTCCCGTTCACTTTT	NA	NA	NA	NA
K118_R2	1	0.000696864	TGTCAACAGGCTAACAGTTTCCCTCTCACTTTC	CQQANSFPLTF	IGKV1-12, IGKV1D-12	NA	IGKJ4	24	NA	NA	24	NA	NA	NA	TGTCAACAGGCTAACAGTTTCCCTCTCACTTTC	NA	NA	NA	NA
K118_R2	1	0.000696864	TGTCAACAGGCTAACAGTTTCCCGATCACCTTC	CQQANSFPITF	IGKV1-12, IGKV1D-12	NA	IGKJ5	23	NA	NA	22	NA	NA	NA	TGTCAACAGGCTAACAGTTTCCCGATCACCTTC	NA	NA	NA	NA
K118_R2	1	0.000696864	TGTCAACAGGCTAACAGTTTCCCATTCACTTTC	CQQANSFPFTF	IGKV1-12, IGKV1D-12	NA	IGKJ3	23	NA	NA	23	NA	NA	NA	TGTCAACAGGCTAACAGTTTCCCATTCACTTTC	NA	NA	NA	NA
K118_R2	1	0.000696864	TGTCAACAGGGTTACCGTTTCCCGCTCACTTTC	CQQGYRFPLTF	IGKV1-12, IGKV1D-12	NA	IGKJ4	23	NA	NA	22	NA	NA	NA	TGTCAACAGGGTTACCGTTTCCCGCTCACTTTC	NA	NA	NA	NA
K118_R2	1	0.000696864	TGTCAACAGACTTTCACTATGTCTCGGACCTTT	CQQTFTMSRTF	IGKV1-39, IGKV1D-39	NA	IGKJ1	10	NA	NA	25	14	NA	NA	TGTCAACAGACTTTCACTATGTCTCGGACCTTT	NA	NA	NA	NA
K118_R2	1	0.000696864	TGTCAACAGACTTATAGTCTCCCGTGGACGTTC	CQQTYSLPWTF	IGKV1-39, IGKV1D-39	NA	IGKJ1	18	NA	NA	22	3	NA	NA	TGTCAACAGACTTATAGTCTCCCGTGGACGTTC	NA	NA	NA	NA
K118_R2	1	0.000696864	TGTCAACAGACTTACAGTACCCCTCCTACGTTC	CQQTYSTPPTF	IGKV1D-39, IGKV1-39	NA	IGKJ1	26	NA	NA	27	0	NA	NA	TGTCAACAGACTTACAGTACCCCTCCTACGTTC	NA	NA	NA	NA
K118_R2	1	0.000696864	TGTCAACAGACTTACAGTACCCCCCACAGTTTT	CQQTYSTPHSF	IGKV1-39, IGKV1D-39	NA	IGKJ2	23	NA	NA	25	1	NA	NA	TGTCAACAGACTTACAGTACCCCCCACAGTTTT	NA	NA	NA	NA
K118_R2	1	0.000696864	TGTCAACAGAGTTTCAGAACCCCTCGGACGTTC	CQQSFRTPRTF	IGKV1D-39, IGKV1-39	NA	IGKJ1	25	NA	NA	25	NA	NA	NA	TGTCAACAGAGTTTCAGAACCCCTCGGACGTTC	NA	NA	NA	NA
K118_R2	1	0.000696864	TGTCAACAGAGTTACATTACCCCGTGGACTTTC	CQQSYITPWTF	IGKV1-39, IGKV1D-39	NA	IGKJ1	23	NA	NA	22	NA	NA	NA	TGTCAACAGAGTTACATTACCCCGTGGACTTTC	NA	NA	NA	NA
K118_R2	1	0.000696864	TGTCAACAGAGTTACACTGCCCCTCGGACGTTC	CQQSYTAPRTF	IGKV1D-39, IGKV1-39	NA	IGKJ1	25	NA	NA	25	NA	NA	NA	TGTCAACAGAGTTACACTGCCCCTCGGACGTTC	NA	NA	NA	NA
K118_R2	1	0.000696864	TGTCAACAGAGTTACACTACCCCTCGGTCTTTT	CQQSYTTPRSF	IGKV1D-39, IGKV1-39	NA	IGKJ2	25	NA	NA	28	2	NA	NA	TGTCAACAGAGTTACACTACCCCTCGGTCTTTT	NA	NA	NA	NA
K118_R2	1	0.000696864	TGTCAACAGAGTTACAGTATCCCTTACACTTTT	CQQSYSIPYTF	IGKV1-39, IGKV1D-39	NA	IGKJ2	24	NA	NA	24	NA	NA	NA	TGTCAACAGAGTTACAGTATCCCTTACACTTTT	NA	NA	NA	NA
K118_R2	1	0.000696864	TGTCAACAGAGTTACAGTATCCCGTGGACGTTC	CQQSYSIPWTF	IGKV1-39, IGKV1D-39	NA	IGKJ1	23	NA	NA	22	NA	NA	NA	TGTCAACAGAGTTACAGTATCCCGTGGACGTTC	NA	NA	NA	NA
K118_R2	1	0.000696864	TGTCAACAGAGTTACAGTACCCCTTTCACTTTC	CQQSYSTPFTF	IGKV1-39, IGKV1D-39	NA	IGKJ3	24	NA	NA	24	NA	NA	NA	TGTCAACAGAGTTACAGTACCCCTTTCACTTTC	NA	NA	NA	NA
K118_R2	1	0.000696864	TGTCAACAGAGTTACAGTACCCCCTTCACTTTC	CQQSYSTPFTF	IGKV1-39, IGKV1D-39	NA	IGKJ3	23	NA	NA	24	0	NA	NA	TGTCAACAGAGTTACAGTACCCCCTTCACTTTC	NA	NA	NA	NA
K118_R2	1	0.000696864	TGTCAACAGAGTTACAGTACCCCGTACAGTTTT	CQQSYSTPYSF	IGKV1-39, IGKV1D-39	NA	IGKJ2	23	NA	NA	23	NA	NA	NA	TGTCAACAGAGTTACAGTACCCCGTACAGTTTT	NA	NA	NA	NA
K118_R2	1	0.000696864	TGTCAACAGAGTTACAGCAGCCACCGGACGTTC	CQQSYSSHRTF	IGKV1-39, IGKV1D-39	NA	IGKJ1	17	NA	NA	25	7	NA	NA	TGTCAACAGAGTTACAGCAGCCACCGGACGTTC	NA	NA	NA	NA
K118_R2	1	0.000696864	TGTCAACAGAGTTACAGAACCCCTAGGACGTTC	CQQSYRTPRTF	IGKV1-39, IGKV1D-39	NA	IGKJ1	27	NA	NA	25	NA	NA	NA	TGTCAACAGAGTTACAGAACCCCTAGGACGTTC	NA	NA	NA	NA
K118_R2	1	0.000696864	TGTCAACAGAGTTACAATACGCCGCTGACTTTC	CQQSYNTPLTF	IGKV1-39, IGKV1D-39	NA	IGKJ4	20	NA	NA	22	1	NA	NA	TGTCAACAGAGTTACAATACGCCGCTGACTTTC	NA	NA	NA	NA
K118_R2	1	0.000696864	TGTCAACAGAGTCGCAGTACCCCCCTCACTTTC	CQQSRSTPLTF	IGKV1-39, IGKV1D-39	NA	IGKJ4	23	NA	NA	24	0	NA	NA	TGTCAACAGAGTCGCAGTACCCCCCTCACTTTC	NA	NA	NA	NA
K118_R2	1	0.000696864	TGTCAACAGAGTCACACTCCGCCGCACACTTTT	CQQSHTPPHTF	IGKV1-39, IGKV1D-39	NA	IGKJ2	16	NA	NA	25	8	NA	NA	TGTCAACAGAGTCACACTCCGCCGCACACTTTT	NA	NA	NA	NA
K118_R2	1	0.000696864	TGTCAACAGAGTGACACAACACCGTGGACGTTT	CQQSDTTPWTF	IGKV1-39, IGKV1D-39	NA	IGKJ2	16	NA	NA	30	13	NA	NA	TGTCAACAGAGTGACACAACACCGTGGACGTTT	NA	NA	NA	NA
K118_R2	1	0.000696864	TGTCAACAATTTTATAGTACTCCTCCTACGTTC	CQQFYSTPPTF	IGKV4-1	NA	IGKJ1	24	NA	NA	27	2	NA	NA	TGTCAACAATTTTATAGTACTCCTCCTACGTTC	NA	NA	NA	NA
K118_R2	1	0.000696864	TGTCAACAATTTGATAGTCTTCCTCTCACTTTC	CQQFDSLPLTF	IGKV1D-33, IGKV1-33, IGKV1D-13, IGKV1-13, IGKV1-27	NA	IGKJ4	25	NA	NA	24	NA	NA	NA	TGTCAACAATTTGATAGTCTTCCTCTCACTTTC	NA	NA	NA	NA
K118_R2	1	0.000696864	TGTCAACAATATGATAGTCTTCCGATCACCTTC	CQQYDSLPITF	IGKV1-33, IGKV1D-33	NA	IGKJ5	20	NA	NA	22	1	NA	NA	TGTCAACAATATGATAGTCTTCCGATCACCTTC	NA	NA	NA	NA
K118_R2	1	0.000696864	TGTCAACAATATACTAGTCTCCCCTGGACTTTC	CQQYTSLPWTF	IGKV1-33, IGKV1D-33	NA	IGKJ3	23	NA	NA	27	3	NA	NA	TGTCAACAATATACTAGTCTCCCCTGGACTTTC	NA	NA	NA	NA
K118_R2	1	0.000696864	TGTCAACAAATTAACACTTACTCATTCACTTTC	CQQINTYSFTF	IGKV1-13, IGKV1-9, IGKV1D-13, IGKV1D-43, IGKV1-5	NA	IGKJ3	21	NA	NA	23	1	NA	NA	TGTCAACAAATTAACACTTACTCATTCACTTTC	NA	NA	NA	NA
K118_R2	1	0.000696864	TGTCAAAAGTATGGCACTTTCCCTCAGACGTTC	CQKYGTFPQTF	IGKV1-27	NA	IGKJ1	12	NA	NA	26	13	NA	NA	TGTCAAAAGTATGGCACTTTCCCTCAGACGTTC	NA	NA	NA	NA
K118_R2	1	0.000696864	TGTCAAAAGTATGACAATATTCCGCTCACTTTC	CQKYDNIPLTF	IGKV1-27, IGKV1-13, IGKV1D-13, IGKV1-16, IGKV1D-16	NA	IGKJ4	16	NA	NA	22	5	NA	NA	TGTCAAAAGTATGACAATATTCCGCTCACTTTC	NA	NA	NA	NA
K118_R2	1	0.000696864	TGTCAAAAGTATAATGGTGCCCCCTGGACGTTC	CQKYNGAPWTF	IGKV1-27	NA	IGKJ1	23	NA	NA	24	0	NA	NA	TGTCAAAAGTATAATGGTGCCCCCTGGACGTTC	NA	NA	NA	NA
K118_R2	1	0.000696864	TGTCAAAAGTATAACAGTGCCCCCCCCTTTTTC	CQKYNSAPPFF	IGKV1-27	NA	IGKJ3	23	NA	NA	29	5	NA	NA	TGTCAAAAGTATAACAGTGCCCCCCCCTTTTTC	NA	NA	NA	NA
K118_R2	1	0.000696864	TGTCAAAAGTATAACAGTGGCCCTCAAACGTTC	CQKYNSGPQTF	IGKV1-27	NA	IGKJ1	24	NA	NA	27	2	NA	NA	TGTCAAAAGTATAACAGTGGCCCTCAAACGTTC	NA	NA	NA	NA
K118_R2	1	0.000696864	TGCCAGCAGTATTATGATTACCCATTCACCTTC	CQQYYDYPFTF	IGKV1-16, IGKV1-8, IGKV1D-16, IGKV1-5, IGKV1D-8	NA	IGKJ3	23	NA	NA	23	NA	NA	NA	TGCCAGCAGTATTATGATTACCCATTCACCTTC	NA	NA	NA	NA
K118_R2	1	0.000696864	TGCCAGCAATATGTTGGTGCCCGGTACTCTTTC	CQQYVGARYSF	IGKV1-5	NA	IGKJ2	12	NA	NA	23	10	NA	NA	TGCCAGCAATATGTTGGTGCCCGGTACTCTTTC	NA	NA	NA	NA
K118_R2	1	0.000696864	TGCCAGCAATATATTAGTTTCCCCGTGACGTTC	CQQYISFPVTF	IGKV1-5, IGKV1-16, IGKV1D-16	NA	IGKJ1	19	NA	NA	26	6	NA	NA	TGCCAGCAATATATTAGTTTCCCCGTGACGTTC	NA	NA	NA	NA
K118_R2	1	0.000696864	TGCCAACATTATCAGGGTTATCCGTTTACTTTC	CQHYQGYPFTF	IGKV1-5	NA	IGKJ4	12	NA	NA	27	14	NA	NA	TGCCAACATTATCAGGGTTATCCGTTTACTTTC	NA	NA	NA	NA
K118_R2	1	0.000696864	TGCCAACAGTATGATAGTTATTCTCTCACTTTT	CQQYDSYSLTF	IGKV1-5, IGKV1D-16	NA	IGKJ4	24	NA	NA	24	NA	NA	NA	TGCCAACAGTATGATAGTTATTCTCTCACTTTT	NA	NA	NA	NA
K118_R2	1	0.000696864	TGCCAACAGTATAATACTTACTCGGGGACGTTC	CQQYNTYSGTF	IGKV1-5, IGKV1-16, IGKV1D-16, IGKV1-13, IGKV1D-13	NA	IGKJ1	20	NA	NA	25	4	NA	NA	TGCCAACAGTATAATACTTACTCGGGGACGTTC	NA	NA	NA	NA
K118_R2	1	0.000696864	TGCCAACAGTATAATACTGCTTCCCGCACGTTC	CQQYNTASRTF	IGKV1-5, IGKV1-16, IGKV1D-16	NA	IGKJ2	16	NA	NA	26	9	NA	NA	TGCCAACAGTATAATACTGCTTCCCGCACGTTC	NA	NA	NA	NA
K118_R2	1	0.000696864	TGCCAACAGAGTTACAATACCCCTCGTACGTTC	CQQSYNTPRTF	IGKV1D-39, IGKV1-39	NA	IGKJ1	25	NA	NA	27	1	NA	NA	TGCCAACAGAGTTACAATACCCCTCGTACGTTC	NA	NA	NA	NA
K118_R2	1	0.000696864	TGCCAACAATATTATCATTATCCTCTCACTTTC	CQQYYHYPLTF	IGKV1-5, IGKV1D-16, IGKV1-16	NA	IGKJ4	12	NA	NA	24	11	NA	NA	TGCCAACAATATTATCATTATCCTCTCACTTTC	NA	NA	NA	NA
K118_R2	1	0.000696864	TGCCAACAATATAGCACTTACGCAAGGACGTTC	CQQYSTYARTF	IGKV1-5, IGKV1-16, IGKV1D-16	NA	IGKJ1	13	NA	NA	25	11	NA	NA	TGCCAACAATATAGCACTTACGCAAGGACGTTC	NA	NA	NA	NA
K118_R2	1	0.000696864	TGCCAACAATATAATACTTACCCGTACACTTTT	CQQYNTYPYTF	IGKV1-16, IGKV1D-16, IGKV1-5	NA	IGKJ2	23	NA	NA	23	NA	NA	NA	TGCCAACAATATAATACTTACCCGTACACTTTT	NA	NA	NA	NA
K118_R2	1	0.000696864	TGCCAACAATATAATAGTTACCCCTGGACGTTC	CQQYNSYPWTF	IGKV1-16, IGKV1D-16, IGKV1-5, IGKV1D-13	NA	IGKJ1	23	NA	NA	24	0	NA	NA	TGCCAACAATATAATAGTTACCCCTGGACGTTC	NA	NA	NA	NA
K118_R2	1	0.000696864	TGCCAACAATATAAGACTTTCCCTCGGACGTTC	CQQYKTFPRTF	IGKV1-16	NA	IGKJ1	24	NA	NA	25	0	NA	NA	TGCCAACAATATAAGACTTTCCCTCGGACGTTC	NA	NA	NA	NA
K118_R2	1	0.000696864	TGCCAACAATATAAAGATTACCCGTACACTTTT	CQQYKDYPYTF	IGKV1-16, IGKV1D-16, IGKV1-8, IGKV1D-8, IGKV1-13	NA	IGKJ2	14	NA	NA	23	8	NA	NA	TGCCAACAATATAAAGATTACCCGTACACTTTT	NA	NA	NA	NA
K118_R2	1	0.000696864	TGCGCGCAAGCTACACAAGATCCCGTCACTTTC	CAQATQDPVTF	IGKV2D-24, IGKV2-24	NA	IGKJ4	18	NA	NA	25	6	NA	NA	TGCGCGCAAGCTACACAAGATCCCGTCACTTTC	NA	NA	NA	NA
K118_R2	1	0.000696864	TGCATGCACGCTCTACAAACTTCTCGCACTTTT	CMHALQTSRTF	IGKV2D-28, IGKV2-28	NA	IGKJ2	25	NA	NA	26	0	NA	NA	TGCATGCACGCTCTACAAACTTCTCGCACTTTT	NA	NA	NA	NA
K118_R2	1	0.000696864	TGCATGCACGCTATTCAAAATCGTCGGACGTTC	CMHAIQNRRTF	IGKV2-28, IGKV2D-28, IGKV2-30, IGKV2D-30	NA	IGKJ1	19	NA	NA	25	5	NA	NA	TGCATGCACGCTATTCAAAATCGTCGGACGTTC	NA	NA	NA	NA
K118_R2	1	0.000696864	TGCATGCAGGCTCTAGAGACTCCTCGGAGTTTT	CMQALETPRSF	IGKV2-28, IGKV2D-28	NA	IGKJ2	32	NA	NA	29	NA	NA	NA	TGCATGCAGGCTCTAGAGACTCCTCGGAGTTTT	NA	NA	NA	NA
K118_R2	1	0.000696864	TGCATGCAGGCTCTAGAGACTCCTCGGAGTTTT	CMQALETPRSF	IGKV2-40, IGKV2D-40	NA	IGKJ2	8	NA	NA	29	20	NA	NA	TGCATGCAGGCTCTAGAGACTCCTCGGAGTTTT	NA	NA	NA	NA
K118_R2	1	0.000696864	TGCATGCAGGGCACACACTGGCCTTACAGTTTT	CMQGTHWPYSF	IGKV2-30, IGKV2D-30	NA	IGKJ2	24	NA	NA	24	NA	NA	NA	TGCATGCAGGGCACACACTGGCCTTACAGTTTT	NA	NA	NA	NA
K118_R2	1	0.000696864	TGCATGCAATCTCTACAAACTCCCCTCACTTTC	CMQSLQTPLTF	IGKV2-28, IGKV2D-28	NA	IGKJ4	23	NA	NA	24	0	NA	NA	TGCATGCAATCTCTACAAACTCCCCTCACTTTC	NA	NA	NA	NA
K118_R2	1	0.000696864	TGCATGCAATCTACACAATTTCCGCCCACTTTC	CMQSTQFPPTF	IGKV2-24	NA	IGKJ4	23	NA	NA	22	NA	NA	NA	TGCATGCAATCTACACAATTTCCGCCCACTTTC	NA	NA	NA	NA
K118_R2	1	0.000696864	TGCATGCAACGTCTAGACTTTCCGTGGACGTTC	CMQRLDFPWTF	IGKV2-40, IGKV2D-40	NA	IGKJ1	23	NA	NA	22	NA	NA	NA	TGCATGCAACGTCTAGACTTTCCGTGGACGTTC	NA	NA	NA	NA
K118_R2	1	0.000696864	TGCATGCAAGTTCTACAAACGCCGGACAGTTTT	CMQVLQTPDSF	IGKV2-28, IGKV2D-28	NA	IGKJ2	20	NA	NA	25	4	NA	NA	TGCATGCAAGTTCTACAAACGCCGGACAGTTTT	NA	NA	NA	NA
K118_R2	1	0.000696864	TGCATGCAAGCTCTACAGGCTCCTCAGACTTTT	CMQALQAPQTF	IGKV2D-28, IGKV2-28	NA	IGKJ2	25	NA	NA	27	1	NA	NA	TGCATGCAAGCTCTACAGGCTCCTCAGACTTTT	NA	NA	NA	NA
K118_R2	1	0.000696864	TGCATGCAAGCTCTACAAGGTCCTCCCACTTTC	CMQALQGPPTF	IGKV2D-28, IGKV2-28	NA	IGKJ4	26	NA	NA	26	NA	NA	NA	TGCATGCAAGCTCTACAAGGTCCTCCCACTTTC	NA	NA	NA	NA
K118_R2	1	0.000696864	TGCATGCAAGCTCTACAAACTCCTCGGACTTTT	CMQALQTPRTF	IGKV2-28, IGKV2D-28	NA	IGKJ2	32	NA	NA	27	NA	NA	NA	TGCATGCAAGCTCTACAAACTCCTCGGACTTTT	NA	NA	NA	NA
K118_R2	1	0.000696864	TGCATGCAAGCTCTACAAACTCCTCAGACTTTT	CMQALQTPQTF	IGKV2D-28, IGKV2-28	NA	IGKJ2	25	NA	NA	27	1	NA	NA	TGCATGCAAGCTCTACAAACTCCTCAGACTTTT	NA	NA	NA	NA
K118_R2	1	0.000696864	TGCATGCAAGCTCTACAAACTCCTACCACTTTC	CMQALQTPTTF	IGKV2-28, IGKV2D-28	NA	IGKJ4	25	NA	NA	26	0	NA	NA	TGCATGCAAGCTCTACAAACTCCTACCACTTTC	NA	NA	NA	NA
K118_R2	1	0.000696864	TGCATGCAAGCTCTACAAAATCCTCAGACGTTC	CMQALQNPQTF	IGKV2D-28, IGKV2-28	NA	IGKJ1	25	NA	NA	26	0	NA	NA	TGCATGCAAGCTCTACAAAATCCTCAGACGTTC	NA	NA	NA	NA
K118_R2	1	0.000696864	TGCATGCAAGCTCTAGAAACTCAATTCACTTTC	CMQALETQFTF	IGKV2-28, IGKV2D-28	NA	IGKJ3	22	NA	NA	23	0	NA	NA	TGCATGCAAGCTCTAGAAACTCAATTCACTTTC	NA	NA	NA	NA
K118_R2	1	0.000696864	TGCATGCAAGCTCATCAAACTCCTCTCACTTTC	CMQAHQTPLTF	IGKV2D-28, IGKV2-28	NA	IGKJ4	25	NA	NA	24	NA	NA	NA	TGCATGCAAGCTCATCAAACTCCTCTCACTTTC	NA	NA	NA	NA
K118_R2	1	0.000696864	TGCATGCAAGGTCTACAAACTCCGTACAGCTTT	CMQGLQTPYSF	IGKV2-28, IGKV2D-28	NA	IGKJ2	23	NA	NA	23	NA	NA	NA	TGCATGCAAGGTCTACAAACTCCGTACAGCTTT	NA	NA	NA	NA
K118_R2	1	0.000696864	TGCATGCAAGGTACACACTGGCCGTACAGTTTT	CMQGTHWPYSF	IGKV2-30, IGKV2D-30	NA	IGKJ2	23	NA	NA	23	NA	NA	NA	TGCATGCAAGGTACACACTGGCCGTACAGTTTT	NA	NA	NA	NA
K118_R2	1	0.000696864	TGCATGCAAGGTACACACACGCCTTGGACGTTC	CMQGTHTPWTF	IGKV2-30, IGKV2D-30	NA	IGKJ1	18	NA	NA	24	5	NA	NA	TGCATGCAAGGTACACACACGCCTTGGACGTTC	NA	NA	NA	NA
K118_R2	1	0.000696864	TGCATGCAAGGTACAAACTGGCCCTCGACGTTC	CMQGTNWPSTF	IGKV2-30, IGKV2D-30, IGKV2-40, IGKV2D-40	NA	IGKJ1	23	NA	NA	26	2	NA	NA	TGCATGCAAGGTACAAACTGGCCCTCGACGTTC	NA	NA	NA	NA
K118_R2	1	0.000696864	TGCATGCAAACTCTACAAACTCCTCTCACTTTC	CMQTLQTPLTF	IGKV2D-28, IGKV2-28	NA	IGKJ4	25	NA	NA	24	NA	NA	NA	TGCATGCAAACTCTACAAACTCCTCTCACTTTC	NA	NA	NA	NA
K118_R2	1	0.000696864	TGCATGCAAACTCTACAAACTCCTCGAACTTTT	CMQTLQTPRTF	IGKV2D-28, IGKV2-28	NA	IGKJ2	25	NA	NA	27	1	NA	NA	TGCATGCAAACTCTACAAACTCCTCGAACTTTT	NA	NA	NA	NA
K118_R2	1	0.000696864	TGCATGCAAACTCTACAAACTCCGCTCACTTTC	CMQTLQTPLTF	IGKV2-28, IGKV2D-28	NA	IGKJ4	23	NA	NA	22	NA	NA	NA	TGCATGCAAACTCTACAAACTCCGCTCACTTTC	NA	NA	NA	NA
K118_R2	1	0.000696864	TGCATGCAAAGTATCCACTGGCCGTGGACGTTC	CMQSIHWPWTF	IGKV2-30, IGKV2D-30, IGKV2-40, IGKV2D-40, IGKV2D-29	NA	IGKJ1	23	NA	NA	22	NA	NA	NA	TGCATGCAAAGTATCCACTGGCCGTGGACGTTC	NA	NA	NA	NA
K118_R2	1	0.000696864	TGCATGCAAAGTACATACTGGCCTCACAGTCTT	CMQSTYWPHSL	IGKV2-30, IGKV2D-30	NA	IGKJ2	24	NA	NA	31	6	NA	NA	TGCATGCAAAGTACATACTGGCCTCACAGTCTT	NA	NA	NA	NA
K118_R2	1	0.000696864	TGCATGCAAAGTACACAGGTTCCTGTCACTTTC	CMQSTQVPVTF	IGKV2D-29	NA	IGKJ4	24	NA	NA	25	0	NA	NA	TGCATGCAAAGTACACAGGTTCCTGTCACTTTC	NA	NA	NA	NA
K118_R2	1	0.000696864	TGCATGGAAGCTCTACATCCTCCGTGGACGTTC	CMEALHPPWTF	IGKV2-28, IGKV2D-28	NA	IGKJ1	17	NA	NA	22	4	NA	NA	TGCATGGAAGCTCTACATCCTCCGTGGACGTTC	NA	NA	NA	NA
K118_R2	1	0.000696864	TGTCACCAGTATTATGATATTGCCACTTTC	CHQYYDIATF	IGKV4-1	NA	IGKJ4	15	NA	NA	23	7	NA	NA	TGTCACCAGTATTATGATATTGCCACTTTC	NA	NA	NA	NA
K118_R2	1	0.000696864	TGTCAGCATTATGGTAACTTACTCACTTTT	CQHYGNLLTF	IGKV3-20, IGKV3D-20	NA	IGKJ4	16	NA	NA	21	4	NA	NA	TGTCAGCATTATGGTAACTTACTCACTTTT	NA	NA	NA	NA
K118_R2	1	0.000696864	TGTCAGCAGTATTACAGTTTTCCTTCTTTC	CQQYYSFPSF	IGKV4-1	NA	IGKJ1	18	NA	NA	27	8	NA	NA	TGTCAGCAGTATTACAGTTTTCCTTCTTTC	NA	NA	NA	NA
K118_R2	1	0.000696864	TGTCAGCAGCGTTACACCCGGCCTCTTTTC	CQQRYTRPLF	IGKV3-11, IGKV3D-11, IGKV3D-7	NA	IGKJ3	12	NA	NA	26	13	NA	NA	TGTCAGCAGCGTTACACCCGGCCTCTTTTC	NA	NA	NA	NA
K118_R2	1	0.000696864	TGTCAGCAGCGTAGCAACTGGCCCAGTTTT	CQQRSNWPSF	IGKV3-11, IGKV3D-11	NA	IGKJ2	23	NA	NA	26	2	NA	NA	TGTCAGCAGCGTAGCAACTGGCCCAGTTTT	NA	NA	NA	NA
K118_R2	1	0.000696864	TGTCAGCAGGGTGGCAACTGGCGCTCTTTT	CQQGGNWRSF	IGKV3-11, IGKV3D-11, IGKV3-20, IGKV3D-20, IGKV3D-7	NA	IGKJ2	22	NA	NA	25	2	NA	NA	TGTCAGCAGGGTGGCAACTGGCGCTCTTTT	NA	NA	NA	NA
K118_R2	1	0.000696864	TGTCAGCAATATTATGGTATTCACACTTTC	CQQYYGIHTF	IGKV4-1	NA	IGKJ4	19	NA	NA	23	3	NA	NA	TGTCAGCAATATTATGGTATTCACACTTTC	NA	NA	NA	NA
K118_R2	1	0.000696864	TGTCAACACTATGATACCTCACCGGGATTC	CQHYDTSPGF	IGKV3-20, IGKV3D-20	NA	IGKJ3	23	NA	NA	27	3	NA	NA	TGTCAACACTATGATACCTCACCGGGATTC	NA	NA	NA	NA
K118_R2	1	0.000696864	TGTCAACAGTATGATGATCTCTTCAGTTTC	CQQYDDLFSF	IGKV1-33, IGKV1D-33	NA	IGKJ3	21	NA	NA	21	NA	NA	NA	TGTCAACAGTATGATGATCTCTTCAGTTTC	NA	NA	NA	NA
K118_R2	1	0.000696864	TGTCAACAGAGTTCCAGTGGAATCTCCTTC	CQQSSSGISF	IGKV1-39, IGKV1D-39	NA	IGKJ3	18	NA	NA	27	8	NA	NA	TGTCAACAGAGTTCCAGTGGAATCTCCTTC	NA	NA	NA	NA
K118_R2	1	0.000696864	TGTCAACAGAGTTACACTATCCGCACCTTC	CQQSYTIRTF	IGKV1-39, IGKV1D-39	NA	IGKJ5	16	NA	NA	23	6	NA	NA	TGTCAACAGAGTTACACTATCCGCACCTTC	NA	NA	NA	NA
K118_R2	1	0.000696864	TGTCAACAGAGTTACAATACGCGGACGTTC	CQQSYNTRTF	IGKV1-39, IGKV1D-39	NA	IGKJ1	20	NA	NA	18	NA	NA	NA	TGTCAACAGAGTTACAATACGCGGACGTTC	NA	NA	NA	NA
K118_R2	1	0.000696864	TGTCAACAATTTCTTGATTCACGCAGTTTT	CQQFLDSRSF	IGKV3-20, IGKV3D-20	NA	IGKJ1	5	NA	NA	30	24	NA	NA	TGTCAACAATTTCTTGATTCACGCAGTTTT	NA	NA	NA	NA
K118_R2	1	0.000696864	TGTCAACAATTTCTTGATTCACGCAGTTTT	CQQFLDSRSF	IGKV3-20, IGKV3D-20	NA	IGKJ2	5	NA	NA	26	20	NA	NA	TGTCAACAATTTCTTGATTCACGCAGTTTT	NA	NA	NA	NA
K118_R2	1	0.000696864	TGTCAACAACGTAACAGCTGGCCCACTTTT	CQQRNSWPTF	IGKV3-20, IGKV3D-20	NA	IGKJ2	5	NA	NA	23	17	NA	NA	TGTCAACAACGTAACAGCTGGCCCACTTTT	NA	NA	NA	NA
K118_R2	1	0.000696864	TGCCTACAATTTACTAGTTATTTGACGTTC	CLQFTSYLTF	IGKV1-5, IGKV1D-13, IGKV1D-16, IGKV1-17, IGKV1D-17	NA	IGKJ1	22	NA	NA	23	0	NA	NA	TGCCTACAATTTACTAGTTATTTGACGTTC	NA	NA	NA	NA
K118_R2	1	0.000696864	TGCCAACAGTATCATACCTTCGGGACGTTC	CQQYHTFGTF	IGKV1-5, IGKV1-16, IGKV1D-16	NA	IGKJ1	16	NA	NA	22	5	NA	NA	TGCCAACAGTATCATACCTTCGGGACGTTC	NA	NA	NA	NA
K118_R2	1	0.000696864	TGCCAACAGTATGACATTTATATCACTTTC	CQQYDIYITF	IGKV1-5, IGKV1-16, IGKV1D-16, IGKV1-33, IGKV1D-33	NA	IGKJ4	12	NA	NA	22	9	NA	NA	TGCCAACAGTATGACATTTATATCACTTTC	NA	NA	NA	NA
K118_R2	1	0.000696864	TGTCAGCAGTATGGTACCTCACTTGTT	CQQYGTSLV	IGKV3-20, IGKV3D-20, IGKV3D-7	NA	IGKJ2	22	NA	NA	19	NA	NA	NA	TGTCAGCAGTATGGTACCTCACTTGTT	NA	NA	NA	NA
K118_R2	1	0.000696864	TGTCAACAACATAATTATTATTTT	CQQHNYYF	IGKV1-5, IGKV1-17, IGKV1-9, IGKV1D-17, IGKV1D-13	NA	IGKJ2	22	NA	NA	20	NA	NA	NA	TGTCAACAACATAATTATTATTTT	NA	NA	NA	NA
K118_R2	1	0.000696864	TGCCTGCAAGGTACACCCCCTTTC	CLQGTPPF	IGKV2-30, IGKV2D-30, IGKV2-18, IGKV2D-18	NA	IGKJ4	16	NA	NA	19	2	NA	NA	TGCCTGCAAGGTACACCCCCTTTC	NA	NA	NA	NA
K118_R2	1	0.000696864	TGTCAACACCGAGGGACGTTC	CQHRGTF	IGKV1-39, IGKV1D-39, IGKV1-12, IGKV1D-12	NA	IGKJ1	8	NA	NA	13	4	NA	NA	TGTCAACACCGAGGGACGTTC	NA	NA	NA	NA
K118_R2	1	0.000696864	TGCCAACATTATGGGACGTTC	CQHYGTF	IGKV1-5, IGKV1D-16, IGKV1-16, IGKV1-9, IGKV1D-13	NA	IGKJ1	12	NA	NA	13	0	NA	NA	TGCCAACATTATGGGACGTTC	NA	NA	NA	NA
K153_R26	521	0.114935	TGTCAGCAGTATGTTTACCCACCTCTCACCTTC	CQQYVYPPLTF	IGKV3-20, IGKV3D-20	NA	IGKJ5	13	NA	NA	25	11	NA	NA	TGTCAGCAGTATGTTTACCCACCTCTCACCTTC	NA	NA	NA	NA
K153_R26	129	0.028458	TGTCAACAGAGTTACAGTACCCCTCGGACGTTC	CQQSYSTPRTF	IGKV1D-39, IGKV1-39	NA	IGKJ1	25	NA	NA	25	NA	NA	NA	TGTCAACAGAGTTACAGTACCCCTCGGACGTTC	NA	NA	NA	NA
K153_R26	73	0.0161041	TGTCAGGTGTGGGACAAAACCACTGCAGTGTTC	CQVWDKTTAVF	IGLV3-1	NA	IGLJ3	27	NA	NA	27	NA	NA	NA	TGTCAGGTGTGGGACAAAACCACTGCAGTGTTC	NA	NA	NA	NA
K153_R26	70	0.0154423	TGTCAGCAGTGTAGCGACTGGCCCACTTTC	CQQCSDWPTF	IGKV3-11, IGKV3D-11	NA	IGKJ4	23	NA	NA	23	NA	NA	NA	TGTCAGCAGTGTAGCGACTGGCCCACTTTC	NA	NA	NA	NA
K153_R26	66	0.0145599	TGTCAACAGACTTATAATACCCCTCGGACGTTC	CQQTYNTPRTF	IGKV1D-39, IGKV1-39	NA	IGKJ1	25	NA	NA	25	NA	NA	NA	TGTCAACAGACTTATAATACCCCTCGGACGTTC	NA	NA	NA	NA
K153_R26	58	0.0127951	TGTCAGCAGTATCAACATGGCGACTGGCCCACTTTC	CQQYQHGDWPTF	IGKV3-11, IGKV3D-11	NA	IGKJ4	9	NA	NA	29	19	NA	NA	TGTCAGCAGTATCAACATGGCGACTGGCCCACTTTC	NA	NA	NA	NA
K153_R26	56	0.0123538	TGTCAGCAGCGTAGCGAGTGGCCCACTTTC	CQQRSEWPTF	IGKV3-11, IGKV3D-11	NA	IGKJ4	23	NA	NA	23	NA	NA	NA	TGTCAGCAGCGTAGCGAGTGGCCCACTTTC	NA	NA	NA	NA
K153_R26	55	0.0121332	TGCCAACAGTATAACAGTAATCAGTGGACGTTC	CQQYNSNQWTF	IGKV1-5	NA	IGKJ1	18	NA	NA	23	4	NA	NA	TGCCAACAGTATAACAGTAATCAGTGGACGTTC	NA	NA	NA	NA
K153_R26	54	0.0119126	TGTCAGCAGCGTAGCGACTGGCCCACTTTC	CQQRSDWPTF	IGKV3-11, IGKV3D-11	NA	IGKJ4	23	NA	NA	23	NA	NA	NA	TGTCAGCAGCGTAGCGACTGGCCCACTTTC	NA	NA	NA	NA
K153_R26	50	0.0110302	TGTCAGCAGCGTGCCAGTTGGCCCACTTTC	CQQRASWPTF	IGKV3-11, IGKV3D-11	NA	IGKJ4	12	NA	NA	23	10	NA	NA	TGTCAGCAGCGTGCCAGTTGGCCCACTTTC	NA	NA	NA	NA
K153_R26	34	0.00750055	TGTCAACAGAGTTACATTACCCCTCGGACGTTC	CQQSYITPRTF	IGKV1D-39, IGKV1-39	NA	IGKJ1	25	NA	NA	25	NA	NA	NA	TGTCAACAGAGTTACATTACCCCTCGGACGTTC	NA	NA	NA	NA
K153_R26	31	0.00683874	TGTCAGCAATATTGGAGTAAAACGGTCACCTTC	CQQYWSKTVTF	IGKV4-1	NA	IGKJ5	13	NA	NA	25	11	NA	NA	TGTCAGCAATATTGGAGTAAAACGGTCACCTTC	NA	NA	NA	NA
K153_R26	25	0.00551511	TGTCAGCAGCGTAGCGACCGGCCCACTTTC	CQQRSDRPTF	IGKV3-11, IGKV3D-11	NA	IGKJ4	23	NA	NA	23	NA	NA	NA	TGTCAGCAGCGTAGCGACCGGCCCACTTTC	NA	NA	NA	NA
K153_R26	25	0.00551511	TGTCAGGATCGTAGCAATTGGCCCACTATC	CQDRSNWPTI	IGKV3-11, IGKV3D-11	NA	IGKJ4	23	NA	NA	23	NA	NA	NA	TGTCAGGATCGTAGCAATTGGCCCACTATC	NA	NA	NA	NA
K153_R26	24	0.00529451	TGTCAGCAATTTTACAGTCCTGCCTCTTGGACCTTT	CQQFYSPASWTF	IGKV4-1	NA	IGKJ2	18	NA	NA	33	14	NA	NA	TGTCAGCAATTTTACAGTCCTGCCTCTTGGACCTTT	NA	NA	NA	NA
K153_R26	24	0.00529451	TGTCAGCAGTGTAGCAACTGGCCCACTTTC	CQQCSNWPTF	IGKV3-11, IGKV3D-11	NA	IGKJ4	23	NA	NA	23	NA	NA	NA	TGTCAGCAGTGTAGCAACTGGCCCACTTTC	NA	NA	NA	NA
K153_R26	23	0.0050739	TGTCATCAGCGTAGCGACTGGCCCACTTTC	CHQRSDWPTF	IGKV3-11, IGKV3D-11	NA	IGKJ4	23	NA	NA	23	NA	NA	NA	TGTCATCAGCGTAGCGACTGGCCCACTTTC	NA	NA	NA	NA
K153_R26	23	0.0050739	TGTCAGCAATATCGCGGCTGGCCCACTTTC	CQQYRGWPTF	IGKV3-11, IGKV3D-11	NA	IGKJ4	8	NA	NA	23	14	NA	NA	TGTCAGCAATATCGCGGCTGGCCCACTTTC	NA	NA	NA	NA
K153_R26	22	0.0048533	TGTCAGCAGCGTAGCAACTGGCCTTGGACGTTC	CQQRSNWPWTF	IGKV3-11, IGKV3D-11	NA	IGKJ1	24	NA	NA	24	NA	NA	NA	TGTCAGCAGCGTAGCAACTGGCCTTGGACGTTC	NA	NA	NA	NA
K153_R26	21	0.00463269	TGTCAACAATATTTTACTACTCCAGTCACTTTC	CQQYFTTPVTF	IGKV4-1	NA	IGKJ3	23	NA	NA	25	1	NA	NA	TGTCAACAATATTTTACTACTCCAGTCACTTTC	NA	NA	NA	NA
K153_R26	20	0.00441209	TGTCACCAGTATCAGTATGGCGACTGGCCCACTTTC	CHQYQYGDWPTF	IGKV3-11, IGKV3D-11	NA	IGKJ4	9	NA	NA	29	19	NA	NA	TGTCACCAGTATCAGTATGGCGACTGGCCCACTTTC	NA	NA	NA	NA
K153_R26	20	0.00441209	TGTCAGCAATATTATAGTACTCCGTACACTTTT	CQQYYSTPYTF	IGKV4-1	NA	IGKJ2	23	NA	NA	23	NA	NA	NA	TGTCAGCAATATTATAGTACTCCGTACACTTTT	NA	NA	NA	NA
K153_R26	19	0.00419148	TGCCAACAGTATGATACTTACCGCGTGTGCAACTTT	CQQYDTYRVCNF	IGKV1-5	NA	IGKJ2	20	NA	NA	33	12	NA	NA	TGCCAACAGTATGATACTTACCGCGTGTGCAACTTT	NA	NA	NA	NA
K153_R26	19	0.00419148	TGTCAGCAGCGTAACAACTGGCCCACTTTC	CQQRNNWPTF	IGKV3-11, IGKV3D-11	NA	IGKJ4	23	NA	NA	23	NA	NA	NA	TGTCAGCAGCGTAACAACTGGCCCACTTTC	NA	NA	NA	NA
K153_R26	19	0.00419148	TGTCAGCAGCGCAGCGACTGGCCCACTTTC	CQQRSDWPTF	IGKV3-11, IGKV3D-11	NA	IGKJ4	23	NA	NA	23	NA	NA	NA	TGTCAGCAGCGCAGCGACTGGCCCACTTTC	NA	NA	NA	NA
K153_R26	18	0.00397088	TGTCACCAATTTTATAGTAGTCCTCTCACTTTC	CHQFYSSPLTF	IGKV4-1	NA	IGKJ3	24	NA	NA	25	0	NA	NA	TGTCACCAATTTTATAGTAGTCCTCTCACTTTC	NA	NA	NA	NA
K153_R26	18	0.00397088	TGTCACCAGTATAGCGACTGGCCCACTTTC	CHQYSDWPTF	IGKV3-11, IGKV3D-11	NA	IGKJ4	23	NA	NA	23	NA	NA	NA	TGTCACCAGTATAGCGACTGGCCCACTTTC	NA	NA	NA	NA
K153_R26	18	0.00397088	TGCCAACAGTATAATAGTTATTGGACGTTC	CQQYNSYWTF	IGKV1-5	NA	IGKJ1	22	NA	NA	21	NA	NA	NA	TGCCAACAGTATAATAGTTATTGGACGTTC	NA	NA	NA	NA
K153_R26	17	0.00375028	TGTCAACAGACTTACACTGCCCCGAGCACTTTT	CQQTYTAPSTF	IGKV1-39, IGKV1D-39	NA	IGKJ2	23	NA	NA	26	2	NA	NA	TGTCAACAGACTTACACTGCCCCGAGCACTTTT	NA	NA	NA	NA
K153_R26	17	0.00375028	TGTCAGCAGCGTGGCGACTGGCCTTCCTTC	CQQRGDWPSF	IGKV3-11, IGKV3D-11	NA	IGKJ5	24	NA	NA	25	0	NA	NA	TGTCAGCAGCGTGGCGACTGGCCTTCCTTC	NA	NA	NA	NA
K153_R26	17	0.00375028	TGTCAGCAGAGTAGAGACTGGCCCACGTTC	CQQSRDWPTF	IGKV3-11, IGKV3D-11	NA	IGKJ4	23	NA	NA	23	NA	NA	NA	TGTCAGCAGAGTAGAGACTGGCCCACGTTC	NA	NA	NA	NA
K153_R26	16	0.00352967	TGTCAACAATACAAGACTTTTCCGGTCACCTTC	CQQYKTFPVTF	IGKV1-13, IGKV1D-13	NA	IGKJ5	8	NA	NA	25	16	NA	NA	TGTCAACAATACAAGACTTTTCCGGTCACCTTC	NA	NA	NA	NA
K153_R26	15	0.00330907	TGCATGCACGATACACACTGGCCTCCGTGGACGTTC	CMHDTHWPPWTF	IGKV2D-30, IGKV2-30	NA	IGKJ1	27	NA	NA	25	NA	NA	NA	TGCATGCACGATACACACTGGCCTCCGTGGACGTTC	NA	NA	NA	NA
K153_R26	15	0.00330907	TGTCAGCAGCGTATCAACTGGCCCACTTTC	CQQRINWPTF	IGKV3-11, IGKV3D-11	NA	IGKJ4	23	NA	NA	23	NA	NA	NA	TGTCAGCAGCGTATCAACTGGCCCACTTTC	NA	NA	NA	NA
K153_R26	15	0.00330907	TGTCAACAGCGTAGCGACTGGCCCACTTTC	CQQRSDWPTF	IGKV3-11, IGKV3D-11	NA	IGKJ4	23	NA	NA	23	NA	NA	NA	TGTCAACAGCGTAGCGACTGGCCCACTTTC	NA	NA	NA	NA
K153_R26	14	0.00308846	TGTCAACAGAGTCACACTAACCCTCGAACGTTC	CQQSHTNPRTF	IGKV1D-39, IGKV1-39	NA	IGKJ1	25	NA	NA	27	1	NA	NA	TGTCAACAGAGTCACACTAACCCTCGAACGTTC	NA	NA	NA	NA
K153_R26	14	0.00308846	TGCATGCAAAGTACGGGATTTCCTCATACTTTC	CMQSTGFPHTF	IGKV2-24, IGKV2D-24	NA	IGKJ4	9	NA	NA	27	17	NA	NA	TGCATGCAAAGTACGGGATTTCCTCATACTTTC	NA	NA	NA	NA
K153_R26	14	0.00308846	TGTCAGCAATATCACGTCTGGCCCACTTTC	CQQYHVWPTF	IGKV3-11, IGKV3D-11	NA	IGKJ4	8	NA	NA	23	14	NA	NA	TGTCAGCAATATCACGTCTGGCCCACTTTC	NA	NA	NA	NA
K153_R26	13	0.00286786	TGTCAACAGACTTACTCCACGCCTCGGACGTTC	CQQTYSTPRTF	IGKV1-39, IGKV1D-39	NA	IGKJ1	15	NA	NA	25	9	NA	NA	TGTCAACAGACTTACTCCACGCCTCGGACGTTC	NA	NA	NA	NA
K153_R26	13	0.00286786	TGTCAGCAGCGTAGCAACTGGCCCACTTTC	CQQRSNWPTF	IGKV3-11, IGKV3D-11	NA	IGKJ4	23	NA	NA	23	NA	NA	NA	TGTCAGCAGCGTAGCAACTGGCCCACTTTC	NA	NA	NA	NA
K153_R26	13	0.00286786	TGTCAACACCGGAGCAACTGGCCCACTTTC	CQHRSNWPTF	IGKV3-11, IGKV3D-11	NA	IGKJ4	23	NA	NA	23	NA	NA	NA	TGTCAACACCGGAGCAACTGGCCCACTTTC	NA	NA	NA	NA
K153_R26	12	0.00264725	TGCGCAGCATGGGACAGAAGCCTGAATTTGTGGGTTTTC	CAAWDRSLNLWVF	IGLV1-51	NA	IGLJ3, IGLJ2	25	NA	NA	30	4	NA	NA	TGCGCAGCATGGGACAGAAGCCTGAATTTGTGGGTTTTC	NA	NA	NA	NA
K153_R26	12	0.00264725	TGTCAACAGCTTAATAGTTATCCGCTATTCACTTTC	CQQLNSYPLFTF	IGKV1-9	NA	IGKJ3	20	NA	NA	25	4	NA	NA	TGTCAACAGCTTAATAGTTATCCGCTATTCACTTTC	NA	NA	NA	NA
K153_R26	12	0.00264725	TGTCAGCAGTATGGTAGCTCACCGATCACCTTC	CQQYGSSPITF	IGKV3-20, IGKV3D-20	NA	IGKJ5	23	NA	NA	22	NA	NA	NA	TGTCAGCAGTATGGTAGCTCACCGATCACCTTC	NA	NA	NA	NA
K153_R26	12	0.00264725	TGTCAGCAGTATGATGACTGGCCTCCGACGTTC	CQQYDDWPPTF	IGKV3-15, IGKV3D-15	NA	IGKJ1	24	NA	NA	26	1	NA	NA	TGTCAGCAGTATGATGACTGGCCTCCGACGTTC	NA	NA	NA	NA
K153_R26	12	0.00264725	TGTCAACAATTTAATAGTTTCCCGATCACCTTC	CQQFNSFPITF	IGKV1D-13, IGKV1-13	NA	IGKJ5	23	NA	NA	22	NA	NA	NA	TGTCAACAATTTAATAGTTTCCCGATCACCTTC	NA	NA	NA	NA
K153_R26	11	0.00242665	TGCAGCTCATATACAAGGACCAACACCTTGTTATTC	CSSYTRTNTLLF	IGLV2-18, IGLV2-14, IGLV2-8, IGLV2-11	NA	IGLJ2	17	NA	NA	31	13	NA	NA	TGCAGCTCATATACAAGGACCAACACCTTGTTATTC	NA	NA	NA	NA
K153_R26	11	0.00242665	TGTCAACAGAGTTACAGTACCCCTCCAAGGACGTTC	CQQSYSTPPRTF	IGKV1D-39, IGKV1-39	NA	IGKJ1	26	NA	NA	28	1	NA	NA	TGTCAACAGAGTTACAGTACCCCTCCAAGGACGTTC	NA	NA	NA	NA
K153_R26	11	0.00242665	TGTCAGCAGTATGGTAGTTCACAATTCACCTTC	CQQYGSSQFTF	IGKV3-20, IGKV3D-20	NA	IGKJ3	22	NA	NA	23	0	NA	NA	TGTCAGCAGTATGGTAGTTCACAATTCACCTTC	NA	NA	NA	NA
K153_R26	11	0.00242665	TGCCAGCACTATTTTGGGTTCCAGTGGACGTTC	CQHYFGFQWTF	IGKV1-5	NA	IGKJ1	12	NA	NA	23	10	NA	NA	TGCCAGCACTATTTTGGGTTCCAGTGGACGTTC	NA	NA	NA	NA
K153_R26	11	0.00242665	TGCATGCAAACTCTACAAACTCCTCGGACGTTC	CMQTLQTPRTF	IGKV2D-28, IGKV2-28	NA	IGKJ1	25	NA	NA	25	NA	NA	NA	TGCATGCAAACTCTACAAACTCCTCGGACGTTC	NA	NA	NA	NA
K153_R26	11	0.00242665	TGTCAGTACTGTAGCAGCTGGCCCACTTTC	CQYCSSWPTF	IGKV3-11, IGKV3D-11	NA	IGKJ4	23	NA	NA	23	NA	NA	NA	TGTCAGTACTGTAGCAGCTGGCCCACTTTC	NA	NA	NA	NA
K153_R26	11	0.00242665	TGTCAGCAACGTAGCGACTGGCCCACTTTC	CQQRSDWPTF	IGKV3-11, IGKV3D-11	NA	IGKJ4	23	NA	NA	23	NA	NA	NA	TGTCAGCAACGTAGCGACTGGCCCACTTTC	NA	NA	NA	NA
K153_R26	10	0.00220604	TGTCAACAGTATTACAATCTGCCGATTACCTTC	CQQYYNLPITF	IGKV1-33, IGKV1D-33	NA	IGKJ5	20	NA	NA	22	1	NA	NA	TGTCAACAGTATTACAATCTGCCGATTACCTTC	NA	NA	NA	NA
K153_R26	10	0.00220604	TGTCAACAGACTTACAGTCCCCCTCGGACGTTC	CQQTYSPPRTF	IGKV1D-39, IGKV1-39	NA	IGKJ1	25	NA	NA	25	NA	NA	NA	TGTCAACAGACTTACAGTCCCCCTCGGACGTTC	NA	NA	NA	NA
K153_R26	10	0.00220604	TGTCAGCACCGTAGCAACTGGCCCACTTTC	CQHRSNWPTF	IGKV3-11, IGKV3D-11	NA	IGKJ4	23	NA	NA	23	NA	NA	NA	TGTCAGCACCGTAGCAACTGGCCCACTTTC	NA	NA	NA	NA
K153_R26	10	0.00220604	TGTCAGCAGCGTATCGACTGGCCCACTTTC	CQQRIDWPTF	IGKV3-11, IGKV3D-11	NA	IGKJ4	23	NA	NA	23	NA	NA	NA	TGTCAGCAGCGTATCGACTGGCCCACTTTC	NA	NA	NA	NA
K153_R26	10	0.00220604	TGTCAACAGTGTGCCGACTGGCCCACTTTC	CQQCADWPTF	IGKV3-11, IGKV3D-11	NA	IGKJ4	23	NA	NA	23	NA	NA	NA	TGTCAACAGTGTGCCGACTGGCCCACTTTC	NA	NA	NA	NA
K153_R26	10	0.00220604	TGTCAGCAGTATGGGAATTTT	CQQYGNF	IGKV1-33, IGKV1D-33	NA	IGKJ2	13	NA	NA	17	3	NA	NA	TGTCAGCAGTATGGGAATTTT	NA	NA	NA	NA
K153_R26	9	0.00198544	TGTCAATCAACACACACCAGTGGGACTTATCAATTGTTC	CQSTHTSGTYQLF	IGLV3-25	NA	IGLJ3	31	NA	NA	34	2	NA	NA	TGTCAATCAACACACACCAGTGGGACTTATCAATTGTTC	NA	NA	NA	NA
K153_R26	9	0.00198544	TGTCTACAACATAATGCTAACGTGTGGACGTTC	CLQHNANVWTF	IGKV1-17, IGKV1D-17	NA	IGKJ1	15	NA	NA	23	7	NA	NA	TGTCTACAACATAATGCTAACGTGTGGACGTTC	NA	NA	NA	NA
K153_R26	9	0.00198544	TGTCAGCAATATTATGGTACTCCCTACACTTTT	CQQYYGTPYTF	IGKV4-1	NA	IGKJ2	23	NA	NA	24	0	NA	NA	TGTCAGCAATATTATGGTACTCCCTACACTTTT	NA	NA	NA	NA
K153_R26	9	0.00198544	TGTCAACAGTATGGTGACTCAGTGTGGACGTTC	CQQYGDSVWTF	IGKV3-20	NA	IGKJ1	15	NA	NA	23	7	NA	NA	TGTCAACAGTATGGTGACTCAGTGTGGACGTTC	NA	NA	NA	NA
K153_R26	9	0.00198544	TGTCAACAGACTTACAATACCCCTCCCACTTTC	CQQTYNTPPTF	IGKV1D-39, IGKV1-39	NA	IGKJ4	26	NA	NA	26	NA	NA	NA	TGTCAACAGACTTACAATACCCCTCCCACTTTC	NA	NA	NA	NA
K153_R26	9	0.00198544	TGTCAGCACTGTAGCACCTGGCCCACTTTC	CQHCSTWPTF	IGKV3-11, IGKV3D-11	NA	IGKJ4	23	NA	NA	23	NA	NA	NA	TGTCAGCACTGTAGCACCTGGCCCACTTTC	NA	NA	NA	NA
K153_R26	9	0.00198544	TGTCAGCAGAGTAGCAACTGGCCCACTTTC	CQQSSNWPTF	IGKV3-11, IGKV3D-11	NA	IGKJ4	23	NA	NA	23	NA	NA	NA	TGTCAGCAGAGTAGCAACTGGCCCACTTTC	NA	NA	NA	NA
K153_R26	9	0.00198544	TGTCAACAGCGTAACAACTGGCCCACTTTC	CQQRNNWPTF	IGKV3-11, IGKV3D-11	NA	IGKJ4	23	NA	NA	23	NA	NA	NA	TGTCAACAGCGTAACAACTGGCCCACTTTC	NA	NA	NA	NA
K153_R26	8	0.00176484	TGTCAGTCGTGGGACAGCGACACTCCTTCTGCCTTC	CQSWDSDTPSAF	IGLV3-1	NA	IGLJ1	18	NA	NA	32	13	NA	NA	TGTCAGTCGTGGGACAGCGACACTCCTTCTGCCTTC	NA	NA	NA	NA
K153_R26	8	0.00176484	TGTCATCAATTTTATAGTAGTCCTCTCACTTTC	CHQFYSSPLTF	IGKV4-1	NA	IGKJ3	24	NA	NA	25	0	NA	NA	TGTCATCAATTTTATAGTAGTCCTCTCACTTTC	NA	NA	NA	NA
K153_R26	8	0.00176484	TGTCAACAGAGTAACAGTACGCCTCGGACGTTC	CQQSNSTPRTF	IGKV1D-39, IGKV1-39	NA	IGKJ1	25	NA	NA	25	NA	NA	NA	TGTCAACAGAGTAACAGTACGCCTCGGACGTTC	NA	NA	NA	NA
K153_R26	8	0.00176484	TGCCAACAATATGGAAGTTTCGTCTACACCTTT	CQQYGSFVYTF	IGKV1-5	NA	IGKJ2	12	NA	NA	24	11	NA	NA	TGCCAACAATATGGAAGTTTCGTCTACACCTTT	NA	NA	NA	NA
K153_R26	8	0.00176484	TGCATGCAAGCTCTACAAAGTCCTCCCACTTTC	CMQALQSPPTF	IGKV2D-28, IGKV2-28	NA	IGKJ4	26	NA	NA	26	NA	NA	NA	TGCATGCAAGCTCTACAAAGTCCTCCCACTTTC	NA	NA	NA	NA
K153_R26	8	0.00176484	TGTCTGCAACGTAGCGACTGGCCCACTTTC	CLQRSDWPTF	IGKV3-11, IGKV3D-11	NA	IGKJ4	23	NA	NA	23	NA	NA	NA	TGTCTGCAACGTAGCGACTGGCCCACTTTC	NA	NA	NA	NA
K153_R26	8	0.00176484	TGTCACCAGCGTAGCGACTGGCCCACTTTC	CHQRSDWPTF	IGKV3-11, IGKV3D-11	NA	IGKJ4	23	NA	NA	23	NA	NA	NA	TGTCACCAGCGTAGCGACTGGCCCACTTTC	NA	NA	NA	NA
K153_R26	8	0.00176484	TGTCACCAACGTAGCCACTGGCCCACTTTC	CHQRSHWPTF	IGKV3-11, IGKV3D-11	NA	IGKJ4	23	NA	NA	23	NA	NA	NA	TGTCACCAACGTAGCCACTGGCCCACTTTC	NA	NA	NA	NA
K153_R26	8	0.00176484	TGTCAGCAGCGTAGCGGCTGGCCCACTTTC	CQQRSGWPTF	IGKV3-11, IGKV3D-11	NA	IGKJ4	23	NA	NA	23	NA	NA	NA	TGTCAGCAGCGTAGCGGCTGGCCCACTTTC	NA	NA	NA	NA
K153_R26	8	0.00176484	TGTCAGCAGCGTAGGAGCTGGCCCACTTTC	CQQRRSWPTF	IGKV3-11, IGKV3D-11	NA	IGKJ4	23	NA	NA	23	NA	NA	NA	TGTCAGCAGCGTAGGAGCTGGCCCACTTTC	NA	NA	NA	NA
K153_R26	8	0.00176484	TGTCAGCAGCGAAGCAGCCGGCCCACTTTC	CQQRSSRPTF	IGKV3-11, IGKV3D-11	NA	IGKJ4	23	NA	NA	23	NA	NA	NA	TGTCAGCAGCGAAGCAGCCGGCCCACTTTC	NA	NA	NA	NA
K153_R26	7	0.00154423	TGTTCAGCATGGGATGACAGCCTGGGTGGTCCGGCAAGGGTGTTC	CSAWDDSLGGPARVF	IGLV1-47	NA	IGLJ3	34	NA	NA	37	2	NA	NA	TGTTCAGCATGGGATGACAGCCTGGGTGGTCCGGCAAGGGTGTTC	NA	NA	NA	NA
K153_R26	7	0.00154423	TGTCAGCAATATCATAGTGGTCCTCCGGGGTCCAGCTTT	CQQYHSGPPGSSF	IGKV4-1	NA	IGKJ2	18	NA	NA	36	17	NA	NA	TGTCAGCAATATCATAGTGGTCCTCCGGGGTCCAGCTTT	NA	NA	NA	NA
K153_R26	7	0.00154423	TGTCAACAGACTTACGGTAGTCATGTAGTCACTTTC	CQQTYGSHVVTF	IGKV1-39, IGKV1D-39	NA	IGKJ3	19	NA	NA	28	8	NA	NA	TGTCAACAGACTTACGGTAGTCATGTAGTCACTTTC	NA	NA	NA	NA
K153_R26	7	0.00154423	TGTCTACAACATGACAATCTCCCGCTCACTTTC	CLQHDNLPLTF	IGKV5-2	NA	IGKJ4	23	NA	NA	22	NA	NA	NA	TGTCTACAACATGACAATCTCCCGCTCACTTTC	NA	NA	NA	NA
K153_R26	7	0.00154423	TGTCAACAGAGTTATGGTACCCCTCGGACGTTC	CQQSYGTPRTF	IGKV1D-39, IGKV1-39	NA	IGKJ1	25	NA	NA	25	NA	NA	NA	TGTCAACAGAGTTATGGTACCCCTCGGACGTTC	NA	NA	NA	NA
K153_R26	7	0.00154423	TGTCAACAGAGTTACAGTGTCCCTCGGACGTTC	CQQSYSVPRTF	IGKV1D-39, IGKV1-39	NA	IGKJ1	25	NA	NA	25	NA	NA	NA	TGTCAACAGAGTTACAGTGTCCCTCGGACGTTC	NA	NA	NA	NA
K153_R26	7	0.00154423	TGTCAACAGAGTTACAATTCCCCTCGGACGTTC	CQQSYNSPRTF	IGKV1D-39, IGKV1-39	NA	IGKJ1	25	NA	NA	25	NA	NA	NA	TGTCAACAGAGTTACAATTCCCCTCGGACGTTC	NA	NA	NA	NA
K153_R26	7	0.00154423	TGTCAACAGAATTTCATTACCCCGTGGACGTTC	CQQNFITPWTF	IGKV1-39, IGKV1D-39	NA	IGKJ1	23	NA	NA	22	NA	NA	NA	TGTCAACAGAATTTCATTACCCCGTGGACGTTC	NA	NA	NA	NA
K153_R26	7	0.00154423	TGTCAAAAGTATGATGATTATCCCATCGCGTTC	CQKYDDYPIAF	IGKV1-5, IGKV1-13, IGKV1D-13, IGKV1-9	NA	IGKJ1	12	NA	NA	28	15	NA	NA	TGTCAAAAGTATGATGATTATCCCATCGCGTTC	NA	NA	NA	NA
K153_R26	7	0.00154423	TGCCAACAATATAATTCTTTTTCGTGCAGTTTT	CQQYNSFSCSF	IGKV1-5	NA	IGKJ2	15	NA	NA	29	13	NA	NA	TGCCAACAATATAATTCTTTTTCGTGCAGTTTT	NA	NA	NA	NA
K153_R26	7	0.00154423	TGTCAGCAGCGTAGCAAGTGGCCCACTTTC	CQQRSKWPTF	IGKV3-11, IGKV3D-11	NA	IGKJ4	23	NA	NA	23	NA	NA	NA	TGTCAGCAGCGTAGCAAGTGGCCCACTTTC	NA	NA	NA	NA
K153_R26	7	0.00154423	TGTCAGCAGACTAGGAACTGGCCCACATTC	CQQTRNWPTF	IGKV3-11, IGKV3D-11	NA	IGKJ4	23	NA	NA	23	NA	NA	NA	TGTCAGCAGACTAGGAACTGGCCCACATTC	NA	NA	NA	NA
K153_R26	7	0.00154423	TGTCAACAGTGTAGCCACTGGCCCACTTTC	CQQCSHWPTF	IGKV3-11, IGKV3D-11	NA	IGKJ4	23	NA	NA	23	NA	NA	NA	TGTCAACAGTGTAGCCACTGGCCCACTTTC	NA	NA	NA	NA
K153_R26	7	0.00154423	TGTCAACAATATAGCGACTGGCCCACTTTC	CQQYSDWPTF	IGKV3-11, IGKV3-20, IGKV3D-20, IGKV3D-7	NA	IGKJ4	23	NA	NA	23	NA	NA	NA	TGTCAACAATATAGCGACTGGCCCACTTTC	NA	NA	NA	NA
K153_R26	7	0.00154423	TGTCAACAACGTAACAAGTGGCCCACTTTC	CQQRNKWPTF	IGKV3-11, IGKV3D-11	NA	IGKJ4	23	NA	NA	23	NA	NA	NA	TGTCAACAACGTAACAAGTGGCCCACTTTC	NA	NA	NA	NA
K153_R26	7	0.00154423	TGCCAGCAGCGTAGTAATTGGCCCACTTTC	CQQRSNWPTF	IGKV3-11, IGKV3D-11	NA	IGKJ4	23	NA	NA	23	NA	NA	NA	TGCCAGCAGCGTAGTAATTGGCCCACTTTC	NA	NA	NA	NA
K153_R26	7	0.00154423	TGCCAACAGTATGCGAGTTATTGGACGTTC	CQQYASYWTF	IGKV1-5	NA	IGKJ1	22	NA	NA	21	NA	NA	NA	TGCCAACAGTATGCGAGTTATTGGACGTTC	NA	NA	NA	NA
K153_R26	6	0.00132363	TGTCAGACCTGGGGTCCTGGCTTTTGGGTGTTC	CQTWGPGFWVF	IGLV4-69	NA	IGLJ3	21	NA	NA	23	1	NA	NA	TGTCAGACCTGGGGTCCTGGCTTTTGGGTGTTC	NA	NA	NA	NA
K153_R26	6	0.00132363	TGTCACCAGTATCAGTATGGCGAGTGGCCCACCTTC	CHQYQYGEWPTF	IGKV3-15, IGKV3D-15, IGKV3-7, IGKV3D-11, IGKV3D-7	NA	IGKJ4	12	NA	NA	29	16	NA	NA	TGTCACCAGTATCAGTATGGCGAGTGGCCCACCTTC	NA	NA	NA	NA
K153_R26	6	0.00132363	TGTCAGCAGCGTAGCAACTGGCCTGTGATCACCTTC	CQQRSNWPVITF	IGKV3-11, IGKV3D-11	NA	IGKJ5	24	NA	NA	26	1	NA	NA	TGTCAGCAGCGTAGCAACTGGCCTGTGATCACCTTC	NA	NA	NA	NA
K153_R26	6	0.00132363	TGTCAACAGAGTTCCAGTACCCCTCCATTCACTTTC	CQQSSSTPPFTF	IGKV1D-39, IGKV1-39	NA	IGKJ3	26	NA	NA	26	NA	NA	NA	TGTCAACAGAGTTCCAGTACCCCTCCATTCACTTTC	NA	NA	NA	NA
K153_R26	6	0.00132363	TGCATGCAAGCTCTGCAGAGTCCTTCGATCACCTTC	CMQALQSPSITF	IGKV2-28, IGKV2D-28	NA	IGKJ5	24	NA	NA	24	NA	NA	NA	TGCATGCAAGCTCTGCAGAGTCCTTCGATCACCTTC	NA	NA	NA	NA
K153_R26	6	0.00132363	TGTCAGCAGTATGGTTCGTCACCTAGGACTTTC	CQQYGSSPRTF	IGKV3-20, IGKV3D-20	NA	IGKJ4	27	NA	NA	27	NA	NA	NA	TGTCAGCAGTATGGTTCGTCACCTAGGACTTTC	NA	NA	NA	NA
K153_R26	6	0.00132363	TGTCAACAGCTTAGTAGTTACCCTCCCACTTTC	CQQLSSYPPTF	IGKV1-9	NA	IGKJ3	24	NA	NA	26	1	NA	NA	TGTCAACAGCTTAGTAGTTACCCTCCCACTTTC	NA	NA	NA	NA
K153_R26	6	0.00132363	TGTCAACAGACTTATAGTACCCCTCGGACGTTC	CQQTYSTPRTF	IGKV1D-39, IGKV1-39	NA	IGKJ1	25	NA	NA	25	NA	NA	NA	TGTCAACAGACTTATAGTACCCCTCGGACGTTC	NA	NA	NA	NA
K153_R26	6	0.00132363	TGTCAACAGAGTTACAGTACCCCTTGGACGTTC	CQQSYSTPWTF	IGKV1-39, IGKV1D-39	NA	IGKJ1	24	NA	NA	24	NA	NA	NA	TGTCAACAGAGTTACAGTACCCCTTGGACGTTC	NA	NA	NA	NA
K153_R26	6	0.00132363	TGTCAACAGAGTCACATTACCCCGTGGACGTTC	CQQSHITPWTF	IGKV1-39, IGKV1D-39	NA	IGKJ1	23	NA	NA	22	NA	NA	NA	TGTCAACAGAGTCACATTACCCCGTGGACGTTC	NA	NA	NA	NA
K153_R26	6	0.00132363	TGTCAACAATATCGTAATCTCCCCATCACTTTC	CQQYRNLPITF	IGKV1-33, IGKV1D-33	NA	IGKJ5	23	NA	NA	24	0	NA	NA	TGTCAACAATATCGTAATCTCCCCATCACTTTC	NA	NA	NA	NA
K153_R26	6	0.00132363	TGTCAAGAGAGTTACACTACGCCTCTCACTTTC	CQESYTTPLTF	IGKV1D-39, IGKV1-39	NA	IGKJ4	25	NA	NA	24	NA	NA	NA	TGTCAAGAGAGTTACACTACGCCTCTCACTTTC	NA	NA	NA	NA
K153_R26	6	0.00132363	TGCCAACACTATGATACTTACTCTCCGACTTTC	CQHYDTYSPTF	IGKV1-5	NA	IGKJ3	24	NA	NA	27	2	NA	NA	TGCCAACACTATGATACTTACTCTCCGACTTTC	NA	NA	NA	NA
K153_R26	6	0.00132363	TGCCAACAGTTTGATACTTCCCCGTGGACGTTC	CQQFDTSPWTF	IGKV1-5	NA	IGKJ1	10	NA	NA	18	7	NA	NA	TGCCAACAGTTTGATACTTCCCCGTGGACGTTC	NA	NA	NA	NA
K153_R26	6	0.00132363	TGCCAACAGTATAATAGTTATTCGTGGACGTTC	CQQYNSYSWTF	IGKV1-5	NA	IGKJ1	23	NA	NA	22	NA	NA	NA	TGCCAACAGTATAATAGTTATTCGTGGACGTTC	NA	NA	NA	NA
K153_R26	6	0.00132363	TGCCAACAATATGCTCGTTATCCGCTCACCTTC	CQQYARYPLTF	IGKV1D-16, IGKV1-16	NA	IGKJ4	12	NA	NA	22	9	NA	NA	TGCCAACAATATGCTCGTTATCCGCTCACCTTC	NA	NA	NA	NA
K153_R26	6	0.00132363	TGCATGCAGGCTACACAGTTTCCCTGGACGTTC	CMQATQFPWTF	IGKV2-24, IGKV2D-24	NA	IGKJ1	23	NA	NA	24	0	NA	NA	TGCATGCAGGCTACACAGTTTCCCTGGACGTTC	NA	NA	NA	NA
K153_R26	6	0.00132363	TGCATGCAACGTATAGAGTTTCCGCTCACTTTC	CMQRIEFPLTF	IGKV2-40, IGKV2D-40	NA	IGKJ4	23	NA	NA	22	NA	NA	NA	TGCATGCAACGTATAGAGTTTCCGCTCACTTTC	NA	NA	NA	NA
K153_R26	6	0.00132363	TGCATGCAAGCTCTACAAACTCCGTGGACGTTC	CMQALQTPWTF	IGKV2-28, IGKV2D-28	NA	IGKJ1	23	NA	NA	22	NA	NA	NA	TGCATGCAAGCTCTACAAACTCCGTGGACGTTC	NA	NA	NA	NA
K153_R26	6	0.00132363	TGTCAGCACCGGAGCAACTGGCCCACTTTC	CQHRSNWPTF	IGKV3-11, IGKV3D-11	NA	IGKJ4	23	NA	NA	23	NA	NA	NA	TGTCAGCACCGGAGCAACTGGCCCACTTTC	NA	NA	NA	NA
K153_R26	6	0.00132363	TGTCAGCAGTGTGACAACTGGCCCACTTTC	CQQCDNWPTF	IGKV3-11, IGKV3D-11	NA	IGKJ4	23	NA	NA	23	NA	NA	NA	TGTCAGCAGTGTGACAACTGGCCCACTTTC	NA	NA	NA	NA
K153_R26	6	0.00132363	TGTCAGCAGTGTAACAACTGGCCCACTTTC	CQQCNNWPTF	IGKV3-11, IGKV3D-11	NA	IGKJ4	23	NA	NA	23	NA	NA	NA	TGTCAGCAGTGTAACAACTGGCCCACTTTC	NA	NA	NA	NA
K153_R26	6	0.00132363	TGTCAGCAGTATGATGCCTCACCCCCTTTC	CQQYDASPPF	IGKV3-20, IGKV3D-20	NA	IGKJ3	23	NA	NA	25	1	NA	NA	TGTCAGCAGTATGATGCCTCACCCCCTTTC	NA	NA	NA	NA
K153_R26	6	0.00132363	TGTCAGCAGCGTAGCGACTGGCTCACTTTC	CQQRSDWLTF	IGKV3-11, IGKV3D-11	NA	IGKJ4	22	NA	NA	20	NA	NA	NA	TGTCAGCAGCGTAGCGACTGGCTCACTTTC	NA	NA	NA	NA
K153_R26	6	0.00132363	TGTCAGCAGACTAGCGACTGGCCCACTTTC	CQQTSDWPTF	IGKV3-11, IGKV3D-11	NA	IGKJ4	23	NA	NA	23	NA	NA	NA	TGTCAGCAGACTAGCGACTGGCCCACTTTC	NA	NA	NA	NA
K153_R26	6	0.00132363	TGTCAGCAGAATAGAGACGGGCCCACGTTC	CQQNRDGPTF	IGKV3-11, IGKV3D-11, IGKV3-7, IGKV3D-7	NA	IGKJ4	9	NA	NA	23	13	NA	NA	TGTCAGCAGAATAGAGACGGGCCCACGTTC	NA	NA	NA	NA
K153_R26	6	0.00132363	TGTCAGCAACGTACCAACTGGCCCACTTTC	CQQRTNWPTF	IGKV3-11, IGKV3D-11	NA	IGKJ4	23	NA	NA	23	NA	NA	NA	TGTCAGCAACGTACCAACTGGCCCACTTTC	NA	NA	NA	NA
K153_R26	6	0.00132363	TGTCAACAGTATGAGAAGTCAGTGACGTTC	CQQYEKSVTF	IGKV3-20, IGKV3D-20	NA	IGKJ1	13	NA	NA	23	9	NA	NA	TGTCAACAGTATGAGAAGTCAGTGACGTTC	NA	NA	NA	NA
K153_R26	6	0.00132363	TGTCAACAGACTTACAGTAGGCGCAGTTTT	CQQTYSRRSF	IGKV1-39, IGKV1D-39	NA	IGKJ2	19	NA	NA	26	6	NA	NA	TGTCAACAGACTTACAGTAGGCGCAGTTTT	NA	NA	NA	NA
K153_R26	5	0.00110302	TGTCACGTGTGGGATGCATTTACTGATCTCCAGGTGTTC	CHVWDAFTDLQVF	IGLV3-21	NA	IGLJ3	15	NA	NA	32	16	NA	NA	TGTCACGTGTGGGATGCATTTACTGATCTCCAGGTGTTC	NA	NA	NA	NA
K153_R26	5	0.00110302	TGCGGAGCATGGGATACCAGCCTGAATATTTTTGTCTTC	CGAWDTSLNIFVF	IGLV1-41	NA	IGLJ1	25	NA	NA	25	NA	NA	NA	TGCGGAGCATGGGATACCAGCCTGAATATTTTTGTCTTC	NA	NA	NA	NA
K153_R26	5	0.00110302	TGTCAGCACTATGATACCTCAGCGGGCTCAGCGGGCACTTTT	CQHYDTSAGSAGTF	IGKV3-20, IGKV3D-20, IGKV3D-7	NA	IGKJ2	21	NA	NA	35	13	NA	NA	TGTCAGCACTATGATACCTCAGCGGGCTCAGCGGGCACTTTT	NA	NA	NA	NA
K153_R26	5	0.00110302	TGTCAGCAGCGTAGCAACTGGCCTGCGATCACCTTC	CQQRSNWPAITF	IGKV3-11, IGKV3D-11	NA	IGKJ5	24	NA	NA	25	0	NA	NA	TGTCAGCAGCGTAGCAACTGGCCTGCGATCACCTTC	NA	NA	NA	NA
K153_R26	5	0.00110302	TGTCAGAACTATAATAACTGGCCTCCTATCACCTTC	CQNYNNWPPITF	IGKV3-15, IGKV3D-15	NA	IGKJ5	24	NA	NA	27	2	NA	NA	TGTCAGAACTATAATAACTGGCCTCCTATCACCTTC	NA	NA	NA	NA
K153_R26	5	0.00110302	TGCATGCAAGGTTCATACTGGCCTCCGTGGACGTTC	CMQGSYWPPWTF	IGKV2D-30	NA	IGKJ1	27	NA	NA	25	NA	NA	NA	TGCATGCAAGGTTCATACTGGCCTCCGTGGACGTTC	NA	NA	NA	NA
K153_R26	5	0.00110302	TGCATGCAAGGTACACACTGGCCTCCGTGGACGTTC	CMQGTHWPPWTF	IGKV2D-30	NA	IGKJ1	27	NA	NA	25	NA	NA	NA	TGCATGCAAGGTACACACTGGCCTCCGTGGACGTTC	NA	NA	NA	NA
K153_R26	5	0.00110302	TGTCACCAATTTTATAGTAGTCCTCTCACTTTC	CHQFYSSPLTF	IGKV4-1	NA	IGKJ4	24	NA	NA	24	NA	NA	NA	TGTCACCAATTTTATAGTAGTCCTCTCACTTTC	NA	NA	NA	NA
K153_R26	5	0.00110302	TGTCAGCAGTATTATGACTGGCCGGAGACTTTC	CQQYYDWPETF	IGKV3-15, IGKV3D-15	NA	IGKJ3	23	NA	NA	27	3	NA	NA	TGTCAGCAGTATTATGACTGGCCGGAGACTTTC	NA	NA	NA	NA
K153_R26	5	0.00110302	TGTCAGCAGTATGTTATTTCACCATTCTCTTTC	CQQYVISPFSF	IGKV3-20, IGKV3D-20	NA	IGKJ3	23	NA	NA	23	NA	NA	NA	TGTCAGCAGTATGTTATTTCACCATTCTCTTTC	NA	NA	NA	NA
K153_R26	5	0.00110302	TGTCAGCAGTATGGTAGCTCACCGTGGACGTTC	CQQYGSSPWTF	IGKV3-20, IGKV3D-20	NA	IGKJ1	23	NA	NA	22	NA	NA	NA	TGTCAGCAGTATGGTAGCTCACCGTGGACGTTC	NA	NA	NA	NA
K153_R26	5	0.00110302	TGTCAGCAGTATGATAACTGGCTGTACACTTTT	CQQYDNWLYTF	IGKV3-15, IGKV3D-15	NA	IGKJ2	22	NA	NA	22	NA	NA	NA	TGTCAGCAGTATGATAACTGGCTGTACACTTTT	NA	NA	NA	NA
K153_R26	5	0.00110302	TGTCAGCAGTATAATAACTGGCCTCTCACTGTC	CQQYNNWPLTV	IGKV3D-15, IGKV3-15	NA	IGKJ4	25	NA	NA	24	NA	NA	NA	TGTCAGCAGTATAATAACTGGCCTCTCACTGTC	NA	NA	NA	NA
K153_R26	5	0.00110302	TGTCAGCAATATTATAGTCTTCCCTGGACGTTC	CQQYYSLPWTF	IGKV4-1	NA	IGKJ1	18	NA	NA	24	5	NA	NA	TGTCAGCAATATTATAGTCTTCCCTGGACGTTC	NA	NA	NA	NA
K153_R26	5	0.00110302	TGTCAGCAATATCATGACTGGCCTCGGACGTTC	CQQYHDWPRTF	IGKV3-15, IGKV3D-15, IGKV3D-7	NA	IGKJ1	24	NA	NA	25	0	NA	NA	TGTCAGCAATATCATGACTGGCCTCGGACGTTC	NA	NA	NA	NA
K153_R26	5	0.00110302	TGTCAACTACGTAGCAGCTGGGGATTCACTTTC	CQLRSSWGFTF	IGKV3-11, IGKV3D-11	NA	IGKJ3	21	NA	NA	23	1	NA	NA	TGTCAACTACGTAGCAGCTGGGGATTCACTTTC	NA	NA	NA	NA
K153_R26	5	0.00110302	TGTCAACAGTCATACAGTTCCATCCGCAGTTTT	CQQSYSSIRSF	IGKV1-9, IGKV1D-17	NA	IGKJ2	9	NA	NA	29	19	NA	NA	TGTCAACAGTCATACAGTTCCATCCGCAGTTTT	NA	NA	NA	NA
K153_R26	5	0.00110302	TGTCAACAGTGTTTGAAAACACCTATCACCTTC	CQQCLKTPITF	IGKV1-39, IGKV1D-39	NA	IGKJ5	13	NA	NA	24	10	NA	NA	TGTCAACAGTGTTTGAAAACACCTATCACCTTC	NA	NA	NA	NA
K153_R26	5	0.00110302	TGTCAACAGTGTCATGATCTCCCTCTCACTTTC	CQQCHDLPLTF	IGKV1D-33, IGKV1-33	NA	IGKJ4	25	NA	NA	24	NA	NA	NA	TGTCAACAGTGTCATGATCTCCCTCTCACTTTC	NA	NA	NA	NA
K153_R26	5	0.00110302	TGTCAACAGTGTCATGATGTCCCTCTCACTTTC	CQQCHDVPLTF	IGKV1D-33, IGKV1-33, IGKV1D-13	NA	IGKJ4	25	NA	NA	24	NA	NA	NA	TGTCAACAGTGTCATGATGTCCCTCTCACTTTC	NA	NA	NA	NA
K153_R26	5	0.00110302	TGTCAACAGTATGATCCTTACACTCGCACTTTT	CQQYDPYTRTF	IGKV1D-43, IGKV1-13, IGKV1D-13, IGKV1D-16, IGKV1D-8	NA	IGKJ2	12	NA	NA	26	13	NA	NA	TGTCAACAGTATGATCCTTACACTCGCACTTTT	NA	NA	NA	NA
K153_R26	5	0.00110302	TGTCAACAGACTTACTCTACGCCTCGGACGTTC	CQQTYSTPRTF	IGKV1D-39, IGKV1-39	NA	IGKJ1	25	NA	NA	25	NA	NA	NA	TGTCAACAGACTTACTCTACGCCTCGGACGTTC	NA	NA	NA	NA
K153_R26	5	0.00110302	TGTCAACAGAGTTACACTACCCCTCGGACGTTC	CQQSYTTPRTF	IGKV1D-39, IGKV1-39	NA	IGKJ1	25	NA	NA	25	NA	NA	NA	TGTCAACAGAGTTACACTACCCCTCGGACGTTC	NA	NA	NA	NA
K153_R26	5	0.00110302	TGTCAACAGAGTTACAATACCCCTCGGTCGTTC	CQQSYNTPRSF	IGKV1D-39, IGKV1-39	NA	IGKJ1	25	NA	NA	28	2	NA	NA	TGTCAACAGAGTTACAATACCCCTCGGTCGTTC	NA	NA	NA	NA
K153_R26	5	0.00110302	TGTCAACAGAGTGACACTACCCCTCGGACGTTC	CQQSDTTPRTF	IGKV1D-39, IGKV1-39	NA	IGKJ1	25	NA	NA	25	NA	NA	NA	TGTCAACAGAGTGACACTACCCCTCGGACGTTC	NA	NA	NA	NA
K153_R26	5	0.00110302	TGTCAACAATACAAGACTTTTCCGGTCACCTTC	CQQYKTFPVTF	IGKV1-33, IGKV1D-33	NA	IGKJ5	8	NA	NA	25	16	NA	NA	TGTCAACAATACAAGACTTTTCCGGTCACCTTC	NA	NA	NA	NA
K153_R26	5	0.00110302	TGTCAACAACTTAATTCTTACCCCATCACCTTC	CQQLNSYPITF	IGKV1-9	NA	IGKJ5	23	NA	NA	24	0	NA	NA	TGTCAACAACTTAATTCTTACCCCATCACCTTC	NA	NA	NA	NA
K153_R26	5	0.00110302	TGCATGCAAGGTCGACAGATGCCTCTCACTTTC	CMQGRQMPLTF	IGKV2-28, IGKV2D-28	NA	IGKJ4	17	NA	NA	24	6	NA	NA	TGCATGCAAGGTCGACAGATGCCTCTCACTTTC	NA	NA	NA	NA
K153_R26	5	0.00110302	TGTCAGCACCGGACCTACTGGCCCACTTTC	CQHRTYWPTF	IGKV3-11, IGKV3D-11	NA	IGKJ4	23	NA	NA	23	NA	NA	NA	TGTCAGCACCGGACCTACTGGCCCACTTTC	NA	NA	NA	NA
K153_R26	5	0.00110302	TGTCAGCAGTATAGGGACTGGCCCACTTTC	CQQYRDWPTF	IGKV3-11, IGKV3D-11	NA	IGKJ4	23	NA	NA	23	NA	NA	NA	TGTCAGCAGTATAGGGACTGGCCCACTTTC	NA	NA	NA	NA
K153_R26	5	0.00110302	TGTCAGCAGCGTAGCCACTGGCCCACTTTC	CQQRSHWPTF	IGKV3-11, IGKV3D-11	NA	IGKJ4	23	NA	NA	23	NA	NA	NA	TGTCAGCAGCGTAGCCACTGGCCCACTTTC	NA	NA	NA	NA
K153_R26	5	0.00110302	TGCCAACAATATGGTAACTCATTTACTTTC	CQQYGNSFTF	IGKV1-16, IGKV1-5, IGKV1D-16, IGKV3-20, IGKV3D-20	NA	IGKJ4	12	NA	NA	24	11	NA	NA	TGCCAACAATATGGTAACTCATTTACTTTC	NA	NA	NA	NA
K153_R26	4	0.000882418	TGCAGCTCATATAGAGTCAGCCCCACCTCCGTTTATGTCTTC	CSSYRVSPTSVYVF	IGLV2-14	NA	IGLJ1	13	NA	NA	32	18	NA	NA	TGCAGCTCATATAGAGTCAGCCCCACCTCCGTTTATGTCTTC	NA	NA	NA	NA
K153_R26	4	0.000882418	TGCCAGTCCTATGACAGCAGCCTGAGTTCTTGGGTGTTC	CQSYDSSLSSWVF	IGLV1-40	NA	IGLJ3	27	NA	NA	29	1	NA	NA	TGCCAGTCCTATGACAGCAGCCTGAGTTCTTGGGTGTTC	NA	NA	NA	NA
K153_R26	4	0.000882418	TGCTGCTCATATGCGGGCAGCTACACATGGGTATTC	CCSYAGSYTWVF	IGLV2-11	NA	IGLJ2	26	NA	NA	23	NA	NA	NA	TGCTGCTCATATGCGGGCAGCTACACATGGGTATTC	NA	NA	NA	NA
K153_R26	4	0.000882418	TGCAGCTCCTATACAAGCAACAACACTCTGGTATTC	CSSYTSNNTLVF	IGLV2-14	NA	IGLJ2	29	NA	NA	28	NA	NA	NA	TGCAGCTCCTATACAAGCAACAACACTCTGGTATTC	NA	NA	NA	NA
K153_R26	4	0.000882418	TGCAGCTCATATACAACCGGCAGCATTTTAATCTTT	CSSYTTGSILIF	IGLV2-14	NA	IGLJ2, IGLJ3	25	NA	NA	36	10	NA	NA	TGCAGCTCATATACAACCGGCAGCATTTTAATCTTT	NA	NA	NA	NA
K153_R26	4	0.000882418	TGCTTCTCATTTGCAACCCGCAATTATGTCTTC	CFSFATRNYVF	IGLV2-11	NA	IGLJ1	15	NA	NA	21	5	NA	NA	TGCTTCTCATTTGCAACCCGCAATTATGTCTTC	NA	NA	NA	NA
K153_R26	4	0.000882418	TGTCAGCAGTATGATCGGCAATATGGTAGTTCACCCCTGTACACTTTT	CQQYDRQYGSSPLYTF	IGKV3-20, IGKV3D-20, IGKV3-11	NA	IGKJ2	13	NA	NA	37	23	NA	NA	TGTCAGCAGTATGATCGGCAATATGGTAGTTCACCCCTGTACACTTTT	NA	NA	NA	NA
K153_R26	4	0.000882418	TGTCACCAGTATCAGTATGGCGACTGGCCCACTTTC	CHQYQYGDWPTF	IGKV3-15, IGKV3D-15, IGKV3D-11, IGKV3D-7	NA	IGKJ4	12	NA	NA	29	16	NA	NA	TGTCACCAGTATCAGTATGGCGACTGGCCCACTTTC	NA	NA	NA	NA
K153_R26	4	0.000882418	TGTCAGCACTATGTTTTCTCGCTGGGACTCACCTTC	CQHYVFSLGLTF	IGKV3-20, IGKV3D-20	NA	IGKJ4	13	NA	NA	27	13	NA	NA	TGTCAGCACTATGTTTTCTCGCTGGGACTCACCTTC	NA	NA	NA	NA
K153_R26	4	0.000882418	TGTCAGCAGTATAATAATTGGCCTCCCCTCACTTTC	CQQYNNWPPLTF	IGKV3-15, IGKV3D-15	NA	IGKJ4	24	NA	NA	27	2	NA	NA	TGTCAGCAGTATAATAATTGGCCTCCCCTCACTTTC	NA	NA	NA	NA
K153_R26	4	0.000882418	TGCCAACAATATCATACTTTTTCGGGGCCTACTTTC	CQQYHTFSGPTF	IGKV1-5	NA	IGKJ4	23	NA	NA	30	6	NA	NA	TGCCAACAATATCATACTTTTTCGGGGCCTACTTTC	NA	NA	NA	NA
K153_R26	4	0.000882418	TGCGTGCAAGCTACACACTGGCCTCCGTGGACGTTC	CVQATHWPPWTF	IGKV2D-30, IGKV2-30	NA	IGKJ1	27	NA	NA	25	NA	NA	NA	TGCGTGCAAGCTACACACTGGCCTCCGTGGACGTTC	NA	NA	NA	NA
K153_R26	4	0.000882418	TGCATGCAAGGTCTACAAACTCTTCAACTAACTTTT	CMQGLQTLQLTF	IGKV2-28, IGKV2D-28	NA	IGKJ4	22	NA	NA	30	7	NA	NA	TGCATGCAAGGTCTACAAACTCTTCAACTAACTTTT	NA	NA	NA	NA
K153_R26	4	0.000882418	TGTCTACAGCATCATTACTACCCCCTCACTTTC	CLQHHYYPLTF	IGKV1-17, IGKV1D-17	NA	IGKJ4	12	NA	NA	24	11	NA	NA	TGTCTACAGCATCATTACTACCCCCTCACTTTC	NA	NA	NA	NA
K153_R26	4	0.000882418	TGTCAGCAGTATGGTAGCTCACCTTTCACTTTC	CQQYGSSPFTF	IGKV3-20, IGKV3D-20	NA	IGKJ3	24	NA	NA	24	NA	NA	NA	TGTCAGCAGTATGGTAGCTCACCTTTCACTTTC	NA	NA	NA	NA
K153_R26	4	0.000882418	TGTCAGCAGTATGATAACTGGCCGCGGACGTTC	CQQYDNWPRTF	IGKV3-15, IGKV3D-15	NA	IGKJ1	23	NA	NA	25	1	NA	NA	TGTCAGCAGTATGATAACTGGCCGCGGACGTTC	NA	NA	NA	NA
K153_R26	4	0.000882418	TGTCAGCAGTATAATAACTGGCCGATCACCTTC	CQQYNNWPITF	IGKV3-15, IGKV3D-15	NA	IGKJ5	23	NA	NA	22	NA	NA	NA	TGTCAGCAGTATAATAACTGGCCGATCACCTTC	NA	NA	NA	NA
K153_R26	4	0.000882418	TGTCAGCAGCGTAACAACTGGCCTTGGACTTTC	CQQRNNWPWTF	IGKV3-11, IGKV3D-11	NA	IGKJ3	24	NA	NA	27	2	NA	NA	TGTCAGCAGCGTAACAACTGGCCTTGGACTTTC	NA	NA	NA	NA
K153_R26	4	0.000882418	TGTCAGCAGCATAGTCGCGCACCGGACACTTTT	CQQHSRAPDTF	IGKV3-20	NA	IGKJ2	23	NA	NA	25	1	NA	NA	TGTCAGCAGCATAGTCGCGCACCGGACACTTTT	NA	NA	NA	NA
K153_R26	4	0.000882418	TGTCAGCAATATTTTAATACTCCGTGGACGTTC	CQQYFNTPWTF	IGKV4-1	NA	IGKJ1	23	NA	NA	22	NA	NA	NA	TGTCAGCAATATTTTAATACTCCGTGGACGTTC	NA	NA	NA	NA
K153_R26	4	0.000882418	TGTCAGCAATATAGTAGTGCACCGGACAATTTT	CQQYSSAPDNF	IGKV3-20, IGKV3D-20	NA	IGKJ2	17	NA	NA	25	7	NA	NA	TGTCAGCAATATAGTAGTGCACCGGACAATTTT	NA	NA	NA	NA
K153_R26	4	0.000882418	TGTCAGCAACTTAGTGACTACCCGCCGACGTTC	CQQLSDYPPTF	IGKV1-9, IGKV1-17, IGKV1D-17	NA	IGKJ1	13	NA	NA	26	12	NA	NA	TGTCAGCAACTTAGTGACTACCCGCCGACGTTC	NA	NA	NA	NA
K153_R26	4	0.000882418	TGTCAACATTATGCTAATGTCCCCATTACCTTC	CQHYANVPITF	IGKV1-33, IGKV1D-33	NA	IGKJ5	23	NA	NA	27	3	NA	NA	TGTCAACATTATGCTAATGTCCCCATTACCTTC	NA	NA	NA	NA
K153_R26	4	0.000882418	TGTCAACAGTATGGTTATTCACCGCTCACCTTC	CQQYGYSPLTF	IGKV3-20, IGKV3D-20	NA	IGKJ4	15	NA	NA	22	6	NA	NA	TGTCAACAGTATGGTTATTCACCGCTCACCTTC	NA	NA	NA	NA
K153_R26	4	0.000882418	TGTCAACAGTATGATAATCTCCCTATCACCTTC	CQQYDNLPITF	IGKV1-33, IGKV1D-33	NA	IGKJ5	25	NA	NA	24	NA	NA	NA	TGTCAACAGTATGATAATCTCCCTATCACCTTC	NA	NA	NA	NA
K153_R26	4	0.000882418	TGTCAACAGCGTAGCAGCTGGGGATTCACTTTC	CQQRSSWGFTF	IGKV3-11, IGKV3D-11	NA	IGKJ3	21	NA	NA	23	1	NA	NA	TGTCAACAGCGTAGCAGCTGGGGATTCACTTTC	NA	NA	NA	NA
K153_R26	4	0.000882418	TGTCAACAGGCTAACAGTGTCCCCATCACCTTC	CQQANSVPITF	IGKV1-12, IGKV1D-12	NA	IGKJ5	23	NA	NA	24	0	NA	NA	TGTCAACAGGCTAACAGTGTCCCCATCACCTTC	NA	NA	NA	NA
K153_R26	4	0.000882418	TGTCAACAGACATATAATACCCCTCGGACGTTC	CQQTYNTPRTF	IGKV1D-39, IGKV1-39	NA	IGKJ1	25	NA	NA	25	NA	NA	NA	TGTCAACAGACATATAATACCCCTCGGACGTTC	NA	NA	NA	NA
K153_R26	4	0.000882418	TGTCAACAGAGTCACAGTACCCCCTACACTTTT	CQQSHSTPYTF	IGKV1-39, IGKV1D-39	NA	IGKJ2	23	NA	NA	24	0	NA	NA	TGTCAACAGAGTCACAGTACCCCCTACACTTTT	NA	NA	NA	NA
K153_R26	4	0.000882418	TGTCAACAGAATTACAGTATACCTCCGACCTTC	CQQNYSIPPTF	IGKV1D-39, IGKV1-39	NA	IGKJ5	27	NA	NA	27	NA	NA	NA	TGTCAACAGAATTACAGTATACCTCCGACCTTC	NA	NA	NA	NA
K153_R26	4	0.000882418	TGTCAACAACTTAATTATTATCCTCCGGCCTTC	CQQLNYYPPAF	IGKV1-9, IGKV1D-17, IGKV1-17	NA	IGKJ3	15	NA	NA	30	14	NA	NA	TGTCAACAACTTAATTATTATCCTCCGGCCTTC	NA	NA	NA	NA
K153_R26	4	0.000882418	TGCCAACAATATCACACCTATTCTCGAACATTC	CQQYHTYSRTF	IGKV1-5	NA	IGKJ1	12	NA	NA	30	17	NA	NA	TGCCAACAATATCACACCTATTCTCGAACATTC	NA	NA	NA	NA
K153_R26	4	0.000882418	TGCCAACAATATAATAGTGATTCAGAGACGTTC	CQQYNSDSETF	IGKV1-5	NA	IGKJ1	23	NA	NA	26	2	NA	NA	TGCCAACAATATAATAGTGATTCAGAGACGTTC	NA	NA	NA	NA
K153_R26	4	0.000882418	TGCATGCAGGCTGCACAAACTCCTCCCACGTTC	CMQAAQTPPTF	IGKV2-26, IGKV2D-28	NA	IGKJ5	26	NA	NA	26	NA	NA	NA	TGCATGCAGGCTGCACAAACTCCTCCCACGTTC	NA	NA	NA	NA
K153_R26	4	0.000882418	TGCATGCAAGCTCTACAAGGCCTGTGCAGTTTT	CMQALQGLCSF	IGKV2-28, IGKV2D-28	NA	IGKJ2	18	NA	NA	22	3	NA	NA	TGCATGCAAGCTCTACAAGGCCTGTGCAGTTTT	NA	NA	NA	NA
K153_R26	4	0.000882418	TGCATGCAAGCTCTACAAACTCCTGCAACTTTT	CMQALQTPATF	IGKV2-28, IGKV2D-28	NA	IGKJ2	24	NA	NA	27	2	NA	NA	TGCATGCAAGCTCTACAAACTCCTGCAACTTTT	NA	NA	NA	NA
K153_R26	4	0.000882418	TGCATGCAAGCTCTACAAACTCCGTACACTTTT	CMQALQTPYTF	IGKV2-28, IGKV2D-28	NA	IGKJ2	23	NA	NA	23	NA	NA	NA	TGCATGCAAGCTCTACAAACTCCGTACACTTTT	NA	NA	NA	NA
K153_R26	4	0.000882418	TGCATGCAAGGTCTGCAAATTCAGTACACTTTT	CMQGLQIQYTF	IGKV2-28, IGKV2D-28, IGKV2-30, IGKV2D-30	NA	IGKJ2	19	NA	NA	23	3	NA	NA	TGCATGCAAGGTCTGCAAATTCAGTACACTTTT	NA	NA	NA	NA
K153_R26	4	0.000882418	TGCATGCAAGGTACACACTGGCCTTGGACGTTC	CMQGTHWPWTF	IGKV2-30, IGKV2D-30	NA	IGKJ1	24	NA	NA	24	NA	NA	NA	TGCATGCAAGGTACACACTGGCCTTGGACGTTC	NA	NA	NA	NA
K153_R26	4	0.000882418	TGTCAGCATAGTAGCAACTGGTTCCCTTTC	CQHSSNWFPF	IGKV3-11, IGKV3D-11	NA	IGKJ4	21	NA	NA	25	3	NA	NA	TGTCAGCATAGTAGCAACTGGTTCCCTTTC	NA	NA	NA	NA
K153_R26	4	0.000882418	TGTCAGCAGTATAGCGACTGGCCCACTTTC	CQQYSDWPTF	IGKV3-11, IGKV3D-11	NA	IGKJ4	23	NA	NA	23	NA	NA	NA	TGTCAGCAGTATAGCGACTGGCCCACTTTC	NA	NA	NA	NA
K153_R26	4	0.000882418	TGTCAGCAGTATAATAACTGGCCTACGTTC	CQQYNNWPTF	IGKV3-15, IGKV3D-15	NA	IGKJ1	25	NA	NA	24	NA	NA	NA	TGTCAGCAGTATAATAACTGGCCTACGTTC	NA	NA	NA	NA
K153_R26	4	0.000882418	TGTCAGCAGCGTTTCAACTGGCCCACTTTC	CQQRFNWPTF	IGKV3-11, IGKV3D-11, IGKV3D-7	NA	IGKJ4	23	NA	NA	23	NA	NA	NA	TGTCAGCAGCGTTTCAACTGGCCCACTTTC	NA	NA	NA	NA
K153_R26	4	0.000882418	TGTCAGCAGCGTAGCAACTGGTGGACGTTC	CQQRSNWWTF	IGKV3-11, IGKV3D-11	NA	IGKJ1	21	NA	NA	20	NA	NA	NA	TGTCAGCAGCGTAGCAACTGGTGGACGTTC	NA	NA	NA	NA
K153_R26	4	0.000882418	TGTCAGCAGCGTAACAGCTGGCCCACTTTC	CQQRNSWPTF	IGKV3-11, IGKV3D-11	NA	IGKJ4	23	NA	NA	23	NA	NA	NA	TGTCAGCAGCGTAACAGCTGGCCCACTTTC	NA	NA	NA	NA
K153_R26	4	0.000882418	TGTCAGCAGCGTAACAACTGGCCCACATTC	CQQRNNWPTF	IGKV3-11, IGKV3D-11	NA	IGKJ4	23	NA	NA	23	NA	NA	NA	TGTCAGCAGCGTAACAACTGGCCCACATTC	NA	NA	NA	NA
K153_R26	4	0.000882418	TGTCAGCAGAGTGGAGACAGGCCCTCGTTC	CQQSGDRPSF	IGKV3-11, IGKV3D-7, IGKV3-7, IGKV3D-11	NA	IGKJ4	9	NA	NA	27	17	NA	NA	TGTCAGCAGAGTGGAGACAGGCCCTCGTTC	NA	NA	NA	NA
K153_R26	4	0.000882418	TGTCAGCAGAGTAGCGACTGGCCCACTTTC	CQQSSDWPTF	IGKV3-11, IGKV3D-11	NA	IGKJ4	23	NA	NA	23	NA	NA	NA	TGTCAGCAGAGTAGCGACTGGCCCACTTTC	NA	NA	NA	NA
K153_R26	4	0.000882418	TGTCAACAGTGTGCCGACTGGCCCACTTTC	CQQCADWPTF	IGKV1-13, IGKV1-8, IGKV1D-13, IGKV1D-43, IGKV1D-8	NA	IGKJ4	10	NA	NA	23	12	NA	NA	TGTCAACAGTGTGCCGACTGGCCCACTTTC	NA	NA	NA	NA
K153_R26	4	0.000882418	TGTCAACAGTGTACTAACTGGCCCACTTTC	CQQCTNWPTF	IGKV3-11, IGKV3D-11, IGKV3-7, IGKV3D-7	NA	IGKJ3	23	NA	NA	23	NA	NA	NA	TGTCAACAGTGTACTAACTGGCCCACTTTC	NA	NA	NA	NA
K153_R26	4	0.000882418	TGCCAACAATATAATGGTTATGTGACGTTC	CQQYNGYVTF	IGKV1-5	NA	IGKJ1	21	NA	NA	23	1	NA	NA	TGCCAACAATATAATGGTTATGTGACGTTC	NA	NA	NA	NA
K153_R26	4	0.000882418	TGCCATCAATATAATAAGACTTTT	CHQYNKTF	IGKV1-5, IGKV1-16, IGKV1D-16	NA	IGKJ2	16	NA	NA	18	1	NA	NA	TGCCATCAATATAATAAGACTTTT	NA	NA	NA	NA
K153_R26	3	0.000661813	TGTCAATCAGCAGACAGTTCTGGTGCTCATGTTTGGGTGTTC	CQSADSSGAHVWVF	IGLV3-16, IGLV3-25	NA	IGLJ3	17	NA	NA	32	14	NA	NA	TGTCAATCAGCAGACAGTTCTGGTGCTCATGTTTGGGTGTTC	NA	NA	NA	NA
K153_R26	3	0.000661813	TGTGCGGCGCGGGATGACACTCTGAGTGGTTTTTGGGTGTTC	CAARDDTLSGFWVF	IGLV1-47	NA	IGLJ3	30	NA	NA	32	1	NA	NA	TGTGCGGCGCGGGATGACACTCTGAGTGGTTTTTGGGTGTTC	NA	NA	NA	NA
K153_R26	3	0.000661813	TGTGCGACATGGGATGACAGACTGAATGGTCTTTGGGTGTTC	CATWDDRLNGLWVF	IGLV1-36, IGLV1-44, IGLV1-47	NA	IGLJ3	31	NA	NA	32	0	NA	NA	TGTGCGACATGGGATGACAGACTGAATGGTCTTTGGGTGTTC	NA	NA	NA	NA
K153_R26	3	0.000661813	TGTGCAACACGCGATGACAGCCTGGATGGCTCTTGGGTATTC	CATRDDSLDGSWVF	IGLV1-36, IGLV1-44	NA	IGLJ2, IGLJ3	29	NA	NA	35	5	NA	NA	TGTGCAACACGCGATGACAGCCTGGATGGCTCTTGGGTATTC	NA	NA	NA	NA
K153_R26	3	0.000661813	TGCGGCGCATATACAGGCCAGGCCTCTCCGGGTTATGTCTTC	CGAYTGQASPGYVF	IGLV2-14	NA	IGLJ1	15	NA	NA	32	16	NA	NA	TGCGGCGCATATACAGGCCAGGCCTCTCCGGGTTATGTCTTC	NA	NA	NA	NA
K153_R26	3	0.000661813	TGTCAGTCAGCAGACAGCAGTGGTACTTTTCAGGTGTTC	CQSADSSGTFQVF	IGLV3-25, IGLV3-16	NA	IGLJ3, IGLJ2	28	NA	NA	32	3	NA	NA	TGTCAGTCAGCAGACAGCAGTGGTACTTTTCAGGTGTTC	NA	NA	NA	NA
K153_R26	3	0.000661813	TGTCAGGTGTGGGATAATAATTGGGATCAACCGGTGTTC	CQVWDNNWDQPVF	IGLV3-21	NA	IGLJ3	34	NA	NA	32	NA	NA	NA	TGTCAGGTGTGGGATAATAATTGGGATCAACCGGTGTTC	NA	NA	NA	NA
K153_R26	3	0.000661813	TGTCAATCAGCAGACAGCAGTGGTACTAATCAGGTGTTC	CQSADSSGTNQVF	IGLV3-25, IGLV3-16	NA	IGLJ3	31	NA	NA	32	0	NA	NA	TGTCAATCAGCAGACAGCAGTGGTACTAATCAGGTGTTC	NA	NA	NA	NA
K153_R26	3	0.000661813	TGTGGCTCCCGGGACAGCAGTGGTGATCATGTGGTCTTC	CGSRDSSGDHVVF	IGLV3-19	NA	IGLJ2	24	NA	NA	27	2	NA	NA	TGTGGCTCCCGGGACAGCAGTGGTGATCATGTGGTCTTC	NA	NA	NA	NA
K153_R26	3	0.000661813	TGTAACTCCCGTGACAACAGTGGCACCCTGGGGCTGTTC	CNSRDNSGTLGLF	IGLV3-19	NA	IGLJ3	23	NA	NA	34	10	NA	NA	TGTAACTCCCGTGACAACAGTGGCACCCTGGGGCTGTTC	NA	NA	NA	NA
K153_R26	3	0.000661813	TGCTGCTCATATGCGGGTAGTAGCACTCCTGTGATATTG	CCSYAGSSTPVIL	IGLV2-23	NA	IGLJ2	27	NA	NA	29	1	NA	NA	TGCTGCTCATATGCGGGTAGTAGCACTCCTGTGATATTG	NA	NA	NA	NA
K153_R26	3	0.000661813	TGCGAAACATGGGATAGCAATCTGAATGCTGTCCTCTTC	CETWDSNLNAVLF	IGLV1-51	NA	IGLJ2, IGLJ3	31	NA	NA	36	4	NA	NA	TGCGAAACATGGGATAGCAATCTGAATGCTGTCCTCTTC	NA	NA	NA	NA
K153_R26	3	0.000661813	TGCAGCTCATATTCCAGCAGTACCACTCTCGGGGTATTC	CSSYSSSTTLGVF	IGLV2-14	NA	IGLJ2	31	NA	NA	32	0	NA	NA	TGCAGCTCATATTCCAGCAGTACCACTCTCGGGGTATTC	NA	NA	NA	NA
K153_R26	3	0.000661813	TGTCAGGTGTGGGACAGTAGTAGTGGGGTGGTATTC	CQVWDSSSGVVF	IGLV3-21	NA	IGLJ2	25	NA	NA	27	1	NA	NA	TGTCAGGTGTGGGACAGTAGTAGTGGGGTGGTATTC	NA	NA	NA	NA
K153_R26	3	0.000661813	TGCTGCTCATATGCGGGCGGCTACACATGGGTGTTC	CCSYAGGYTWVF	IGLV2-11, IGLV2-34, IGLV2-8, IGLV2-23	NA	IGLJ3	26	NA	NA	27	0	NA	NA	TGCTGCTCATATGCGGGCGGCTACACATGGGTGTTC	NA	NA	NA	NA
K153_R26	3	0.000661813	TGCTGCACATATGCAGGCAAATACACTTTGGTGTTC	CCTYAGKYTLVF	IGLV2-11, IGLV2-8	NA	IGLJ3	29	NA	NA	29	NA	NA	NA	TGCTGCACATATGCAGGCAAATACACTTTGGTGTTC	NA	NA	NA	NA
K153_R26	3	0.000661813	TGCACCTCATATACAACCACCAACTCTGTGATTTTC	CTSYTTTNSVIF	IGLV2-14	NA	IGLJ2, IGLJ3	16	NA	NA	26	9	NA	NA	TGCACCTCATATACAACCACCAACTCTGTGATTTTC	NA	NA	NA	NA
K153_R26	3	0.000661813	TGTCAGGCGTGGGACAACAATATTGCGTTATTC	CQAWDNNIALF	IGLV3-1	NA	IGLJ2, IGLJ3	16	NA	NA	28	11	NA	NA	TGTCAGGCGTGGGACAACAATATTGCGTTATTC	NA	NA	NA	NA
K153_R26	3	0.000661813	TGTCAGACCTGGGGCACTGGCATTTGGGTGTTC	CQTWGTGIWVF	IGLV4-69	NA	IGLJ3	24	NA	NA	23	NA	NA	NA	TGTCAGACCTGGGGCACTGGCATTTGGGTGTTC	NA	NA	NA	NA
K153_R26	3	0.000661813	TGTCAGTACTTCGATAACTCGCGGACACAGTACAGTTTT	CQYFDNSRTQYSF	IGKV3-20, IGKV3D-20	NA	IGKJ2	6	NA	NA	29	22	NA	NA	TGTCAGTACTTCGATAACTCGCGGACACAGTACAGTTTT	NA	NA	NA	NA
K153_R26	3	0.000661813	TGTCAGCACTTTACTAGATCACCTCCATCGATCGCCTTC	CQHFTRSPPSIAF	IGKV3D-20, IGKV3-20	NA	IGKJ5	26	NA	NA	26	NA	NA	NA	TGTCAGCACTTTACTAGATCACCTCCATCGATCGCCTTC	NA	NA	NA	NA
K153_R26	3	0.000661813	TGTCAGCAGCGTAGCAACTGGCCTCCTATGTGCAGTTTT	CQQRSNWPPMCSF	IGKV3-11, IGKV3D-11	NA	IGKJ2	24	NA	NA	27	2	NA	NA	TGTCAGCAGCGTAGCAACTGGCCTCCTATGTGCAGTTTT	NA	NA	NA	NA
K153_R26	3	0.000661813	TGTCACCAGTATCAGGATGGCGACTGGCCCACTTTC	CHQYQDGDWPTF	IGKV3-11, IGKV3D-11, IGKV3D-20	NA	IGKJ4	9	NA	NA	29	19	NA	NA	TGTCACCAGTATCAGGATGGCGACTGGCCCACTTTC	NA	NA	NA	NA
K153_R26	3	0.000661813	TGTCACCAGTATCAATATGGCGACTGGCCCACTTTC	CHQYQYGDWPTF	IGKV3-15, IGKV3D-15, IGKV3-7, IGKV3D-11, IGKV3D-7	NA	IGKJ4	12	NA	NA	29	16	NA	NA	TGTCACCAGTATCAATATGGCGACTGGCCCACTTTC	NA	NA	NA	NA
K153_R26	3	0.000661813	TGTCACCAATATGGTATGTCACCCCAGTGGACGTTC	CHQYGMSPQWTF	IGKV3-20, IGKV3D-20	NA	IGKJ1	23	NA	NA	26	2	NA	NA	TGTCACCAATATGGTATGTCACCCCAGTGGACGTTC	NA	NA	NA	NA
K153_R26	3	0.000661813	TGTCAGCATTTTCAGAGTTACCCTCAGTGCAGTTTT	CQHFQSYPQCSF	IGKV1D-13, IGKV1-13, IGKV1D-16, IGKV1-12, IGKV1D-12	NA	IGKJ2	26	NA	NA	32	5	NA	NA	TGTCAGCATTTTCAGAGTTACCCTCAGTGCAGTTTT	NA	NA	NA	NA
K153_R26	3	0.000661813	TGTCAGCAGTATGGTAATTCAGCGGGGATCCCCTTC	CQQYGNSAGIPF	IGKV3-20, IGKV3D-20	NA	IGKJ5	16	NA	NA	26	9	NA	NA	TGTCAGCAGTATGGTAATTCAGCGGGGATCCCCTTC	NA	NA	NA	NA
K153_R26	3	0.000661813	TGTCAGCAGTATAATAGCTGGCCTTCGTGGACGTTC	CQQYNSWPSWTF	IGKV3-15, IGKV3D-15	NA	IGKJ1	24	NA	NA	25	0	NA	NA	TGTCAGCAGTATAATAGCTGGCCTTCGTGGACGTTC	NA	NA	NA	NA
K153_R26	3	0.000661813	TGTCAGCAGTATAAAAACTGGCCTCCGTGGACGTTC	CQQYKNWPPWTF	IGKV3-15, IGKV3D-15	NA	IGKJ1	24	NA	NA	25	0	NA	NA	TGTCAGCAGTATAAAAACTGGCCTCCGTGGACGTTC	NA	NA	NA	NA
K153_R26	3	0.000661813	TGTCAGCAGCGTTTCAACTGGCCTCCGCTCACTTTC	CQQRFNWPPLTF	IGKV3-11, IGKV3D-11	NA	IGKJ4	24	NA	NA	25	0	NA	NA	TGTCAGCAGCGTTTCAACTGGCCTCCGCTCACTTTC	NA	NA	NA	NA
K153_R26	3	0.000661813	TGTCAGCAATATTATAGTAGTCCTCCGTATACTTTT	CQQYYSSPPYTF	IGKV4-1	NA	IGKJ2	24	NA	NA	26	1	NA	NA	TGTCAGCAATATTATAGTAGTCCTCCGTATACTTTT	NA	NA	NA	NA
K153_R26	3	0.000661813	TGTCAACACTATAATAACTGGCCTCCGATCACCTTC	CQHYNNWPPITF	IGKV3-15, IGKV3D-15	NA	IGKJ5	24	NA	NA	25	0	NA	NA	TGTCAACACTATAATAACTGGCCTCCGATCACCTTC	NA	NA	NA	NA
K153_R26	3	0.000661813	TGTCAACAGTTTAATAGTTACCCTCATGGCAGTTTT	CQQFNSYPHGSF	IGKV1D-13, IGKV1-13, IGKV1D-16	NA	IGKJ2	28	NA	NA	32	3	NA	NA	TGTCAACAGTTTAATAGTTACCCTCATGGCAGTTTT	NA	NA	NA	NA
K153_R26	3	0.000661813	TGTCAACAGTATCAGTATGGCGACTGGCCCACTTTC	CQQYQYGDWPTF	IGKV3-11, IGKV3D-11, IGKV3-7, IGKV3D-7, IGKV3D-20	NA	IGKJ4	9	NA	NA	29	19	NA	NA	TGTCAACAGTATCAGTATGGCGACTGGCCCACTTTC	NA	NA	NA	NA
K153_R26	3	0.000661813	TGTCAACAGTATGATAATCTCCCTCTGTACACTTTT	CQQYDNLPLYTF	IGKV1D-33, IGKV1-33	NA	IGKJ2	25	NA	NA	25	NA	NA	NA	TGTCAACAGTATGATAATCTCCCTCTGTACACTTTT	NA	NA	NA	NA
K153_R26	3	0.000661813	TGCCAACACTATAATAATTTTTCTCCGTGGGCGTTC	CQHYNNFSPWAF	IGKV1-5	NA	IGKJ1	24	NA	NA	25	0	NA	NA	TGCCAACACTATAATAATTTTTCTCCGTGGGCGTTC	NA	NA	NA	NA
K153_R26	3	0.000661813	TGTCTGCAGCATAATGCTTACCCTCTCACTTTC	CLQHNAYPLTF	IGKV1D-17, IGKV1-17	NA	IGKJ4	25	NA	NA	24	NA	NA	NA	TGTCTGCAGCATAATGCTTACCCTCTCACTTTC	NA	NA	NA	NA
K153_R26	3	0.000661813	TGTCTACAGCATCATAATTACCCTCTTACTTTC	CLQHHNYPLTF	IGKV1D-17, IGKV1-17, IGKV1-9	NA	IGKJ4	25	NA	NA	27	1	NA	NA	TGTCTACAGCATCATAATTACCCTCTTACTTTC	NA	NA	NA	NA
K153_R26	3	0.000661813	TGTCTACAGCATAATACTTTCCCGCTCACTTTC	CLQHNTFPLTF	IGKV1-17, IGKV1D-17, IGKV1-9	NA	IGKJ4	23	NA	NA	22	NA	NA	NA	TGTCTACAGCATAATACTTTCCCGCTCACTTTC	NA	NA	NA	NA
K153_R26	3	0.000661813	TGTCTACAACATAAGACTTACCCGTGGACGTTC	CLQHKTYPWTF	IGKV1-17, IGKV1D-17	NA	IGKJ1	23	NA	NA	22	NA	NA	NA	TGTCTACAACATAAGACTTACCCGTGGACGTTC	NA	NA	NA	NA
K153_R26	3	0.000661813	TGTCGACAGAGTGACAGTACCCCACCGACTTTC	CRQSDSTPPTF	IGKV1D-39, IGKV1-39	NA	IGKJ1, IGKJ2	27	NA	NA	26	NA	NA	NA	TGTCGACAGAGTGACAGTACCCCACCGACTTTC	NA	NA	NA	NA
K153_R26	3	0.000661813	TGTCACCAGCGTAGCAACTGGCCTCTCACTTTC	CHQRSNWPLTF	IGKV3-11, IGKV3D-11	NA	IGKJ4	24	NA	NA	24	NA	NA	NA	TGTCACCAGCGTAGCAACTGGCCTCTCACTTTC	NA	NA	NA	NA
K153_R26	3	0.000661813	TGTCACAAGTATGGTGATTCAAGGTGCAGTTTT	CHKYGDSRCSF	IGKV3-20, IGKV3D-20	NA	IGKJ2	15	NA	NA	29	13	NA	NA	TGTCACAAGTATGGTGATTCAAGGTGCAGTTTT	NA	NA	NA	NA
K153_R26	3	0.000661813	TGTCAGCAGTATTATCGCGCACCGGACACTTTC	CQQYYRAPDTF	IGKV3-20	NA	IGKJ3	12	NA	NA	26	13	NA	NA	TGTCAGCAGTATTATCGCGCACCGGACACTTTC	NA	NA	NA	NA
K153_R26	3	0.000661813	TGTCAGCAGTATGCTGCCTCACCTTTATCTTTC	CQQYAASPLSF	IGKV3-20, IGKV3D-20	NA	IGKJ4	24	NA	NA	28	3	NA	NA	TGTCAGCAGTATGCTGCCTCACCTTTATCTTTC	NA	NA	NA	NA
K153_R26	3	0.000661813	TGTCAGCAGTATGGTTCCTCACTGATCACCTTC	CQQYGSSLITF	IGKV3-20, IGKV3D-20	NA	IGKJ5	22	NA	NA	23	0	NA	NA	TGTCAGCAGTATGGTTCCTCACTGATCACCTTC	NA	NA	NA	NA
K153_R26	3	0.000661813	TGTCAGCAGTATGGTACCTCACCGCTGACTTTC	CQQYGTSPLTF	IGKV3-20, IGKV3D-20	NA	IGKJ4	23	NA	NA	22	NA	NA	NA	TGTCAGCAGTATGGTACCTCACCGCTGACTTTC	NA	NA	NA	NA
K153_R26	3	0.000661813	TGTCAGCAGTATGGTAGCTCACCTCGGACGTTC	CQQYGSSPRTF	IGKV3D-20, IGKV3-20	NA	IGKJ1	25	NA	NA	25	NA	NA	NA	TGTCAGCAGTATGGTAGCTCACCTCGGACGTTC	NA	NA	NA	NA
K153_R26	3	0.000661813	TGTCAGCAGTATGGCGCCTCCCCATTCACTTTC	CQQYGASPFTF	IGKV3-20, IGKV3D-20	NA	IGKJ3	14	NA	NA	23	8	NA	NA	TGTCAGCAGTATGGCGCCTCCCCATTCACTTTC	NA	NA	NA	NA
K153_R26	3	0.000661813	TGTCAGCAGTATAATCACTGGCCATTCACTTTC	CQQYNHWPFTF	IGKV3-15, IGKV3D-15	NA	IGKJ3	23	NA	NA	23	NA	NA	NA	TGTCAGCAGTATAATCACTGGCCATTCACTTTC	NA	NA	NA	NA
K153_R26	3	0.000661813	TGTCAGCAGTATAATAACTGGCCGTACACTTTT	CQQYNNWPYTF	IGKV3-15, IGKV3D-15	NA	IGKJ2	23	NA	NA	23	NA	NA	NA	TGTCAGCAGTATAATAACTGGCCGTACACTTTT	NA	NA	NA	NA
K153_R26	3	0.000661813	TGTCAGCAGTATAACAGTTATCCCAGCACTTTC	CQQYNSYPSTF	IGKV1D-13	NA	IGKJ3	20	NA	NA	26	5	NA	NA	TGTCAGCAGTATAACAGTTATCCCAGCACTTTC	NA	NA	NA	NA
K153_R26	3	0.000661813	TGTCAGCAGCGTAGCAGCTGGCCCGTCACTTTC	CQQRSSWPVTF	IGKV3-11, IGKV3D-11	NA	IGKJ4	23	NA	NA	25	1	NA	NA	TGTCAGCAGCGTAGCAGCTGGCCCGTCACTTTC	NA	NA	NA	NA
K153_R26	3	0.000661813	TGTCAGCAGCGTAGGAACTGGCCTCTCACTTTC	CQQRRNWPLTF	IGKV3-11, IGKV3D-11	NA	IGKJ4	24	NA	NA	24	NA	NA	NA	TGTCAGCAGCGTAGGAACTGGCCTCTCACTTTC	NA	NA	NA	NA
K153_R26	3	0.000661813	TGTCAGCAGACTTACAGCATCCCTCGGACGTTC	CQQTYSIPRTF	IGKV1D-39, IGKV1-39	NA	IGKJ1	25	NA	NA	25	NA	NA	NA	TGTCAGCAGACTTACAGCATCCCTCGGACGTTC	NA	NA	NA	NA
K153_R26	3	0.000661813	TGTCAGCAATTTTTTGACACTCCGTACACTTTT	CQQFFDTPYTF	IGKV4-1	NA	IGKJ2	10	NA	NA	23	12	NA	NA	TGTCAGCAATTTTTTGACACTCCGTACACTTTT	NA	NA	NA	NA
K153_R26	3	0.000661813	TGTCAGCAATATTATGGTAGTCCTCCGACGTTC	CQQYYGSPPTF	IGKV4-1	NA	IGKJ1	24	NA	NA	26	1	NA	NA	TGTCAGCAATATTATGGTAGTCCTCCGACGTTC	NA	NA	NA	NA
K153_R26	3	0.000661813	TGTCAGCAATATTATAGTATGCGGGCGACGTTC	CQQYYSMRATF	IGKV4-1	NA	IGKJ1	19	NA	NA	26	6	NA	NA	TGTCAGCAATATTATAGTATGCGGGCGACGTTC	NA	NA	NA	NA
K153_R26	3	0.000661813	TGTCAGCAATATGGTCGGTCACCGTACACTTTT	CQQYGRSPYTF	IGKV3-20, IGKV3D-20	NA	IGKJ2	23	NA	NA	23	NA	NA	NA	TGTCAGCAATATGGTCGGTCACCGTACACTTTT	NA	NA	NA	NA
K153_R26	3	0.000661813	TGTCAACACTATGGTAGCCCACTTAGACCGTTC	CQHYGSPLRPF	IGKV3-20, IGKV3D-20	NA	IGKJ1	26	NA	NA	28	1	NA	NA	TGTCAACACTATGGTAGCCCACTTAGACCGTTC	NA	NA	NA	NA
K153_R26	3	0.000661813	TGTCAACAGTATGGTAGCGCACTGGTCACGTTC	CQQYGSALVTF	IGKV3-20	NA	IGKJ4, IGKJ1	22	NA	NA	25	2	NA	NA	TGTCAACAGTATGGTAGCGCACTGGTCACGTTC	NA	NA	NA	NA
K153_R26	3	0.000661813	TGTCAACAGTATAATTCTGATTTGTACACTTTT	CQQYNSDLYTF	IGKV1-5, IGKV1-13, IGKV1D-13	NA	IGKJ2	15	NA	NA	22	6	NA	NA	TGTCAACAGTATAATTCTGATTTGTACACTTTT	NA	NA	NA	NA
K153_R26	3	0.000661813	TGTCAACAGCTAAAAAGTTATCCTCCGACGTTC	CQQLKSYPPTF	IGKV1-9, IGKV1D-17, IGKV1D-13, IGKV1-17	NA	IGKJ1	24	NA	NA	26	1	NA	NA	TGTCAACAGCTAAAAAGTTATCCTCCGACGTTC	NA	NA	NA	NA
K153_R26	3	0.000661813	TGTCAACAGGGTTACAGTAACCCGTACACTTTT	CQQGYSNPYTF	IGKV1-39, IGKV1D-39	NA	IGKJ2	23	NA	NA	23	NA	NA	NA	TGTCAACAGGGTTACAGTAACCCGTACACTTTT	NA	NA	NA	NA
K153_R26	3	0.000661813	TGTCAACAGGGTGATTACCTCCCACTCACTTTC	CQQGDYLPLTF	IGKV1-33, IGKV1D-33	NA	IGKJ4	23	NA	NA	24	0	NA	NA	TGTCAACAGGGTGATTACCTCCCACTCACTTTC	NA	NA	NA	NA
K153_R26	3	0.000661813	TGTCAACAGGGTAATAGTTACCCCTTCACCTTC	CQQGNSYPFTF	IGKV1-9, IGKV1-17, IGKV1D-17	NA	IGKJ3	23	NA	NA	24	0	NA	NA	TGTCAACAGGGTAATAGTTACCCCTTCACCTTC	NA	NA	NA	NA
K153_R26	3	0.000661813	TGTCAACAGACTTACACTGCCCCGAGCACTTTT	CQQTYTAPSTF	IGKV1-13, IGKV1D-13	NA	IGKJ2	9	NA	NA	26	16	NA	NA	TGTCAACAGACTTACACTGCCCCGAGCACTTTT	NA	NA	NA	NA
K153_R26	3	0.000661813	TGTCAACAGAGTTTCAATCACCCTCACACTTTC	CQQSFNHPHTF	IGKV1-39, IGKV1D-39	NA	IGKJ3	13	NA	NA	26	12	NA	NA	TGTCAACAGAGTTTCAATCACCCTCACACTTTC	NA	NA	NA	NA
K153_R26	3	0.000661813	TGTCAACAGAGTTATGGTGCCCCTCGGACGTTC	CQQSYGAPRTF	IGKV1D-39, IGKV1-39	NA	IGKJ1	25	NA	NA	25	NA	NA	NA	TGTCAACAGAGTTATGGTGCCCCTCGGACGTTC	NA	NA	NA	NA
K153_R26	3	0.000661813	TGTCAACAGAGTTACCTTACCCCGTGCACTTTT	CQQSYLTPCTF	IGKV1-39, IGKV1D-39	NA	IGKJ2	23	NA	NA	26	2	NA	NA	TGTCAACAGAGTTACCTTACCCCGTGCACTTTT	NA	NA	NA	NA
K153_R26	3	0.000661813	TGTCAACAGAGTTACAGTCCCCCATTCACTTTC	CQQSYSPPFTF	IGKV1-39, IGKV1D-39	NA	IGKJ3	23	NA	NA	23	NA	NA	NA	TGTCAACAGAGTTACAGTCCCCCATTCACTTTC	NA	NA	NA	NA
K153_R26	3	0.000661813	TGTCAACAGAGTTACAGTACCCCTCTCACTTTC	CQQSYSTPLTF	IGKV1D-39, IGKV1-39	NA	IGKJ4	25	NA	NA	24	NA	NA	NA	TGTCAACAGAGTTACAGTACCCCTCTCACTTTC	NA	NA	NA	NA
K153_R26	3	0.000661813	TGTCAACAGAGTTACAGTACCCCTCGCAGTTTT	CQQSYSTPRSF	IGKV1D-39, IGKV1-39	NA	IGKJ2	25	NA	NA	29	3	NA	NA	TGTCAACAGAGTTACAGTACCCCTCGCAGTTTT	NA	NA	NA	NA
K153_R26	3	0.000661813	TGTCAACAGAGTTACAGTACCCCGTACACTTTT	CQQSYSTPYTF	IGKV1-39, IGKV1D-39	NA	IGKJ2	23	NA	NA	23	NA	NA	NA	TGTCAACAGAGTTACAGTACCCCGTACACTTTT	NA	NA	NA	NA
K153_R26	3	0.000661813	TGTCAACAATTTTATAGTCACCCTCTCACTTTC	CQQFYSHPLTF	IGKV1D-13	NA	IGKJ4	25	NA	NA	24	NA	NA	NA	TGTCAACAATTTTATAGTCACCCTCTCACTTTC	NA	NA	NA	NA
K153_R26	3	0.000661813	TGTCAACAATATGATCACCCCTTACTCACTTTC	CQQYDHPLLTF	IGKV1-33, IGKV1D-33	NA	IGKJ3	15	NA	NA	25	9	NA	NA	TGTCAACAATATGATCACCCCTTACTCACTTTC	NA	NA	NA	NA
K153_R26	3	0.000661813	TGTCAACAATATGAGAATCTCCCGTACACTTTT	CQQYENLPYTF	IGKV1-33, IGKV1D-33	NA	IGKJ2	23	NA	NA	23	NA	NA	NA	TGTCAACAATATGAGAATCTCCCGTACACTTTT	NA	NA	NA	NA
K153_R26	3	0.000661813	TGTCAACAATATAATGATTGGCCTCCGGCTTTT	CQQYNDWPPAF	IGKV3D-15, IGKV3-15	NA	IGKJ2	28	NA	NA	28	NA	NA	NA	TGTCAACAATATAATGATTGGCCTCCGGCTTTT	NA	NA	NA	NA
K153_R26	3	0.000661813	TGTCAACAACTTTATGTTTTCCCCTTCACTTTC	CQQLYVFPFTF	IGKV1-9	NA	IGKJ3	12	NA	NA	24	11	NA	NA	TGTCAACAACTTTATGTTTTCCCCTTCACTTTC	NA	NA	NA	NA
K153_R26	3	0.000661813	TGTCAAAAGTATAACAGTGCCCCTCGGACGTTC	CQKYNSAPRTF	IGKV1-27	NA	IGKJ1	24	NA	NA	25	0	NA	NA	TGTCAAAAGTATAACAGTGCCCCTCGGACGTTC	NA	NA	NA	NA
K153_R26	3	0.000661813	TGTCAAAAATATAAGAGTGCCCCTCGGGCATTC	CQKYKSAPRAF	IGKV1-27	NA	IGKJ1	28	NA	NA	30	1	NA	NA	TGTCAAAAATATAAGAGTGCCCCTCGGGCATTC	NA	NA	NA	NA
K153_R26	3	0.000661813	TGCCAGCACTATGCGAGTTATTCTGTCACTTTC	CQHYASYSVTF	IGKV1-5	NA	IGKJ4	24	NA	NA	25	0	NA	NA	TGCCAGCACTATGCGAGTTATTCTGTCACTTTC	NA	NA	NA	NA
K153_R26	3	0.000661813	TGCCAATACTATCACAGTTTTTCGGGGACGTTC	CQYYHSFSGTF	IGKV1-5, IGKV1D-16	NA	IGKJ1	23	NA	NA	25	1	NA	NA	TGCCAATACTATCACAGTTTTTCGGGGACGTTC	NA	NA	NA	NA
K153_R26	3	0.000661813	TGCCAACACTATAATAGTTTTTCTGGCAGTTTT	CQHYNSFSGSF	IGKV1-5, IGKV1D-16, IGKV1-16	NA	IGKJ2	24	NA	NA	29	4	NA	NA	TGCCAACACTATAATAGTTTTTCTGGCAGTTTT	NA	NA	NA	NA
K153_R26	3	0.000661813	TGCCAACAGTATTATACCTATCCCATAACCTTC	CQQYYTYPITF	IGKV1-16, IGKV1D-16, IGKV1D-43, IGKV1-5	NA	IGKJ5	16	NA	NA	27	10	NA	NA	TGCCAACAGTATTATACCTATCCCATAACCTTC	NA	NA	NA	NA
K153_R26	3	0.000661813	TGCCAACAGTATAGTAGTTATCCCCTCTCTTTC	CQQYSSYPLSF	IGKV1D-16, IGKV1-16, IGKV1-8	NA	IGKJ4	20	NA	NA	24	3	NA	NA	TGCCAACAGTATAGTAGTTATCCCCTCTCTTTC	NA	NA	NA	NA
K153_R26	3	0.000661813	TGCCAACAGTACAGTGGTTACCCGATCACCTTC	CQQYSGYPITF	IGKV1-16	NA	IGKJ5	23	NA	NA	22	NA	NA	NA	TGCCAACAGTACAGTGGTTACCCGATCACCTTC	NA	NA	NA	NA
K153_R26	3	0.000661813	TGCCAACAATATGAAGATTATTCGGGGACGTTC	CQQYEDYSGTF	IGKV1-5	NA	IGKJ1	12	NA	NA	25	12	NA	NA	TGCCAACAATATGAAGATTATTCGGGGACGTTC	NA	NA	NA	NA
K153_R26	3	0.000661813	TGCCAACAATATAACAGTTATTCGGGGACGTTC	CQQYNSYSGTF	IGKV1-5, IGKV1-16, IGKV1D-16	NA	IGKJ1	23	NA	NA	25	1	NA	NA	TGCCAACAATATAACAGTTATTCGGGGACGTTC	NA	NA	NA	NA
K153_R26	3	0.000661813	TGCCAACAATACAAATCTTTTCCTCTCACTTTT	CQQYKSFPLTF	IGKV1-5	NA	IGKJ2	8	NA	NA	26	17	NA	NA	TGCCAACAATACAAATCTTTTCCTCTCACTTTT	NA	NA	NA	NA
K153_R26	3	0.000661813	TGCGTGCAAGGTACACACTGGCCTCCTAGTTTT	CVQGTHWPPSF	IGKV2D-30, IGKV2-30	NA	IGKJ2	26	NA	NA	29	2	NA	NA	TGCGTGCAAGGTACACACTGGCCTCCTAGTTTT	NA	NA	NA	NA
K153_R26	3	0.000661813	TGCATGCAAGCTCTCCAAAGTCCGTGGACGTTC	CMQALQSPWTF	IGKV2-28, IGKV2D-28	NA	IGKJ1	23	NA	NA	22	NA	NA	NA	TGCATGCAAGCTCTCCAAAGTCCGTGGACGTTC	NA	NA	NA	NA
K153_R26	3	0.000661813	TGCATGCAAGCTCTACACACTCCGTACACTTTT	CMQALHTPYTF	IGKV2-28, IGKV2D-28	NA	IGKJ2	23	NA	NA	23	NA	NA	NA	TGCATGCAAGCTCTACACACTCCGTACACTTTT	NA	NA	NA	NA
K153_R26	3	0.000661813	TGCATGCAAGCTACACAATCTCCGTACACTTTT	CMQATQSPYTF	IGKV2-24, IGKV2D-24	NA	IGKJ2	23	NA	NA	23	NA	NA	NA	TGCATGCAAGCTACACAATCTCCGTACACTTTT	NA	NA	NA	NA
K153_R26	3	0.000661813	TGCATGCAAGCGATACAAACCCCTATCACCTTC	CMQAIQTPITF	IGKV2-28, IGKV2D-28	NA	IGKJ5	25	NA	NA	24	NA	NA	NA	TGCATGCAAGCGATACAAACCCCTATCACCTTC	NA	NA	NA	NA
K153_R26	3	0.000661813	TGCATGCAAGGTCTACAAATTCCTCTCACTTTC	CMQGLQIPLTF	IGKV2D-28, IGKV2-28	NA	IGKJ4	25	NA	NA	24	NA	NA	NA	TGCATGCAAGGTCTACAAATTCCTCTCACTTTC	NA	NA	NA	NA
K153_R26	3	0.000661813	TGTCACCAGTGTAGCGACTGGCCCACTTTC	CHQCSDWPTF	IGKV3-11, IGKV3D-11	NA	IGKJ4	23	NA	NA	23	NA	NA	NA	TGTCACCAGTGTAGCGACTGGCCCACTTTC	NA	NA	NA	NA
K153_R26	3	0.000661813	TGTCAGCACTATGCTGCCGCGTGGACGTTC	CQHYAAAWTF	IGKV3-20, IGKV3D-20, IGKV3-7, IGKV3D-7	NA	IGKJ1	13	NA	NA	19	5	NA	NA	TGTCAGCACTATGCTGCCGCGTGGACGTTC	NA	NA	NA	NA
K153_R26	3	0.000661813	TGTCAGCACTATGGTCCCTCACCTACTTTC	CQHYGPSPTF	IGKV3-20, IGKV3D-20	NA	IGKJ4	25	NA	NA	24	NA	NA	NA	TGTCAGCACTATGGTCCCTCACCTACTTTC	NA	NA	NA	NA
K153_R26	3	0.000661813	TGTCAGCAGTGTAGCAGCAGGCCCACTTTC	CQQCSSRPTF	IGKV3-11, IGKV3D-11	NA	IGKJ4	23	NA	NA	23	NA	NA	NA	TGTCAGCAGTGTAGCAGCAGGCCCACTTTC	NA	NA	NA	NA
K153_R26	3	0.000661813	TGTCAGCAGTATGGTCCCTCACAGACGTTC	CQQYGPSQTF	IGKV3-20, IGKV3D-20	NA	IGKJ1	22	NA	NA	23	0	NA	NA	TGTCAGCAGTATGGTCCCTCACAGACGTTC	NA	NA	NA	NA
K153_R26	3	0.000661813	TGTCAGCAGCGTGGCGACTGGCCCACTTTC	CQQRGDWPTF	IGKV3-11, IGKV3D-11	NA	IGKJ4	23	NA	NA	23	NA	NA	NA	TGTCAGCAGCGTGGCGACTGGCCCACTTTC	NA	NA	NA	NA
K153_R26	3	0.000661813	TGTCAGCAGCGTACCAACTGGCCCACTTTC	CQQRTNWPTF	IGKV3-11, IGKV3D-11	NA	IGKJ4	23	NA	NA	23	NA	NA	NA	TGTCAGCAGCGTACCAACTGGCCCACTTTC	NA	NA	NA	NA
K153_R26	3	0.000661813	TGTCAGCAGCGTAGCGTCTGGCCCACTTTC	CQQRSVWPTF	IGKV3-11, IGKV3D-11	NA	IGKJ4	23	NA	NA	23	NA	NA	NA	TGTCAGCAGCGTAGCGTCTGGCCCACTTTC	NA	NA	NA	NA
K153_R26	3	0.000661813	TGTCAGCAGCGTAGCAACAGGCCCACTTTC	CQQRSNRPTF	IGKV3-11, IGKV3D-11	NA	IGKJ4	23	NA	NA	23	NA	NA	NA	TGTCAGCAGCGTAGCAACAGGCCCACTTTC	NA	NA	NA	NA
K153_R26	3	0.000661813	TGTCAGCAGCATAGCGACTGGCCCACTTTC	CQQHSDWPTF	IGKV3-11, IGKV3D-11	NA	IGKJ4	23	NA	NA	23	NA	NA	NA	TGTCAGCAGCATAGCGACTGGCCCACTTTC	NA	NA	NA	NA
K153_R26	3	0.000661813	TGTCAGCAGAGTAGAGGCTGGCCCACGTTC	CQQSRGWPTF	IGKV3-11, IGKV3-15, IGKV3-7, IGKV3D-7, IGKV3D-11	NA	IGKJ4	14	NA	NA	23	8	NA	NA	TGTCAGCAGAGTAGAGGCTGGCCCACGTTC	NA	NA	NA	NA
K153_R26	3	0.000661813	TGTCAGCAGAGTAGAGACTGGCCCACGTTC	CQQSRDWPTF	IGKV3-15, IGKV3D-15	NA	IGKJ4	9	NA	NA	23	13	NA	NA	TGTCAGCAGAGTAGAGACTGGCCCACGTTC	NA	NA	NA	NA
K153_R26	3	0.000661813	TGTCAACAGTGTGCCGGCTGGCCCACTTTC	CQQCAGWPTF	IGKV3-11, IGKV3D-11	NA	IGKJ4	9	NA	NA	23	13	NA	NA	TGTCAACAGTGTGCCGGCTGGCCCACTTTC	NA	NA	NA	NA
K153_R26	3	0.000661813	TGTCAACAGGGTACCAACTGGCCCACTTTC	CQQGTNWPTF	IGKV3-11, IGKV3D-11, IGKV3-7, IGKV3D-7	NA	IGKJ4	23	NA	NA	23	NA	NA	NA	TGTCAACAGGGTACCAACTGGCCCACTTTC	NA	NA	NA	NA
K153_R26	3	0.000661813	TGTCAACAGGGTAGCAACTGGCCCACTTTC	CQQGSNWPTF	IGKV3-11, IGKV3D-11	NA	IGKJ4	23	NA	NA	23	NA	NA	NA	TGTCAACAGGGTAGCAACTGGCCCACTTTC	NA	NA	NA	NA
K153_R26	3	0.000661813	TGTCAACAGAGTTACAATACCCGCACGTTC	CQQSYNTRTF	IGKV1-39, IGKV1D-39	NA	IGKJ1	22	NA	NA	24	1	NA	NA	TGTCAACAGAGTTACAATACCCGCACGTTC	NA	NA	NA	NA
K153_R26	3	0.000661813	TGTCAACAATTTGATAATCTCGTCTCTTTC	CQQFDNLVSF	IGKV1-33, IGKV1D-33	NA	IGKJ3	21	NA	NA	25	3	NA	NA	TGTCAACAATTTGATAATCTCGTCTCTTTC	NA	NA	NA	NA
K153_R26	3	0.000661813	TGCATGCAAACTCTACAAACTCCCACCTTC	CMQTLQTPTF	IGKV2-28, IGKV2D-28	NA	IGKJ5	23	NA	NA	23	NA	NA	NA	TGCATGCAAACTCTACAAACTCCCACCTTC	NA	NA	NA	NA
K153_R26	3	0.000661813	TGTCAGCAGCTCGGGCTCACTTTC	CQQLGLTF	IGKV3-11, IGKV3D-11, IGKV3D-7	NA	IGKJ4	10	NA	NA	14	3	NA	NA	TGTCAGCAGCTCGGGCTCACTTTC	NA	NA	NA	NA
K153_R26	3	0.000661813	TGCCAACAATATGGAGGCACTTTC	CQQYGGTF	IGKV1-5	NA	IGKJ4	12	NA	NA	17	4	NA	NA	TGCCAACAATATGGAGGCACTTTC	NA	NA	NA	NA
K153_R26	3	0.000661813	TGCCAGCAGTTCGGGGCGTTC	CQQFGAF	IGKV3-20, IGKV3D-20	NA	IGKJ1	10	NA	NA	16	5	NA	NA	TGCCAGCAGTTCGGGGCGTTC	NA	NA	NA	NA
K153_R26	2	0.000441209	TGTAGTTCCCGGGACAGCAGTGGTGACCACCATTGGGTGTTC	CSSRDSSGDHHWVF	IGLV3-19	NA	IGLJ3	29	NA	NA	31	1	NA	NA	TGTAGTTCCCGGGACAGCAGTGGTGACCACCATTGGGTGTTC	NA	NA	NA	NA
K153_R26	2	0.000441209	TGTAATTCCCGGGCCAGCAGTGTTACCCACCCTGTGGTCTTC	CNSRASSVTHPVVF	IGLV3-19	NA	IGLJ2	29	NA	NA	32	2	NA	NA	TGTAATTCCCGGGCCAGCAGTGTTACCCACCCTGTGGTCTTC	NA	NA	NA	NA
K153_R26	2	0.000441209	TGCCAGTCCTATGACAGTAGTCTAAGTGGTCCTTATGTCTTT	CQSYDSSLSGPYVF	IGLV1-40	NA	IGLJ1	30	NA	NA	32	1	NA	NA	TGCCAGTCCTATGACAGTAGTCTAAGTGGTCCTTATGTCTTT	NA	NA	NA	NA
K153_R26	2	0.000441209	TGTTCCTCGTATGTCATCGGTAGTCGTCTCGAACTCTTC	CSSYVIGSRLELF	IGLV2-11, IGLV2-14	NA	IGLJ1	13	NA	NA	34	20	NA	NA	TGTTCCTCGTATGTCATCGGTAGTCGTCTCGAACTCTTC	NA	NA	NA	NA
K153_R26	2	0.000441209	TGTCACTCCCGGGACAGCAGTGGCCCACCGGTGGTGTTC	CHSRDSSGPPVVF	IGLV3-19	NA	IGLJ3	23	NA	NA	32	8	NA	NA	TGTCACTCCCGGGACAGCAGTGGCCCACCGGTGGTGTTC	NA	NA	NA	NA
K153_R26	2	0.000441209	TGTCAGGTGTGGGATAGTCGTAGTCATCAATATGTCTTC	CQVWDSRSHQYVF	IGLV3-21	NA	IGLJ1	29	NA	NA	30	0	NA	NA	TGTCAGGTGTGGGATAGTCGTAGTCATCAATATGTCTTC	NA	NA	NA	NA
K153_R26	2	0.000441209	TGTCAATCAGTAGACAGTAATACTACTTATCCGGTTTTC	CQSVDSNTTYPVF	IGLV3-25, IGLV3-16	NA	IGLJ6	34	NA	NA	36	1	NA	NA	TGTCAATCAGTAGACAGTAATACTACTTATCCGGTTTTC	NA	NA	NA	NA
K153_R26	2	0.000441209	TGTCAATCAGCAGACAGCAGTGGTACTTATTATGTCTTC	CQSADSSGTYYVF	IGLV3-16, IGLV3-25	NA	IGLJ1	30	NA	NA	28	NA	NA	NA	TGTCAATCAGCAGACAGCAGTGGTACTTATTATGTCTTC	NA	NA	NA	NA
K153_R26	2	0.000441209	TGTCAAGTTTGGGATAGTAGAAGTGATCATTATGTCTTC	CQVWDSRSDHYVF	IGLV3-21	NA	IGLJ1	30	NA	NA	28	NA	NA	NA	TGTCAAGTTTGGGATAGTAGAAGTGATCATTATGTCTTC	NA	NA	NA	NA
K153_R26	2	0.000441209	TGCTCATCATGGGACACCAGCCTCAATACTTATGTCTTC	CSSWDTSLNTYVF	IGLV10-54	NA	IGLJ1	25	NA	NA	25	NA	NA	NA	TGCTCATCATGGGACACCAGCCTCAATACTTATGTCTTC	NA	NA	NA	NA
K153_R26	2	0.000441209	TGCCAGTCCTATGACAGTAGTCCGAGTGGTTCGGTATTC	CQSYDSSPSGSVF	IGLV1-40	NA	IGLJ2, IGLJ3	33	NA	NA	32	NA	NA	NA	TGCCAGTCCTATGACAGTAGTCCGAGTGGTTCGGTATTC	NA	NA	NA	NA
K153_R26	2	0.000441209	TGCGTAACATGGGATAGCAGCCTGAGTGTTGCTGTGTTC	CVTWDSSLSVAVF	IGLV1-51	NA	IGLJ7	28	NA	NA	29	0	NA	NA	TGCGTAACATGGGATAGCAGCCTGAGTGTTGCTGTGTTC	NA	NA	NA	NA
K153_R26	2	0.000441209	TGCGGCGTCTGGGATAGCAGCCTGACTACTAGGGTCTTC	CGVWDSSLTTRVF	IGLV1-51	NA	IGLJ1	25	NA	NA	33	7	NA	NA	TGCGGCGTCTGGGATAGCAGCCTGACTACTAGGGTCTTC	NA	NA	NA	NA
K153_R26	2	0.000441209	TGCAGCTCATATGCAGGCAGCTCTACTCTTTGGCTGTTC	CSSYAGSSTLWLF	IGLV2-34, IGLV2-8, IGLV2-11	NA	IGLJ3	22	NA	NA	29	6	NA	NA	TGCAGCTCATATGCAGGCAGCTCTACTCTTTGGCTGTTC	NA	NA	NA	NA
K153_R26	2	0.000441209	TGCAGCTCATATACAAGTAGGAGTATTCTCGTTGTCTTC	CSSYTSRSILVVF	IGLV2-14, IGLV2-23	NA	IGLJ1	31	NA	NA	32	0	NA	NA	TGCAGCTCATATACAAGTAGGAGTATTCTCGTTGTCTTC	NA	NA	NA	NA
K153_R26	2	0.000441209	TGCAGCTCACGTTCAACCACTAACATCTTTTGTGTCTTC	CSSRSTTNIFCVF	IGLV2-14, IGLV2-23	NA	IGLJ1	9	NA	NA	32	22	NA	NA	TGCAGCTCACGTTCAACCACTAACATCTTTTGTGTCTTC	NA	NA	NA	NA
K153_R26	2	0.000441209	TGCAACTCATATACATACGGCGCCACTCTCGTTGTCTTC	CNSYTYGATLVVF	IGLV2-14	NA	IGLJ1	15	NA	NA	32	16	NA	NA	TGCAACTCATATACATACGGCGCCACTCTCGTTGTCTTC	NA	NA	NA	NA
K153_R26	2	0.000441209	TGTTGTTCATATGCACGTGTCGCACGCTGGGTGTTC	CCSYARVARWVF	IGLV2-23, IGLV2-28, IGLV2-11, IGLV2-34	NA	IGLJ3	15	NA	NA	27	11	NA	NA	TGTTGTTCATATGCACGTGTCGCACGCTGGGTGTTC	NA	NA	NA	NA
K153_R26	2	0.000441209	TGTCAGTCTTATCATAGCCCCAACCTTTGGGTGTTC	CQSYHSPNLWVF	IGLV6-57	NA	IGLJ3	18	NA	NA	26	7	NA	NA	TGTCAGTCTTATCATAGCCCCAACCTTTGGGTGTTC	NA	NA	NA	NA
K153_R26	2	0.000441209	TGTCAGTCTTATGATGGGGGCAACCGGAGGGTGTTC	CQSYDGGNRRVF	IGLV6-57	NA	IGLJ3	15	NA	NA	28	12	NA	NA	TGTCAGTCTTATGATGGGGGCAACCGGAGGGTGTTC	NA	NA	NA	NA
K153_R26	2	0.000441209	TGTCAATCAGTAGACAGCAGTGGTACCGTGGTATTC	CQSVDSSGTVVF	IGLV3-16, IGLV3-25	NA	IGLJ2	26	NA	NA	27	0	NA	NA	TGTCAATCAGTAGACAGCAGTGGTACCGTGGTATTC	NA	NA	NA	NA
K153_R26	2	0.000441209	TGTCAAACAGCAGACAGTAGTGCCACTTACGTCTTC	CQTADSSATYVF	IGLV3-16, IGLV3-25	NA	IGLJ1	29	NA	NA	26	NA	NA	NA	TGTCAAACAGCAGACAGTAGTGCCACTTACGTCTTC	NA	NA	NA	NA
K153_R26	2	0.000441209	TGCTGCTCATATGCAGGTAGTAGGACTTATGTCTTC	CCSYAGSRTYVF	IGLV2-23, IGLV2-14	NA	IGLJ1	28	NA	NA	26	NA	NA	NA	TGCTGCTCATATGCAGGTAGTAGGACTTATGTCTTC	NA	NA	NA	NA
K153_R26	2	0.000441209	TGCCTACTGTTGTTTGATGATGGTCAGGGGGTGTTC	CLLLFDDGQGVF	IGLV7-43	NA	IGLJ3	5	NA	NA	28	22	NA	NA	TGCCTACTGTTGTTTGATGATGGTCAGGGGGTGTTC	NA	NA	NA	NA
K153_R26	2	0.000441209	TGCGGCTCATATACAATCAGCAGCACTCTTGTCTTC	CGSYTISSTLVF	IGLV2-14	NA	IGLJ1	29	NA	NA	29	NA	NA	NA	TGCGGCTCATATACAATCAGCAGCACTCTTGTCTTC	NA	NA	NA	NA
K153_R26	2	0.000441209	TGCAGTTCATATAGAGATCCCAGCACTCGAGTCTTC	CSSYRDPSTRVF	IGLV2-14, IGLV2-18, IGLV2-34, IGLV2-5, IGLV2-11	NA	IGLJ1	13	NA	NA	30	16	NA	NA	TGCAGTTCATATAGAGATCCCAGCACTCGAGTCTTC	NA	NA	NA	NA
K153_R26	2	0.000441209	TGCAGCTCATATTCAAGCAGTTTCACTCTGGTTTTC	CSSYSSSFTLVF	IGLV2-14, IGLV2-34	NA	IGLJ2, IGLJ3	20	NA	NA	28	7	NA	NA	TGCAGCTCATATTCAAGCAGTTTCACTCTGGTTTTC	NA	NA	NA	NA
K153_R26	2	0.000441209	TGCAGCTCATATGCAGGCAGCAACAATTTGGTATTC	CSSYAGSNNLVF	IGLV2-8, IGLV2-34	NA	IGLJ2	29	NA	NA	28	NA	NA	NA	TGCAGCTCATATGCAGGCAGCAACAATTTGGTATTC	NA	NA	NA	NA
K153_R26	2	0.000441209	TGCAGCTCATATATAAGTATCAGTTTGGGGGTATTC	CSSYISISLGVF	IGLV2-14, IGLV2-23, IGLV2-11, IGLV2-8	NA	IGLJ2	17	NA	NA	29	11	NA	NA	TGCAGCTCATATATAAGTATCAGTTTGGGGGTATTC	NA	NA	NA	NA
K153_R26	2	0.000441209	TGCAGCTCATATACAAGCAGCACCACTGTGGTATTC	CSSYTSSTTVVF	IGLV2-14	NA	IGLJ2	27	NA	NA	21	NA	NA	NA	TGCAGCTCATATACAAGCAGCACCACTGTGGTATTC	NA	NA	NA	NA
K153_R26	2	0.000441209	TGCAGCTCATATACAAGCAGCAGCACTCCCGTATTC	CSSYTSSSTPVF	IGLV2-14, IGLV2-18	NA	IGLJ2, IGLJ3	28	NA	NA	30	1	NA	NA	TGCAGCTCATATACAAGCAGCAGCACTCCCGTATTC	NA	NA	NA	NA
K153_R26	2	0.000441209	TGCAGCTCATATACAAGCAGCAGCACTCGGGTATTC	CSSYTSSSTRVF	IGLV2-14, IGLV2-18	NA	IGLJ2, IGLJ3	28	NA	NA	29	0	NA	NA	TGCAGCTCATATACAAGCAGCAGCACTCGGGTATTC	NA	NA	NA	NA
K153_R26	2	0.000441209	TGCAGCTCATATACAAGAAACAGGGGCGGCGTCTTC	CSSYTRNRGGVF	IGLV2-14, IGLV2-18, IGLV2-23	NA	IGLJ1	17	NA	NA	30	12	NA	NA	TGCAGCTCATATACAAGAAACAGGGGCGGCGTCTTC	NA	NA	NA	NA
K153_R26	2	0.000441209	TGCAACTCATATACAACCAGCAGGACTCTTGTCTTC	CNSYTTSRTLVF	IGLV2-14	NA	IGLJ1	29	NA	NA	29	NA	NA	NA	TGCAACTCATATACAACCAGCAGGACTCTTGTCTTC	NA	NA	NA	NA
K153_R26	2	0.000441209	TGTCAGATGTGGGATGGTCGTAATTATTTCTTC	CQMWDGRNYFF	IGLV3-21	NA	IGLJ1	22	NA	NA	20	NA	NA	NA	TGTCAGATGTGGGATGGTCGTAATTATTTCTTC	NA	NA	NA	NA
K153_R26	2	0.000441209	TGCTGCTCATTTGCGCACCCTCTTTATGTCTTC	CCSFAHPLYVF	IGLV2-11, IGLV2-8	NA	IGLJ1	14	NA	NA	23	8	NA	NA	TGCTGCTCATTTGCGCACCCTCTTTATGTCTTC	NA	NA	NA	NA
K153_R26	2	0.000441209	TGTCAGCACTTTGGTGGTTCCCCCGGTTCACCGGTGACGTTC	CQHFGGSPGSPVTF	IGKV3-20, IGKV3D-20	NA	IGKJ1	15	NA	NA	35	19	NA	NA	TGTCAGCACTTTGGTGGTTCCCCCGGTTCACCGGTGACGTTC	NA	NA	NA	NA
K153_R26	2	0.000441209	TGTCAGCAGTATAATAGTTGGCCCCCCTGGGTCACTTTC	CQQYNSWPPWVTF	IGKV3-15, IGKV3D-15	NA	IGKJ4	23	NA	NA	31	7	NA	NA	TGTCAGCAGTATAATAGTTGGCCCCCCTGGGTCACTTTC	NA	NA	NA	NA
K153_R26	2	0.000441209	TGTCAGCAGCGTAGCAACTGGCCTCGCATGTGCAGTTTT	CQQRSNWPRMCSF	IGKV3-11, IGKV3D-11	NA	IGKJ2	24	NA	NA	26	1	NA	NA	TGTCAGCAGCGTAGCAACTGGCCTCGCATGTGCAGTTTT	NA	NA	NA	NA
K153_R26	2	0.000441209	TGTCAACAATATCATAATTGGCCTCCGAGTCTCACTTTC	CQQYHNWPPSLTF	IGKV3-15, IGKV3D-15	NA	IGKJ4	24	NA	NA	30	5	NA	NA	TGTCAACAATATCATAATTGGCCTCCGAGTCTCACTTTC	NA	NA	NA	NA
K153_R26	2	0.000441209	TGTCAACAATATACTAACTGGCCTCCGAGGTGGACGTTC	CQQYTNWPPRWTF	IGKV3-15, IGKV3D-15	NA	IGKJ1	24	NA	NA	29	4	NA	NA	TGTCAACAATATACTAACTGGCCTCCGAGGTGGACGTTC	NA	NA	NA	NA
K153_R26	2	0.000441209	TGTCAACAATATACTAACTGGCCTCCGAGGTGGACGTTC	CQQYTNWPPRWTF	IGKV3D-15	NA	IGKJ1	27	NA	NA	29	1	NA	NA	TGTCAACAATATACTAACTGGCCTCCGAGGTGGACGTTC	NA	NA	NA	NA
K153_R26	2	0.000441209	TGTCTGCGATATGGTGGCTCACCCTTGTACACTTTT	CLRYGGSPLYTF	IGKV3-20, IGKV3D-20	NA	IGKJ2	23	NA	NA	25	1	NA	NA	TGTCTGCGATATGGTGGCTCACCCTTGTACACTTTT	NA	NA	NA	NA
K153_R26	2	0.000441209	TGTCATCAGTATAATAATTGGCCCTCGTGCAGTTTT	CHQYNNWPSCSF	IGKV3-15, IGKV3D-15	NA	IGKJ2	23	NA	NA	32	8	NA	NA	TGTCATCAGTATAATAATTGGCCCTCGTGCAGTTTT	NA	NA	NA	NA
K153_R26	2	0.000441209	TGTCACCAGTATCACTATGGCGACTGGCCCACTTTC	CHQYHYGDWPTF	IGKV3-11, IGKV3D-11	NA	IGKJ4	9	NA	NA	29	19	NA	NA	TGTCACCAGTATCACTATGGCGACTGGCCCACTTTC	NA	NA	NA	NA
K153_R26	2	0.000441209	TGTCACCAGTATCAGTATGGCGAGTGGCCCACCTTC	CHQYQYGEWPTF	IGKV3-11, IGKV3D-11, IGKV3-7, IGKV3D-7	NA	IGKJ4	9	NA	NA	29	19	NA	NA	TGTCACCAGTATCAGTATGGCGAGTGGCCCACCTTC	NA	NA	NA	NA
K153_R26	2	0.000441209	TGTCACCAGTATCAGGATGGCGACTGGCCCAGTTTC	CHQYQDGDWPSF	IGKV3-11, IGKV3D-11	NA	IGKJ4	9	NA	NA	32	22	NA	NA	TGTCACCAGTATCAGGATGGCGACTGGCCCAGTTTC	NA	NA	NA	NA
K153_R26	2	0.000441209	TGTCACCAGTATGGTAGCTCACCTCCGATCACCTTC	CHQYGSSPPITF	IGKV3D-20, IGKV3-20	NA	IGKJ5	27	NA	NA	25	NA	NA	NA	TGTCACCAGTATGGTAGCTCACCTCCGATCACCTTC	NA	NA	NA	NA
K153_R26	2	0.000441209	TGTCAGCTGTATGGTAGCTCACGGGGGTTCACTTTC	CQLYGSSRGFTF	IGKV3-20, IGKV3D-20	NA	IGKJ3	22	NA	NA	27	4	NA	NA	TGTCAGCTGTATGGTAGCTCACGGGGGTTCACTTTC	NA	NA	NA	NA
K153_R26	2	0.000441209	TGTCAGCACTATGGTGGCTCACCTCAGCTCACTTTC	CQHYGGSPQLTF	IGKV3D-20, IGKV3-20	NA	IGKJ4	25	NA	NA	26	0	NA	NA	TGTCAGCACTATGGTGGCTCACCTCAGCTCACTTTC	NA	NA	NA	NA
K153_R26	2	0.000441209	TGTCAGCAGTATCAGTCTGGCGACTGGCCCACTTTC	CQQYQSGDWPTF	IGKV3-11, IGKV3D-11	NA	IGKJ4	9	NA	NA	29	19	NA	NA	TGTCAGCAGTATCAGTCTGGCGACTGGCCCACTTTC	NA	NA	NA	NA
K153_R26	2	0.000441209	TGTCAGCAGTATGGTAGTTCACATACGTGCAGTTTT	CQQYGSSHTCSF	IGKV3-20, IGKV3D-20, IGKV3-11, IGKV3D-7	NA	IGKJ2	29	NA	NA	32	2	NA	NA	TGTCAGCAGTATGGTAGTTCACATACGTGCAGTTTT	NA	NA	NA	NA
K153_R26	2	0.000441209	TGTCAGCAGTATGGTAGCTCACCTCCGGTCACTTTT	CQQYGSSPPVTF	IGKV3D-20, IGKV3-20	NA	IGKJ2	28	NA	NA	29	0	NA	NA	TGTCAGCAGTATGGTAGCTCACCTCCGGTCACTTTT	NA	NA	NA	NA
K153_R26	2	0.000441209	TGTCAGCAGTATGGTAGCTCACCTCGGGCCAGTTTT	CQQYGSSPRASF	IGKV3D-20, IGKV3-20	NA	IGKJ2	25	NA	NA	32	6	NA	NA	TGTCAGCAGTATGGTAGCTCACCTCGGGCCAGTTTT	NA	NA	NA	NA
K153_R26	2	0.000441209	TGTCAGCAGTATGATGCCTCACCCATGTGCAGTTTT	CQQYDASPMCSF	IGKV3-20, IGKV3D-20, IGKV3D-7, IGKV3-11, IGKV3-7	NA	IGKJ2	23	NA	NA	23	NA	NA	NA	TGTCAGCAGTATGATGCCTCACCCATGTGCAGTTTT	NA	NA	NA	NA
K153_R26	2	0.000441209	TGTCAGCAGTATGATGACTGGCCTCCCCTCACTTTC	CQQYDDWPPLTF	IGKV3-15, IGKV3D-15	NA	IGKJ4	24	NA	NA	27	2	NA	NA	TGTCAGCAGTATGATGACTGGCCTCCCCTCACTTTC	NA	NA	NA	NA
K153_R26	2	0.000441209	TGTCAGCAGTATAATAATTGGCCTCCGCTCACTTTC	CQQYNNWPPLTF	IGKV3D-15	NA	IGKJ4	27	NA	NA	25	NA	NA	NA	TGTCAGCAGTATAATAATTGGCCTCCGCTCACTTTC	NA	NA	NA	NA
K153_R26	2	0.000441209	TGTCAGCAGTATAATAACTGGCCCCCCTGCAGTTTT	CQQYNNWPPCSF	IGKV3-15, IGKV3D-15	NA	IGKJ2	23	NA	NA	32	8	NA	NA	TGTCAGCAGTATAATAACTGGCCCCCCTGCAGTTTT	NA	NA	NA	NA
K153_R26	2	0.000441209	TGTCAGCAGCGTAGCAGCTGGCCTCCGGTCACTTTC	CQQRSSWPPVTF	IGKV3D-11, IGKV3-11	NA	IGKJ4	28	NA	NA	28	NA	NA	NA	TGTCAGCAGCGTAGCAGCTGGCCTCCGGTCACTTTC	NA	NA	NA	NA
K153_R26	2	0.000441209	TGTCAGCAGCGTAGCAACTGGCCTCCGATCACCTTC	CQQRSNWPPITF	IGKV3-11, IGKV3D-11	NA	IGKJ5	24	NA	NA	25	0	NA	NA	TGTCAGCAGCGTAGCAACTGGCCTCCGATCACCTTC	NA	NA	NA	NA
K153_R26	2	0.000441209	TGTCAGCAATATGGTTACTCACCGGGGTGCAATTTT	CQQYGYSPGCNF	IGKV3-20, IGKV3D-20	NA	IGKJ2	23	NA	NA	32	8	NA	NA	TGTCAGCAATATGGTTACTCACCGGGGTGCAATTTT	NA	NA	NA	NA
K153_R26	2	0.000441209	TGTCAACAGTATGATAATCTCCTCCCGATCACCTTC	CQQYDNLLPITF	IGKV1-33, IGKV1D-33	NA	IGKJ5	22	NA	NA	25	2	NA	NA	TGTCAACAGTATGATAATCTCCTCCCGATCACCTTC	NA	NA	NA	NA
K153_R26	2	0.000441209	TGTCAACAGTATGATAATCTCCCCACGTGGACGTTC	CQQYDNLPTWTF	IGKV1-33, IGKV1D-33	NA	IGKJ1	23	NA	NA	22	NA	NA	NA	TGTCAACAGTATGATAATCTCCCCACGTGGACGTTC	NA	NA	NA	NA
K153_R26	2	0.000441209	TGTCAACAGTATGATAACCTCCTCAAGTACACTTTT	CQQYDNLLKYTF	IGKV1-33, IGKV1D-33	NA	IGKJ2	22	NA	NA	26	3	NA	NA	TGTCAACAGTATGATAACCTCCTCAAGTACACTTTT	NA	NA	NA	NA
K153_R26	2	0.000441209	TGTCAACAGCTTAATAGTTATCCGCTATTCACCTTC	CQQLNSYPLFTF	IGKV1-9, IGKV1-8	NA	IGKJ3	20	NA	NA	25	4	NA	NA	TGTCAACAGCTTAATAGTTATCCGCTATTCACCTTC	NA	NA	NA	NA
K153_R26	2	0.000441209	TGTCAACAGAGTTATACTGCCCTCCCGATCTCCTTC	CQQSYTALPISF	IGKV1-39, IGKV1D-39	NA	IGKJ5	14	NA	NA	25	10	NA	NA	TGTCAACAGAGTTATACTGCCCTCCCGATCTCCTTC	NA	NA	NA	NA
K153_R26	2	0.000441209	TGTCAACAGAGTTACACTAGCCCTACGTGGACGTTC	CQQSYTSPTWTF	IGKV1-39, IGKV1D-39	NA	IGKJ1	25	NA	NA	24	NA	NA	NA	TGTCAACAGAGTTACACTAGCCCTACGTGGACGTTC	NA	NA	NA	NA
K153_R26	2	0.000441209	TGTCAACAGAGTTACAGTACCCCTCCGTGGACGTTC	CQQSYSTPPWTF	IGKV1D-39, IGKV1-39	NA	IGKJ1	27	NA	NA	25	NA	NA	NA	TGTCAACAGAGTTACAGTACCCCTCCGTGGACGTTC	NA	NA	NA	NA
K153_R26	2	0.000441209	TGTCAACAGAGTTACAGTACCCCCTGGTACACTTTT	CQQSYSTPWYTF	IGKV1-39, IGKV1D-39	NA	IGKJ2	23	NA	NA	26	2	NA	NA	TGTCAACAGAGTTACAGTACCCCCTGGTACACTTTT	NA	NA	NA	NA
K153_R26	2	0.000441209	TGTCAACAGAGTTACAGTACCCCCCCGTACACTTTT	CQQSYSTPPYTF	IGKV1D-39, IGKV1-39	NA	IGKJ2	27	NA	NA	26	NA	NA	NA	TGTCAACAGAGTTACAGTACCCCCCCGTACACTTTT	NA	NA	NA	NA
K153_R26	2	0.000441209	TGTCAACAGAGTCACAGTATCCTTCCATTCACTTTC	CQQSHSILPFTF	IGKV1D-39, IGKV1-39, IGKV1-13, IGKV1D-13	NA	IGKJ3	26	NA	NA	26	NA	NA	NA	TGTCAACAGAGTCACAGTATCCTTCCATTCACTTTC	NA	NA	NA	NA
K153_R26	2	0.000441209	TGTCAACAATTTGACACCTCACCTCCGTTCACTTTT	CQQFDTSPPFTF	IGKV3D-20, IGKV3-20	NA	IGKJ2	27	NA	NA	29	1	NA	NA	TGTCAACAATTTGACACCTCACCTCCGTTCACTTTT	NA	NA	NA	NA
K153_R26	2	0.000441209	TGCCAGCAGTATAAAAAGTGGCCTCCGGGGGCTTTC	CQQYKKWPPGAF	IGKV3D-15	NA	IGKJ4	32	NA	NA	31	NA	NA	NA	TGCCAGCAGTATAAAAAGTGGCCTCCGGGGGCTTTC	NA	NA	NA	NA
K153_R26	2	0.000441209	TGCCAACACTATGATAGTGATTCTCCGTGGACATTC	CQHYDSDSPWTF	IGKV1D-16	NA	IGKJ1	18	NA	NA	25	6	NA	NA	TGCCAACACTATGATAGTGATTCTCCGTGGACATTC	NA	NA	NA	NA
K153_R26	2	0.000441209	TGCCAACAGTATAAGAGCTATTCTCCGATCACTTTT	CQQYKSYSPITF	IGKV1-5, IGKV1D-16, IGKV1-16	NA	IGKJ2	24	NA	NA	29	4	NA	NA	TGCCAACAGTATAAGAGCTATTCTCCGATCACTTTT	NA	NA	NA	NA
K153_R26	2	0.000441209	TGCATGCACGGTACACACTGGCCTCCGTGGACGTTC	CMHGTHWPPWTF	IGKV2-30, IGKV2D-30	NA	IGKJ1	24	NA	NA	25	0	NA	NA	TGCATGCACGGTACACACTGGCCTCCGTGGACGTTC	NA	NA	NA	NA
K153_R26	2	0.000441209	TGCATGCAAGTTACACACTGGCCTCCGTACACGTTT	CMQVTHWPPYTF	IGKV2D-30, IGKV2-30	NA	IGKJ2	27	NA	NA	26	NA	NA	NA	TGCATGCAAGTTACACACTGGCCTCCGTACACGTTT	NA	NA	NA	NA
K153_R26	2	0.000441209	TGCATGCAAGCTACACACTGGCCTCCGTGGACGTTT	CMQATHWPPWTF	IGKV2-30, IGKV2D-30	NA	IGKJ1	24	NA	NA	25	0	NA	NA	TGCATGCAAGCTACACACTGGCCTCCGTGGACGTTT	NA	NA	NA	NA
K153_R26	2	0.000441209	TGTCTGCAGGTTAATAATTACCCCTTCACTTTC	CLQVNNYPFTF	IGKV1-13, IGKV1-17, IGKV1D-17	NA	IGKJ3	23	NA	NA	24	0	NA	NA	TGTCTGCAGGTTAATAATTACCCCTTCACTTTC	NA	NA	NA	NA
K153_R26	2	0.000441209	TGTCTACAGTATAATGCTTATCTGTGGACGTTC	CLQYNAYLWTF	IGKV1-17, IGKV1D-17	NA	IGKJ1	15	NA	NA	23	7	NA	NA	TGTCTACAGTATAATGCTTATCTGTGGACGTTC	NA	NA	NA	NA
K153_R26	2	0.000441209	TGTCTACAGTATAATAGGTTCCCGCTCACTTTC	CLQYNRFPLTF	IGKV1-17, IGKV1D-17, IGKV1-16, IGKV1D-13, IGKV1D-16	NA	IGKJ4	17	NA	NA	22	4	NA	NA	TGTCTACAGTATAATAGGTTCCCGCTCACTTTC	NA	NA	NA	NA
K153_R26	2	0.000441209	TGTCTACAGCGTACTACTTACCCTCTCACTTTC	CLQRTTYPLTF	IGKV1D-17, IGKV1-17	NA	IGKJ4	25	NA	NA	24	NA	NA	NA	TGTCTACAGCGTACTACTTACCCTCTCACTTTC	NA	NA	NA	NA
K153_R26	2	0.000441209	TGTCTACAGCATGATACTTACCCGATCACCTTC	CLQHDTYPITF	IGKV1-17, IGKV1D-17, IGKV1-9	NA	IGKJ5	23	NA	NA	22	NA	NA	NA	TGTCTACAGCATGATACTTACCCGATCACCTTC	NA	NA	NA	NA
K153_R26	2	0.000441209	TGTCTACAGCATAATACTTATCCTCGGACGTTC	CLQHNTYPRTF	IGKV1D-17, IGKV1-17, IGKV1-9	NA	IGKJ1	25	NA	NA	25	NA	NA	NA	TGTCTACAGCATAATACTTATCCTCGGACGTTC	NA	NA	NA	NA
K153_R26	2	0.000441209	TGTCTACAGCATAATAGTTACCCGCTCACTTTC	CLQHNSYPLTF	IGKV1-17, IGKV1D-17, IGKV1-9	NA	IGKJ4	23	NA	NA	22	NA	NA	NA	TGTCTACAGCATAATAGTTACCCGCTCACTTTC	NA	NA	NA	NA
K153_R26	2	0.000441209	TGTCTACAGCATAAGAGTTACCCGTGGACGTTC	CLQHKSYPWTF	IGKV1-17, IGKV1D-17, IGKV1-9	NA	IGKJ1	23	NA	NA	22	NA	NA	NA	TGTCTACAGCATAAGAGTTACCCGTGGACGTTC	NA	NA	NA	NA
K153_R26	2	0.000441209	TGTCTACAAGATTATAGTTACCCGATCACCTTC	CLQDYSYPITF	IGKV1-6	NA	IGKJ5	23	NA	NA	22	NA	NA	NA	TGTCTACAAGATTATAGTTACCCGATCACCTTC	NA	NA	NA	NA
K153_R26	2	0.000441209	TGTCATCACCGTAGCAACTGGCGGGGGACGTTC	CHHRSNWRGTF	IGKV3-11, IGKV3D-11	NA	IGKJ1	22	NA	NA	25	2	NA	NA	TGTCATCACCGTAGCAACTGGCGGGGGACGTTC	NA	NA	NA	NA
K153_R26	2	0.000441209	TGTCATCAGAGTAGTAGTTTACCGCTCACTTTC	CHQSSSLPLTF	IGKV6D-21, IGKV6-21	NA	IGKJ4	23	NA	NA	22	NA	NA	NA	TGTCATCAGAGTAGTAGTTTACCGCTCACTTTC	NA	NA	NA	NA
K153_R26	2	0.000441209	TGTCATCAATTTTATAGTAGTCCTCTCACTTTC	CHQFYSSPLTF	IGKV4-1	NA	IGKJ4	24	NA	NA	24	NA	NA	NA	TGTCATCAATTTTATAGTAGTCCTCTCACTTTC	NA	NA	NA	NA
K153_R26	2	0.000441209	TGTCATCAATATGGGACCTCACCGAGAACGTTC	CHQYGTSPRTF	IGKV3-20, IGKV3D-20	NA	IGKJ1	23	NA	NA	27	3	NA	NA	TGTCATCAATATGGGACCTCACCGAGAACGTTC	NA	NA	NA	NA
K153_R26	2	0.000441209	TGTCATCAACGTCACAGCTGGCCTCTCACTTTC	CHQRHSWPLTF	IGKV3-11, IGKV3D-11, IGKV3D-7, IGKV3-7, IGKV3D-20	NA	IGKJ4	24	NA	NA	24	NA	NA	NA	TGTCATCAACGTCACAGCTGGCCTCTCACTTTC	NA	NA	NA	NA
K153_R26	2	0.000441209	TGTCACCAATATGATCACTCACCGGAGAGTTTT	CHQYDHSPESF	IGKV3-20, IGKV3D-20, IGKV3D-7, IGKV3-15	NA	IGKJ2	23	NA	NA	29	5	NA	NA	TGTCACCAATATGATCACTCACCGGAGAGTTTT	NA	NA	NA	NA
K153_R26	2	0.000441209	TGTCAGTTGTGTGGTGGTCCACCCGTCACCTTC	CQLCGGPPVTF	IGKV3-20, IGKV3D-20	NA	IGKJ1	6	NA	NA	30	23	NA	NA	TGTCAGTTGTGTGGTGGTCCACCCGTCACCTTC	NA	NA	NA	NA
K153_R26	2	0.000441209	TGTCAGCTGCGTAGCAACTGGGGATTCACTTTC	CQLRSNWGFTF	IGKV3-11, IGKV3D-11	NA	IGKJ3	21	NA	NA	23	1	NA	NA	TGTCAGCTGCGTAGCAACTGGGGATTCACTTTC	NA	NA	NA	NA
K153_R26	2	0.000441209	TGTCAGCACTTTGGTAGCTCACTTTGGACGTTC	CQHFGSSLWTF	IGKV3-20, IGKV3D-20	NA	IGKJ1	22	NA	NA	24	1	NA	NA	TGTCAGCACTTTGGTAGCTCACTTTGGACGTTC	NA	NA	NA	NA
K153_R26	2	0.000441209	TGTCAGCACTATGGTTTCCCACCTCGCTTTTTC	CQHYGFPPRFF	IGKV3D-20, IGKV3-20	NA	IGKJ3	25	NA	NA	29	3	NA	NA	TGTCAGCACTATGGTTTCCCACCTCGCTTTTTC	NA	NA	NA	NA
K153_R26	2	0.000441209	TGTCAGCACTATGGTAGCCCACTTAGACCGTTC	CQHYGSPLRPF	IGKV3-20, IGKV3D-20	NA	IGKJ1	26	NA	NA	28	1	NA	NA	TGTCAGCACTATGGTAGCCCACTTAGACCGTTC	NA	NA	NA	NA
K153_R26	2	0.000441209	TGTCAGCACTATGGTAACTCACGGTGGACGTTC	CQHYGNSRWTF	IGKV3-20, IGKV3D-20	NA	IGKJ1	22	NA	NA	23	0	NA	NA	TGTCAGCACTATGGTAACTCACGGTGGACGTTC	NA	NA	NA	NA
K153_R26	2	0.000441209	TGTCAGCACTACGATAGCTCACTGCTCACTTTC	CQHYDSSLLTF	IGKV3-20, IGKV3D-20, IGKV3-11, IGKV3D-7	NA	IGKJ4	22	NA	NA	23	0	NA	NA	TGTCAGCACTACGATAGCTCACTGCTCACTTTC	NA	NA	NA	NA
K153_R26	2	0.000441209	TGTCAGCACCGTCACGAGTGGCCGCTCACTTTC	CQHRHEWPLTF	IGKV3-11, IGKV3D-11	NA	IGKJ4	12	NA	NA	22	9	NA	NA	TGTCAGCACCGTCACGAGTGGCCGCTCACTTTC	NA	NA	NA	NA
K153_R26	2	0.000441209	TGTCAGCAGTTTGGAACCTCACCCCTGACGTTC	CQQFGTSPLTF	IGKV3-20, IGKV3D-20	NA	IGKJ1	23	NA	NA	26	2	NA	NA	TGTCAGCAGTTTGGAACCTCACCCCTGACGTTC	NA	NA	NA	NA
K153_R26	2	0.000441209	TGTCAGCAGTCTTTCAGTTTCCCATTCACTTTC	CQQSFSFPFTF	IGKV1-12, IGKV1D-12	NA	IGKJ3	23	NA	NA	23	NA	NA	NA	TGTCAGCAGTCTTTCAGTTTCCCATTCACTTTC	NA	NA	NA	NA
K153_R26	2	0.000441209	TGTCAGCAGTATTATGCAACTCAGTGGACGTTC	CQQYYATQWTF	IGKV4-1	NA	IGKJ1	15	NA	NA	23	7	NA	NA	TGTCAGCAGTATTATGCAACTCAGTGGACGTTC	NA	NA	NA	NA
K153_R26	2	0.000441209	TGTCAGCAGTATCTTGACTGGCCAGGGACGTTC	CQQYLDWPGTF	IGKV3-15, IGKV3D-15	NA	IGKJ1	23	NA	NA	25	1	NA	NA	TGTCAGCAGTATCTTGACTGGCCAGGGACGTTC	NA	NA	NA	NA
K153_R26	2	0.000441209	TGTCAGCAGTATCGTAACTCAGTGTGGACGTTC	CQQYRNSVWTF	IGKV3-20, IGKV3D-20	NA	IGKJ1	21	NA	NA	23	1	NA	NA	TGTCAGCAGTATCGTAACTCAGTGTGGACGTTC	NA	NA	NA	NA
K153_R26	2	0.000441209	TGTCAGCAGTATGTTTACCCACCTCTCACCTTC	CQQYVYPPLTF	IGKV3D-7	NA	IGKJ5	9	NA	NA	25	15	NA	NA	TGTCAGCAGTATGTTTACCCACCTCTCACCTTC	NA	NA	NA	NA
K153_R26	2	0.000441209	TGTCAGCAGTATGGTTTTTCACCAAACACTTTT	CQQYGFSPNTF	IGKV3-20	NA	IGKJ2	15	NA	NA	25	9	NA	NA	TGTCAGCAGTATGGTTTTTCACCAAACACTTTT	NA	NA	NA	NA
K153_R26	2	0.000441209	TGTCAGCAGTATGGTTCTTCACCGTGCACTTTT	CQQYGSSPCTF	IGKV3-20, IGKV3D-20	NA	IGKJ2	15	NA	NA	26	10	NA	NA	TGTCAGCAGTATGGTTCTTCACCGTGCACTTTT	NA	NA	NA	NA
K153_R26	2	0.000441209	TGTCAGCAGTATGGTGACTACCCGGTCACCTTC	CQQYGDYPVTF	IGKV3-20, IGKV3D-20	NA	IGKJ5	15	NA	NA	25	9	NA	NA	TGTCAGCAGTATGGTGACTACCCGGTCACCTTC	NA	NA	NA	NA
K153_R26	2	0.000441209	TGTCAGCAGTATGGTATATCACTGTTTACTTTT	CQQYGISLFTF	IGKV3-20, IGKV3D-20	NA	IGKJ4	16	NA	NA	27	10	NA	NA	TGTCAGCAGTATGGTATATCACTGTTTACTTTT	NA	NA	NA	NA
K153_R26	2	0.000441209	TGTCAGCAGTATGGTAGCTCGCTATTCACATTC	CQQYGSSLFTF	IGKV3-20, IGKV3D-20	NA	IGKJ3	20	NA	NA	22	1	NA	NA	TGTCAGCAGTATGGTAGCTCGCTATTCACATTC	NA	NA	NA	NA
K153_R26	2	0.000441209	TGTCAGCAGTATGGTAGCTCATCGTGGACGTTC	CQQYGSSSWTF	IGKV3-20, IGKV3D-20	NA	IGKJ1	21	NA	NA	22	0	NA	NA	TGTCAGCAGTATGGTAGCTCATCGTGGACGTTC	NA	NA	NA	NA
K153_R26	2	0.000441209	TGTCAGCAGTATGGTAGCTCACCCCTCACTTTC	CQQYGSSPLTF	IGKV3-20, IGKV3D-20	NA	IGKJ4	23	NA	NA	24	0	NA	NA	TGTCAGCAGTATGGTAGCTCACCCCTCACTTTC	NA	NA	NA	NA
K153_R26	2	0.000441209	TGTCAGCAGTATGGTAGCTCACCCATCACCTTC	CQQYGSSPITF	IGKV3-20, IGKV3D-20	NA	IGKJ5	23	NA	NA	24	0	NA	NA	TGTCAGCAGTATGGTAGCTCACCCATCACCTTC	NA	NA	NA	NA
K153_R26	2	0.000441209	TGTCAGCAGTATGGTAGGTCACCTCTGACGTTC	CQQYGRSPLTF	IGKV3D-20, IGKV3-20	NA	IGKJ1	25	NA	NA	26	0	NA	NA	TGTCAGCAGTATGGTAGGTCACCTCTGACGTTC	NA	NA	NA	NA
K153_R26	2	0.000441209	TGTCAGCAGTATGGTAGGTCACCTCAGGCCTTC	CQQYGRSPQAF	IGKV3D-20, IGKV3-20	NA	IGKJ5	25	NA	NA	28	2	NA	NA	TGTCAGCAGTATGGTAGGTCACCTCAGGCCTTC	NA	NA	NA	NA
K153_R26	2	0.000441209	TGTCAGCAGTATGGCAGCTCAGTGTGGACGTTC	CQQYGSSVWTF	IGKV3-20, IGKV3D-20	NA	IGKJ1	21	NA	NA	23	1	NA	NA	TGTCAGCAGTATGGCAGCTCAGTGTGGACGTTC	NA	NA	NA	NA
[truncated: 224,582+ more rows]
