# Supplementary material for: Tracking Nongenetic Evolution from Primary to Metastatic ccRCC: TRACERx Renal
Source: Cancer Discov. 2025 Jan 9;15(3):530–52. doi: 10.1158/2159-8290.CD-24-0499 (PMC11873726; doi:10.1158/2159-8290.CD-24-0499)
Supplement: Supplementary Table 9 — Univariate Cox regression results for progression-free survival in the TRACERx Renal cohort based on the expression of each of 613 HERV/LTR elements. [file cd-24-0499_supplementary_table_9_suppst9.xlsx]

## Sheet: ST9_surv_hervs_tx100
herv	HR	p_value
trans007de961699127fc	0.834825	0.108609
trans008b0ca42e16bae1	0.866304	0.444254
trans00eb279b4150fed2	0.961555	0.753072
trans0141e3208a398c3b	0.922954	0.67059
trans0170c9e71eaabf13	0.93848	0.84786
trans0222e6efc2c6e735	0.837401	0.197293
trans0234699cdbdd4ddd	0.94573	0.832428
trans02da29470ce752b0	0.836748	0.104765
trans033b8069d66519dc	1.74601	0.479849
trans034a403758dbcd77	2.27062	0.00126977
trans0363c41782f400c3	1.51419	0.045896
trans037aed148866f2df	1.01113	0.917343
trans03aa0c2311871900	0.842998	0.221599
trans03c554bc64386317	1.01701	0.905795
trans046c84e6e71a5602	0.717417	0.0682751
trans04bac9f2d3d472f4	0.506808	0.00393567
trans05b0924469c3296b	1.48987	0.0395372
trans05f6b15fe1afd886	0.882472	0.275914
trans0600a42bd375e312	1.58601	0.183465
trans060a9f22fe4597de	1.15583	0.450956
trans0617f13857062d55	1.24798	0.164177
trans07b431970ad730e3	0.850242	0.427581
trans0a053d1f5c70d94e	1.00514	0.990715
trans0a9cda3077a02a79	0.955695	0.691438
trans0ac9571815ee741d	0.718515	0.0317742
trans0aec9079e249bed8	0.945924	0.714888
trans0b1c32bdf8501fd7	0.796225	0.026305
trans0b639842a4f1af9e	1.19476	0.428952
trans0bba9ebcf68e9288	1.23951	0.358503
trans0bde836f7f84d193	1.45897	0.400687
trans0c96ce77285fb9af	0.985627	0.8915
trans0cbab65b24cac08b	0.879344	0.154343
trans0eea881ecfea4311	0.969776	0.836207
trans1128887d9d54ee2f	1.11089	0.392077
trans11385bb804f44cf8	0.943498	0.727623
trans1251052fd8862dc6	1.04148	0.878639
trans12b28f0ac30834d1	0.207771	0.43127
trans12ff73ec11df5166	1.91605	0.0133155
trans1308e5f927cde225	1.00617	0.978426
trans1445d5e69049a7a8	1.08954	0.66163
trans14c25b26017f3c57	1.2492	0.414787
trans14ece0e77c4865ae	1.04336	0.792018
trans14fc6d5194ed0774	0.893971	0.195351
trans159739e8fbf170ae	0.903483	0.54871
trans15bf4eec622d54e3	0.846125	0.0760417
trans15fdad9b65932c27	1.05177	0.805159
trans161444d8518c8f3d	1.00109	0.99663
trans16c6a88edd7e550a	1.75702	0.00608501
trans16cb9e3d5da28be8	1.43843	0.196401
trans1717baa28e0a0256	0.772794	0.00908471
trans17654261eb879319	0.844885	0.251421
trans1768741dd95a3f1c	1.0811	0.703532
trans17ea905b6ee5ad9f	0.920789	0.423762
trans18e3a12c122fd76f	0.993256	0.986448
trans19670e77ce7d4674	1.10156	0.626274
trans19b1acbca0746edd	0.785519	0.0752395
trans1aaae98497128198	1.09451	0.676698
trans1ad0d1c9cd8e5656	1.01262	0.926623
trans1b512593037999bc	1.08177	0.824228
trans1b5f730bf9e5cc07	1.16963	0.215974
trans1cdc396b1077e19a	0.738779	0.131618
trans1de1e3725b5c16c1	1.03629	0.738675
trans1e405d1c71656956	1.08107	0.234951
trans1fc371228a6b9db8	0.802747	0.286536
trans20145ef1c2c8603b	0.438486	0.04936
trans20b8a4a069f540b5	0.910438	0.571555
trans212eb4af55936d51	0.830594	0.0982241
trans219083be146088a6	1.03948	0.851851
trans21c132055da8fdf3	0.948581	0.883933
trans22d47719a5c336d7	0.81562	0.0126917
trans2398ea59b0477df6	0.833548	0.288204
trans2448a60a45056653	1.09904	0.60685
trans24fa6283de30568a	1.0633	0.721977
trans2582905b59207030	0.922197	0.653529
trans25ad546ebf2056f2	1.44351	0.201877
trans25c460c7b3d2e9d7	0.973307	0.685015
trans25e8caa57752722a	1.03227	0.781872
trans25e9bbf991830922	0.65273	0.149281
trans25ee769785a920be	1.04146	0.789721
trans25f747e68373be5a	0.969091	0.816419
trans273c6c12aeb67842	1.3773	0.15323
trans2785fe15df551272	1.01319	0.901713
trans27b20de2288f8562	0.82943	0.175618
trans27b77e42385683d5	1.12753	0.306481
trans28364d3a2d3629d9	0.977012	0.927616
trans2885315a14f41b97	1.03951	0.872635
trans296783d2e8a5afcd	1.11207	0.140875
trans29fa75a2f9189d8d	0.807049	0.190187
trans2add345cbdb281b1	0.674773	0.175506
trans2b9001244e654688	0.991048	0.924244
trans2b99c0afff41b4ae	0.933883	0.621156
trans2bcc4fed15bdd486	0.950235	0.636954
trans2c937382b3f7a266	0.929285	0.554025
trans2cbca579c257de8d	1.21167	0.431527
trans2d1930da2e62f90e	2.14425	0.048925
trans2e0a3765ba6818dc	0.912801	0.288351
trans2e1609bcccacc2eb	0.799593	0.194258
trans2e70c21bbcbc8dd2	0.99626	0.959768
trans2f7cc371e70e6a9d	0.890228	0.230827
trans2fbeb243195fb377	0.898686	0.24586
trans2fd827f17dccfdb0	0.793914	0.0763511
trans30720d1b8c5c7815	0.819382	0.0541667
trans30943c358cbb0fe9	0.714655	0.068505
trans309e345b61b6bd87	0.70173	0.190925
trans3114531fe26d22a4	1.13377	0.295329
trans314ab809ce2f8464	0.906652	0.708815
trans319e6b295d0dee4c	1.10274	0.957082
trans31b24bae5557c908	1.07882	0.778003
trans32364a7847ed4b0e	0.924713	0.222504
trans3246823590abb9ab	1.09669	0.397781
trans32e1155ac7626789	1.08386	0.775355
trans32e84aed4f0f8e4a	0.787494	0.146988
trans331534ad189a541d	1.02565	0.889404
trans33d47d14f5e45657	1.0056	0.981538
trans3413d14c0d0b907e	0.996772	0.966261
trans3431d6206d8b9aa6	0.809994	0.277932
trans3434f54bc62a047c	0.777028	0.0140938
trans343ad11af02aee4c	1.16146	0.471263
trans34845a2f2dad8703	1.08023	0.585373
trans34d544f8cd0f290b	0.928522	0.291473
trans350462a12644b3ee	0.77088	0.0588764
trans352dd7335321953a	0.900808	0.243236
trans35537b18c1a86f1c	0.699473	0.0410994
trans35e442bcbdf16ec8	0.749201	0.0791128
trans360259f6fc3746c3	1.14639	0.714261
trans3607be16e4144751	0.873967	0.173607
trans36bf96e085a67459	0.849377	0.258351
trans36f0c349a5d7c35c	1.04859	0.780929
trans370a28867bc7fee5	0.892628	0.145674
trans376e1e8a7cf9da63	1.08732	0.571291
trans37f82b537b306a44	0.694112	0.0118385
trans380c4c464599fea7	1.31162	0.0697083
trans38d58413816295d0	0.80601	0.482698
trans39103533dfcc9703	0.909713	0.62021
trans3aa4b07acb40af5c	1.21549	0.123396
trans3b15820dbd3be501	1.19812	0.230232
trans3b61721ec7ee0594	0.826797	0.199459
trans3b7aa2c739a4412f	0.922317	0.557344
trans3b7d8adf021b43de	0.875938	0.229608
trans3be36f1c03b11cbd	1.18218	0.344437
trans3c24fcb43441dd09	0.811106	0.35864
trans3c6c9b4680e139a9	1.05153	0.610487
trans3cda21d3ffcbdf3b	0.834671	0.254128
trans3e788036fc480dac	0.965063	0.734383
trans3f58af460280b528	1.1981	0.270692
trans3ff7bfe53d00af67	0.971563	0.70262
trans404d20197f26c23d	0.764861	0.0209205
trans4066390df292a289	0.77479	0.338642
trans40abb995a1decac3	0.926145	0.719847
trans40f7b66bb60f5f4b	0.85901	0.677166
trans418c01f2845d813e	1.1901	0.109112
trans418ceb160aba5add	1.37763	0.223676
trans42897b020a170afa	0.670344	0.0163223
trans429c594884008595	1.10854	0.812173
trans42c6cf1574e07bd2	0.788847	0.250119
trans42f13bff389b5b3b	1.03807	0.637931
trans433aacf149395b15	0.967791	0.749994
trans439b87486cb5eaf5	1.05353	0.643288
trans43a16a54d98ecdfe	0.925859	0.251179
trans43d4b3ab820bf44e	1.20769	0.451238
trans448ebd802272222c	0.909092	0.560387
trans44b1b530ad7168d5	0.897913	0.385801
trans44f172a78b9f82c1	0.950406	0.720748
trans44fe1e779ea41168	0.819479	0.565684
trans455b7de858e559f1	1.0578	0.880776
trans4569d8bc812d5598	1.05614	0.567844
trans456b7767c247a13c	1.43019	0.105998
trans46245bbcb81da8ca	0.818941	0.193997
trans47e5ddcd89fac06e	1.13582	0.241199
trans486a112431a2a501	0.867848	0.419234
trans4924c993b24bb302	0.968633	0.848141
trans49d3237fe289458f	4.10617	0.456484
trans49fe859d38af18e5	0.73589	0.25364
trans4a8a9a683b24e27f	1.09818	0.690091
trans4accb4ed6375321a	1.25021	0.375814
trans4b0b402ca2300c70	0.954775	0.952777
trans4bb9fd377e12cfda	0.946321	0.622471
trans4c4d1867e91f7fcc	0.869094	0.0342263
trans4d254a36cd5f15bd	0.762586	0.0635505
trans4dd49aa7f115fbf5	0.89822	0.393791
trans4e33ed74ada6467b	0.720367	0.0636322
trans4ebfd7d23a80c707	0.820006	0.347518
trans4f6f00041c410162	0.881603	0.413515
trans503d77234b35b652	0.883481	0.721012
trans5061aeef52b7afa2	0.969161	0.794261
trans50947989a41ab278	0.939991	0.687209
trans51a24626dfa3b98c	0.831695	0.146462
trans52ef001988559492	0.888754	0.50495
trans52fc384edfe178d3	0.910651	0.25911
trans52ff54f40e589aed	0.99297	0.927087
trans536559822315fccb	0.935843	0.455997
trans5423a987183264b4	0.877208	0.130035
trans542a26b2b704b997	1.4658	0.1882
trans548cb54929027c64	1.04211	0.783761
trans553a3b674b115f4d	0.866099	0.700104
trans557311240cc8963d	0.721211	0.419692
trans55a17078c827f5de	1.1318	0.497777
trans56a2deaa19c4d352	0.367687	0.426532
trans576769fc2075ce75	0.763153	0.133505
trans581c067ae9afe9d0	1.04964	0.671574
trans5848e56eafc8dfc0	1.07039	0.291055
trans59510cef820d7308	0.843088	0.275117
trans596a45787c729274	1.24025	0.519171
trans59d1d8cfd1dc063b	0.994293	0.983993
trans59ef0c7fbf3b5d45	1.23207	0.284105
trans5a21738c57178487	0.792228	0.351931
trans5a77ea01b44756f0	0.830648	0.0644651
trans5b6e0366fd6ce5d5	0.919401	0.251824
trans5c04f9ca1aaa43f0	1.06004	0.657674
trans5ce23a0690f4183c	1.05809	0.712855
trans5d1f0ea47b9ac9ad	0.991371	0.950096
trans5d45e6670c7b6e1f	0.813701	0.150349
trans5d65046f0e952f67	0.975439	0.859326
trans5e567f4b83146d24	0.954338	0.592079
trans5e91af207580ca22	1.0688	0.62274
trans5ebed599c9d0f391	0.756241	0.389803
trans5efd63569d0d38a6	1.00686	0.943281
trans5f2109fbf464b96d	0.915897	0.346727
trans5f76ee045651e4b5	0.6764	0.0889359
trans5f889c11a156f663	0.904718	0.458713
trans5f97c5c46d6a33be	0.638298	0.0755838
trans5fd27e649ca5530c	1.14294	0.40559
trans60619c675a9f9a3e	0.823954	0.297174
trans60ba9ae436d4c971	1.19829	0.311464
trans611b58f082e5dbff	1.03458	0.857733
trans6157d20d6b4aadcb	0.985473	0.890857
trans617cf42f1fc91cd9	0.974466	0.801326
trans61b99626440c52f0	0.723869	0.124577
trans622cc7187c5ebc26	0.829261	0.336321
trans62405da230a67243	1.28028	0.46937
trans62b230740dd24e11	0.95112	0.759637
trans633d33add13875a9	0.962993	0.685918
trans63616605d5628e4c	0.980699	0.828051
trans6386bbb3246349a3	0.816243	0.157702
trans638e209c20678a48	0.919021	0.513592
trans64a66732df2946e5	0.951464	0.830128
trans64d64f0d9e403460	0.959985	0.853114
trans653a9168da3b3281	1.06899	0.403017
trans655dc67c837b9907	0.638267	0.00328369
trans65a2625ecac0407d	0.852689	0.0848634
trans661a2b5cc020e1fa	1.08775	0.677134
trans661f49e163ef7a90	0.963259	0.826383
trans662390336ae9e330	0.946772	0.670988
trans66ad2a60c410112b	2.38322	0.0140862
trans6719a66c80455eac	0.935181	0.416024
trans672ade7083f101af	0.786062	0.269334
trans678c3d561007b3af	1.24747	0.483995
trans67add4bfa34da617	1.04052	0.80049
trans67dd30047021efbb	0.74097	0.0186073
trans681df94957f6fa8b	0.844136	0.0757927
trans687c8446c33c5fb0	0.903753	0.296445
trans6885a3b59c69022e	1.01458	0.900714
trans68c96fedded7f1e4	0.95138	0.856167
trans6940552762894197	0.958807	0.66772
trans6975c9506b3ac104	1.07161	0.800737
trans699322dce40491ee	0.945551	0.664245
trans69da3a06718f6568	0.85533	0.488539
trans6a52db6ea1055be6	0.932223	0.22993
trans6aec262d9eb4bc2e	0.917367	0.510685
trans6b1489dc09329ff4	0.415831	0.0596822
trans6ba1881355a73fd4	1.0019	0.981325
trans6bc01c5d41786b2a	0.87047	0.254575
trans6c3dc42dc20d7243	0.835271	0.116272
trans6c4235f8d4d19375	0.661956	0.0589769
trans6c46197a5eef1db5	0.817243	0.110229
trans6cb414ceb99ab467	0.996324	0.981388
trans6d0b1d09afb494c5	1.14871	0.293737
trans6d0b73623196f2e8	NA	NA
trans6e34bc54badbcde3	0.920636	0.565379
trans6f2f59d7ea26c4ed	0.770484	0.0839
trans6fa432cf063371f6	0.78478	0.0232476
trans6ff9e83fb5eff390	0.707569	0.189038
trans70f598323a58cc15	0.705018	0.0720323
trans71adc962a0515d65	1.07287	0.821373
trans71b3d0ba4b11b016	1.03545	0.787397
trans71e9481e775e362a	0.991376	0.933989
trans72096b821086e220	1.19178	0.526228
trans7230111a9021f1e3	1.05591	0.604477
trans7244bc60038d13ed	1.09115	0.488557
trans731259f979d7317c	0.96317	0.732589
trans73736bcce57cf2c6	1.30101	0.0894211
trans73b82c141f8fa008	0.898818	0.390907
trans7442bcb8540b3ef1	0.755288	0.0169443
trans7497e40d003d99f4	0.771032	0.424031
trans74bf957bb864f247	1.12222	0.280215
trans75258b394f043250	0.812699	0.275591
trans766dee31a0940aab	1.06367	0.866234
trans76be4478fde42e28	1.64699	0.0715065
trans7701e9dedf557cd2	1.28112	0.0639776
trans77b620148ea9b40f	1.07344	0.7406
trans78cdc8db72a12613	0.888598	0.188585
trans791d236b241ae471	0.803095	0.108333
trans794c912d98eb6b3f	0.920254	0.266863
trans7952f3068551898a	1.14617	0.436041
trans7960f78ec2faf7fb	0.780816	0.057062
trans79716265365af16d	1.09566	0.485155
trans7b1e8cb557b1e4dc	0.634453	0.0113051
trans7ce442f47379f901	0.959523	0.690831
trans7d7a8dd96739ed3e	1.04981	0.686368
trans7e0e4010c743acc4	0.948902	0.699381
trans7e25821dd01cca39	1.0564	0.505095
trans7e627d5dba414c36	0.968593	0.715839
trans7f1d2b554d27b46c	0.990494	0.925477
trans7f5acce975a55407	0.89358	0.275143
trans7fbdff6e0198ab92	0.998793	0.995909
trans80031180964a3e9f	0.736089	0.0918371
trans8041611a61913a93	0.860834	0.32637
trans80541c60f83cd865	0.95032	0.718406
trans8131910f0b48d459	1.27942	0.0593085
trans81672528ebc7264d	0.948174	0.798804
trans8173008444c01bce	0.98635	0.919781
trans818e89ea575141c6	1.06398	0.653001
trans8267b96ab8026ba6	0.987074	0.96218
trans82d0b1a4ffe011d1	0.425865	0.0144141
trans830098f9f4fc7a4b	0.790095	0.435785
trans836f24cb8faf3e05	0.936505	0.56207
trans839e67bc81c3c405	0.761167	0.263472
trans83e9286305a953ae	0.850322	0.0250099
trans8498ce8a8d36a1f3	1.92212	0.0534722
trans84aef4875cbcf67b	0.931317	0.401398
trans84c25a72ca224174	0.755129	0.0254746
trans84c888a7764ec988	1.06344	0.498657
trans85568642adab567d	1.03173	0.824993
trans856461d5bf9cff4b	1.07039	0.701041
trans85a3efb4e148a162	0.935316	0.354575
trans8639010506f790b6	1.03466	0.80925
trans863bb56492e90e93	0.94857	0.665938
trans870dce3b4f24fda2	1.12626	0.692826
trans874fcb7bac418f2e	0.982901	0.833823
trans87503fad27874bb9	0.981838	0.91834
trans87a39ea6b82b40e2	1.00679	0.95706
trans87af42e77873f060	1.41249	0.00927922
trans87ec1628b6404cec	0.923804	0.711242
trans888f97576e1511db	1.12597	0.687529
trans893bd4098c3c42fe	0.654284	0.0124599
trans8a5af42655cfb45a	0.921532	0.550736
trans8a71c3fc22c641cb	0.899132	0.306962
trans8b31326ab044b552	0.87954	0.0789274
trans8b4adabc9f24aa66	0.906586	0.908761
trans8ba3341435c30f33	0.538772	0.252903
trans8bf5b945812483be	1.10308	0.47617
trans8c2299aa2714d9c8	1.50901	0.315434
trans8c3c855ce694777a	3.32401	0.00395025
trans8c3d29c6dfc85913	0.929527	0.450183
trans8cc8446080f21ffa	0.70588	0.0141786
trans8cc8efabf3172e9e	0.866178	0.228861
trans8d4bb0c094a3dbd8	0.872911	0.296745
trans8ea17d67c6602842	0.531327	0.32656
trans8eca666926a0c58b	0.822474	0.070475
trans8efe532a05c20022	0.891853	0.158723
trans9012343dfdadb995	0.75042	0.358612
trans9080ebea33d46a41	0.69516	0.0238188
trans90a518aac5f0d6c1	0.899863	0.661954
trans90c39b2dd84b5611	0.937885	0.811703
trans90fe87ed60d8122f	1.03523	0.759737
trans91251fba821fdfaa	1.2213	0.319788
trans91da794c560fd374	1.16549	0.482626
trans92c3bf031b73e530	0.87684	0.23797
trans935924bbb30476bb	0.866797	0.195884
trans938724c525008d0e	0.680747	0.00352575
trans946482a649bf2aca	1.21226	0.430086
trans95edf4467cfda792	0.723508	0.0650771
trans965ac5ffc7f3adf7	1.31002	0.151006
trans97a79e9a8bf9e75b	0.90422	0.446163
trans97b43a13b86aac49	0.671905	0.00930548
trans97b9302c4eb03149	0.802663	0.135981
trans97c5ec873302a7bb	0.583765	0.122838
trans98194b6a7d4be2f5	1.12713	0.330757
trans986915703fa254c2	0.769133	0.152481
trans98a3484bd7e27b22	0.907974	0.540472
trans991e63808b82ab1c	0.553855	0.0769031
trans993d580434770915	1.04095	0.68056
trans996c17b9912b02e8	0.745621	0.121305
trans99cf94a5335f84ab	1.01993	0.942615
trans9a4e403ebf0a07a3	0.732803	0.0319321
trans9aa592d02e7be3d2	0.74589	0.189112
trans9b8773579ac26887	1.25173	0.35632
trans9bce430b2a43f600	1.92212	0.0534722
trans9bf6da7d0e1ebc82	0.816019	0.064615
trans9c255a5b71a41313	0.899986	0.264645
trans9caf45508d165ddf	0.857712	0.440535
trans9d6bbad1e074899c	0.936878	0.545543
trans9e3ed2599e6162ea	0.488928	0.00195044
trans9e56660b2a614c8b	0.922838	0.252472
trans9e7c071ffeff2b0a	1.27129	0.371481
trans9ed303702b875ae1	0.806727	0.195652
trans9f08bbf977fac0b5	0.713782	0.184734
trans9f46f0481c548d66	0.971069	0.689272
trans9f52ecb3ef949484	1.40706	0.0668598
transa0083d08d2c0aeb5	0.543673	0.00299058
transa12a37f98f7e7f5a	0.989405	0.933524
transa1fca8085ef2fcea	1.04844	0.590959
transa20829bafe197484	1.02115	0.875637
transa29ed9225cd09b69	1.05153	0.788977
transa307e4f6401f3c0c	1.15041	0.250592
transa363a1bb8da8e427	0.949324	0.632011
transa3bf20e4ce7f371f	0.771886	0.06109
transa3c360d2d43d268b	0.628345	0.0255913
transa3c4cea0568e1d01	0.903303	0.264614
transa408dc79ea9340ca	0.76344	0.648013
transa4838f823e84d4e0	1.05512	0.84521
transa487ae341b096acb	0.781734	0.0589728
transa48d0bb1874e421c	0.980331	0.912168
transa4967a4b85e7ef0d	0.88735	0.262501
transa4eaf652ae84d242	1.80958	0.0104817
transa583b99f5ce2fcbb	1.03291	0.889547
transa5f562f402b8655e	0.900114	0.121654
transa617c337cb3d15f3	1.08606	0.355416
transa66e1f30412f4d4e	1.05355	0.801977
transa6712e1f98fa3ba8	0.649505	0.0306151
transa68057c99ab2d27f	0.895935	0.259489
transa6a1df3401dcd96e	0.722332	0.153385
transa6a2cc3b34907706	0.893393	0.435654
transa6ee6b2e20444e8f	1.13753	0.3409
transa7c4ed25623a2f16	0.880057	0.139791
transa84337fa2c964050	0.837838	0.117983
transa88d0f27c3605542	1.10958	0.521441
transa8e482c15ccb4a66	0.977418	0.864923
transa904972c8916b953	1.28046	0.558374
transa9423facb60a8065	0.768543	0.224402
transaa41954da57fc01f	0.917632	0.414846
transaae9f42928eac22e	0.525226	0.00675933
transac0fb25873bacd1e	0.932876	0.476627
transac17ed62b6490777	0.581345	0.301885
transac8b72e801b46314	0.903113	0.219929
transad0dc988af574679	0.654037	0.0105544
transae6b59b521939dae	0.751024	0.0157801
transae7c8f0f3d7608ea	0.667927	0.0319923
transae9caac928415bab	0.898645	0.560651
transaeb935a305576ea5	0.789493	0.40961
transaec6be7e493d0dc5	0.785186	0.0355511
transaf47c0d51f6dd36b	0.922002	0.357741
transaf4d2a3bebd578c1	0.603212	0.114589
transaf5f9dc417f30406	1.00103	0.994103
transafa7f13f0e4db012	0.73228	0.16674
transafb87525242b4c38	0.858057	0.344133
transb19ecce8c1fedcc0	0.750917	0.0375183
transb28e258b2fbb6419	0.760189	0.108187
transb30375f5a5fde1e3	0.582945	0.0032001
transb37c1efde841a91c	0.0147823	0.519284
transb50474f3d6c4f4d4	1.22971	0.438955
transb55680bfb77695ed	0.80342	0.48967
transb5ce92a5623f513f	1.19069	0.819354
transb5da952c160be968	1.24576	0.579852
transb6c418694b2f50e8	0.849574	0.244167
transb7c00df27d102d04	0.951973	0.653675
transb892c133dcfecb86	1.03475	0.859055
transb89c2c5a90b057a2	0.966015	0.900548
transb8ada5dd1661a241	0.726454	0.301012
transb8e3a85ae1ee1d72	1.11874	0.626748
transb9622c28dfe97e19	0.813211	0.482061
transb9be6f94f4ef3f52	1.03535	0.79185
transba2bbfb67d5dbb6b	0.931093	0.64837
transba3f00ae56863157	0.52174	0.301893
transba4ebc7abc37b4a4	0.614686	0.0714982
transbaa8d81b0d6e4c54	0.967517	0.811773
transbb3c8fd4e24c56e6	0.834378	0.199639
transbbbe3a5be67d0a85	0.833763	0.154822
transbc5e683acfb7ce8b	0.883016	0.306436
transbc97c86a9f77900f	0.903915	0.18645
transbca1b29b0b05a399	0.770795	0.0420705
transbce81ff47ee1f3aa	0.969475	0.761292
transbd477ed50853cd26	0.647355	0.0309183
transbe5e25ad351de5ba	0.772196	0.224486
transbeaa35e065436b3c	1.14877	0.3963
transbf5337a0cb946453	0.977439	0.920014
transbfb171282dacfd88	0.955824	0.776595
transbfc7e38393a45935	1.05774	0.770059
transbfd123b204c8f229	0.718844	0.0242189
transc040dd999cb3efce	0.935936	0.722276
transc0d1c3e59dfb2d2e	1.03365	0.836107
transc156e57702b182ec	0.838369	0.0972927
transc1df0f7064d07ef6	0.756637	0.0484593
transc3744fb2dc6803b3	0.919452	0.478541
transc37fe09460cb1013	0.930137	0.424929
transc3993784826b790e	0.898529	0.680966
transc3ce871197946c4f	1.02977	0.774872
transc4f671c468fbc763	0.550272	0.000900076
transc5439485649aa27e	1.00607	0.948661
transc583dcc116856724	0.605435	0.0891805
transc5bcbca48bf6acbe	0.836803	0.297215
transc5e7fce1eaa2a161	1.05308	0.726594
transc5f0edd36605cb7e	0.996592	0.968475
transc6559f7890a952fc	0.748701	0.02439
transc66b1eb2952da9ca	0.904602	0.0712475
transc6d6f43d60de928b	1.01452	0.951632
transc6db3794a74d3afb	0.872548	0.308714
transc7cd304b07209710	1.12657	0.418057
transc7eda98bdd6886ed	0.978292	0.737378
transc96a1ad8bfe266de	1.03988	0.575698
transca16add4da92a4a5	0.980277	0.899035
transca5273de19d8ba66	0.848697	0.507445
transca5a98a1ef93a5e3	0.838139	0.484541
transcb027661d9b7076a	NA	NA
transcd389d9ab5403c0f	0.967682	0.899825
transcd3ec8265a83ca1a	1.11806	0.448144
transcd40d86cf8f8f327	0.640846	0.00630413
transcd4986ff53e39948	0.868096	0.28903
transcda6594cef036cd6	0.720277	0.192089
transcdb183f259403409	0.992593	0.916131
transce4517c53263743a	0.940287	0.605299
transce9a0143fe91a653	0.969472	0.698785
transceb3d78e2037ff00	0.620386	0.0273172
transcf23f2de8f7baf37	0.859729	0.348665
transd03d076ae164959a	1.22658	0.223838
transd05b4eb893a471ff	0.811101	0.220823
transd0a9331ee9c936bf	1.08382	0.395908
transd1af14481902bbea	0.917147	0.343571
transd270650306ee1cd8	0.920299	0.268822
transd365d46628ce62e5	1.38191	0.253437
transd3b0d5fa0b4591e7	1.3654	0.0378701
transd44cd4aea58bc92b	0.929695	0.332638
transd498bdda5e57fc07	0.999667	0.995765
transd4cf660a7cd7c37b	1.02294	0.86738
transd5e0fb7a65b7e9bf	1.04543	0.576069
transd640dcb7339a86b9	0.801196	0.269426
transd67c0d70c43c60ee	0.950373	0.681372
transd6be8021e0033902	0.605392	0.00617924
transd75cff12c9d07260	1.00021	0.998435
transd7d02191364999be	0.613489	0.0750993
transd7df7c7e30fae892	1.02368	0.859062
transd802505da6e0697c	0.828318	0.51864
transd88bb759bdd9e835	0.811935	0.161442
transd8dd121f969254a6	0.902748	0.380044
transd8e1cb0723d862bd	0.947951	0.660256
transd906b60e036bc5d4	1.10595	0.580419
transda0816d522c475a0	0.664672	0.0453836
transdabb456e5e01331a	0.907878	0.320378
transdb9f570b02ae5a60	1.04545	0.807188
transdbc7e2d7e5cebd19	1.26041	0.254477
transdbe80eecec8662fc	0.923615	0.719845
transdc5fcd55000fb96c	0.851802	0.246313
transdc79f8deb8509005	0.865641	0.78502
transdd260d320f4ad663	0.555109	0.0451757
transdd3da691b6471dff	0.810884	0.164878
transdd91f2f8c3e8470d	0.928378	0.694338
transde8eb4e6b7337024	0.998669	0.990146
transdea4b9ea82e8fa98	1.05187	0.649816
transdf038fea65124957	1.06308	0.932412
transdf15186214903009	0.644085	0.0294031
transdf5b1e91c5f5cd60	0.632065	0.2389
transe06fff4e243ef33a	1.25226	0.280766
transe1c61f10eaf7e375	1.51696	0.561093
transe20c3a39b5294877	0.832719	0.331557
transe27321530c986e87	0.80823	0.161075
transe2c81959d1826b3a	0.965902	0.899912
transe2fdbb5d535a0b39	1.2161	0.238548
transe37d0d6ebb3b71db	0.887785	0.21584
transe3b540fc6c7e9c45	0.447079	0.00617787
transe51531e031d82ae6	1.06646	0.557299
transe5525df11ea59fd6	0.859696	0.217695
transe58320507005e136	0.723095	0.121055
transe5ae0af975816742	1.45195	0.0786673
transe5d189d7ef1d23a7	0.870068	0.117812
transe5ffa60dc323704b	2.42869	0.350771
transe626c15947ad6fb5	0.874308	0.0856856
transe6326ed0711d1354	0.739615	0.0233772
transe63ccea43bef1b4d	1.26639	0.389548
transe6479c565a196c8d	1.24063	0.392146
transe70e977db6ea1913	0.986654	0.95902
transe890ffb86a4c2fcf	0.989421	0.890426
transe9bdb6a978890c7a	0.524797	0.010429
transea2563ae2a56a64a	0.797222	0.17406
transea31ae57d1fbc239	1.00141	0.992153
transea7a4e39fbc7f219	0.95761	0.786873
transeac84cac46c2871f	0.624812	0.0171879
transeb78772890b2c24b	1.72147	0.00475262
transec047a8417243e78	0.920856	0.201524
transec0eaa21fa816bc0	0.845879	0.482543
transec5785bb580c22e5	0.654347	0.0557873
transec7206b8915f3167	0.883747	0.34308
transec97fe34be5e7781	0.746656	0.193583
transecb875c0befb842c	1.04636	0.719956
transece726caae856c34	1.05963	0.812337
transedf8bb0ebdec3d62	0.813857	0.167861
transef82edf9ea401e5d	1.01925	0.882653
transef84ca151afcc476	1.13322	0.469185
transef92823e2559b8f3	0.852335	0.164061
transefa254304db02f03	0.772732	0.0446189
transf03446130afafe94	0.815075	0.238701
transf03ac1f9eea85a45	1.21755	0.148358
transf04a5a5a2184c94a	0.871787	0.270288
transf1463958773c4946	0.936163	0.401631
transf191d37d3f2a8c96	0.858083	0.190186
transf258a253dd19607e	0.744666	0.174835
transf279b48e2424b4b6	0.953895	0.713493
transf2ae3f99d8cab935	0.358705	0.48562
transf2f309e772308e9a	0.631321	0.0186824
transf319d58cc3a8b912	0.723368	0.0116428
transf35d15cdd3cb2977	0.911523	0.517622
transf4f7c999e2640e53	1.079	0.538348
transf6047190592fe137	0.976815	0.90128
transf7901beeba483233	0.855067	0.168909
transf7bcd0a461671242	0.770183	0.122119
transf7e5343fa371ac50	0.722736	0.000852566
transf8471f20002b2b29	1.30212	0.240429
transf904c58900884e15	1.4637	0.153456
transf9a9d710d8d6a42c	0.797824	0.281551
transfb0381a28fa3f3cc	0.702633	0.0353781
transfb51142ed355ed28	1.00744	0.928615
transfbc2bc4feb462c64	0.786058	0.0758598
transfca7a3bfc3b85718	0.92196	0.357835
transfcd7d54236fbd69a	0.74319	0.0741484
transfd2c8260efb5ddeb	0.754975	0.0478346
transfd52c393207e53ae	1.01632	0.926722
transfd76c0367bd162b2	1.00533	0.956431
transfe3498b95c4d4b35	0.901816	0.113884
transfe4866302e7883f2	1.03475	0.88752
transfe7942292326f669	0.994051	0.970133
transfe8d5c19d818b5a7	0.902105	0.577256
transfea942ee027cf30f	0.963496	0.662646
transfeebbe7ed3017182	0.935441	0.738746
transff330d1596edd7f6	1.3335	0.029663
transff7ba03440d7762c	0.830502	0.63777
transffc40b1b4eac5433	0.927566	0.398472
