# Supplementary material for: Tracking Nongenetic Evolution from Primary to Metastatic ccRCC: TRACERx Renal
Source: Cancer Discov. 2025 Jan 9;15(3):530–52. doi: 10.1158/2159-8290.CD-24-0499 (PMC11873726; doi:10.1158/2159-8290.CD-24-0499)
Supplement: Supplementary Table 10 — Antibody and incubation procedure for immunohistochemistry (IHC) of CD3 and CD68. [file cd-24-0499_supplementary_table_10_suppst10.xlsx]

## Sheet: Hoja 1
Antibody name	Incubation time with CC1 or Protease 1	Incubation time with the antibody application
CD3: NCL-L-CD3-565, Leica (RRID:AB_563541)	CC1 - 64 mins	48 mins
CD68-PGM1: PGM1 Dako Monoclonal Mouse Anti-Human CD68 clone PG-M1 (RRID:AB_2892734)	Protease 1 - 8 mins	16 mins
