# Supplementary material for: Tracking Nongenetic Evolution from Primary to Metastatic ccRCC: TRACERx Renal
Source: Cancer Discov. 2025 Jan 9;15(3):530–52. doi: 10.1158/2159-8290.CD-24-0499 (PMC11873726; doi:10.1158/2159-8290.CD-24-0499)
Supplement: Supplementary Table 11 — Antibody / Opal combinations, dilutions and positions used for 6 biomarker immunofluorescence panel staining. RTU = Ready to Use. [file cd-24-0499_supplementary_table_11_suppst11.xlsx]

## Sheet: Hoja 1
Position	Target	Primary Antibody Host	Primary Antibody Company	Primary Antibody Clone	Primary Antibody Reference	Primary Antibody Dilution	Antigen Retrieval	Secondary Antibody (Leica Novolink Polymer Detection system)	Secondary Antibody Dilution	Opal used	Opal Akoya Reference	Opal Dilution
1	PAX8	Mouse	Sanbio	MRQ-50	363M-16	1/1000	ER2 20 min	Post Primary+ Polymer	RTU	570	FP1488001KT	1/500
2	α-SMA	Mouse	abcam	1A4	ab7817	1/20,000	ER2 20 min	Post Primary+ Polymer	RTU	480	FP1500001KT	1/250
3	ENPP1	Rabbit	abcam	EPR22262-22	ab223268	1/200	ER2 20 min	Polymer	RTU	620	FP1495001KT	1/200
4	STING	Rabbit	abcam	EPR13130	ab181125	2000-01-01	ER2 20 min	Polymer	RTU	520	FP1487001KT	1/300
5	CD8	Mouse	Dako	C8/144B	IR623	RTU	ER2 20 min	Post Primary+ Polymer	RTU	690	FP1497001KT	1/150
6	CD68	Mouse	Dako	KP1	IR609	RTU	ER2 20 min	Post Primary+ Polymer	RTU	780	FP1501001KT	1/100
